# Supplementary material for: Observation of Near‐Infrared Photothermal and Photoacoustic Effects in a Metallosupramolecular Trefoil Knot
Source: Angew Chem Int Ed Engl. 2025 Oct 3;64(48):e202518415. doi: 10.1002/anie.202518415 (PMC12643334; doi:10.1002/anie.202518415)
Supplement: Supplementary file 2 — Supplementary Information [file ANIE-64-e202518415-s001.zip]

Archive with 4 entries (3 files):
- anie202518415-sup-0002-Suppmat/
- anie202518415-sup-0002-Suppmat/[1](CF3SO3)2xMeOH.cif
- anie202518415-sup-0002-Suppmat/[2](CF3SO3)4x4MeOHx4H2O.cif
- anie202518415-sup-0002-Suppmat/[3-TK](CF3SO3)6x2DMSOx5MeOHx3H2O.cif
