# Supplementary material for: Observation of Near‐Infrared Photothermal and Photoacoustic Effects in a Metallosupramolecular Trefoil Knot
Source: Angew Chem Int Ed Engl. 2025 Oct 3;64(48):e202518415. doi: 10.1002/anie.202518415 (PMC12643334; doi:10.1002/anie.202518415)
Supplement: Supplementary file 2 — Supplementary Information [file ANIE-64-e202518415-s001.zip › anie202518415-sup-0002-Suppmat/[1](CF3SO3)2xMeOH.cif]

data_complex_1
_audit_creation_date               2025-07-03
_audit_creation_method
;
Olex2 1.3
(compiled 2020.11.12 svn.r5f609507 for OlexSys, GUI svn.r6408)
;
_shelx_SHELXL_version_number       '2019/2'
_audit_contact_author_address      ?
_audit_contact_author_email        ?
_audit_contact_author_name         ''
_audit_contact_author_phone        ?
_publ_contact_author_id_orcid      ?
_chemical_name_common              ?
_chemical_name_systematic          ?
_chemical_formula_moiety           'C50 H52 N8 Ni2, 2(C F3 O3 S), C H4 O'
_chemical_formula_sum              'C53 H56 F6 N8 Ni2 O7 S2'
_chemical_formula_weight           1212.59
_chemical_melting_point            ?
loop_
  _atom_type_symbol
  _atom_type_description
  _atom_type_scat_dispersion_real
  _atom_type_scat_dispersion_imag
  _atom_type_scat_source
 'C' 'C' 0.0137 0.0067 'International Tables Vol C Tables 4.2.6.8 and 6.1.1.4'
 'H' 'H' 0.0000 0.0000 'International Tables Vol C Tables 4.2.6.8 and 6.1.1.4'
 'F' 'F' 0.0583 0.0400 'International Tables Vol C Tables 4.2.6.8 and 6.1.1.4'
 'N' 'N' 0.0241 0.0134 'International Tables Vol C Tables 4.2.6.8 and 6.1.1.4'
 'Ni' 'Ni' -1.3357 3.2904
 'International Tables Vol C Tables 4.2.6.8 and 6.1.1.4'
 'O' 'O' 0.0389 0.0241 'International Tables Vol C Tables 4.2.6.8 and 6.1.1.4'
 'S' 'S' 0.2925 0.4295 'International Tables Vol C Tables 4.2.6.8 and 6.1.1.4'

_shelx_space_group_comment
;
The symmetry employed for this shelxl refinement is uniquely defined 
by the following loop, which should always be used as a source of 
symmetry information in preference to the above space-group names. 
They are only intended as comments. 
;
_space_group_crystal_system        'triclinic'
_space_group_IT_number             2
_space_group_name_H-M_alt          'P -1'
_space_group_name_Hall             '-P 1'
loop_
  _space_group_symop_operation_xyz
 'x, y, z'
 '-x, -y, -z'

_cell_length_a                     13.4810(4)
_cell_length_b                     14.1801(4)
_cell_length_c                     15.8957(5)
_cell_angle_alpha                  109.2510(10)
_cell_angle_beta                   97.2420(10)
_cell_angle_gamma                  100.0030(10)
_cell_volume                       2769.66(14)
_cell_formula_units_Z              2
_cell_measurement_reflns_used      9962
_cell_measurement_temperature      173(2)
_cell_measurement_theta_max        58.12
_cell_measurement_theta_min        4.28
_shelx_estimated_absorpt_T_max     0.404
_shelx_estimated_absorpt_T_min     0.338
_exptl_absorpt_coefficient_mu      4.612
_exptl_absorpt_correction_T_max    0.751
_exptl_absorpt_correction_T_min    0.370
_exptl_absorpt_correction_type     multi-scan
_exptl_absorpt_process_details     sadabs
_exptl_absorpt_special_details     ?
_exptl_crystal_colour              green
_exptl_crystal_colour_primary      green
_exptl_crystal_density_diffrn      1.454
_exptl_crystal_density_meas        ?
_exptl_crystal_density_method      ?
_exptl_crystal_description         block
_exptl_crystal_F_000               1256
_exptl_crystal_size_max            0.3
_exptl_crystal_size_mid            0.26
_exptl_crystal_size_min            0.24
_exptl_transmission_factor_max     ?
_exptl_transmission_factor_min     ?
_diffrn_reflns_av_R_equivalents    0.0623
_diffrn_reflns_av_unetI/netI       0.0553
_diffrn_reflns_Laue_measured_fraction_full  0.992
_diffrn_reflns_Laue_measured_fraction_max  0.992
_diffrn_reflns_limit_h_max         16
_diffrn_reflns_limit_h_min         -16
_diffrn_reflns_limit_k_max         17
_diffrn_reflns_limit_k_min         -17
_diffrn_reflns_limit_l_max         19
_diffrn_reflns_limit_l_min         -19
_diffrn_reflns_number              43462
_diffrn_reflns_point_group_measured_fraction_full  0.992
_diffrn_reflns_point_group_measured_fraction_max  0.992
_diffrn_reflns_theta_full          53.594
_diffrn_reflns_theta_max           56.500
_diffrn_reflns_theta_min           3.160
_diffrn_ambient_temperature        173(2)
_diffrn_detector_area_resol_mean   ?
_diffrn_measured_fraction_theta_full  0.992
_diffrn_measured_fraction_theta_max  0.992
_diffrn_measurement_device_type    'Bruker APEX-II CCD'
_diffrn_measurement_method         '\f and \w scans'
_diffrn_radiation_type             GaK\a
_diffrn_radiation_wavelength       1.34139
_diffrn_source                     ?
_reflns_Friedel_coverage           0.000
_reflns_Friedel_fraction_full      .
_reflns_Friedel_fraction_max       .
_reflns_number_gt                  9200
_reflns_number_total               11078
_reflns_special_details
;
 Reflections were merged by SHELXL according to the crystal 
 class for the calculation of statistics and refinement. 
  
 _reflns_Friedel_fraction is defined as the number of unique 
 Friedel pairs measured divided by the number that would be 
 possible theoretically, ignoring centric projections and 
 systematic absences. 
;
_reflns_threshold_expression       'I > 2\s(I)'
_computing_cell_refinement         'Bruker SAINT'
_computing_data_collection         'Bruker APEX2'
_computing_data_reduction          'Bruker SAINT'
_computing_molecular_graphics      'Olex2 1.3 (Dolomanov et al., 2009)'
_computing_publication_material    'Olex2 1.3 (Dolomanov et al., 2009)'
_computing_structure_refinement    'SHELXL-2019/2 (Sheldrick, 2019)'
_computing_structure_solution      'SHELXT 2018/2 (Sheldrick, 2018)'
_refine_diff_density_max           1.022
_refine_diff_density_min           -0.727
_refine_diff_density_rms           0.085
_refine_ls_extinction_coef         .
_refine_ls_extinction_method       none
_refine_ls_goodness_of_fit_ref     1.127
_refine_ls_hydrogen_treatment      mixed
_refine_ls_matrix_type             full
_refine_ls_number_parameters       793
_refine_ls_number_reflns           11078
_refine_ls_number_restraints       72
_refine_ls_R_factor_all            0.0642
_refine_ls_R_factor_gt             0.0548
_refine_ls_restrained_S_all        1.138
_refine_ls_shift/su_max            0.001
_refine_ls_shift/su_mean           0.000
_refine_ls_structure_factor_coef   Fsqd
_refine_ls_weighting_details      
 'w=1/[\s^2^(Fo^2^)+(0.1082P)^2^] where P=(Fo^2^+2Fc^2^)/3'
_refine_ls_weighting_scheme        calc
_refine_ls_wR_factor_gt            0.1598
_refine_ls_wR_factor_ref           0.1660
_refine_special_details            ?
_olex2_refinement_description
;
1. Restrained distances
 C52-F6'
 1.32 with sigma of 0.03
 S2-O6'
 1.43 with sigma of 0.03
 C21-H21 = C38-H38 = C42-H42 = C43-H43 = C44-H44 = C45-H45
 1.02 with sigma of 0.05
 O7-H7
 0.87 with sigma of 0.03
 C41-H41 \\sim C44-H44 \\sim C46-H46 \\sim C47-H47 \\sim C48-H48 \\sim C49-H49
 with sigma of 0.02
2. Uiso/Uaniso restraints and constraints
Uanis(F5) \\sim Ueq, Uanis(F5') \\sim Ueq: with sigma of 0.02 and sigma for
terminal atoms of 0.04
Uanis(O5) \\sim Ueq, Uanis(O6) \\sim Ueq, Uanis(F6) \\sim Ueq, Uanis(O5') \\sim
Ueq, Uanis(O6') \\sim Ueq, Uanis(F6') \\sim Ueq: with sigma of 0.007 and sigma
for terminal atoms of 0.014
3. Others
 Sof(F5')=Sof(F6')=Sof(O5')=Sof(O6')=1-FVAR(1)
 Sof(F5)=Sof(F6)=Sof(O5)=Sof(O6)=FVAR(1)
4.a Ternary CH refined with riding coordinates:
 C50(H50)
4.b Secondary CH2 refined with riding coordinates:
 C13(H13A,H13B), C15(H15A,H15B), C17(H17A,H17B), C19(H19A,H19B), C24(H24A,
 H24B), C37(H37A,H37B)
4.c Aromatic/amide H refined with riding coordinates:
 C3(H3), C4(H4), C9(H9), C10(H10), C22(H22), C23(H23), C26(H26), C27(H27),
 C29(H29), C30(H30), C32(H32), C33(H33), C35(H35), C36(H36), C39(H39), C40(H40)
4.d Idealised Me refined as rotating group:
 C14(H14A,H14B,H14C), C16(H16A,H16B,H16C), C18(H18A,H18B,H18C), C20(H20A,H20B,
 H20C), C53(H53A,H53B,H53C)
;
_atom_sites_solution_hydrogens     mixed
_atom_sites_solution_primary       ?
_atom_sites_solution_secondary     ?
loop_
  _atom_site_label
  _atom_site_type_symbol
  _atom_site_fract_x
  _atom_site_fract_y
  _atom_site_fract_z
  _atom_site_U_iso_or_equiv
  _atom_site_adp_type
  _atom_site_occupancy
  _atom_site_site_symmetry_order
  _atom_site_calc_flag
  _atom_site_refinement_flags_posn
  _atom_site_refinement_flags_adp
  _atom_site_refinement_flags_occupancy
  _atom_site_disorder_assembly
  _atom_site_disorder_group
 Ni1 Ni 0.73098(3) 0.84488(3) 0.60565(2) 0.02681(13) Uani 1 1 d . . . . .
 Ni2 Ni 0.11869(3) 0.27053(3) 0.79447(3) 0.03195(13) Uani 1 1 d . . . . .
 N1 N 0.54961(18) 0.73233(17) 0.64447(15) 0.0275(5) Uani 1 1 d . . . . .
 N2 N 0.67888(18) 0.66035(17) 0.64777(15) 0.0288(5) Uani 1 1 d . . . . .
 N3 N 0.29734(19) 0.38637(18) 0.75667(16) 0.0315(5) Uani 1 1 d . . . . .
 N4 N 0.15727(19) 0.43233(18) 0.71965(16) 0.0316(5) Uani 1 1 d . . . . .
 N5 N 0.76882(17) 0.92960(17) 0.73040(15) 0.0282(5) Uani 1 1 d . . . . .
 N6 N 0.81747(18) 0.97321(17) 0.87751(15) 0.0294(5) Uani 1 1 d . . . . .
 N7 N 0.14365(19) 0.51890(18) 1.02015(16) 0.0331(5) Uani 1 1 d . . . . .
 N8 N 0.13136(19) 0.37077(18) 0.91206(16) 0.0326(5) Uani 1 1 d . . . . .
 O1 O -0.11624(16) 0.71708(17) 0.84252(14) 0.0387(5) Uani 1 1 d . . . . .
 O2 O 0.01529(18) 0.62501(16) 0.86161(16) 0.0459(5) Uani 1 1 d . . . . .
 O3 O 0.0342(2) 0.80031(17) 0.96359(15) 0.0509(6) Uani 1 1 d . . . . .
 F1 F 0.02397(16) 0.70453(18) 0.71302(13) 0.0602(6) Uani 1 1 d . . . . .
 F2 F 0.04066(19) 0.86060(17) 0.80243(17) 0.0645(6) Uani 1 1 d . . . . .
 F3 F 0.15742(15) 0.77954(18) 0.81928(15) 0.0575(5) Uani 1 1 d . . . . .
 S1 S -0.01024(6) 0.72272(5) 0.87563(5) 0.03238(17) Uani 1 1 d . . . . .
 S2 S 0.26609(7) 0.72818(6) 0.36905(6) 0.0476(2) Uani 1 1 d D . . . .
 F4 F 0.4100(2) 0.88532(18) 0.47904(16) 0.0776(7) Uani 1 1 d . . . . .
 O4 O 0.2646(2) 0.6522(2) 0.28408(19) 0.0720(8) Uani 1 1 d . . . . .
 F5 F 0.4656(5) 0.7694(5) 0.3981(7) 0.101(3) Uani 0.717(13) 1 d . U P A 1
 F6 F 0.3977(5) 0.8680(4) 0.3436(3) 0.084(2) Uani 0.717(13) 1 d . U P A 1
 O5 O 0.2727(6) 0.6874(4) 0.4416(4) 0.0637(17) Uani 0.717(13) 1 d . U P A 1
 O6 O 0.1968(4) 0.7953(4) 0.3786(7) 0.092(2) Uani 0.717(13) 1 d . U P A 1
 F5' F 0.4453(10) 0.802(3) 0.3331(9) 0.140(10) Uani 0.283(13) 1 d . U P A 2
 F6' F 0.4501(14) 0.7341(14) 0.4246(11) 0.095(6) Uani 0.283(13) 1 d D U P A 2
 O5' O 0.2283(14) 0.7948(12) 0.3298(13) 0.086(5) Uani 0.283(13) 1 d . U P A 2
 O6' O 0.241(2) 0.713(2) 0.4430(16) 0.133(10) Uani 0.283(13) 1 d D U P A 2
 C1 C 0.6473(2) 0.7393(2) 0.63051(17) 0.0277(6) Uani 1 1 d . . . . .
 C2 C 0.6012(2) 0.6042(2) 0.67320(18) 0.0287(6) Uani 1 1 d . . . . .
 C3 C 0.6017(2) 0.5191(2) 0.6995(2) 0.0350(6) Uani 1 1 d . . . . .
 H3 H 0.660867 0.491401 0.702254 0.042 Uiso 1 1 calc R U . . .
 C4 C 0.5137(2) 0.4777(2) 0.72083(19) 0.0327(6) Uani 1 1 d . . . . .
 H4 H 0.512597 0.421199 0.740479 0.039 Uiso 1 1 calc R U . . .
 C5 C 0.4230(2) 0.5166(2) 0.71468(18) 0.0292(6) Uani 1 1 d . . . . .
 C6 C 0.3272(2) 0.4687(2) 0.72767(17) 0.0278(6) Uani 1 1 d . . . . .
 C7 C 0.1942(2) 0.3647(2) 0.75174(19) 0.0313(6) Uani 1 1 d . . . . .
 C8 C 0.2379(2) 0.4992(2) 0.70694(18) 0.0285(6) Uani 1 1 d . . . . .
 C9 C 0.2377(2) 0.5849(2) 0.68120(18) 0.0307(6) Uani 1 1 d . . . . .
 H9 H 0.175982 0.606009 0.669168 0.037 Uiso 1 1 calc R U . . .
 C10 C 0.3299(2) 0.6369(2) 0.67414(18) 0.0293(6) Uani 1 1 d . . . . .
 H10 H 0.332148 0.697109 0.659813 0.035 Uiso 1 1 calc R U . . .
 C11 C 0.4226(2) 0.6039(2) 0.68751(18) 0.0281(6) Uani 1 1 d . . . . .
 C12 C 0.5173(2) 0.64797(19) 0.67086(17) 0.0246(5) Uani 1 1 d . . . . .
 C13 C 0.4940(2) 0.8118(2) 0.6422(2) 0.0340(6) Uani 1 1 d . . . . .
 H13A H 0.424374 0.778704 0.604516 0.041 Uiso 1 1 calc R U . . .
 H13B H 0.530294 0.855666 0.613060 0.041 Uiso 1 1 calc R U . . .
 C14 C 0.4846(3) 0.8789(2) 0.7364(2) 0.0496(8) Uani 1 1 d . . . . .
 H14A H 0.444434 0.836767 0.763824 0.074 Uiso 1 1 calc R U . . .
 H14B H 0.450123 0.932851 0.731514 0.074 Uiso 1 1 calc R U . . .
 H14C H 0.553304 0.910426 0.774547 0.074 Uiso 1 1 calc R U . . .
 C15 C 0.7759(2) 0.6307(2) 0.6330(2) 0.0339(6) Uani 1 1 d . . . . .
 H15A H 0.802495 0.608218 0.682346 0.041 Uiso 1 1 calc R U . . .
 H15B H 0.827227 0.690877 0.634826 0.041 Uiso 1 1 calc R U . . .
 C16 C 0.7613(3) 0.5445(3) 0.5420(2) 0.0469(8) Uani 1 1 d . . . . .
 H16A H 0.711778 0.484324 0.540732 0.070 Uiso 1 1 calc R U . . .
 H16B H 0.827220 0.526479 0.533420 0.070 Uiso 1 1 calc R U . . .
 H16C H 0.735364 0.566879 0.493089 0.070 Uiso 1 1 calc R U . . .
 C17 C 0.3644(2) 0.3401(2) 0.8026(2) 0.0378(7) Uani 1 1 d . . . . .
 H17A H 0.412892 0.314307 0.763628 0.045 Uiso 1 1 calc R U . . .
 H17B H 0.322249 0.280789 0.811311 0.045 Uiso 1 1 calc R U . . .
 C18 C 0.4247(3) 0.4159(3) 0.8941(2) 0.0501(8) Uani 1 1 d . . . . .
 H18A H 0.470010 0.472484 0.885388 0.075 Uiso 1 1 calc R U . . .
 H18B H 0.466067 0.381185 0.923915 0.075 Uiso 1 1 calc R U . . .
 H18C H 0.376977 0.443117 0.932285 0.075 Uiso 1 1 calc R U . . .
 C19 C 0.0487(2) 0.4323(2) 0.6971(2) 0.0372(7) Uani 1 1 d . . . . .
 H19A H 0.039207 0.502664 0.726125 0.045 Uiso 1 1 calc R U . . .
 H19B H 0.007788 0.386937 0.722180 0.045 Uiso 1 1 calc R U . . .
 C20 C 0.0090(3) 0.3965(3) 0.5957(2) 0.0518(9) Uani 1 1 d . . . . .
 H20A H 0.050162 0.440233 0.570175 0.078 Uiso 1 1 calc R U . . .
 H20B H -0.062950 0.400635 0.584206 0.078 Uiso 1 1 calc R U . . .
 H20C H 0.014104 0.325252 0.566983 0.078 Uiso 1 1 calc R U . . .
 C21 C 0.8084(2) 0.9012(2) 0.79585(18) 0.0298(6) Uani 1 1 d D . . . .
 H21 H 0.831(2) 0.840(2) 0.789(2) 0.038(9) Uiso 1 1 d D . . . .
 C22 C 0.7808(2) 1.0523(2) 0.8648(2) 0.0340(6) Uani 1 1 d . . . . .
 H22 H 0.776631 1.113796 0.910634 0.041 Uiso 1 1 calc R U . . .
 C23 C 0.7515(2) 1.0255(2) 0.7736(2) 0.0334(6) Uani 1 1 d . . . . .
 H23 H 0.723552 1.066134 0.744201 0.040 Uiso 1 1 calc R U . . .
 C24 C 0.8382(2) 0.9572(2) 0.96441(18) 0.0331(6) Uani 1 1 d . . . . .
 H24A H 0.870840 1.023549 1.014022 0.040 Uiso 1 1 calc R U . . .
 H24B H 0.885783 0.910739 0.960955 0.040 Uiso 1 1 calc R U . . .
 C25 C 0.7382(2) 0.9107(2) 0.98360(18) 0.0312(6) Uani 1 1 d . . . . .
 C26 C 0.6908(3) 0.9685(2) 1.0491(2) 0.0442(8) Uani 1 1 d . . . . .
 H26 H 0.723785 1.037711 1.085000 0.053 Uiso 1 1 calc R U . . .
 C27 C 0.5967(3) 0.9262(3) 1.0622(2) 0.0466(8) Uani 1 1 d . . . . .
 H27 H 0.566763 0.966404 1.108191 0.056 Uiso 1 1 calc R U . . .
 C28 C 0.5448(2) 0.8264(2) 1.00994(19) 0.0336(6) Uani 1 1 d . . . . .
 C29 C 0.5922(2) 0.7684(2) 0.9444(2) 0.0357(6) Uani 1 1 d . . . . .
 H29 H 0.558818 0.699337 0.908219 0.043 Uiso 1 1 calc R U . . .
 C30 C 0.6869(2) 0.8102(2) 0.9317(2) 0.0346(6) Uani 1 1 d . . . . .
 H30 H 0.717509 0.769470 0.886547 0.042 Uiso 1 1 calc R U . . .
 C31 C 0.4431(2) 0.7804(2) 1.02362(19) 0.0332(6) Uani 1 1 d . . . . .
 C32 C 0.4254(2) 0.7896(2) 1.1098(2) 0.0382(7) Uani 1 1 d . . . . .
 H32 H 0.478078 0.829185 1.161373 0.046 Uiso 1 1 calc R U . . .
 C33 C 0.3327(2) 0.7422(2) 1.1219(2) 0.0365(7) Uani 1 1 d . . . . .
 H33 H 0.322973 0.747924 1.181450 0.044 Uiso 1 1 calc R U . . .
 C34 C 0.2534(2) 0.6861(2) 1.04782(19) 0.0327(6) Uani 1 1 d . . . . .
 C35 C 0.2693(2) 0.6790(2) 0.9617(2) 0.0389(7) Uani 1 1 d . . . . .
 H35 H 0.215282 0.642582 0.910444 0.047 Uiso 1 1 calc R U . . .
 C36 C 0.3633(2) 0.7246(3) 0.9496(2) 0.0397(7) Uani 1 1 d . . . . .
 H36 H 0.373536 0.717638 0.890035 0.048 Uiso 1 1 calc R U . . .
 C37 C 0.1533(2) 0.6307(2) 1.0603(2) 0.0353(6) Uani 1 1 d . . . . .
 H37A H 0.151623 0.650777 1.125908 0.042 Uiso 1 1 calc R U . . .
 H37B H 0.095056 0.649725 1.030436 0.042 Uiso 1 1 calc R U . . .
 C38 C 0.1108(2) 0.4621(2) 0.9311(2) 0.0333(6) Uani 1 1 d D . . . .
 H38 H 0.072(2) 0.490(2) 0.8902(19) 0.031(8) Uiso 1 1 d D . . . .
 C39 C 0.1803(3) 0.3696(2) 0.9934(2) 0.0427(8) Uani 1 1 d . . . . .
 H39 H 0.204359 0.313320 1.001272 0.051 Uiso 1 1 calc R U . . .
 C40 C 0.1884(3) 0.4606(3) 1.0599(2) 0.0441(8) Uani 1 1 d . . . . .
 H40 H 0.219160 0.480368 1.122133 0.053 Uiso 1 1 calc R U . . .
 C41 C 0.8072(3) 0.7854(3) 0.4950(2) 0.0511(9) Uani 1 1 d D . . . .
 H41 H 0.825(3) 0.719(2) 0.484(3) 0.076(13) Uiso 1 1 d D . . . .
 C42 C 0.7018(3) 0.7857(3) 0.4663(2) 0.0440(8) Uani 1 1 d D . . . .
 H42 H 0.649(3) 0.722(3) 0.433(2) 0.052(10) Uiso 1 1 d D . . . .
 C43 C 0.6934(3) 0.8889(2) 0.4915(2) 0.0399(7) Uani 1 1 d D . . . .
 H43 H 0.632(3) 0.911(3) 0.478(2) 0.048(10) Uiso 1 1 d D . . . .
 C44 C 0.7871(3) 0.9495(3) 0.5435(2) 0.0411(7) Uani 1 1 d D . . . .
 H44 H 0.806(3) 1.0233(15) 0.576(2) 0.042(9) Uiso 1 1 d D . . . .
 C45 C 0.8590(3) 0.8863(3) 0.5443(2) 0.0501(9) Uani 1 1 d D . . . .
 H45 H 0.931(3) 0.917(3) 0.582(3) 0.081(14) Uiso 1 1 d D . . . .
 C46 C 0.0437(4) 0.1401(3) 0.8158(3) 0.0560(10) Uani 1 1 d D . . . .
 H46 H 0.024(3) 0.144(3) 0.8743(18) 0.063(11) Uiso 1 1 d D . . . .
 C47 C -0.0223(3) 0.1555(3) 0.7479(3) 0.0549(9) Uani 1 1 d D . . . .
 H47 H -0.0899(19) 0.170(3) 0.748(2) 0.050(10) Uiso 1 1 d D . . . .
 C48 C 0.0290(3) 0.1519(3) 0.6772(2) 0.0543(10) Uani 1 1 d D . . . .
 H48 H 0.001(3) 0.165(3) 0.6230(19) 0.060(11) Uiso 1 1 d D . . . .
 C49 C 0.1258(3) 0.1309(3) 0.7003(3) 0.0529(9) Uani 1 1 d D . . . .
 H49 H 0.181(2) 0.131(3) 0.667(2) 0.061(12) Uiso 1 1 d D . . . .
 C50 C 0.1337(3) 0.1180(2) 0.7843(3) 0.0542(9) Uani 1 1 d . . . . .
 H50 H 0.191544 0.098987 0.816094 0.065 Uiso 1 1 calc R U . . .
 C51 C 0.0562(2) 0.7691(3) 0.7990(2) 0.0407(7) Uani 1 1 d . . . . .
 C52 C 0.3916(3) 0.8127(4) 0.4003(3) 0.0599(10) Uani 1 1 d D . . . .
 C53 C 0.1802(6) 0.8754(5) 0.6196(4) 0.112(2) Uani 1 1 d . . . . .
 H53A H 0.149156 0.893613 0.673621 0.167 Uiso 1 1 calc R U . . .
 H53B H 0.130106 0.868160 0.566234 0.167 Uiso 1 1 calc R U . . .
 H53C H 0.240703 0.929592 0.627973 0.167 Uiso 1 1 calc R U . . .
 O7 O 0.2090(4) 0.7845(3) 0.6071(2) 0.1021(14) Uani 1 1 d D . . . .
 H7 H 0.220(4) 0.753(3) 0.545(2) 0.080(14) Uiso 1 1 d D . . . .

loop_
  _atom_site_aniso_label
  _atom_site_aniso_U_11
  _atom_site_aniso_U_22
  _atom_site_aniso_U_33
  _atom_site_aniso_U_23
  _atom_site_aniso_U_13
  _atom_site_aniso_U_12
 Ni1 0.0287(2) 0.0250(2) 0.0262(2) 0.00993(15) 0.00640(15) 0.00257(16)
 Ni2 0.0380(3) 0.0244(2) 0.0346(2) 0.01248(17) 0.01259(18) 0.00245(17)
 N1 0.0315(12) 0.0252(11) 0.0260(11) 0.0107(9) 0.0058(9) 0.0045(9)
 N2 0.0266(12) 0.0294(12) 0.0301(12) 0.0113(9) 0.0052(9) 0.0046(9)
 N3 0.0365(14) 0.0266(12) 0.0335(12) 0.0146(10) 0.0080(10) 0.0045(10)
 N4 0.0317(13) 0.0300(12) 0.0331(12) 0.0121(10) 0.0107(10) 0.0027(10)
 N5 0.0277(12) 0.0238(11) 0.0315(12) 0.0101(9) 0.0046(9) 0.0027(9)
 N6 0.0302(12) 0.0258(11) 0.0292(11) 0.0092(9) 0.0036(9) 0.0021(9)
 N7 0.0347(13) 0.0337(13) 0.0332(12) 0.0140(10) 0.0115(10) 0.0064(10)
 N8 0.0348(13) 0.0313(12) 0.0354(13) 0.0160(10) 0.0114(10) 0.0057(10)
 O1 0.0341(11) 0.0471(12) 0.0440(12) 0.0244(10) 0.0114(9) 0.0145(10)
 O2 0.0455(13) 0.0329(11) 0.0597(14) 0.0149(10) 0.0054(11) 0.0173(10)
 O3 0.0647(16) 0.0388(12) 0.0355(12) 0.0034(10) 0.0042(11) 0.0003(11)
 F1 0.0465(12) 0.0879(16) 0.0375(10) 0.0132(10) 0.0134(9) 0.0083(11)
 F2 0.0700(15) 0.0623(14) 0.0877(16) 0.0484(13) 0.0359(13) 0.0261(12)
 F3 0.0315(10) 0.0664(14) 0.0670(13) 0.0184(11) 0.0091(9) 0.0036(9)
 S1 0.0347(4) 0.0280(3) 0.0328(4) 0.0092(3) 0.0036(3) 0.0087(3)
 S2 0.0421(5) 0.0402(4) 0.0648(5) 0.0236(4) 0.0092(4) 0.0117(4)
 F4 0.100(2) 0.0546(14) 0.0602(14) 0.0192(12) -0.0148(13) -0.0022(13)
 O4 0.079(2) 0.0687(18) 0.0519(15) 0.0155(14) -0.0078(14) 0.0017(15)
 F5 0.042(2) 0.076(3) 0.163(7) 0.019(4) 0.014(3) 0.009(2)
 F6 0.096(4) 0.085(3) 0.056(2) 0.043(2) -0.011(2) -0.036(2)
 O5 0.092(4) 0.050(3) 0.055(3) 0.028(2) 0.025(3) 0.007(2)
 O6 0.046(3) 0.062(3) 0.166(6) 0.034(4) 0.012(3) 0.028(2)
 F5' 0.056(8) 0.28(3) 0.070(7) 0.067(12) 0.007(6) -0.013(11)
 F6' 0.074(9) 0.092(9) 0.074(7) -0.022(6) -0.024(6) 0.031(7)
 O5' 0.060(8) 0.092(8) 0.114(10) 0.044(7) -0.011(6) 0.041(7)
 O6' 0.127(14) 0.152(16) 0.125(12) 0.057(10) 0.076(10) -0.006(10)
 C1 0.0282(14) 0.0270(13) 0.0237(12) 0.0072(10) 0.0024(10) 0.0016(11)
 C2 0.0269(14) 0.0260(13) 0.0308(14) 0.0085(11) 0.0063(11) 0.0026(11)
 C3 0.0321(15) 0.0321(15) 0.0438(16) 0.0179(13) 0.0052(12) 0.0081(12)
 C4 0.0358(16) 0.0278(14) 0.0383(15) 0.0179(12) 0.0058(12) 0.0056(12)
 C5 0.0311(15) 0.0274(13) 0.0285(13) 0.0107(11) 0.0044(11) 0.0054(11)
 C6 0.0349(15) 0.0221(12) 0.0264(13) 0.0095(10) 0.0073(11) 0.0040(11)
 C7 0.0330(15) 0.0283(14) 0.0294(14) 0.0078(11) 0.0077(11) 0.0025(12)
 C8 0.0313(15) 0.0250(13) 0.0290(13) 0.0089(11) 0.0107(11) 0.0038(11)
 C9 0.0320(15) 0.0307(14) 0.0312(14) 0.0120(11) 0.0084(11) 0.0085(12)
 C10 0.0337(15) 0.0259(13) 0.0301(13) 0.0118(11) 0.0074(11) 0.0074(11)
 C11 0.0318(15) 0.0249(13) 0.0251(13) 0.0073(10) 0.0050(11) 0.0041(11)
 C12 0.0298(14) 0.0189(12) 0.0239(12) 0.0076(10) 0.0039(10) 0.0042(10)
 C13 0.0319(15) 0.0330(15) 0.0457(16) 0.0223(13) 0.0129(13) 0.0091(12)
 C14 0.050(2) 0.0307(16) 0.062(2) 0.0061(15) 0.0220(17) 0.0069(14)
 C15 0.0282(15) 0.0356(15) 0.0393(15) 0.0142(13) 0.0078(12) 0.0084(12)
 C16 0.055(2) 0.0392(17) 0.0465(18) 0.0087(14) 0.0192(16) 0.0178(16)
 C17 0.0410(17) 0.0340(15) 0.0444(17) 0.0230(13) 0.0099(13) 0.0056(13)
 C18 0.052(2) 0.055(2) 0.0447(18) 0.0248(16) 0.0000(15) 0.0092(17)
 C19 0.0327(16) 0.0375(16) 0.0459(17) 0.0187(14) 0.0170(13) 0.0060(13)
 C20 0.0360(18) 0.069(2) 0.050(2) 0.0253(18) 0.0055(15) 0.0056(17)
 C21 0.0285(14) 0.0278(14) 0.0328(14) 0.0099(11) 0.0052(11) 0.0082(11)
 C22 0.0397(17) 0.0235(13) 0.0352(15) 0.0084(11) 0.0057(12) 0.0035(12)
 C23 0.0359(16) 0.0261(14) 0.0384(15) 0.0124(12) 0.0056(12) 0.0067(12)
 C24 0.0343(16) 0.0350(15) 0.0258(13) 0.0106(11) 0.0006(11) 0.0018(12)
 C25 0.0331(15) 0.0328(14) 0.0268(13) 0.0110(11) 0.0030(11) 0.0066(12)
 C26 0.0447(19) 0.0344(16) 0.0393(17) -0.0011(13) 0.0119(14) -0.0013(14)
 C27 0.0466(19) 0.0392(17) 0.0420(17) -0.0010(14) 0.0194(15) 0.0020(14)
 C28 0.0365(16) 0.0332(15) 0.0307(14) 0.0120(12) 0.0086(12) 0.0047(12)
 C29 0.0355(16) 0.0299(15) 0.0374(15) 0.0082(12) 0.0086(13) 0.0035(12)
 C30 0.0368(16) 0.0309(15) 0.0355(15) 0.0094(12) 0.0127(12) 0.0070(12)
 C31 0.0316(15) 0.0329(15) 0.0364(15) 0.0138(12) 0.0098(12) 0.0060(12)
 C32 0.0337(16) 0.0436(17) 0.0319(15) 0.0097(13) 0.0048(12) 0.0040(13)
 C33 0.0376(16) 0.0410(16) 0.0310(14) 0.0121(13) 0.0112(12) 0.0075(13)
 C34 0.0343(16) 0.0319(15) 0.0340(14) 0.0118(12) 0.0109(12) 0.0105(12)
 C35 0.0348(16) 0.0434(17) 0.0345(15) 0.0144(13) 0.0033(12) 0.0008(13)
 C36 0.0392(17) 0.0493(18) 0.0297(14) 0.0149(13) 0.0083(12) 0.0053(14)
 C37 0.0358(16) 0.0341(15) 0.0354(15) 0.0098(12) 0.0133(12) 0.0072(13)
 C38 0.0322(15) 0.0314(15) 0.0367(15) 0.0131(12) 0.0093(12) 0.0052(12)
 C39 0.061(2) 0.0385(17) 0.0391(16) 0.0230(14) 0.0110(15) 0.0187(15)
 C40 0.056(2) 0.0460(18) 0.0347(16) 0.0219(14) 0.0069(14) 0.0090(16)
 C41 0.068(2) 0.056(2) 0.051(2) 0.0295(18) 0.0360(18) 0.0307(19)
 C42 0.056(2) 0.0408(17) 0.0278(15) 0.0076(13) 0.0117(14) -0.0004(15)
 C43 0.0456(19) 0.0431(17) 0.0346(15) 0.0199(13) 0.0072(14) 0.0084(15)
 C44 0.0478(19) 0.0381(17) 0.0371(16) 0.0187(14) 0.0119(14) -0.0039(14)
 C45 0.0393(19) 0.069(2) 0.052(2) 0.0342(19) 0.0180(16) 0.0055(17)
 C46 0.083(3) 0.0302(17) 0.050(2) 0.0188(15) 0.020(2) -0.0113(17)
 C47 0.044(2) 0.0363(18) 0.075(3) 0.0180(17) 0.0115(19) -0.0122(15)
 C48 0.071(3) 0.0341(17) 0.0450(19) 0.0119(15) 0.0037(18) -0.0102(17)
 C49 0.070(3) 0.0305(17) 0.052(2) 0.0070(15) 0.0237(19) 0.0005(16)
 C50 0.072(3) 0.0262(16) 0.064(2) 0.0184(15) 0.0074(19) 0.0092(16)
 C51 0.0338(17) 0.0446(18) 0.0428(17) 0.0132(14) 0.0090(13) 0.0109(14)
 C52 0.054(2) 0.080(3) 0.043(2) 0.024(2) 0.0012(17) 0.008(2)
 C53 0.171(7) 0.100(4) 0.118(5) 0.061(4) 0.081(5) 0.087(5)
 O7 0.159(4) 0.117(3) 0.077(2) 0.055(2) 0.053(2) 0.093(3)

_geom_special_details
;
 All esds (except the esd in the dihedral angle between two l.s. planes) 
 are estimated using the full covariance matrix.  The cell esds are taken 
 into account individually in the estimation of esds in distances, angles 
 and torsion angles; correlations between esds in cell parameters are only 
 used when they are defined by crystal symmetry.  An approximate (isotropic) 
 treatment of cell esds is used for estimating esds involving l.s. planes. 
;
loop_
  _geom_bond_atom_site_label_1
  _geom_bond_atom_site_label_2
  _geom_bond_distance
  _geom_bond_site_symmetry_2
  _geom_bond_publ_flag
 Ni1 N5 1.897(2) . ?
 Ni1 C1 1.893(3) . ?
 Ni1 C41 2.154(3) . ?
 Ni1 C42 2.051(3) . ?
 Ni1 C43 2.136(3) . ?
 Ni1 C44 2.125(3) . ?
 Ni1 C45 2.174(3) . ?
 Ni2 N8 1.904(2) . ?
 Ni2 C7 1.893(3) . ?
 Ni2 C46 2.099(3) . ?
 Ni2 C47 2.143(3) . ?
 Ni2 C48 2.103(4) . ?
 Ni2 C49 2.078(3) . ?
 Ni2 C50 2.162(3) . ?
 N1 C1 1.356(4) . ?
 N1 C12 1.411(3) . ?
 N1 C13 1.466(4) . ?
 N2 C1 1.360(4) . ?
 N2 C2 1.387(4) . ?
 N2 C15 1.465(4) . ?
 N3 C6 1.405(3) . ?
 N3 C7 1.357(4) . ?
 N3 C17 1.461(4) . ?
 N4 C7 1.360(4) . ?
 N4 C8 1.395(3) . ?
 N4 C19 1.462(4) . ?
 N5 C21 1.320(4) . ?
 N5 C23 1.382(4) . ?
 N6 C21 1.336(3) . ?
 N6 C22 1.363(4) . ?
 N6 C24 1.473(3) . ?
 N7 C37 1.475(4) . ?
 N7 C38 1.347(4) . ?
 N7 C40 1.367(4) . ?
 N8 C38 1.316(4) . ?
 N8 C39 1.382(4) . ?
 O1 S1 1.438(2) . ?
 O2 S1 1.439(2) . ?
 O3 S1 1.439(2) . ?
 F1 C51 1.334(4) . ?
 F2 C51 1.335(4) . ?
 F3 C51 1.332(4) . ?
 S1 C51 1.822(3) . ?
 S2 O4 1.418(3) . ?
 S2 O5 1.451(6) . ?
 S2 O6 1.432(5) . ?
 S2 O5' 1.420(14) . ?
 S2 O6' 1.33(2) . ?
 S2 C52 1.799(4) . ?
 F4 C52 1.293(5) . ?
 F5 C52 1.257(8) . ?
 F6 C52 1.376(5) . ?
 F5' C52 1.348(14) . ?
 F6' C52 1.590(17) . ?
 C2 C3 1.403(4) . ?
 C2 C12 1.383(4) . ?
 C3 C4 1.363(4) . ?
 C4 C5 1.431(4) . ?
 C5 C6 1.424(4) . ?
 C5 C11 1.440(4) . ?
 C6 C8 1.386(4) . ?
 C8 C9 1.405(4) . ?
 C9 C10 1.368(4) . ?
 C10 C11 1.424(4) . ?
 C11 C12 1.417(4) . ?
 C13 C14 1.521(4) . ?
 C15 C16 1.518(4) . ?
 C17 C18 1.518(5) . ?
 C19 C20 1.513(5) . ?
 C22 C23 1.357(4) . ?
 C24 C25 1.508(4) . ?
 C25 C26 1.396(4) . ?
 C25 C30 1.389(4) . ?
 C26 C27 1.377(5) . ?
 C27 C28 1.385(4) . ?
 C28 C29 1.398(4) . ?
 C28 C31 1.488(4) . ?
 C29 C30 1.379(4) . ?
 C31 C32 1.388(4) . ?
 C31 C36 1.392(4) . ?
 C32 C33 1.381(4) . ?
 C33 C34 1.390(4) . ?
 C34 C35 1.387(4) . ?
 C34 C37 1.510(4) . ?
 C35 C36 1.385(4) . ?
 C39 C40 1.348(5) . ?
 C41 C42 1.438(5) . ?
 C41 C45 1.387(5) . ?
 C42 C43 1.413(5) . ?
 C43 C44 1.382(5) . ?
 C44 C45 1.432(5) . ?
 C46 C47 1.407(6) . ?
 C46 C50 1.415(6) . ?
 C47 C48 1.384(6) . ?
 C48 C49 1.419(6) . ?
 C49 C50 1.400(5) . ?
 C53 O7 1.370(6) . ?

loop_
  _geom_angle_atom_site_label_1
  _geom_angle_atom_site_label_2
  _geom_angle_atom_site_label_3
  _geom_angle
  _geom_angle_site_symmetry_1
  _geom_angle_site_symmetry_3
  _geom_angle_publ_flag
 N5 Ni1 C41 137.51(14) . . ?
 N5 Ni1 C42 166.24(12) . . ?
 N5 Ni1 C43 128.15(11) . . ?
 N5 Ni1 C44 101.22(11) . . ?
 N5 Ni1 C45 105.86(13) . . ?
 C1 Ni1 N5 92.29(10) . . ?
 C1 Ni1 C41 112.32(13) . . ?
 C1 Ni1 C42 100.73(12) . . ?
 C1 Ni1 C43 124.64(12) . . ?
 C1 Ni1 C44 162.49(13) . . ?
 C1 Ni1 C45 146.43(14) . . ?
 C41 Ni1 C45 37.38(15) . . ?
 C42 Ni1 C41 39.88(15) . . ?
 C42 Ni1 C43 39.36(13) . . ?
 C42 Ni1 C44 65.16(13) . . ?
 C42 Ni1 C45 65.14(14) . . ?
 C43 Ni1 C41 65.06(14) . . ?
 C43 Ni1 C45 64.34(14) . . ?
 C44 Ni1 C41 64.21(14) . . ?
 C44 Ni1 C43 37.84(13) . . ?
 C44 Ni1 C45 38.90(14) . . ?
 N8 Ni2 C46 99.39(13) . . ?
 N8 Ni2 C47 114.51(13) . . ?
 N8 Ni2 C48 150.85(14) . . ?
 N8 Ni2 C49 156.52(14) . . ?
 N8 Ni2 C50 118.48(13) . . ?
 C7 Ni2 N8 93.47(11) . . ?
 C7 Ni2 C46 166.37(14) . . ?
 C7 Ni2 C47 137.48(15) . . ?
 C7 Ni2 C48 105.34(13) . . ?
 C7 Ni2 C49 101.54(13) . . ?
 C7 Ni2 C50 129.69(14) . . ?
 C46 Ni2 C47 38.73(16) . . ?
 C46 Ni2 C48 64.76(14) . . ?
 C46 Ni2 C50 38.74(16) . . ?
 C47 Ni2 C50 64.78(16) . . ?
 C48 Ni2 C47 38.03(15) . . ?
 C48 Ni2 C50 65.26(16) . . ?
 C49 Ni2 C46 64.84(15) . . ?
 C49 Ni2 C47 64.86(16) . . ?
 C49 Ni2 C48 39.67(17) . . ?
 C49 Ni2 C50 38.49(15) . . ?
 C1 N1 C12 111.0(2) . . ?
 C1 N1 C13 121.7(2) . . ?
 C12 N1 C13 126.9(2) . . ?
 C1 N2 C2 110.1(2) . . ?
 C1 N2 C15 125.8(2) . . ?
 C2 N2 C15 123.8(2) . . ?
 C6 N3 C17 127.2(2) . . ?
 C7 N3 C6 110.6(2) . . ?
 C7 N3 C17 121.3(2) . . ?
 C7 N4 C8 110.1(2) . . ?
 C7 N4 C19 125.4(2) . . ?
 C8 N4 C19 124.4(2) . . ?
 C21 N5 Ni1 124.75(19) . . ?
 C21 N5 C23 105.6(2) . . ?
 C23 N5 Ni1 129.25(19) . . ?
 C21 N6 C22 107.9(2) . . ?
 C21 N6 C24 124.5(2) . . ?
 C22 N6 C24 125.9(2) . . ?
 C38 N7 C37 124.7(2) . . ?
 C38 N7 C40 107.4(3) . . ?
 C40 N7 C37 126.2(3) . . ?
 C38 N8 Ni2 127.0(2) . . ?
 C38 N8 C39 105.7(2) . . ?
 C39 N8 Ni2 126.5(2) . . ?
 O1 S1 O2 114.76(14) . . ?
 O1 S1 O3 115.15(14) . . ?
 O1 S1 C51 103.11(14) . . ?
 O2 S1 O3 115.03(15) . . ?
 O2 S1 C51 102.89(15) . . ?
 O3 S1 C51 103.47(15) . . ?
 O4 S2 O5 111.5(3) . . ?
 O4 S2 O6 121.6(4) . . ?
 O4 S2 O5' 94.2(8) . . ?
 O4 S2 C52 105.37(19) . . ?
 O5 S2 C52 99.5(3) . . ?
 O6 S2 O5 111.6(5) . . ?
 O6 S2 C52 104.3(3) . . ?
 O5' S2 C52 89.0(8) . . ?
 O6' S2 O4 127.4(13) . . ?
 O6' S2 O5' 125.0(13) . . ?
 O6' S2 C52 108.5(12) . . ?
 N1 C1 Ni1 128.0(2) . . ?
 N1 C1 N2 106.1(2) . . ?
 N2 C1 Ni1 125.5(2) . . ?
 N2 C2 C3 129.2(3) . . ?
 C12 C2 N2 108.0(2) . . ?
 C12 C2 C3 122.8(3) . . ?
 C4 C3 C2 117.1(3) . . ?
 C3 C4 C5 122.3(3) . . ?
 C4 C5 C11 120.5(3) . . ?
 C6 C5 C4 123.4(2) . . ?
 C6 C5 C11 115.9(3) . . ?
 N3 C6 C5 133.1(3) . . ?
 C8 C6 N3 105.7(2) . . ?
 C8 C6 C5 121.2(2) . . ?
 N3 C7 Ni2 126.8(2) . . ?
 N3 C7 N4 106.4(2) . . ?
 N4 C7 Ni2 126.4(2) . . ?
 N4 C8 C9 130.4(3) . . ?
 C6 C8 N4 107.1(2) . . ?
 C6 C8 C9 122.5(2) . . ?
 C10 C9 C8 117.4(3) . . ?
 C9 C10 C11 122.3(3) . . ?
 C10 C11 C5 120.2(3) . . ?
 C12 C11 C5 115.3(3) . . ?
 C12 C11 C10 124.3(2) . . ?
 N1 C12 C11 133.4(2) . . ?
 C2 C12 N1 104.7(2) . . ?
 C2 C12 C11 121.7(2) . . ?
 N1 C13 C14 112.6(3) . . ?
 N2 C15 C16 111.0(2) . . ?
 N3 C17 C18 112.0(3) . . ?
 N4 C19 C20 112.6(2) . . ?
 N5 C21 N6 111.2(2) . . ?
 C23 C22 N6 106.2(2) . . ?
 C22 C23 N5 109.2(3) . . ?
 N6 C24 C25 108.9(2) . . ?
 C26 C25 C24 121.6(3) . . ?
 C30 C25 C24 120.3(3) . . ?
 C30 C25 C26 117.9(3) . . ?
 C27 C26 C25 120.7(3) . . ?
 C26 C27 C28 121.5(3) . . ?
 C27 C28 C29 117.8(3) . . ?
 C27 C28 C31 121.7(3) . . ?
 C29 C28 C31 120.4(3) . . ?
 C30 C29 C28 120.8(3) . . ?
 C29 C30 C25 121.2(3) . . ?
 C32 C31 C28 121.3(3) . . ?
 C32 C31 C36 118.1(3) . . ?
 C36 C31 C28 120.6(3) . . ?
 C33 C32 C31 121.2(3) . . ?
 C32 C33 C34 120.6(3) . . ?
 C33 C34 C37 120.8(3) . . ?
 C35 C34 C33 118.7(3) . . ?
 C35 C34 C37 120.5(3) . . ?
 C36 C35 C34 120.5(3) . . ?
 C35 C36 C31 121.0(3) . . ?
 N7 C37 C34 109.3(2) . . ?
 N8 C38 N7 111.0(3) . . ?
 C40 C39 N8 109.4(3) . . ?
 C39 C40 N7 106.5(3) . . ?
 C42 C41 Ni1 66.20(17) . . ?
 C45 C41 Ni1 72.1(2) . . ?
 C45 C41 C42 107.4(3) . . ?
 C41 C42 Ni1 73.92(19) . . ?
 C43 C42 Ni1 73.56(18) . . ?
 C43 C42 C41 108.1(3) . . ?
 C42 C43 Ni1 67.08(17) . . ?
 C44 C43 Ni1 70.64(18) . . ?
 C44 C43 C42 107.2(3) . . ?
 C43 C44 Ni1 71.51(17) . . ?
 C43 C44 C45 109.3(3) . . ?
 C45 C44 Ni1 72.41(18) . . ?
 C41 C45 Ni1 70.54(19) . . ?
 C41 C45 C44 107.5(3) . . ?
 C44 C45 Ni1 68.70(18) . . ?
 C47 C46 Ni2 72.32(19) . . ?
 C47 C46 C50 109.6(3) . . ?
 C50 C46 Ni2 73.05(19) . . ?
 C46 C47 Ni2 68.9(2) . . ?
 C48 C47 Ni2 69.4(2) . . ?
 C48 C47 C46 107.5(4) . . ?
 C47 C48 Ni2 72.6(2) . . ?
 C47 C48 C49 107.8(3) . . ?
 C49 C48 Ni2 69.2(2) . . ?
 C48 C49 Ni2 71.1(2) . . ?
 C50 C49 Ni2 74.0(2) . . ?
 C50 C49 C48 109.4(3) . . ?
 C46 C50 Ni2 68.21(19) . . ?
 C49 C50 Ni2 67.49(19) . . ?
 C49 C50 C46 105.4(4) . . ?
 F1 C51 F2 107.6(3) . . ?
 F1 C51 S1 111.3(2) . . ?
 F2 C51 S1 111.5(2) . . ?
 F3 C51 F1 107.2(3) . . ?
 F3 C51 F2 107.0(3) . . ?
 F3 C51 S1 112.0(2) . . ?
 F4 C52 S2 114.8(3) . . ?
 F4 C52 F6 101.4(4) . . ?
 F4 C52 F5' 128.8(11) . . ?
 F4 C52 F6' 100.3(6) . . ?
 F5 C52 S2 115.3(4) . . ?
 F5 C52 F4 106.9(5) . . ?
 F5 C52 F6 108.7(5) . . ?
 F6 C52 S2 108.8(3) . . ?
 F5' C52 S2 115.4(8) . . ?
 F5' C52 F6' 85.1(13) . . ?
 F6' C52 S2 95.0(8) . . ?

_shelx_res_file
;
TITL ga_250512b_a.res in P-1 
    ga_250512b_a.res 
    created by SHELXL-2019/2 at 21:37:38 on 17-May-2025 
CELL  1.34139  13.4810  14.1801  15.8957  109.251   97.242  100.003 
ZERR    2.000   0.0004   0.0004   0.0005    0.001    0.001    0.001 
LATT 1 
SFAC C  H  F  N  Ni O  S 
UNIT 106 112 12 16 4 14 4 
OMIT 1 0 0 
OMIT 0 1 0 
OMIT 0 0 1 
OMIT  -2.00 113.00 
L.S. 6 
ACTA 
BOND 
FMAP 2 
PLAN 5 
LIST 4 
DFIX 1.32 0.03 C52 F6' 
DFIX 1.43 0.03 S2 O6' 
ISOR 0.02 F5 F5' 
ISOR 0.007 O5 O6 F6 O5' O6' F6' 
SADI 0.02 C41 H41 C44 H44 C46 H46 C47 H47 C48 H48 C49 H49 
DFIX 1.02 0.05 C21 H21 C38 H38 C42 H42 C43 H43 C44 H44 C45 H45 
DFIX 0.87 0.03 O7 H7 
SIZE 0.24 0.26 0.30 
TEMP -100.150 
WGHT    0.108200 
FVAR       0.65017   0.71653 
NI1   5    0.730980    0.844878    0.605655    11.00000    0.02871    0.02496 = 
         0.02618    0.00993    0.00640    0.00257 
NI2   5    0.118686    0.270527    0.794466    11.00000    0.03799    0.02436 = 
         0.03464    0.01248    0.01259    0.00245 
N1    4    0.549614    0.732330    0.644471    11.00000    0.03152    0.02524 = 
         0.02602    0.01074    0.00582    0.00450 
N2    4    0.678883    0.660354    0.647767    11.00000    0.02656    0.02936 = 
         0.03010    0.01135    0.00517    0.00459 
N3    4    0.297341    0.386371    0.756675    11.00000    0.03654    0.02659 = 
         0.03354    0.01455    0.00799    0.00453 
N4    4    0.157271    0.432326    0.719646    11.00000    0.03166    0.03004 = 
         0.03308    0.01209    0.01071    0.00271 
N5    4    0.768822    0.929595    0.730403    11.00000    0.02775    0.02376 = 
         0.03154    0.01008    0.00462    0.00270 
N6    4    0.817470    0.973209    0.877512    11.00000    0.03016    0.02582 = 
         0.02922    0.00921    0.00357    0.00213 
N7    4    0.143651    0.518905    1.020146    11.00000    0.03466    0.03366 = 
         0.03323    0.01403    0.01152    0.00639 
N8    4    0.131361    0.370770    0.912062    11.00000    0.03484    0.03127 = 
         0.03543    0.01604    0.01141    0.00574 
O1    6   -0.116236    0.717080    0.842517    11.00000    0.03412    0.04713 = 
         0.04399    0.02438    0.01140    0.01447 
O2    6    0.015293    0.625007    0.861606    11.00000    0.04549    0.03294 = 
         0.05972    0.01491    0.00544    0.01727 
O3    6    0.034200    0.800311    0.963594    11.00000    0.06466    0.03884 = 
         0.03547    0.00342    0.00417    0.00030 
F1    3    0.023971    0.704526    0.713021    11.00000    0.04653    0.08789 = 
         0.03752    0.01318    0.01340    0.00829 
F2    3    0.040655    0.860602    0.802431    11.00000    0.07002    0.06235 = 
         0.08766    0.04836    0.03589    0.02608 
F3    3    0.157425    0.779544    0.819280    11.00000    0.03152    0.06636 = 
         0.06703    0.01843    0.00911    0.00363 
S1    7   -0.010240    0.722721    0.875631    11.00000    0.03469    0.02802 = 
         0.03281    0.00924    0.00356    0.00874 
S2    7    0.266093    0.728182    0.369049    11.00000    0.04213    0.04016 = 
         0.06482    0.02365    0.00918    0.01173 
F4    3    0.409950    0.885320    0.479037    11.00000    0.10041    0.05463 = 
         0.06019    0.01924   -0.01476   -0.00220 
O4    6    0.264593    0.652250    0.284082    11.00000    0.07870    0.06867 = 
         0.05191    0.01555   -0.00780    0.00170 
PART 1  21 
F5    3    0.465567    0.769427    0.398143    21.00000    0.04250    0.07595 = 
         0.16307    0.01897    0.01384    0.00949 
F6    3    0.397736    0.867988    0.343631    21.00000    0.09601    0.08478 = 
         0.05607    0.04268   -0.01090   -0.03605 
O5    6    0.272664    0.687420    0.441619    21.00000    0.09230    0.05000 = 
         0.05469    0.02765    0.02480    0.00657 
O6    6    0.196800    0.795315    0.378613    21.00000    0.04587    0.06206 = 
         0.16598    0.03389    0.01239    0.02842 
PART 2  -21 
F5'   3    0.445341    0.802281    0.333099   -21.00000    0.05622    0.27599 = 
         0.07030    0.06748    0.00659   -0.01252 
F6'   3    0.450091    0.734133    0.424622   -21.00000    0.07357    0.09178 = 
         0.07363   -0.02209   -0.02374    0.03070 
O5'   6    0.228311    0.794818    0.329841   -21.00000    0.06004    0.09162 = 
         0.11414    0.04444   -0.01124    0.04124 
O6'   6    0.241285    0.713365    0.443017   -21.00000    0.12742    0.15198 = 
         0.12481    0.05733    0.07649   -0.00567 
PART 0 
C1    1    0.647348    0.739340    0.630509    11.00000    0.02824    0.02702 = 
         0.02366    0.00715    0.00241    0.00155 
C2    1    0.601202    0.604238    0.673202    11.00000    0.02690    0.02598 = 
         0.03077    0.00847    0.00632    0.00258 
C3    1    0.601734    0.519065    0.699473    11.00000    0.03207    0.03210 = 
         0.04375    0.01790    0.00521    0.00807 
AFIX  43 
H3    2    0.660867    0.491401    0.702254    11.00000   -1.20000 
AFIX   0 
C4    1    0.513747    0.477735    0.720830    11.00000    0.03577    0.02778 = 
         0.03828    0.01790    0.00579    0.00562 
AFIX  43 
H4    2    0.512597    0.421199    0.740479    11.00000   -1.20000 
AFIX   0 
C5    1    0.423002    0.516567    0.714680    11.00000    0.03114    0.02741 = 
         0.02850    0.01067    0.00442    0.00544 
C6    1    0.327174    0.468661    0.727675    11.00000    0.03486    0.02209 = 
         0.02643    0.00951    0.00728    0.00402 
C7    1    0.194197    0.364731    0.751739    11.00000    0.03301    0.02827 = 
         0.02943    0.00782    0.00773    0.00253 
C8    1    0.237874    0.499213    0.706941    11.00000    0.03126    0.02496 = 
         0.02896    0.00893    0.01069    0.00377 
C9    1    0.237720    0.584939    0.681203    11.00000    0.03197    0.03075 = 
         0.03118    0.01197    0.00837    0.00853 
AFIX  43 
H9    2    0.175982    0.606009    0.669168    11.00000   -1.20000 
AFIX   0 
C10   1    0.329900    0.636907    0.674139    11.00000    0.03373    0.02586 = 
         0.03011    0.01179    0.00744    0.00740 
AFIX  43 
H10   2    0.332148    0.697109    0.659813    11.00000   -1.20000 
AFIX   0 
C11   1    0.422603    0.603901    0.687513    11.00000    0.03177    0.02487 = 
         0.02509    0.00727    0.00499    0.00412 
C12   1    0.517340    0.647975    0.670857    11.00000    0.02978    0.01892 = 
         0.02391    0.00755    0.00387    0.00416 
C13   1    0.494021    0.811850    0.642160    11.00000    0.03186    0.03297 = 
         0.04566    0.02227    0.01287    0.00908 
AFIX  23 
H13A  2    0.424374    0.778704    0.604516    11.00000   -1.20000 
H13B  2    0.530294    0.855666    0.613060    11.00000   -1.20000 
AFIX   0 
C14   1    0.484636    0.878942    0.736395    11.00000    0.05021    0.03068 = 
         0.06181    0.00608    0.02203    0.00694 
AFIX 137 
H14A  2    0.444434    0.836767    0.763824    11.00000   -1.50000 
H14B  2    0.450123    0.932851    0.731514    11.00000   -1.50000 
H14C  2    0.553304    0.910426    0.774547    11.00000   -1.50000 
AFIX   0 
C15   1    0.775906    0.630750    0.632996    11.00000    0.02820    0.03557 = 
         0.03927    0.01423    0.00785    0.00844 
AFIX  23 
H15A  2    0.802495    0.608218    0.682346    11.00000   -1.20000 
H15B  2    0.827227    0.690877    0.634826    11.00000   -1.20000 
AFIX   0 
C16   1    0.761269    0.544458    0.541992    11.00000    0.05516    0.03916 = 
         0.04648    0.00869    0.01920    0.01779 
AFIX 137 
H16A  2    0.711778    0.484324    0.540732    11.00000   -1.50000 
H16B  2    0.827220    0.526479    0.533420    11.00000   -1.50000 
H16C  2    0.735364    0.566879    0.493089    11.00000   -1.50000 
AFIX   0 
C17   1    0.364378    0.340082    0.802553    11.00000    0.04103    0.03398 = 
         0.04440    0.02300    0.00989    0.00562 
AFIX  23 
H17A  2    0.412892    0.314307    0.763628    11.00000   -1.20000 
H17B  2    0.322249    0.280789    0.811311    11.00000   -1.20000 
AFIX   0 
C18   1    0.424700    0.415934    0.894146    11.00000    0.05171    0.05524 = 
         0.04466    0.02485   -0.00001    0.00919 
AFIX 137 
H18A  2    0.470010    0.472484    0.885388    11.00000   -1.50000 
H18B  2    0.466067    0.381185    0.923915    11.00000   -1.50000 
H18C  2    0.376977    0.443117    0.932285    11.00000   -1.50000 
AFIX   0 
C19   1    0.048725    0.432334    0.697056    11.00000    0.03271    0.03755 = 
         0.04592    0.01869    0.01697    0.00604 
AFIX  23 
H19A  2    0.039207    0.502664    0.726125    11.00000   -1.20000 
H19B  2    0.007788    0.386937    0.722180    11.00000   -1.20000 
AFIX   0 
C20   1    0.009012    0.396453    0.595674    11.00000    0.03597    0.06944 = 
         0.04961    0.02525    0.00553    0.00555 
AFIX 137 
H20A  2    0.050162    0.440233    0.570175    11.00000   -1.50000 
H20B  2   -0.062950    0.400635    0.584206    11.00000   -1.50000 
H20C  2    0.014104    0.325252    0.566983    11.00000   -1.50000 
AFIX   0 
C21   1    0.808412    0.901162    0.795851    11.00000    0.02848    0.02777 = 
         0.03277    0.00994    0.00520    0.00819 
H21   2    0.831086    0.840281    0.788555    11.00000    0.03802 
C22   1    0.780819    1.052291    0.864843    11.00000    0.03974    0.02346 = 
         0.03521    0.00841    0.00565    0.00351 
AFIX  43 
H22   2    0.776631    1.113796    0.910634    11.00000   -1.20000 
AFIX   0 
C23   1    0.751514    1.025466    0.773633    11.00000    0.03588    0.02605 = 
         0.03841    0.01244    0.00558    0.00672 
AFIX  43 
H23   2    0.723552    1.066134    0.744201    11.00000   -1.20000 
AFIX   0 
C24   1    0.838210    0.957197    0.964413    11.00000    0.03429    0.03501 = 
         0.02583    0.01059    0.00056    0.00179 
AFIX  23 
H24A  2    0.870840    1.023549    1.014022    11.00000   -1.20000 
H24B  2    0.885783    0.910739    0.960955    11.00000   -1.20000 
AFIX   0 
C25   1    0.738162    0.910720    0.983595    11.00000    0.03310    0.03276 = 
         0.02675    0.01101    0.00302    0.00661 
C26   1    0.690769    0.968469    1.049095    11.00000    0.04474    0.03436 = 
         0.03927   -0.00115    0.01189   -0.00125 
AFIX  43 
H26   2    0.723785    1.037711    1.085000    11.00000   -1.20000 
AFIX   0 
C27   1    0.596739    0.926177    1.062213    11.00000    0.04660    0.03919 = 
         0.04196   -0.00100    0.01938    0.00200 
AFIX  43 
H27   2    0.566763    0.966404    1.108191    11.00000   -1.20000 
AFIX   0 
C28   1    0.544842    0.826357    1.009939    11.00000    0.03650    0.03317 = 
         0.03075    0.01196    0.00857    0.00470 
C29   1    0.592230    0.768383    0.944412    11.00000    0.03555    0.02995 = 
         0.03736    0.00820    0.00862    0.00351 
AFIX  43 
H29   2    0.558818    0.699337    0.908219    11.00000   -1.20000 
AFIX   0 
C30   1    0.686855    0.810161    0.931652    11.00000    0.03679    0.03086 = 
         0.03552    0.00937    0.01270    0.00699 
AFIX  43 
H30   2    0.717509    0.769470    0.886547    11.00000   -1.20000 
AFIX   0 
C31   1    0.443068    0.780385    1.023624    11.00000    0.03156    0.03291 = 
         0.03645    0.01384    0.00976    0.00596 
C32   1    0.425420    0.789573    1.109806    11.00000    0.03372    0.04361 = 
         0.03194    0.00966    0.00482    0.00404 
AFIX  43 
H32   2    0.478078    0.829185    1.161373    11.00000   -1.20000 
AFIX   0 
C33   1    0.332682    0.742161    1.121943    11.00000    0.03760    0.04098 = 
         0.03101    0.01211    0.01125    0.00747 
AFIX  43 
H33   2    0.322973    0.747924    1.181450    11.00000   -1.20000 
AFIX   0 
C34   1    0.253417    0.686075    1.047824    11.00000    0.03434    0.03190 = 
         0.03400    0.01177    0.01085    0.01048 
C35   1    0.269314    0.678992    0.961654    11.00000    0.03480    0.04340 = 
         0.03453    0.01441    0.00327    0.00079 
AFIX  43 
H35   2    0.215282    0.642582    0.910444    11.00000   -1.20000 
AFIX   0 
C36   1    0.363332    0.724574    0.949644    11.00000    0.03917    0.04927 = 
         0.02974    0.01493    0.00834    0.00530 
AFIX  43 
H36   2    0.373536    0.717638    0.890035    11.00000   -1.20000 
AFIX   0 
C37   1    0.153302    0.630660    1.060347    11.00000    0.03576    0.03413 = 
         0.03535    0.00976    0.01333    0.00721 
AFIX  23 
H37A  2    0.151623    0.650777    1.125908    11.00000   -1.20000 
H37B  2    0.095056    0.649725    1.030436    11.00000   -1.20000 
AFIX   0 
C38   1    0.110817    0.462106    0.931134    11.00000    0.03224    0.03143 = 
         0.03668    0.01314    0.00929    0.00524 
H38   2    0.071644    0.489736    0.890185    11.00000    0.03102 
C39   1    0.180250    0.369556    0.993424    11.00000    0.06069    0.03849 = 
         0.03910    0.02300    0.01104    0.01868 
AFIX  43 
H39   2    0.204359    0.313320    1.001272    11.00000   -1.20000 
AFIX   0 
C40   1    0.188387    0.460614    1.059904    11.00000    0.05566    0.04597 = 
         0.03470    0.02191    0.00692    0.00903 
AFIX  43 
H40   2    0.219160    0.480368    1.122133    11.00000   -1.20000 
AFIX   0 
C41   1    0.807219    0.785397    0.494982    11.00000    0.06817    0.05573 = 
         0.05086    0.02951    0.03602    0.03072 
H41   2    0.825117    0.718936    0.483640    11.00000    0.07636 
C42   1    0.701836    0.785729    0.466264    11.00000    0.05606    0.04080 = 
         0.02777    0.00762    0.01167   -0.00044 
H42   2    0.649132    0.721852    0.433015    11.00000    0.05211 
C43   1    0.693429    0.888877    0.491505    11.00000    0.04562    0.04313 = 
         0.03460    0.01991    0.00724    0.00840 
H43   2    0.631954    0.911431    0.477749    11.00000    0.04843 
C44   1    0.787131    0.949528    0.543521    11.00000    0.04779    0.03809 = 
         0.03713    0.01875    0.01187   -0.00389 
H44   2    0.806182    1.023281    0.576229    11.00000    0.04215 
C45   1    0.859044    0.886276    0.544296    11.00000    0.03926    0.06882 = 
         0.05175    0.03424    0.01803    0.00550 
H45   2    0.930593    0.916878    0.581572    11.00000    0.08143 
C46   1    0.043694    0.140106    0.815765    11.00000    0.08343    0.03021 = 
         0.05018    0.01878    0.02039   -0.01134 
H46   2    0.024072    0.144001    0.874259    11.00000    0.06287 
C47   1   -0.022266    0.155453    0.747934    11.00000    0.04356    0.03627 = 
         0.07491    0.01804    0.01155   -0.01217 
H47   2   -0.089883    0.170455    0.748301    11.00000    0.04961 
C48   1    0.028991    0.151943    0.677193    11.00000    0.07109    0.03411 = 
         0.04500    0.01189    0.00371   -0.01018 
H48   2    0.000930    0.164801    0.623018    11.00000    0.06042 
C49   1    0.125795    0.130899    0.700293    11.00000    0.06978    0.03045 = 
         0.05157    0.00696    0.02375    0.00051 
H49   2    0.181033    0.130971    0.666579    11.00000    0.06062 
C50   1    0.133666    0.117962    0.784286    11.00000    0.07160    0.02624 = 
         0.06389    0.01836    0.00745    0.00921 
AFIX  13 
H50   2    0.191544    0.098987    0.816094    11.00000   -1.20000 
AFIX   0 
C51   1    0.056238    0.769078    0.798957    11.00000    0.03377    0.04458 = 
         0.04281    0.01321    0.00900    0.01088 
C52   1    0.391586    0.812746    0.400306    11.00000    0.05355    0.07965 = 
         0.04265    0.02369    0.00118    0.00784 
C53   1    0.180198    0.875446    0.619624    11.00000    0.17056    0.10022 = 
         0.11791    0.06140    0.08113    0.08688 
AFIX 137 
H53A  2    0.149156    0.893613    0.673621    11.00000   -1.50000 
H53B  2    0.130106    0.868160    0.566234    11.00000   -1.50000 
H53C  2    0.240703    0.929592    0.627973    11.00000   -1.50000 
AFIX   0 
O7    6    0.209032    0.784549    0.607107    11.00000    0.15938    0.11747 = 
         0.07704    0.05498    0.05259    0.09273 
H7    2    0.220002    0.752868    0.544830    11.00000    0.08038 
HKLF 4 
  
  
  
  
REM  ga_250512b_a.res in P-1 
REM wR2 = 0.1660, GooF = S = 1.127, Restrained GooF = 1.138 for all data 
REM R1 = 0.0548 for 9200 Fo > 4sig(Fo) and 0.0642 for all 11078 data 
REM 793 parameters refined using 72 restraints 
  
END 
  
WGHT      0.1082      0.0000 
  
REM Highest difference peak  1.022,  deepest hole -0.727,  1-sigma level  0.085 
Q1    1   0.6827  0.8637  0.5645  11.00000  0.05    1.02 
Q2    1   0.0773  0.2964  0.7621  11.00000  0.05    0.97 
Q3    1   0.7748  0.8229  0.6425  11.00000  0.05    0.89 
Q4    1  -0.0598  0.7383  0.8341  11.00000  0.05    0.68 
Q5    1   0.1739  0.2601  0.8489  11.00000  0.05    0.68 
;
_shelx_res_checksum                53007
_shelx_hkl_file
;
   1   0   0    0.30    0.20 
   1   0   0   -0.10    0.50 
   1   0   0    0.20    0.10 
  -3   0   0  597.64   39.90 
  -3   0   0  563.84   41.00 
   3   0   0  556.64   41.00 
   3   0   0  538.75   39.30 
  -4   0   0 3385.86  218.78 
   4   0   0 2923.61  218.28 
  -5   0   0  841.92   62.79 
  -5   0   0  896.11   60.49 
   5   0   0  807.82   62.59 
  -6   0   0   21.90    5.70 
  -6   0   0    9.70    7.90 
   6   0   0   19.90    2.90 
   6   0   0   15.90    4.00 
   6   0   0   18.30    7.60 
  -7   0   0 4836.92  355.26 
  -7   0   0 5400.06  351.76 
  -7   0   0 5068.29  348.67 
  -8   0   0 1213.98   99.39 
  -8   0   0 1295.97   90.59 
   8   0   0 1288.67   91.59 
   8   0   0 1333.77   90.49 
   8   0   0 1416.56   90.59 
  -9   0   0    3.20    4.10 
  -9   0   0    2.70   12.90 
   9   0   0    9.60    6.40 
   9   0   0   19.70    4.90 
   9   0   0   13.50    3.30 
 -10   0   0    8.10    5.20 
 -10   0   0    0.40   15.70 
  10   0   0   19.70    5.50 
  10   0   0   11.30    3.30 
  10   0   0    8.30    7.70 
 -11   0   0    2.50    5.60 
 -11   0   0    3.30   23.90 
  11   0   0    2.40    6.70 
  11   0   0   10.50    7.80 
 -12   0   0    2.50    7.20 
  12   0   0   16.30    7.40 
  12   0   0   16.90    9.80 
 -13   0   0  377.86   27.70 
  13   0   0  345.17   26.40 
  13   0   0  282.47   28.70 
 -14   0   0   57.49   11.10 
  14   0   0   31.00    8.80 
  14   0   0   26.80   11.10 
 -15   0   0  241.88   22.80 
 -16   0   0   34.20   10.10 
  16  -1   0    0.90    7.90 
 -16   1   0    8.90    9.80 
  15  -1   0   15.40   10.10 
 -15   1   0   16.00   10.70 
  14  -1   0   31.30   11.20 
  14  -1   0   50.19    9.50 
 -14   1   0   64.09   11.60 
  13  -1   0   58.69   11.90 
  13  -1   0   72.79   10.00 
 -13   1   0   55.99   10.40 
  12  -1   0   18.10    7.10 
  12  -1   0    4.20    9.20 
 -12   1   0   13.70    7.40 
 -11   1   0  698.63   49.80 
 -11   1   0  694.93   66.89 
  10  -1   0  121.79   13.90 
  10  -1   0  126.39   11.00 
  10  -1   0  140.39   11.80 
 -10   1   0  100.99   11.60 
 -10   1   0  115.99   24.60 
   9  -1   0  508.45   33.70 
   9  -1   0  427.26   34.70 
   9  -1   0  534.65   33.80 
  -9   1   0  417.96   33.70 
   8  -1   0  423.96   29.50 
   8  -1   0  451.75   29.50 
   8  -1   0  379.36   30.40 
  -8   1   0  392.36   39.40 
  -8   1   0  410.86   29.50 
   7  -1   0  513.85   40.10 
   7  -1   0  615.14   39.40 
   7  -1   0  570.54   39.40 
  -7   1   0  591.64   39.40 
  -7   1   0  507.15   46.30 
  -5   1   0 2467.95  173.08 
  -4   1   0 1386.46   98.19 
   3  -1   0   16.20    4.00 
   3  -1   0   15.90    3.00 
   3  -1   0   15.50    1.30 
  -3   1   0   11.50    4.20 
   2  -1   0  583.74   41.30 
   2  -1   0  507.85   40.30 
  -2   1   0  622.64   41.40 
  -2   1   0  603.24   40.50 
   0   1   0    0.50    0.10 
  -1  -1   0 1337.17   91.79 
  -3  -1   0  648.64   47.70 
   3   1   0  693.93   47.90 
   3   1   0  655.03   46.20 
  -4  -1   0    6.60    4.30 
   4   1   0    9.80    2.80 
   4   1   0    5.00    3.80 
  -5  -1   0 2952.90  202.58 
  -5  -1   0 3010.40  200.68 
   5   1   0 2744.33  202.28 
  -6  -1   0 1092.99   74.79 
   6   1   0 1004.90   71.89 
  -7  -1   0  269.27   28.70 
   7   1   0  290.87   20.10 
   7   1   0  266.77   20.80 
   7   1   0  281.47   19.70 
  -8  -1   0    1.90    3.10 
  -8  -1   0    4.50   10.50 
   8   1   0    3.50    5.30 
   8   1   0    1.00    2.00 
   8   1   0    4.70    3.70 
  -9  -1   0   94.99   21.40 
   9   1   0  138.89   11.10 
   9   1   0  107.69   13.10 
   9   1   0  118.69    9.00 
 -10  -1   0  107.29   10.80 
 -10  -1   0  128.69   25.30 
 -11  -1   0  202.78   18.50 
  11   1   0  210.98   21.10 
  11   1   0  260.67   18.90 
 -12  -1   0  216.98   19.20 
  12   1   0  170.08   21.20 
  12   1   0  239.78   18.70 
 -13  -1   0    6.50    8.90 
  13   1   0   -1.10    8.00 
  13   1   0    6.80   10.30 
 -14  -1   0   64.19   12.90 
  14   1   0   19.30   10.80 
  14   1   0   33.20    8.90 
  15   1   0   35.90   10.40 
 -16  -1   0   -4.40   11.40 
  16   1   0    0.00   12.80 
  16  -2   0   24.90    9.10 
 -16   2   0   35.40   10.30 
  15  -2   0   48.60   11.00 
  14  -2   0   28.30    8.30 
  14  -2   0   14.20   10.30 
 -14   2   0   32.50   10.30 
  13  -2   0  308.37   22.00 
  13  -2   0  228.28   24.00 
 -13   2   0  254.17   23.00 
 -12   2   0  403.86   30.90 
  11  -2   0 1846.42  127.29 
  10  -2   0  221.18   16.40 
  10  -2   0  196.88   18.20 
 -10   2   0  154.88   28.60 
   9  -2   0    0.40    4.40 
   9  -2   0    2.60    4.00 
  -9   2   0   -5.10   11.60 
   8  -2   0   10.20    3.70 
   8  -2   0   15.80    3.90 
   8  -2   0   15.30    5.30 
  -8   2   0    8.70    3.90 
  -8   2   0   -2.70   11.00 
  -7   2   0 2745.23  205.38 
  -7   2   0 3046.00  198.78 
   6  -2   0 1697.63  115.39 
   6  -2   0 1590.44  115.39 
  -6   2   0 1720.63  115.49 
  -6   2   0 1729.83  121.29 
   5  -2   0 2512.25  179.88 
   5  -2   0 2584.94  182.88 
  -5   2   0 2721.03  182.88 
   4  -2   0  843.82   59.49 
   4  -2   0  759.52   57.09 
  -4   2   0  833.02   59.39 
   2  -2   0 1895.81  134.09 
  -2   2   0 1977.30  133.49 
   1  -2   0  156.48   11.00 
   1  -2   0  154.38   11.70 
   1  -2   0  163.68   11.90 
  -1   2   0  146.69   11.90 
  -1   2   0  148.79   11.80 
  -1  -2   0 1934.21  132.29 
  -2  -2   0 1289.17   87.39 
   2   2   0 1235.08   86.59 
  -3  -2   0 1710.73  118.89 
  -4  -2   0 2440.76  179.78 
   4   2   0 2737.83  177.78 
  -5  -2   0    8.00    6.20 
   5   2   0   11.70    3.20 
   5   2   0   12.10    3.80 
  -6  -2   0  673.13   51.89 
   6   2   0  652.33   46.60 
  -7  -2   0  182.78   24.00 
   7   2   0  238.78   16.30 
   7   2   0  222.28   17.20 
  -8  -2   0 1410.06  118.99 
   8   2   0 1781.52  112.09 
  -9  -2   0  342.37   26.00 
  -9  -2   0  399.56   40.10 
 -10  -2   0  250.97   19.40 
 -10  -2   0  236.18   38.50 
 -11  -2   0   81.49   53.79 
 -11  -2   0   25.80    7.10 
  11   2   0   20.00   10.60 
  11   2   0   24.40    8.40 
 -12  -2   0    2.70    8.00 
  12   2   0    5.50   10.10 
  12   2   0    7.70    8.00 
 -13  -2   0  314.17   23.80 
 -13  -2   0  300.07   32.90 
  13   2   0  221.78   22.50 
 -14  -2   0   47.00   15.90 
  14   2   0   27.20   11.20 
  16  -3   0   68.99   11.20 
  15  -3   0   -6.70    9.30 
 -15   3   0    4.10   11.00 
  14  -3   0    6.70    7.40 
  14  -3   0   15.00   10.00 
 -14   3   0   18.90   10.10 
  13  -3   0   36.20    8.20 
  13  -3   0   24.70   10.30 
  13  -3   0   33.60    6.60 
 -13   3   0   32.80    9.20 
  12  -3   0    3.20    7.00 
  12  -3   0   -0.30    6.20 
 -12   3   0    2.50    7.00 
  11  -3   0  111.79   11.60 
  11  -3   0  117.89   11.90 
  11  -3   0   91.49   12.60 
 -11   3   0   72.09   26.30 
  10  -3   0  307.47   20.30 
  10  -3   0  227.48   21.60 
 -10   3   0  234.08   33.90 
  -9   3   0  578.64   41.30 
  -9   3   0  583.74   52.99 
   8  -3   0 1266.97   79.39 
   8  -3   0 1193.18   79.39 
  -8   3   0 1002.10   87.59 
  -8   3   0 1099.59   79.49 
   7  -3   0  367.06   23.90 
   7  -3   0  323.77   23.90 
  -7   3   0  321.07   24.00 
  -7   3   0  322.27   31.80 
   6  -3   0 1339.77   88.99 
   6  -3   0 1258.27   86.39 
  -6   3   0 1193.88   92.09 
  -6   3   0 1229.98   86.39 
   5  -3   0  387.36   35.20 
   5  -3   0  435.86   32.60 
  -5   3   0  477.25   34.00 
  -5   3   0  445.06   35.80 
   4  -3   0  475.65   34.30 
   4  -3   0  454.85   36.30 
  -4   3   0  469.55   36.50 
  -4   3   0  472.35   34.90 
   3  -3   0  515.95   38.40 
   3  -3   0  546.35   36.90 
  -3   3   0  491.75   37.20 
  -3   3   0  492.85   38.30 
   2  -3   0 1930.71  137.09 
  -2   3   0 1938.61  136.79 
  -2   3   0 2062.49  137.39 
   0  -3   0 1595.84  120.69 
   0  -3   0 1920.11  119.79 
   0   3   0 1727.83  119.39 
   0   3   0 1738.73  119.79 
   1   3   0 3146.39  216.78 
  -2  -3   0 1618.64  117.89 
  -2  -3   0 1795.52  117.79 
   2   3   0 1729.93  117.49 
  -3  -3   0 2600.34  180.28 
   3   3   0 2624.64  178.98 
  -4  -3   0   25.00    6.10 
   4   3   0   27.20    4.20 
   4   3   0   31.00    4.10 
  -5  -3   0  322.37   29.90 
   5   3   0  404.26   26.70 
  -6  -3   0   19.00    8.20 
   6   3   0   30.80    6.30 
   6   3   0   19.10    3.20 
   6   3   0   18.60    4.90 
   7   3   0  682.43   50.99 
   7   3   0  752.92   49.99 
  -8  -3   0   21.70   13.20 
  -8  -3   0   33.40    4.40 
   8   3   0   51.29    8.20 
   9   3   0  599.94   46.60 
   9   3   0  671.53   45.10 
 -10  -3   0  671.43   48.50 
  10   3   0  694.73   50.29 
  11   3   0  379.66   25.90 
  11   3   0  278.57   27.90 
 -12  -3   0   41.30    9.10 
 -12  -3   0   21.80   15.90 
  12   3   0   10.70    8.00 
  12   3   0   24.60   10.90 
 -13  -3   0   50.09   15.90 
 -13  -3   0   57.29   11.50 
  13   3   0   23.60    8.40 
  13   3   0   29.80   11.30 
 -14  -3   0    9.20    8.70 
  14   3   0    5.40   10.00 
 -15  -3   0   10.60    7.30 
  15   3   0    3.00    8.60 
  16  -4   0    3.00    8.10 
 -16   4   0   19.10   10.40 
  15  -4   0   17.40    9.40 
 -15   4   0    1.80    9.70 
  14  -4   0    9.40    9.80 
  14  -4   0    4.10    5.60 
 -14   4   0    8.70    9.00 
  13  -4   0   16.30    7.30 
  13  -4   0   17.00    9.60 
  13  -4   0    8.50    6.80 
 -13   4   0   12.00    8.20 
 -12   4   0   68.49    9.70 
  11  -4   0  304.17   22.80 
  11  -4   0  234.58   23.80 
  11  -4   0  316.07   22.30 
 -10   4   0  319.97   38.30 
 -10   4   0  282.37   23.20 
 -10   4   0  296.27   22.90 
   8  -4   0  352.26   24.10 
   8  -4   0  342.07   23.90 
  -8   4   0  259.97   33.20 
   7  -4   0  160.68   11.80 
   7  -4   0  162.78   16.20 
   7  -4   0  147.69   11.90 
  -7   4   0  132.69   20.70 
  -7   4   0  174.88   19.60 
  -7   4   0  141.39   12.20 
   6  -4   0  109.59    8.80 
   6  -4   0  125.99   13.20 
   6  -4   0  110.79    8.50 
  -6   4   0  113.89   16.90 
  -6   4   0   89.39    8.90 
  -6   4   0  126.79   15.10 
   5  -4   0 1423.16  104.59 
   5  -4   0 1514.95  110.29 
  -5   4   0 1493.45  104.79 
  -5   4   0 1584.54  110.09 
  -5   4   0 1629.24  108.29 
   4  -4   0 5181.18  354.16 
  -4   4   0 5164.18  353.96 
  -4   4   0 5020.70  352.46 
   3  -4   0 1696.13  120.99 
   3  -4   0 1778.42  119.59 
   3  -4   0 1722.03  118.19 
  -3   4   0 1686.43  121.09 
   2  -4   0 1618.84  104.39 
   2  -4   0 1496.35  104.79 
   2  -4   0 1525.55  102.79 
  -2   4   0 1440.26  104.89 
  -2   4   0 1402.36  104.49 
   1  -4   0  339.17   23.70 
   1  -4   0  269.37   23.80 
   1  -4   0  341.77   22.60 
   0  -4   0   15.60    4.30 
   0  -4   0   25.10    2.90 
   0   4   0   17.20    2.00 
  -1  -4   0  110.39    8.20 
   1   4   0   91.69    7.30 
  -2  -4   0  667.23   45.60 
   2   4   0  636.14   45.10 
  -3  -4   0 5578.24  381.86 
   4   4   0  160.48   12.20 
   4   4   0  145.29   11.80 
   4   4   0  147.59   12.90 
   5   4   0  262.97   20.60 
   5   4   0  289.07   21.70 
   6   4   0   66.69   10.40 
   6   4   0   53.29    7.20 
   6   4   0   59.69    5.80 
   7   4   0  332.37   26.00 
   7   4   0  341.77   24.60 
   7   4   0  354.66   27.90 
   8   4   0  528.35   39.10 
  -9  -4   0  692.03   54.79 
  -9  -4   0  686.83   49.10 
   9   4   0  705.23   50.79 
 -10  -4   0  372.76   28.60 
  10   4   0  340.27   34.30 
  10   4   0  412.46   28.50 
 -11  -4   0   73.39    9.80 
 -11  -4   0   67.39   16.60 
  11   4   0   47.00    8.50 
  11   4   0   44.90   12.00 
 -12  -4   0   15.40   14.10 
 -12  -4   0   50.69    9.40 
  12   4   0   43.10    8.10 
  12   4   0   22.10   11.20 
 -13  -4   0    6.80   14.30 
 -13  -4   0   -0.50    8.30 
  14   4   0   60.69   11.90 
  16  -5   0   78.39   11.30 
 -15   5   0  189.58   19.80 
  14  -5   0  100.49   14.20 
  14  -5   0  134.29   13.50 
 -14   5   0   99.19   13.40 
  13  -5   0  332.27   24.90 
  13  -5   0  299.47   27.00 
  12  -5   0   -2.90    6.70 
  12  -5   0   11.10    7.60 
  12  -5   0   -0.90    8.80 
 -12   5   0    3.80    7.20 
  11  -5   0  122.29   13.00 
  11  -5   0  103.99   11.40 
  11  -5   0  103.79   14.00 
 -11   5   0   86.49   12.50 
 -10   5   0  475.85   37.40 
 -10   5   0  532.85   36.80 
   9  -5   0  534.85   36.20 
   9  -5   0  531.25   35.90 
  -9   5   0  393.66   46.60 
   8  -5   0 1978.10  142.39 
   8  -5   0 2058.29  138.79 
   7  -5   0  166.78   12.00 
   7  -5   0  153.38   11.60 
   7  -5   0  177.08   16.60 
  -7   5   0  125.29   12.00 
  -7   5   0  166.08   22.10 
  -7   5   0  124.49   13.00 
   6  -5   0  971.20   65.39 
  -6   5   0  892.11   70.29 
  -6   5   0 1006.80   66.29 
  -6   5   0  891.91   72.19 
   5  -5   0   11.50    5.50 
   5  -5   0   18.00    3.20 
  -5   5   0   15.60    6.60 
  -5   5   0   16.20    8.90 
  -5   5   0   21.10    3.60 
   4  -5   0  143.09   14.00 
   4  -5   0  127.79   21.90 
  -4   5   0  156.78   16.80 
   3  -5   0 1652.13  108.29 
   3  -5   0 1475.25  109.39 
   3  -5   0 1575.24  106.29 
  -3   5   0 1473.75  109.59 
   2  -5   0 1069.89   69.39 
   2  -5   0 1046.30   71.69 
   2  -5   0 1013.20   71.19 
  -2   5   0  880.41   71.59 
   1  -5   0  220.28   18.40 
   1  -5   0  224.58   16.50 
  -1   5   0  231.58   16.10 
   0  -5   0  718.23   48.10 
   0   5   0  663.63   47.30 
  -1  -5   0  202.88   18.10 
  -1  -5   0  228.18   15.70 
   1   5   0  195.38   14.60 
  -2  -5   0  318.37   22.00 
   2   5   0  279.97   21.40 
   2   5   0  290.77   21.10 
   2   5   0  310.07   22.60 
  -3  -5   0 2755.32  181.58 
   3   5   0 2554.34  181.98 
   3   5   0 2452.85  181.08 
   3   5   0 2802.52  180.98 
  -4  -5   0  426.96   31.80 
   4   5   0  425.46   31.70 
   4   5   0  420.56   30.50 
  -5  -5   0 1643.24  112.39 
  -5  -5   0 1597.74  113.39 
   5   5   0 1584.14  112.49 
   5   5   0 1536.75  111.29 
   5   5   0 1689.23  110.49 
  -6  -5   0    5.40    2.90 
  -6  -5   0    3.60    6.50 
  -6  -5   0    6.10    6.70 
   6   5   0    3.60    5.40 
   6   5   0    8.40    2.90 
   6   5   0    8.00    7.70 
  -7  -5   0   -2.60    9.60 
  -7  -5   0    8.50    3.80 
  -7  -5   0    5.70    8.60 
   7   5   0    8.50    9.10 
   7   5   0    3.60    3.50 
   7   5   0    3.40    6.50 
  -8  -5   0  751.52   57.59 
   8   5   0  776.62   57.79 
   8   5   0  878.51   56.29 
  -9  -5   0   12.50    5.90 
  -9  -5   0   18.10   12.30 
   9   5   0   19.90   12.90 
   9   5   0   13.70    5.90 
   9   5   0   14.20    8.80 
  10   5   0  495.65   38.50 
 -11  -5   0  140.99   21.40 
 -11  -5   0  194.48   16.20 
  11   5   0  170.88   15.70 
  11   5   0  142.19   19.20 
 -12  -5   0   16.70    7.30 
 -12  -5   0    3.40   12.20 
  12   5   0   13.10   10.90 
 -13  -5   0    4.40    6.50 
  13   5   0    5.40   10.20 
 -14  -5   0    6.50    5.80 
  14   5   0   10.20    9.30 
  16  -6   0   21.00    8.00 
 -16   6   0   53.89   10.80 
  15  -6   0   15.00    9.70 
  15  -6   0   30.10    6.70 
 -15   6   0   39.60   10.90 
  14  -6   0    3.10    8.20 
  14  -6   0   20.00   10.00 
 -14   6   0   16.00    9.50 
  13  -6   0   10.10    8.30 
  13  -6   0   -1.70    9.10 
 -13   6   0   11.20    9.90 
 -13   6   0   -1.30    8.40 
  12  -6   0   24.10    8.10 
  12  -6   0   24.70    9.50 
 -12   6   0   15.10    7.80 
 -12   6   0   12.60    7.80 
  11  -6   0   20.40    6.60 
  11  -6   0   12.40    7.00 
 -11   6   0    6.70    6.10 
 -11   6   0    1.80    6.30 
 -10   6   0  367.26   27.20 
 -10   6   0  379.86   42.20 
 -10   6   0  337.97   27.80 
   9  -6   0 1656.33  112.39 
   9  -6   0 1601.64  116.79 
   8  -6   0   38.10    5.60 
   8  -6   0   47.80   10.30 
   8  -6   0   39.10    5.30 
  -8   6   0   27.70    5.90 
  -8   6   0   28.70    6.30 
  -8   6   0   21.00   13.50 
   7  -6   0   43.50    9.80 
   7  -6   0   30.40    4.30 
  -7   6   0   25.00    6.40 
  -7   6   0   33.20   12.50 
  -7   6   0   23.60    5.20 
   6  -6   0  459.65   31.10 
   6  -6   0  455.75   30.60 
  -6   6   0  367.36   38.30 
  -6   6   0  439.86   32.10 
   5  -6   0  232.68   20.80 
   5  -6   0  229.38   16.90 
   4  -6   0 1228.38   85.29 
   4  -6   0 1198.48   90.19 
   4  -6   0 1212.08   84.79 
   4  -6   0 1289.77   87.59 
   3  -6   0   74.09   11.80 
   3  -6   0   92.29    8.20 
   3  -6   0   90.69    7.20 
   3  -6   0   93.19   11.30 
  -3   6   0   73.29   12.90 
  -3   6   0   96.89    8.40 
  -3   6   0  102.89    7.60 
   1  -6   0  797.62   58.49 
   1  -6   0  749.13   55.29 
   1  -6   0  839.72   55.99 
  -1   6   0  751.72   56.79 
  -1   6   0  824.22   55.69 
  -1   6   0  859.71   55.89 
  -1   6   0  812.12   55.39 
   0  -6   0   41.40    8.00 
   0  -6   0   49.60    5.40 
   0  -6   0   44.40    4.00 
   0   6   0   42.60    4.70 
   0   6   0   33.70    4.60 
   0   6   0   37.20    6.20 
  -1  -6   0   35.40    5.00 
   1   6   0   39.90    4.70 
   1   6   0   44.40    7.00 
   1   6   0   45.80    3.60 
  -2  -6   0  705.83   47.60 
  -2  -6   0  603.34   50.49 
   2   6   0  671.63   47.00 
   2   6   0  701.13   48.40 
  -3  -6   0 1971.60  136.39 
   3   6   0 1814.52  135.79 
   3   6   0 2019.40  137.19 
   3   6   0 2090.59  135.29 
  -4  -6   0 1533.35  106.59 
  -4  -6   0 1543.85  104.89 
   4   6   0 1570.94  107.29 
   4   6   0 1476.65  105.89 
  -5  -6   0  252.07   18.60 
  -5  -6   0  259.37   21.60 
   5   6   0  245.48   22.60 
   5   6   0  270.87   18.60 
   5   6   0  250.37   20.10 
  -6  -6   0  223.18   16.90 
  -6  -6   0  217.28   21.10 
   6   6   0  241.28   16.90 
   6   6   0  232.68   19.10 
   6   6   0  225.08   22.10 
  -7  -6   0   44.50   11.30 
   7   6   0   61.29    7.30 
   7   6   0   55.99   12.70 
   7   6   0   53.69    9.40 
  -8  -6   0   13.60    5.00 
  -8  -6   0   23.70   11.40 
   8   6   0   12.80    8.40 
   8   6   0   13.90    4.90 
   8   6   0    9.40   12.30 
  -9  -6   0   49.20    7.30 
  -9  -6   0   29.80   13.00 
   9   6   0   49.70   15.40 
   9   6   0   32.70   10.50 
   9   6   0   62.79    7.30 
 -10  -6   0   76.29    9.40 
 -10  -6   0   58.89   16.50 
  10   6   0   94.69   17.50 
  10   6   0  103.79   10.60 
  10   6   0   75.49   12.70 
 -11  -6   0   15.40   12.50 
 -11  -6   0   20.70    6.60 
  11   6   0   27.60   11.30 
 -12  -6   0   90.39   10.50 
 -12  -6   0   59.29   15.30 
 -13  -6   0   13.70    5.20 
  13   6   0   21.00   10.30 
 -16   7   0   49.99   10.50 
  15  -7   0   29.10    7.80 
  15  -7   0   28.00    9.30 
 -15   7   0   31.80   10.60 
  14  -7   0   14.20   10.00 
  14  -7   0   12.60    8.60 
 -14   7   0    0.90    9.40 
  13  -7   0  130.89   17.20 
  13  -7   0  177.48   16.80 
 -13   7   0  131.89   16.30 
 -13   7   0  126.79   15.70 
  12  -7   0   12.70    8.10 
 -12   7   0    4.90    7.60 
 -12   7   0    2.60    7.60 
 -11   7   0   24.40    7.60 
 -11   7   0   21.00   11.00 
 -10   7   0  270.67   23.20 
 -10   7   0  288.57   39.50 
 -10   7   0  302.47   22.80 
  -9   7   0   49.10    7.80 
  -9   7   0   45.90    7.20 
  -9   7   0   60.99   18.60 
  -8   7   0  852.81   59.69 
  -8   7   0  782.22   60.29 
  -8   7   0  946.71   71.79 
  -7   7   0 1999.10  153.18 
  -7   7   0 2181.88  145.19 
   6  -7   0   59.79    6.50 
   6  -7   0   50.69    9.80 
  -6   7   0   28.20   12.40 
  -6   7   0   52.19    7.70 
  -6   7   0   34.20    5.80 
   5  -7   0  504.25   39.20 
   5  -7   0  489.95   35.30 
   5  -7   0  483.75   35.00 
  -5   7   0  530.45   36.20 
   4  -7   0   41.80    5.60 
   4  -7   0   47.60    5.20 
   4  -7   0   53.99    8.90 
   4  -7   0   44.90    5.20 
  -4   7   0   23.30    9.60 
  -4   7   0   33.70    4.80 
  -4   7   0   54.29    6.50 
   3  -7   0  362.96   25.50 
   3  -7   0  363.16   26.00 
   3  -7   0  362.06   29.20 
   3  -7   0  335.17   25.20 
  -3   7   0  357.16   25.50 
  -3   7   0  363.36   26.10 
  -3   7   0  370.46   26.50 
   2  -7   0   55.29    9.10 
   2  -7   0   57.39    6.50 
   2  -7   0   63.19    5.60 
  -2   7   0   47.50    5.30 
  -2   7   0   69.79   10.40 
  -2   7   0   53.19    6.10 
  -2   7   0   62.19    6.80 
  -2   7   0   65.69    8.00 
   1  -7   0 1714.03  121.59 
   1  -7   0 1627.74  120.89 
   1  -7   0 1666.13  124.49 
  -1   7   0 1829.72  121.39 
  -1   7   0 1966.50  122.49 
  -1   7   0 1779.02  121.29 
   0  -7   0  363.56   26.50 
   0  -7   0  365.56   30.20 
   0  -7   0  337.17   25.50 
   0   7   0  386.76   27.60 
   0   7   0  352.46   26.10 
   0   7   0  382.26   26.10 
  -1  -7   0 1181.58   82.29 
  -1  -7   0 1217.68   81.29 
  -1  -7   0 1101.99   85.59 
   1   7   0 1188.68   81.59 
   1   7   0 1120.29   81.79 
   1   7   0 1277.27   83.39 
  -2  -7   0 1672.83  109.09 
  -2  -7   0 1575.54  110.19 
  -2  -7   0 1398.16  113.69 
   2   7   0 1616.74  111.19 
   2   7   0 1688.13  109.39 
   2   7   0 1560.24  109.79 
  -3  -7   0 1461.15   97.39 
  -3  -7   0 1339.17   95.89 
  -3  -7   0 1292.57  101.39 
   3   7   0 1390.96   96.79 
   3   7   0 1493.45   96.09 
   3   7   0 1392.16   98.39 
  -4  -7   0   32.50    7.00 
  -4  -7   0   31.40   11.10 
  -4  -7   0   39.80    4.50 
   4   7   0   36.10    4.30 
   4   7   0   23.70    9.50 
   4   7   0   35.60    6.40 
  -5  -7   0  416.16   43.20 
  -5  -7   0  504.85   38.10 
  -5  -7   0  526.55   35.40 
   5   7   0  494.45   37.00 
   5   7   0  558.44   39.90 
  -6  -7   0  339.57   26.50 
  -6  -7   0  323.47   22.30 
  -6  -7   0  253.07   31.90 
   6   7   0  298.87   24.40 
   6   7   0  286.57   28.00 
  -7  -7   0  149.59   12.30 
  -7  -7   0  126.99   16.70 
   7   7   0  153.18   21.40 
   7   7   0  148.09   16.00 
  -8  -7   0  711.63   57.29 
  -8  -7   0  783.62   52.99 
   8   7   0  765.52   59.79 
   8   7   0  742.63   55.09 
  -9  -7   0   32.40    6.60 
  -9  -7   0   51.09   13.30 
   9   7   0   40.20   10.60 
   9   7   0   49.10   16.30 
 -10  -7   0   18.30   13.10 
 -10  -7   0   40.50    7.10 
  10   7   0   45.40   11.40 
  10   7   0   53.79   16.70 
 -11  -7   0  471.95   45.30 
  11   7   0  539.05   42.60 
  11   7   0  617.64   44.80 
 -12  -7   0    8.20    5.30 
  12   7   0    9.30   10.50 
 -13  -7   0  131.79   11.60 
  16  -8   0   27.50    5.10 
 -16   8   0   34.10    9.00 
  15  -8   0  127.49   14.50 
 -15   8   0  121.49   16.30 
  14  -8   0    8.80   12.10 
  14  -8   0    8.90   10.10 
 -14   8   0   -1.50   12.30 
 -14   8   0   16.30   10.00 
  13  -8   0  110.39   14.90 
  13  -8   0  147.29   15.90 
 -13   8   0  109.29   14.50 
 -13   8   0  102.89   13.60 
 -12   8   0   64.69   10.50 
 -12   8   0   62.29   10.80 
  11  -8   0   33.60    8.30 
 -11   8   0   22.00    7.90 
  10  -8   0   31.10    7.30 
  10  -8   0   12.20   12.50 
 -10   8   0   35.90   22.70 
 -10   8   0    9.20    6.30 
 -10   8   0   10.10    7.20 
  -9   8   0  121.09   14.20 
  -9   8   0  177.38   28.90 
  -9   8   0  160.08   14.00 
  -8   8   0  270.47   22.60 
  -8   8   0  308.37   23.80 
  -8   8   0  327.17   36.30 
   7  -8   0  346.97   30.60 
   7  -8   0  332.47   24.80 
   7  -8   0  363.46   25.60 
   6  -8   0  368.36   30.40 
   6  -8   0  376.36   25.30 
   6  -8   0  335.07   26.10 
  -6   8   0  324.97   26.70 
   5  -8   0    8.60    3.80 
   5  -8   0    8.40    3.90 
   5  -8   0   -1.40    7.30 
  -5   8   0    9.40    4.40 
  -5   8   0    1.90    3.60 
  -5   8   0    4.60    5.70 
  -5   8   0   12.40   11.30 
   4  -8   0  895.61   62.09 
   4  -8   0  884.61   62.39 
   4  -8   0  961.00   66.69 
   4  -8   0  927.31   62.99 
  -4   8   0  919.11   63.09 
  -4   8   0  899.81   63.19 
  -4   8   0  798.32   68.69 
   3  -8   0  337.27   27.50 
   3  -8   0  284.27   22.50 
   3  -8   0  295.17   22.40 
  -3   8   0  323.67   23.50 
  -3   8   0  357.76   22.90 
  -3   8   0  285.87   28.00 
   2  -8   0 1465.25  103.79 
   2  -8   0 1399.86   99.99 
   2  -8   0 1477.15   99.39 
   2  -8   0 1326.27   99.49 
  -2   8   0 1466.45   99.99 
  -2   8   0 1566.04   99.79 
  -2   8   0 1521.55  100.89 
  -2   8   0 1347.07  101.59 
   1  -8   0  734.23   52.89 
   1  -8   0  734.73   56.79 
   1  -8   0  721.53   52.09 
  -1   8   0  764.42   52.79 
  -1   8   0  765.42   52.59 
  -1   8   0  790.12   54.09 
   0  -8   0 1583.94  124.59 
   0  -8   0 1777.72  120.99 
   0  -8   0 1703.63  120.09 
   0   8   0 1770.32  120.59 
   0   8   0 1862.81  122.19 
   0   8   0 1787.22  120.59 
  -1  -8   0  125.29   10.10 
  -1  -8   0  105.39   16.80 
  -1  -8   0  112.89   11.90 
   1   8   0  123.99   11.10 
   1   8   0  147.39   11.50 
   1   8   0  135.29   14.30 
  -2  -8   0  113.39   17.30 
  -2  -8   0  123.69   12.00 
  -2  -8   0  116.19    9.70 
   2   8   0  128.09   11.50 
   2   8   0  123.19   14.70 
   2   8   0  116.49   10.40 
  -3  -8   0  529.95   39.90 
  -3  -8   0  519.75   45.80 
  -3  -8   0  534.55   38.10 
   3   8   0  573.34   42.30 
   3   8   0  535.45   38.20 
   3   8   0  579.34   39.40 
  -4  -8   0  332.57   26.20 
  -4  -8   0  334.17   24.60 
  -4  -8   0  299.67   32.50 
   4   8   0  348.87   29.40 
   4   8   0  325.97   25.40 
  -5  -8   0  121.19   19.80 
  -5  -8   0  123.19   14.40 
  -5  -8   0  121.29    9.90 
   5   8   0  108.99   16.80 
   5   8   0  100.49   12.40 
  -6  -8   0  862.11   75.69 
  -6  -8   0  919.51   65.09 
  -6  -8   0  948.21   68.09 
   6   8   0  966.70   70.49 
   6   8   0  979.50   66.99 
  -7  -8   0  170.38   19.60 
  -7  -8   0  175.08   14.00 
   7   8   0  156.48   17.80 
  -8  -8   0   24.20   10.70 
   8   8   0   19.10    9.40 
   8   8   0   22.80   16.20 
  -9  -8   0    8.80   10.90 
  -9  -8   0   12.60    5.80 
   9   8   0   19.60   10.50 
   9   8   0   36.00   17.40 
 -10  -8   0    3.40    6.10 
  10   8   0   -7.60   15.20 
  10   8   0   12.40   10.90 
 -11  -8   0   19.40    5.60 
  11   8   0   -0.70   12.10 
  11   8   0   15.10   10.50 
  12   8   0   79.89   12.40 
  15  -9   0  119.69   13.70 
 -15   9   0   90.19   12.50 
 -15   9   0  120.09   15.40 
  14  -9   0   48.10   10.80 
  14  -9   0   52.49   10.20 
 -14   9   0   69.79   11.50 
 -14   9   0   77.59   11.30 
  13  -9   0   27.20    9.60 
  13  -9   0   39.30   11.00 
 -13   9   0   44.50   10.40 
 -13   9   0   32.80   10.30 
  12  -9   0  116.19   14.00 
 -12   9   0   84.49   12.10 
 -12   9   0   79.39   12.20 
  11  -9   0   15.40    7.90 
 -11   9   0   17.50    8.60 
 -11   9   0    0.60    7.40 
  10  -9   0   53.79    9.10 
   9  -9   0  155.78   22.40 
   9  -9   0  166.08   14.30 
  -9   9   0   99.89   26.70 
  -9   9   0  123.29   14.30 
   8  -9   0 1478.75  108.59 
   8  -9   0 1505.45  103.49 
   7  -9   0 1361.06   86.69 
  -7   9   0 1106.49   98.59 
   6  -9   0   41.10   11.60 
   6  -9   0   41.10    6.10 
   6  -9   0   53.09    6.20 
  -6   9   0   39.30    7.90 
  -6   9   0   57.89   17.90 
  -6   9   0   28.80    6.00 
   5  -9   0   47.30    6.30 
   5  -9   0   45.70    5.80 
   5  -9   0   46.10   11.40 
  -5   9   0   45.40    7.80 
  -5   9   0   24.60   13.80 
  -5   9   0   44.90    7.20 
   4  -9   0  333.57   24.20 
   4  -9   0  322.37   23.30 
   4  -9   0  318.07   23.50 
   4  -9   0  299.27   31.30 
  -4   9   0  312.57   31.60 
  -4   9   0  346.77   25.20 
  -4   9   0  311.57   23.80 
  -4   9   0  314.57   24.80 
   3  -9   0  558.24   41.60 
   3  -9   0  548.25   41.00 
   3  -9   0  604.94   40.90 
   3  -9   0  607.34   49.10 
  -3   9   0  579.84   42.00 
  -3   9   0  615.44   45.90 
  -3   9   0  611.44   41.80 
  -3   9   0  558.94   42.70 
   2  -9   0  105.89   10.80 
   2  -9   0  114.09    9.90 
   2  -9   0   95.19   15.30 
   2  -9   0  115.89   10.00 
  -2   9   0  137.69   11.50 
  -2   9   0  120.29   13.70 
  -2   9   0  116.09   11.80 
   1  -9   0   12.70    4.10 
   1  -9   0    8.50    3.40 
   1  -9   0   -2.50    8.00 
   1  -9   0    7.10    4.40 
  -1   9   0    6.60    4.40 
  -1   9   0    8.90    8.40 
  -1   9   0    7.40    5.40 
   0  -9   0 1934.21  135.49 
   0  -9   0 1913.61  136.49 
   0  -9   0 1907.71  141.39 
   0   9   0 1927.01  136.09 
   0   9   0 2127.09  138.19 
   0   9   0 2033.90  136.19 
  -1  -9   0 1645.14  114.99 
  -1  -9   0 1668.33  116.19 
  -1  -9   0 1542.45  121.19 
   1   9   0 1714.33  117.89 
   1   9   0 1701.13  115.49 
   1   9   0 1746.83  115.79 
  -2  -9   0  132.59   12.90 
  -2  -9   0  120.49   18.50 
  -2  -9   0  132.29   10.70 
   2   9   0  119.49   11.40 
   2   9   0  126.59   12.60 
   2   9   0  119.49   17.60 
  -3  -9   0   69.79    9.10 
  -3  -9   0   50.89   14.80 
  -3  -9   0   65.59    7.20 
   3   9   0   72.19    9.10 
   3   9   0   59.59   13.70 
   3   9   0   43.10    5.80 
  -4  -9   0  263.17   19.30 
  -4  -9   0  256.47   21.90 
   4   9   0  254.77   26.80 
   4   9   0  253.37   21.30 
  -5  -9   0    2.10    7.70 
  -5  -9   0    7.60    4.40 
   5   9   0    7.50    8.00 
   5   9   0   16.00   13.50 
  -6  -9   0  173.78   19.30 
  -6  -9   0  181.68   14.90 
   6   9   0  172.28   18.40 
   6   9   0  184.88   25.40 
  -7  -9   0  143.79   12.90 
  -7  -9   0  150.58   17.80 
   7   9   0  161.48   25.70 
   7   9   0  138.09   17.10 
  -8  -9   0  573.64   40.70 
  -8  -9   0  555.54   44.70 
   8   9   0  567.94   43.60 
   8   9   0  585.84   49.20 
  -9  -9   0  155.58   14.20 
   9   9   0  162.68   19.20 
   9   9   0  181.08   28.80 
 -10  -9   0   14.20    5.40 
  10   9   0   10.00   10.30 
  10   9   0    7.20   15.40 
 -11  -9   0  127.39   11.70 
  11   9   0  117.59   19.60 
  11   9   0  137.79   16.90 
  15 -10   0    2.90    6.80 
  15 -10   0    3.20    7.60 
 -15  10   0    0.70    7.50 
 -15  10   0    7.50   15.80 
  14 -10   0    8.20    9.00 
  14 -10   0   11.90    8.50 
 -14  10   0   11.00    9.00 
 -14  10   0    3.20    9.00 
  13 -10   0   40.50   11.90 
  13 -10   0   43.60   13.40 
 -13  10   0   56.79   11.60 
 -13  10   0   57.59   11.00 
  12 -10   0   12.30    8.80 
 -12  10   0    7.70    9.60 
 -12  10   0    2.70    8.00 
  11 -10   0  424.06   31.30 
 -11  10   0  384.96   31.40 
  10 -10   0   10.40    7.50 
 -10  10   0    0.90    6.20 
 -10  10   0    2.40    8.20 
   9 -10   0   22.90   14.90 
   9 -10   0    6.40    6.60 
  -9  10   0    4.30    6.70 
  -9  10   0    3.70    7.40 
   8 -10   0   26.10   15.80 
   8 -10   0   37.80    7.20 
   8 -10   0   23.80    5.50 
  -8  10   0   20.10    7.40 
  -8  10   0   25.10    7.60 
  -8  10   0   -9.70   23.70 
   7 -10   0  301.27   21.90 
   7 -10   0  313.17   30.60 
   7 -10   0  291.17   22.90 
  -7  10   0  219.48   38.60 
  -7  10   0  306.97   23.00 
   6 -10   0   88.19    9.80 
   6 -10   0   82.99   15.80 
   6 -10   0   89.69   10.30 
  -6  10   0  128.89   26.00 
  -6  10   0  117.49   16.40 
  -6  10   0   76.29   10.80 
   5 -10   0   25.30    5.80 
   5 -10   0   20.10   11.00 
   5 -10   0   30.70    5.80 
  -5  10   0   28.30   15.00 
  -5  10   0   26.30    7.50 
  -5  10   0   17.70    7.80 
   4 -10   0    9.80   10.10 
   4 -10   0   23.50    5.40 
   4 -10   0   13.50    4.90 
  -4  10   0   11.20    4.80 
  -4  10   0   17.50    7.00 
  -4  10   0    7.50    7.10 
  -4  10   0    9.30   11.10 
   3 -10   0  133.49   11.20 
   3 -10   0  119.49   17.70 
   3 -10   0  115.69   11.80 
  -3  10   0  135.89   15.00 
  -3  10   0   91.99   13.30 
  -3  10   0  124.89   12.10 
   2 -10   0   -0.20    9.70 
   2 -10   0    5.00    4.60 
   2 -10   0    4.60    3.80 
   2 -10   0    2.90    4.60 
  -2  10   0    5.60    8.30 
  -2  10   0    6.30    6.50 
  -2  10   0   11.50    5.80 
   1 -10   0  892.71   68.99 
   1 -10   0  839.02   62.69 
   1 -10   0  815.92   62.09 
   1 -10   0  928.41   61.99 
  -1  10   0 1004.10   62.89 
  -1  10   0  867.61   62.89 
  -1  10   0  891.01   64.79 
   0 -10   0  325.17   23.70 
   0 -10   0  309.57   24.70 
   0 -10   0  358.56   33.00 
   0  10   0  293.27   24.80 
   0  10   0  321.57   24.80 
   0  10   0  346.77   28.80 
  -1 -10   0  209.88   16.90 
  -1 -10   0  206.38   18.30 
   1  10   0  217.58   18.50 
   1  10   0  247.58   23.90 
  -2 -10   0  745.43   50.59 
  -2 -10   0  658.53   52.09 
   2  10   0  756.62   51.79 
   2  10   0  717.53   55.59 
  -3 -10   0   14.60   14.50 
  -3 -10   0   12.70    5.00 
  -3 -10   0   25.10    7.20 
   3  10   0   20.50    8.10 
   3  10   0   14.70   13.50 
  -4 -10   0  108.99   13.90 
  -4 -10   0  113.19   10.60 
   4  10   0  108.29   13.90 
   4  10   0   99.39   19.00 
  -5 -10   0  460.25   38.00 
  -5 -10   0  488.85   35.20 
   5  10   0  490.25   43.40 
   5  10   0  514.85   37.50 
  -6 -10   0   47.90   10.80 
  -6 -10   0   71.69    9.30 
   6  10   0   63.59   18.40 
   6  10   0   67.99   11.60 
  -7 -10   0  136.79   12.50 
   7  10   0  118.09   16.90 
   7  10   0  116.89   22.10 
  -8 -10   0  152.98   14.50 
   8  10   0  147.39   24.30 
   8  10   0  177.78   18.90 
  -9 -10   0   66.49    8.10 
   9  10   0   66.69   12.90 
   9  10   0   65.29   19.70 
 -10 -10   0  156.58   13.70 
  10  10   0  169.98   18.40 
  14 -11   0   16.50   14.00 
  14 -11   0   18.30    8.50 
 -14  11   0    5.60    8.10 
 -14  11   0   14.90   13.50 
  13 -11   0   38.60    9.50 
  13 -11   0   25.10   10.00 
 -13  11   0   29.80    9.00 
 -13  11   0   23.80    9.60 
  12 -11   0  100.89   12.10 
 -12  11   0   72.39   13.20 
  11 -11   0  339.47   29.80 
 -11  11   0  420.36   29.80 
 -10  11   0  100.29   13.10 
   9 -11   0   10.80    8.10 
  -9  11   0    3.60    6.90 
  -9  11   0    9.80   13.70 
   8 -11   0  144.79   14.20 
   8 -11   0  125.79   12.40 
   7 -11   0  187.38   16.20 
   7 -11   0  169.78   15.00 
   7 -11   0  183.58   26.80 
   6 -11   0  265.17   19.80 
   6 -11   0  265.27   29.30 
   6 -11   0  255.37   20.10 
  -6  11   0  220.68   20.90 
   5 -11   0 1202.48   83.29 
   5 -11   0 1208.58   83.69 
   5 -11   0 1044.40   96.29 
  -5  11   0 1284.77   85.19 
   4 -11   0   25.30    6.30 
   4 -11   0   33.80    6.20 
  -4  11   0   15.00    8.10 
  -4  11   0   30.60    9.30 
   3 -11   0   11.40    5.70 
   3 -11   0    3.30    4.80 
   3 -11   0    8.80    5.60 
  -3  11   0    2.90    6.30 
  -3  11   0    2.70    9.00 
  -3  11   0   -3.50    7.30 
   2 -11   0  138.09   12.30 
   2 -11   0  125.59   12.40 
   2 -11   0  118.09   11.40 
   2 -11   0  111.09   22.60 
  -2  11   0  102.99   13.80 
  -2  11   0  128.39   17.40 
  -2  11   0  137.29   13.40 
   1 -11   0   -7.50   10.30 
   1 -11   0    3.40    5.00 
   1 -11   0   -0.60    5.40 
  -1  11   0   -3.10    6.90 
  -1  11   0    2.80    6.90 
  -1  11   0   -4.70   10.50 
   0 -11   0  355.46   26.10 
   0 -11   0  298.77   26.70 
   0 -11   0  336.17   36.10 
   0  11   0  369.66   27.20 
   0  11   0  398.16   32.20 
  -1 -11   0  708.83   56.59 
  -1 -11   0  815.02   55.79 
   1  11   0  816.32   60.99 
   1  11   0  834.32   56.79 
  -2 -11   0   23.60    7.00 
   2  11   0    6.90    3.40 
   2  11   0   11.70   14.20 
  -3 -11   0   17.70    6.20 
  -3 -11   0   15.10    8.30 
   3  11   0    4.20   15.00 
   3  11   0   23.60    8.90 
  -4 -11   0  167.18   14.40 
   4  11   0  163.18   26.80 
   4  11   0  150.98   17.20 
  -5 -11   0   40.70    7.00 
   5  11   0   42.70   10.70 
   5  11   0   22.00   18.00 
  -6 -11   0  117.99   12.30 
   6  11   0   95.89   22.10 
   6  11   0  129.29   16.40 
   7  11   0   12.80   10.00 
   7  11   0   -1.70   18.20 
  -8 -11   0  301.27   22.70 
   8  11   0  276.97   34.20 
   8  11   0  300.87   26.30 
  -9 -11   0  459.65   34.80 
   9  11   0  515.45   38.10 
   9  11   0  497.95   43.40 
  14 -12   0   17.60   10.70 
  14 -12   0    9.80    7.80 
 -14  12   0    3.50    7.80 
  13 -12   0   87.79   11.40 
  13 -12   0   67.99   10.90 
 -13  12   0   56.59   11.20 
  12 -12   0    8.00    9.00 
 -12  12   0   17.20    9.10 
 -11  12   0   79.19   11.90 
  10 -12   0   54.19    9.40 
 -10  12   0    9.30    7.90 
   9 -12   0   20.50    8.50 
  -9  12   0   11.60    7.50 
   8 -12   0   38.80    8.40 
   8 -12   0   30.00    6.80 
   7 -12   0  156.08   16.30 
   7 -12   0  178.38   14.90 
   6 -12   0  808.72   52.99 
   6 -12   0  710.33   53.29 
  -6  12   0  720.93   55.79 
   5 -12   0  511.55   37.00 
   5 -12   0  508.15   37.30 
   4 -12   0   20.00    7.10 
   4 -12   0   16.20    6.20 
  -4  12   0   10.50    7.90 
  -4  12   0   16.70   10.30 
   3 -12   0 1434.96   90.89 
   3 -12   0 1282.47   91.09 
  -3  12   0 1377.06   93.89 
  -3  12   0 1141.29   91.69 
   2 -12   0  331.37   25.60 
   2 -12   0  386.96   26.00 
  -2  12   0  285.87   31.90 
   1 -12   0  198.08   17.00 
  -1  12   0  199.38   18.50 
  -1  12   0  185.98   24.40 
   0 -12   0  256.57   21.00 
   0  12   0  262.47   29.60 
   0  12   0  276.07   22.60 
  -1 -12   0  315.07   24.00 
   1  12   0  329.57   25.80 
   1  12   0  276.17   32.10 
  -2 -12   0  800.52   56.99 
   2  12   0  834.92   58.29 
   2  12   0  783.92   63.59 
  -3 -12   0  168.18   14.90 
   3  12   0  145.39   24.00 
   3  12   0  154.38   17.40 
  -4 -12   0  246.18   20.40 
   4  12   0  233.88   33.50 
   4  12   0  269.47   23.30 
  -5 -12   0   28.50    7.10 
   5  12   0   27.30   18.90 
   5  12   0   37.50   10.70 
  -6 -12   0   31.10    7.00 
   6  12   0   15.70   15.00 
   6  12   0   16.20   22.90 
  -7 -12   0  137.69   13.20 
   7  12   0  156.38   18.30 
   7  12   0  111.59   23.40 
  -8 -12   0  151.38   13.60 
   8  12   0  140.99   23.40 
   8  12   0  171.78   18.00 
  13 -13   0    1.70    7.60 
  13 -13   0   -1.00    8.20 
 -13  13   0   -6.80    7.90 
  12 -13   0   27.00    9.10 
 -12  13   0   19.50    9.30 
  11 -13   0   13.30    9.10 
 -11  13   0   -2.30    8.40 
  -9  13   0  149.88   16.20 
   8 -13   0   55.89    9.90 
   8 -13   0   53.89    8.00 
   7 -13   0   80.09   10.40 
   7 -13   0   67.49    9.00 
   5 -13   0   19.50    7.90 
   5 -13   0   40.80    7.90 
  -5  13   0   25.00   10.40 
  -5  13   0   16.40    7.60 
   4 -13   0  289.77   22.20 
   4 -13   0  261.57   21.70 
  -4  13   0  245.98   25.80 
   3 -13   0   96.69   11.70 
   3 -13   0  106.59   11.50 
  -3  13   0  103.09   16.80 
   2 -13   0  409.46   29.90 
  -2  13   0  410.36   36.00 
  -2  13   0  371.26   30.70 
   1 -13   0   34.60    8.10 
  -1  13   0   37.90    9.60 
  -1  13   0   25.40   14.50 
  -1  13   0   17.10    7.00 
   0 -13   0  234.18   19.90 
   0  13   0  221.18   28.40 
   0  13   0  246.88   21.40 
  -1 -13   0   26.60    7.50 
   1  13   0   19.70    9.40 
   1  13   0   19.50   16.20 
  -2 -13   0   32.50    7.80 
   2  13   0   28.50   18.00 
   2  13   0   34.00   10.30 
  -3 -13   0   57.69    8.70 
   3  13   0   57.69   20.20 
   3  13   0   63.29   11.60 
   4  13   0   86.19   22.70 
   4  13   0  133.49   17.60 
  -5 -13   0   47.20    7.80 
   5  13   0   23.70   20.10 
   5  13   0   44.10   10.90 
  -6 -13   0  146.39   13.40 
   6  13   0  105.99   23.00 
   6  13   0  139.19   17.40 
  -7 -13   0   -1.10    5.40 
   7  13   0    9.50   16.40 
   7  13   0   10.90    9.20 
  12 -14   0    3.30    8.10 
 -12  14   0   -1.00    8.10 
  11 -14   0   16.70    8.60 
 -11  14   0    9.10    8.80 
 -10  14   0  247.28   22.80 
   9 -14   0    5.50    8.30 
  -9  14   0    1.90    8.00 
   8 -14   0  251.27   25.40 
   8 -14   0  221.98   18.80 
   7 -14   0    1.50    8.40 
   7 -14   0    8.60    7.20 
  -7  14   0    2.30    7.50 
   6 -14   0   -4.20    7.50 
  -6  14   0    3.20    7.10 
   5 -14   0  461.55   35.10 
   5 -14   0  475.55   35.20 
   4 -14   0    3.50    8.00 
   4 -14   0    6.10    7.00 
  -4  14   0    7.70   11.80 
  -4  14   0    5.40    7.40 
   3 -14   0  471.45   33.10 
   3 -14   0  413.36   32.70 
  -3  14   0  425.16   38.30 
   2 -14   0   31.80    8.40 
  -2  14   0   23.10   14.70 
  -2  14   0   10.20    8.10 
  -2  14   0   15.50    7.20 
   1 -14   0  480.65   34.10 
  -1  14   0  417.26   40.40 
   0 -14   0  143.49   14.70 
   0  14   0   94.19   20.70 
   0  14   0  127.59   15.00 
   0  14   0  146.69   16.70 
  -1 -14   0   15.10    7.90 
   1  14   0   16.70   17.40 
   1  14   0   21.20   10.30 
  -2 -14   0  111.79   12.10 
   2  14   0   80.19   13.20 
   2  14   0  118.69   29.80 
  -3 -14   0  412.26   30.50 
   3  14   0  346.47   42.10 
   3  14   0  436.66   32.50 
  -4 -14   0  143.69   13.60 
   4  14   0   99.39   23.10 
   4  14   0  123.89   16.60 
  -5 -14   0  118.89   12.00 
   5  14   0   80.29   21.30 
   5  14   0  119.59   16.30 
  10 -15   0   13.40    8.20 
 -10  15   0    1.20    8.50 
  -9  15   0  115.09   15.40 
  -8  15   0   93.29   12.50 
   7 -15   0    1.20    7.90 
   7 -15   0   10.30    6.80 
  -7  15   0    5.80    8.00 
   6 -15   0    5.10    7.20 
   6 -15   0   -5.60    7.60 
  -6  15   0   -6.90    7.40 
   5 -15   0   -6.60    7.00 
  -5  15   0   -5.20    7.20 
  -5  15   0   -5.80    9.30 
   4 -15   0   10.00    8.40 
   4 -15   0    7.80    6.90 
  -4  15   0    7.20    8.10 
  -4  15   0    8.10   12.10 
   3 -15   0   15.30    9.10 
  -3  15   0    5.30    7.70 
  -3  15   0   15.30   13.10 
   2 -15   0   61.69   10.00 
  -2  15   0   52.89   16.00 
   1 -15   0   59.19    9.40 
  -1  15   0   43.80   16.60 
   0 -15   0   95.29   11.30 
   0  15   0   81.29   19.00 
   0  15   0   89.29   11.90 
  -1 -15   0   31.70    8.10 
   1  15   0   23.10   17.50 
   1  15   0   31.30    9.50 
  -2 -15   0   98.89   10.70 
   2  15   0   75.29   20.50 
   2  15   0   84.69   12.00 
  -3 -15   0   38.80    7.70 
   3  15   0   21.90   17.50 
   3  15   0   43.60    9.90 
   8 -16   0   67.79   10.30 
  -8  16   0   55.89   10.00 
   7 -16   0  226.18   18.40 
   6 -16   0    1.50    6.40 
  -6  16   0    4.00    7.80 
   5 -16   0    7.80    7.00 
  -5  16   0   -4.60    7.90 
  -4  16   0   11.20    7.50 
  -4  16   0    3.20   11.60 
   3 -16   0    5.50    7.90 
  -3  16   0  -12.20   11.50 
  -3  16   0    9.60    6.60 
   2 -16   0   46.70    9.10 
  -2  16   0   41.00   14.90 
   1 -16   0   18.20    7.40 
  -1  16   0   16.70   14.40 
   0 -16   0  273.87   20.50 
   0  16   0  196.08   28.80 
  -1 -16   0   47.00    7.90 
   1  16   0   34.50   15.90 
  -4  17  -1    2.10    7.90 
   4 -17   1   -3.20    7.50 
   2  16  -1  149.29   15.90 
   2  16  -1  125.39   21.90 
  -2 -16   1  176.38   14.70 
   1  16  -1   95.89   19.50 
   1  16  -1  120.59   13.70 
   0  16  -1   12.20    7.30 
   0  16  -1   15.50   15.50 
   0 -16   1   15.80    7.50 
  -1  16  -1    1.30   14.40 
   1 -16   1    2.80    7.70 
  -2  16  -1    0.20   13.00 
   2 -16   1   11.00    7.70 
  -3  16  -1    8.30    7.20 
  -3  16  -1    5.20   12.00 
   3 -16   1    9.00    8.20 
  -4  16  -1  113.19   18.30 
  -4  16  -1  147.29   15.10 
   5 -16   1   70.59   10.00 
   5 -16   1   76.69    9.60 
  -6  16  -1   26.10    9.10 
   6 -16   1   21.20    7.60 
   6 -16   1   22.50    7.90 
  -7  16  -1    5.80    8.40 
   7 -16   1    5.90    7.50 
   7 -16   1   -2.10    6.50 
  -8  16  -1   17.60    9.30 
   8 -16   1   16.50    8.70 
  -9  16  -1    8.80    8.70 
   9 -16   1   22.00    9.90 
   4  15  -1   21.30   18.00 
   4  15  -1   16.20    9.30 
  -4 -15   1   11.20    6.10 
   3  15  -1   12.20    9.80 
   3  15  -1   -7.20   17.50 
  -3 -15   1   16.00    6.60 
   2  15  -1  192.38   31.60 
   2  15  -1  195.48   19.70 
  -2 -15   1  198.98   17.60 
   1  15  -1   24.40   17.60 
   1  15  -1   36.80   10.30 
  -1 -15   1   52.69    8.90 
   0  15  -1   17.60   17.10 
   0  15  -1   18.20    9.30 
   0 -15   1   18.30    8.10 
  -1  15  -1   23.00   20.40 
  -1  15  -1   20.90   10.00 
   2 -15   1   49.99    9.80 
  -3  15  -1  151.68   22.70 
   3 -15   1  208.18   18.00 
  -4  15  -1   14.00   12.30 
  -4  15  -1   14.90   17.60 
   4 -15   1   28.80    8.90 
   4 -15   1   21.30    7.60 
  -5  15  -1   17.20   10.10 
   5 -15   1   25.90    7.90 
  -6  15  -1    9.00    8.50 
   6 -15   1   14.90    8.00 
   6 -15   1   24.70    7.80 
  -7  15  -1   11.60    8.90 
   7 -15   1   19.10    7.40 
   7 -15   1   31.70    8.60 
  -8  15  -1    6.10    8.90 
   8 -15   1   -3.40    6.20 
   8 -15   1   10.50    8.20 
  -9  15  -1   12.50    9.20 
 -10  15  -1  111.89   14.80 
  10 -15   1  159.28   15.80 
   6  14  -1  263.67   22.40 
   6  14  -1  205.98   30.30 
  -6 -14   1  256.37   19.50 
   5  14  -1   84.89   22.60 
   5  14  -1  112.39   14.00 
  -5 -14   1  118.29   12.10 
   4  14  -1   16.70   10.10 
   4  14  -1    4.10   19.50 
  -4 -14   1   20.30    6.90 
   3  14  -1  155.38   31.10 
   3  14  -1  229.18   21.50 
  -3 -14   1  215.88   18.10 
   2  14  -1    6.70   10.00 
   2  14  -1   15.00   18.40 
  -2 -14   1    6.00    6.90 
   1  14  -1  161.78   18.00 
   1  14  -1  116.59   22.40 
  -1 -14   1  136.99   14.60 
   0  14  -1   78.49   19.00 
   0  14  -1   89.89   12.30 
   0 -14   1   79.19   10.20 
  -1  14  -1   42.20    9.90 
  -1  14  -1   46.50   16.20 
  -1  14  -1   18.60    7.50 
   1 -14   1   32.40    8.40 
  -2  14  -1   38.50    9.20 
  -2  14  -1   33.00    8.70 
  -2  14  -1   69.09   15.90 
   2 -14   1   57.39    8.90 
  -3  14  -1  111.09   17.50 
   3 -14   1   99.69   13.70 
   3 -14   1  139.99   14.30 
  -4  14  -1  388.06   37.70 
   4 -14   1  477.95   33.60 
   4 -14   1  461.95   33.60 
  -5  14  -1  294.17   29.70 
   5 -14   1  362.86   26.90 
   5 -14   1  361.96   27.00 
  -6  14  -1   36.20    8.90 
   7 -14   1  353.16   25.30 
   7 -14   1  298.37   26.30 
  -8  14  -1   14.10    8.70 
   8 -14   1   23.20    8.40 
  -9  14  -1    8.40    9.00 
   9 -14   1    8.60    8.50 
 -10  14  -1   23.50    9.70 
  10 -14   1   30.30    9.10 
 -11  14  -1   10.60    9.00 
  11 -14   1   14.40    8.80 
 -12  14  -1  194.18   20.20 
  12 -14   1  222.48   19.60 
   7  13  -1  227.08   32.90 
   7  13  -1  305.87   25.40 
  -7 -13   1  305.07   22.00 
   6  13  -1  304.47   25.10 
   6  13  -1  214.78   35.30 
  -6 -13   1  283.57   21.50 
   5  13  -1   12.60   10.80 
   5  13  -1    5.20   19.70 
  -5 -13   1    3.40    6.10 
   4  13  -1  119.39   16.60 
   4  13  -1  115.79   23.80 
  -4 -13   1  116.09   12.60 
   3  13  -1  115.99   23.20 
   3  13  -1  137.49   16.80 
  -3 -13   1  122.59   13.00 
   2  13  -1  108.09   21.70 
   2  13  -1  130.19   16.30 
  -2 -13   1  106.49   12.60 
   1  13  -1   31.00    9.90 
   1  13  -1   23.10   16.40 
  -1 -13   1   32.00    7.20 
   0  13  -1    5.40    5.40 
   0  13  -1   11.10    9.30 
   0  13  -1    8.40   14.90 
   0 -13   1   10.40    7.00 
  -1  13  -1  273.87   30.30 
  -1  13  -1  307.47   25.00 
   1 -13   1  308.27   23.50 
  -2  13  -1  295.77   23.60 
  -2  13  -1  262.47   28.90 
   2 -13   1  280.17   22.30 
  -3  13  -1  332.47   30.60 
   3 -13   1  349.77   25.80 
   3 -13   1  320.37   26.20 
  -4  13  -1  292.37   27.40 
   4 -13   1  300.97   23.50 
   4 -13   1  288.57   23.40 
  -5  13  -1  256.47   26.50 
   5 -13   1  290.27   23.40 
   5 -13   1  336.17   23.90 
  -6  13  -1    3.60    6.60 
   6 -13   1   20.00    7.70 
   7 -13   1  295.57   23.80 
   7 -13   1  325.97   24.90 
   8 -13   1  117.89   12.60 
   8 -13   1  104.09   13.90 
  -9  13  -1  170.48   17.80 
 -10  13  -1   -2.30    8.10 
  10 -13   1    7.00    8.50 
 -11  13  -1   35.70   10.50 
  11 -13   1   54.39   10.10 
 -12  13  -1   -0.30    8.80 
  12 -13   1   13.50    8.80 
 -13  13  -1   20.70    9.30 
  13 -13   1   30.00    8.80 
   9  12  -1    8.70    9.00 
   9  12  -1   21.50   20.10 
  -9 -12   1    8.00    4.10 
   8  12  -1  209.68   21.00 
   8  12  -1  168.58   25.90 
  -8 -12   1  202.48   15.90 
   7  12  -1   16.00   10.60 
   7  12  -1   15.50   19.90 
  -7 -12   1   19.90    5.90 
   6  12  -1  254.97   34.70 
   6  12  -1  250.57   24.00 
  -6 -12   1  282.47   23.30 
   5  12  -1   23.10   10.00 
   5  12  -1   11.80   18.10 
  -5 -12   1   17.30    6.20 
   4  12  -1  281.37   24.60 
   4  12  -1  296.87   34.20 
  -4 -12   1  273.57   21.70 
   3  12  -1  272.47   22.90 
   3  12  -1  269.27   32.50 
  -3 -12   1  239.08   20.10 
   2  12  -1   82.39   11.70 
   2  12  -1   82.69   18.40 
  -2 -12   1   87.79   10.70 
   1  12  -1  823.92   54.99 
   1  12  -1  714.83   59.19 
  -1 -12   1  733.93   53.39 
   0  12  -1  836.22   58.99 
   0  12  -1  820.42   64.49 
   0 -12   1  812.32   57.89 
  -1  12  -1   30.70   10.00 
  -1  12  -1   33.40   13.30 
  -2  12  -1  428.56   36.50 
   2 -12   1  442.86   32.00 
  -3  12  -1   31.80   11.40 
  -3  12  -1   20.60    7.40 
  -3  12  -1   11.40    6.90 
   3 -12   1   17.20    5.90 
  -4  12  -1   17.50   10.30 
   4 -12   1   29.90    6.50 
  -5  12  -1  292.97   27.20 
   5 -12   1  332.77   25.20 
   5 -12   1  335.47   24.80 
  -6  12  -1  179.88   17.20 
   7 -12   1 1353.46   94.09 
   7 -12   1 1368.96   94.89 
   8 -12   1   51.29    8.90 
   8 -12   1   64.49    8.10 
  -9  12  -1  112.79   14.00 
 -10  12  -1   51.39   10.10 
 -11  12  -1    9.30    9.10 
  11 -12   1   13.70    8.60 
 -12  12  -1   65.79   12.40 
  12 -12   1   94.29   11.90 
 -13  12  -1  129.89   18.00 
  13 -12   1  174.98   17.40 
 -14  12  -1   22.20   10.20 
  14 -12   1   16.60    8.20 
  14 -12   1    4.70    7.50 
  10  11  -1   63.19   15.10 
  10  11  -1   91.69   12.00 
 -10 -11   1   68.49    7.60 
   9  11  -1   58.79   18.90 
   9  11  -1   74.59   12.60 
  -9 -11   1   80.39    9.00 
   8  11  -1   59.19   12.30 
   8  11  -1   37.20   19.60 
  -8 -11   1   54.59    7.10 
   7  11  -1  208.28   32.70 
   7  11  -1  204.28   21.60 
  -7 -11   1  218.18   17.20 
   6  11  -1  543.05   48.30 
   6  11  -1  543.65   41.30 
  -6 -11   1  538.75   38.70 
   5  11  -1  687.93   59.19 
   5  11  -1  769.32   52.99 
  -5 -11   1  706.63   50.89 
   4  11  -1  282.47   32.80 
   4  11  -1  313.07   25.90 
  -4 -11   1  325.97   23.50 
   3  11  -1   21.80   15.20 
   3  11  -1   23.80    8.90 
   2  11  -1  427.16   31.50 
   2  11  -1  381.36   36.40 
  -2 -11   1  404.66   29.50 
   1  11  -1  146.99   22.50 
   1  11  -1  142.99   15.80 
  -1 -11   1  170.48   13.50 
  -1 -11   1  137.99   22.00 
   0  11  -1  202.48   16.90 
   0  11  -1  159.38   21.70 
   0 -11   1  196.48   15.20 
   0 -11   1  165.38   14.70 
   0 -11   1  191.28   24.80 
  -1  11  -1 1550.34  103.19 
   1 -11   1 1373.16  100.09 
   1 -11   1 1265.67  108.69 
   1 -11   1 1556.34   99.99 
  -2  11  -1  889.91   60.19 
   2 -11   1  877.51   64.89 
   2 -11   1  750.42   56.99 
   2 -11   1  845.42   56.89 
   2 -11   1  737.23   56.99 
  -3  11  -1   25.60    9.70 
  -3  11  -1   24.40    6.70 
  -3  11  -1    6.50    6.70 
   3 -11   1   30.00    5.70 
   3 -11   1   19.00   12.10 
   3 -11   1   25.40    5.90 
  -4  11  -1  103.59   14.90 
   4 -11   1   86.89   16.30 
   4 -11   1   94.29   10.10 
   4 -11   1   92.59   10.50 
  -5  11  -1   64.39   10.20 
  -5  11  -1   39.00    8.50 
  -5  11  -1   55.59   23.20 
   5 -11   1   62.49    7.70 
   5 -11   1   73.79    8.30 
   5 -11   1   49.50   14.80 
  -6  11  -1   29.40   21.50 
  -6  11  -1   16.40    7.40 
   6 -11   1   29.30   13.50 
   6 -11   1   37.50    7.00 
  -7  11  -1   24.60   22.80 
  -7  11  -1    7.90    7.80 
   7 -11   1   39.20   14.50 
   7 -11   1   22.20    5.90 
   7 -11   1   26.30    6.80 
  -8  11  -1   43.40   27.70 
   8 -11   1   25.40    7.40 
   8 -11   1   24.30    6.00 
  -9  11  -1   41.20    9.20 
   9 -11   1   34.70    8.40 
 -10  11  -1  266.67   21.50 
  10 -11   1  229.88   21.40 
 -11  11  -1  159.58   17.00 
  11 -11   1  141.99   16.70 
 -12  11  -1   16.80    9.50 
  12 -11   1    2.90    8.90 
 -13  11  -1    0.50    9.40 
 -13  11  -1   -1.90    8.50 
  13 -11   1    0.50    8.80 
 -14  11  -1  202.68   20.50 
  14 -11   1  210.18   20.00 
  11  10  -1   91.09   14.50 
  11  10  -1  122.39   15.10 
 -11 -10   1  102.39    9.00 
  10  10  -1   10.90    9.80 
  10  10  -1    6.90   14.70 
 -10 -10   1   15.60    4.80 
   9  10  -1   36.30   12.90 
   9  10  -1   26.20   18.20 
  -9 -10   1   47.00    6.60 
   8  10  -1   20.00   10.90 
   8  10  -1    3.30   18.30 
  -8 -10   1   27.90    5.90 
   7  10  -1   15.10   10.30 
   7  10  -1   13.80   18.10 
  -7 -10   1   28.30    5.60 
   6  10  -1   74.69   12.00 
   6  10  -1   71.29   18.80 
  -6 -10   1   88.29    9.20 
   5  10  -1 1437.76   99.49 
   5  10  -1 1378.96  103.49 
  -5 -10   1 1391.36   99.89 
  -5 -10   1 1458.75   97.89 
   4  10  -1   96.39   18.30 
   4  10  -1  118.39   14.30 
  -4 -10   1  100.29   13.00 
  -4 -10   1  123.99   10.50 
   3  10  -1  187.68   23.30 
   3  10  -1  180.28   16.70 
  -3 -10   1  200.68   16.70 
  -3 -10   1  181.88   26.20 
  -3 -10   1  178.88   14.70 
   2  10  -1   18.70    6.90 
   2  10  -1   19.00   11.70 
  -2 -10   1   17.80   11.30 
  -2 -10   1   11.80    5.20 
  -2 -10   1   13.60    4.60 
   1  10  -1    1.40    9.70 
   1  10  -1    4.50    6.20 
   1  10  -1    5.30    4.30 
  -1 -10   1    1.10    9.60 
  -1 -10   1   -4.00    3.90 
  -1 -10   1    6.30    4.20 
   0  10  -1   89.59    9.90 
   0  10  -1   82.29   12.90 
   0  10  -1   53.69    8.20 
   0 -10   1   71.89    8.20 
   0 -10   1   76.89    8.10 
   0 -10   1   77.59   14.60 
  -1  10  -1  146.29   15.80 
  -1  10  -1  134.39   12.10 
  -1  10  -1   93.59   11.90 
   1 -10   1  115.49   10.20 
   1 -10   1  111.39   17.20 
   1 -10   1   97.39    9.70 
   1 -10   1  123.39   10.50 
  -2  10  -1 1843.42  121.09 
   2 -10   1 1648.24  124.49 
   2 -10   1 1618.04  118.99 
   2 -10   1 1674.43  119.19 
   2 -10   1 1847.12  118.89 
  -3  10  -1  988.60   66.69 
  -3  10  -1  996.90   68.39 
   3 -10   1  929.91   71.99 
   3 -10   1  899.21   66.29 
   3 -10   1  949.80   66.09 
  -4  10  -1   29.80    7.70 
  -4  10  -1   11.60    5.30 
  -4  10  -1   14.50    6.70 
  -4  10  -1   27.60   12.50 
  -4  10  -1   13.30    5.10 
   4 -10   1   22.20   10.40 
   4 -10   1   23.50    5.10 
  -5  10  -1  476.35   36.80 
  -5  10  -1  482.15   36.70 
   5 -10   1  479.85   41.30 
   5 -10   1  504.95   35.10 
   5 -10   1  510.15   35.50 
  -6  10  -1   37.80   18.20 
  -6  10  -1   18.60    6.40 
   6 -10   1   27.80   11.60 
   6 -10   1   17.20    5.90 
  -7  10  -1    1.00   17.70 
  -7  10  -1   11.20    6.70 
   7 -10   1   27.50    6.30 
   7 -10   1   27.30    5.50 
   7 -10   1   24.80   11.40 
  -8  10  -1   74.39    9.70 
  -8  10  -1   70.89   24.20 
   8 -10   1   86.79   11.00 
   8 -10   1   69.09    9.10 
   8 -10   1   64.19   18.60 
  -9  10  -1   34.40    8.60 
   9 -10   1   38.80   15.20 
   9 -10   1   44.00    8.70 
 -10  10  -1  287.87   24.60 
  10 -10   1  305.87   24.30 
 -11  10  -1   35.60    9.80 
 -11  10  -1   46.10   10.30 
  11 -10   1   58.09    9.80 
 -12  10  -1   92.19   12.30 
 -12  10  -1   82.09   12.80 
  12 -10   1   96.79   12.40 
 -13  10  -1  213.78   21.40 
 -13  10  -1  187.18   20.40 
  13 -10   1  186.18   21.00 
 -14  10  -1   -7.10    8.60 
 -14  10  -1   11.30    9.50 
  14 -10   1    0.90    9.30 
  14 -10   1    3.30    8.70 
 -15  10  -1  469.55   36.20 
  11   9  -1  258.87   27.30 
  11   9  -1  243.58   22.30 
 -11  -9   1  205.88   17.30 
  10   9  -1    9.40   10.30 
  10   9  -1   -0.30   16.30 
 -10  -9   1    6.30    4.80 
   9   9  -1  462.75   43.80 
   9   9  -1  444.66   36.20 
  -9  -9   1  459.75   32.90 
   8   9  -1  242.28   31.00 
   8   9  -1  267.17   23.80 
  -8  -9   1  252.37   19.40 
   7   9  -1   33.50   10.00 
   7   9  -1   27.20   15.90 
  -7  -9   1   44.70    9.80 
  -7  -9   1   43.20    7.50 
   6   9  -1 1094.79   76.39 
  -6  -9   1 1054.19   76.99 
  -6  -9   1 1076.69   74.39 
   5   9  -1   15.00   13.20 
   5   9  -1   26.30    7.60 
  -5  -9   1   26.10    7.40 
  -5  -9   1   22.10   14.20 
  -5  -9   1   16.80    4.10 
   4   9  -1  474.15   39.90 
   4   9  -1  503.75   36.00 
  -4  -9   1  490.75   34.10 
  -4  -9   1  514.95   36.40 
  -4  -9   1  407.96   43.20 
   3   9  -1  244.38   23.60 
   3   9  -1  240.18   18.50 
  -3  -9   1  223.78   16.80 
  -3  -9   1  182.88   25.40 
  -3  -9   1  224.28   18.70 
   2   9  -1  254.67   24.30 
   2   9  -1  261.67   20.80 
  -2  -9   1  271.57   20.40 
  -2  -9   1  267.07   20.60 
  -2  -9   1  262.37   27.60 
   1   9  -1  642.64   44.10 
   1   9  -1  630.44   46.50 
  -1  -9   1  603.94   44.40 
  -1  -9   1  586.24   49.50 
   0   9  -1  274.17   23.80 
   0   9  -1  270.67   21.30 
   0   9  -1  308.07   21.50 
   0  -9   1  261.27   26.80 
   0  -9   1  274.37   21.00 
   0  -9   1  291.47   21.60 
  -1   9  -1  631.94   42.70 
  -1   9  -1  517.55   40.80 
  -1   9  -1  617.44   41.10 
   1  -9   1  548.45   40.20 
   1  -9   1  578.14   48.40 
   1  -9   1  555.54   40.50 
  -2   9  -1   40.50    5.00 
  -2   9  -1   51.89    6.60 
  -2   9  -1   46.80    8.50 
   2  -9   1   49.99    6.20 
   2  -9   1   36.30   10.50 
   2  -9   1   44.80    5.50 
   2  -9   1   47.40    8.00 
  -3   9  -1   42.60    6.10 
  -3   9  -1   50.29    7.50 
  -3   9  -1   53.49   11.30 
  -3   9  -1   51.19    7.10 
  -3   9  -1   54.39    8.50 
   3  -9   1   51.19    6.40 
   3  -9   1   55.39    6.60 
   3  -9   1   54.09   11.50 
   3  -9   1   51.69    6.20 
  -4   9  -1  457.55   31.60 
  -4   9  -1  378.86   31.00 
   4  -9   1  423.36   29.80 
   4  -9   1  419.56   30.00 
   4  -9   1  409.06   37.40 
  -5   9  -1   59.79   16.10 
  -5   9  -1   56.69    8.70 
  -5   9  -1   45.60    8.00 
   5  -9   1   53.09    7.20 
   5  -9   1   43.10   11.40 
   5  -9   1   57.39    6.70 
  -6   9  -1  302.37   34.40 
  -6   9  -1  308.37   23.20 
   6  -9   1  318.87   29.10 
  -7   9  -1   92.59   22.20 
  -7   9  -1   88.49   11.50 
   7  -9   1  113.19   11.00 
   7  -9   1  117.39   16.70 
   7  -9   1  120.89   10.10 
  -8   9  -1   -3.40   17.10 
  -8   9  -1    3.00    5.70 
  -8   9  -1   -1.80    6.30 
   8  -9   1    2.70    6.10 
   8  -9   1    1.50    4.50 
   8  -9   1   -7.30   10.50 
  -9   9  -1  504.15   42.00 
  -9   9  -1  534.65   58.89 
   9  -9   1  638.54   49.10 
   9  -9   1  639.64   42.10 
  10  -9   1  960.40   64.49 
  10  -9   1  840.72   71.09 
 -11   9  -1   92.09   11.90 
 -11   9  -1   79.39   12.60 
  11  -9   1  104.99   13.50 
 -12   9  -1   93.79   14.40 
 -12   9  -1  130.79   15.80 
  12  -9   1  134.49   15.70 
 -13   9  -1   90.39   12.30 
 -13   9  -1   82.69   13.20 
  13  -9   1   89.49   12.00 
  13  -9   1   83.09   13.50 
 -14   9  -1   26.50    9.90 
 -14   9  -1   10.30    9.80 
  14  -9   1    9.40    9.40 
  14  -9   1   10.50    8.90 
 -15   9  -1   38.50    9.40 
 -15   9  -1   36.90    9.50 
  15  -9   1   35.30    8.90 
  15  -9   1   31.30    8.40 
  12   8  -1   52.59   11.60 
 -12  -8   1   53.49    6.50 
  11   8  -1   14.60   10.60 
  11   8  -1   15.90   12.80 
 -11  -8   1    8.70    4.90 
  10   8  -1  367.26   32.20 
  10   8  -1  470.65   39.30 
 -10  -8   1  371.26   28.60 
 -10  -8   1  391.36   33.40 
   9   8  -1    5.90   16.00 
   9   8  -1    2.80    9.80 
  -9  -8   1    7.80    4.80 
   8   8  -1   41.00   10.40 
   8   8  -1   54.29   17.30 
  -8  -8   1   29.80   10.80 
   7   8  -1  137.49   20.10 
  -7  -8   1  138.99   11.30 
  -7  -8   1  124.89   15.70 
   6   8  -1  568.94   44.40 
   6   8  -1  536.85   40.60 
  -6  -8   1  593.54   38.50 
  -6  -8   1  535.85   41.50 
  -6  -8   1  457.05   50.49 
   5   8  -1  361.06   30.60 
   5   8  -1  373.46   26.60 
  -5  -8   1  317.57   25.20 
  -5  -8   1  330.47   26.70 
  -5  -8   1  311.57   34.00 
   4   8  -1  103.79   15.70 
   4   8  -1   87.89   10.00 
  -4  -8   1   76.39   10.10 
  -4  -8   1   77.99    7.00 
  -4  -8   1   69.19   14.80 
   3   8  -1   66.39   11.70 
   3   8  -1   73.49    8.70 
  -3  -8   1   62.59    7.90 
  -3  -8   1   67.29    6.10 
   2   8  -1  993.30   71.99 
   2   8  -1  936.31   70.99 
   2   8  -1 1011.20   77.29 
  -2  -8   1 1079.89   71.89 
  -2  -8   1 1026.70   76.69 
  -2  -8   1 1119.09   70.79 
   1   8  -1   43.20    6.00 
   1   8  -1   38.20    3.80 
   1   8  -1   51.79    5.50 
   1   8  -1   41.60    8.70 
  -1  -8   1   36.50    4.70 
  -1  -8   1   34.40    5.30 
  -1  -8   1   23.20    9.40 
   0   8  -1  206.48   14.90 
   0   8  -1  187.68   14.70 
   0   8  -1  174.78   13.40 
   0   8  -1  207.08   17.00 
   0  -8   1  181.88   13.90 
   0  -8   1  187.88   14.60 
   0  -8   1  184.08   19.70 
  -1   8  -1  779.52   52.39 
  -1   8  -1  713.93   51.09 
  -1   8  -1  770.02   51.09 
   1  -8   1  688.93   54.79 
   1  -8   1  697.23   50.89 
   1  -8   1  720.33   50.49 
  -2   8  -1 1708.23  123.99 
  -2   8  -1 1846.82  121.59 
  -2   8  -1 1694.43  121.29 
   2  -8   1 1766.12  121.19 
   2  -8   1 1723.53  120.99 
   2  -8   1 1836.62  125.09 
  -3   8  -1  474.25   36.20 
  -3   8  -1  490.45   36.40 
  -3   8  -1  518.55   35.70 
  -3   8  -1  486.95   41.20 
  -3   8  -1  566.54   37.00 
   3  -8   1  563.04   36.00 
   3  -8   1  491.85   39.70 
   3  -8   1  470.15   35.70 
   3  -8   1  477.25   35.30 
  -4   8  -1  259.07   19.50 
  -4   8  -1  217.08   26.30 
   4  -8   1  247.08   18.20 
   4  -8   1  243.08   18.00 
   4  -8   1  266.27   23.50 
  -5   8  -1    7.30    5.70 
  -5   8  -1    8.80    3.90 
  -5   8  -1   28.30   12.70 
   5  -8   1   13.50    4.10 
   5  -8   1    6.60    7.70 
   5  -8   1   12.00    3.90 
  -6   8  -1    9.10    7.10 
  -6   8  -1    7.30    4.40 
  -6   8  -1   17.00   12.50 
   6  -8   1   -3.80    8.10 
   6  -8   1    1.80    4.10 
  -7   8  -1   54.69   17.90 
   7  -8   1   81.09   13.70 
   7  -8   1   77.19    7.80 
   7  -8   1   84.09    8.70 
  -8   8  -1   27.50    6.60 
  -8   8  -1   29.70   16.60 
   8  -8   1   47.30   12.50 
   8  -8   1   43.90    5.30 
   8  -8   1   43.20    6.60 
  -9   8  -1   39.40   19.80 
  -9   8  -1   29.70    7.50 
   9  -8   1   51.79    7.80 
 -10   8  -1  670.63   48.90 
 -10   8  -1  697.03   67.69 
 -11   8  -1  263.57   25.10 
  11  -8   1  356.06   25.30 
 -12   8  -1    8.70    9.00 
 -12   8  -1    5.30    8.30 
  12  -8   1    8.30    8.40 
 -13   8  -1    4.80    9.40 
 -13   8  -1    6.20   10.00 
  13  -8   1    8.90    8.80 
  13  -8   1    7.50   10.30 
 -14   8  -1  285.37   24.30 
  14  -8   1  207.28   29.60 
 -15   8  -1   28.20    9.80 
  15  -8   1   21.50    9.20 
  15  -8   1   20.90    8.00 
 -16   8  -1   48.10    9.20 
  16  -8   1   29.50    5.30 
  16  -8   1   18.80    7.50 
  13   7  -1    8.10    9.50 
 -13  -7   1    6.50    5.00 
  12   7  -1   55.59   11.70 
 -12  -7   1   40.70    6.30 
  11   7  -1  160.28   18.50 
 -11  -7   1  116.99   12.40 
 -11  -7   1  177.28   20.20 
  10   7  -1   22.10   15.60 
  10   7  -1    9.40    9.80 
  10   7  -1   13.60    6.30 
 -10  -7   1    3.70   11.60 
 -10  -7   1   20.80    5.50 
   9   7  -1  452.55   35.60 
   9   7  -1  509.95   41.90 
  -9  -7   1  391.06   37.60 
   8   7  -1  564.34   45.30 
   8   7  -1  589.74   38.50 
  -8  -7   1  458.85   50.59 
  -8  -7   1  476.75   42.10 
  -8  -7   1  549.74   38.20 
   7   7  -1  739.13   48.80 
   7   7  -1  616.44   50.09 
   7   7  -1  718.43   53.99 
  -7  -7   1  751.82   48.60 
  -7  -7   1  693.43   51.69 
  -7  -7   1  589.04   57.59 
   6   7  -1  111.89    9.50 
   6   7  -1  112.19   12.20 
   6   7  -1  108.79   17.10 
  -6  -7   1  111.89   14.00 
  -6  -7   1  117.39    9.10 
  -6  -7   1  110.79   18.60 
   5   7  -1   67.99    9.00 
   5   7  -1   84.69   12.60 
   5   7  -1   70.99    6.50 
  -5  -7   1   70.89   14.20 
  -5  -7   1   66.59    9.00 
  -5  -7   1   66.89    6.00 
   4   7  -1  144.99   12.70 
  -4  -7   1  126.89   18.20 
  -4  -7   1  148.79   13.30 
   3   7  -1 1687.33  119.19 
   3   7  -1 1719.93  118.89 
   3   7  -1 1783.62  120.69 
  -3  -7   1 1710.53  118.19 
  -3  -7   1 1834.32  119.59 
  -3  -7   1 1618.64  123.29 
   2   7  -1  410.56   29.50 
   2   7  -1  449.95   31.90 
   2   7  -1  442.36   30.10 
  -2  -7   1  422.66   30.20 
  -2  -7   1  402.76   29.00 
  -2  -7   1  368.06   34.00 
   1   7  -1  548.35   35.80 
   1   7  -1  486.05   36.00 
   1   7  -1  460.45   35.50 
   1   7  -1  531.45   37.50 
  -1  -7   1  474.05   39.70 
  -1  -7   1  545.75   36.30 
  -1  -7   1  519.05   35.30 
   0   7  -1  386.06   29.30 
   0   7  -1  440.66   29.80 
   0   7  -1  432.26   29.80 
   0   7  -1  432.66   31.10 
   0  -7   1  375.16   33.10 
   0  -7   1  439.16   29.90 
  -1   7  -1   10.00    3.40 
  -1   7  -1    8.50    3.00 
  -1   7  -1    4.40    2.50 
   1  -7   1    6.00    2.70 
   1  -7   1    6.00    6.00 
   1  -7   1    3.70    2.10 
  -2   7  -1  577.94   36.90 
  -2   7  -1  578.14   37.90 
  -2   7  -1  490.15   37.20 
  -2   7  -1  485.95   40.20 
  -2   7  -1  502.65   37.10 
   2  -7   1  523.45   36.90 
   2  -7   1  531.15   40.30 
   2  -7   1  504.55   36.40 
   2  -7   1  522.95   40.20 
  -3   7  -1  974.50   66.59 
  -3   7  -1  938.11   66.09 
   3  -7   1  971.80   66.29 
   3  -7   1  898.61   65.79 
   3  -7   1  938.21   69.19 
   3  -7   1  934.81   65.99 
   3  -7   1 1055.79   71.69 
  -4   7  -1  389.56   29.70 
   4  -7   1  412.26   29.00 
   4  -7   1  435.26   33.10 
   4  -7   1  409.56   28.80 
  -5   7  -1 2154.98  158.38 
   5  -7   1 2438.86  157.48 
   6  -7   1  500.55   34.80 
   6  -7   1  482.55   34.30 
   7  -7   1  403.26   32.80 
   7  -7   1  355.46   27.30 
   7  -7   1  383.16   26.60 
  -8   7  -1  305.87   23.20 
  -9   7  -1   95.69   11.70 
  -9   7  -1  107.79   11.40 
 -10   7  -1  977.90   63.79 
 -10   7  -1  823.02   64.59 
 -11   7  -1   51.89    9.60 
 -11   7  -1   40.10    8.50 
 -12   7  -1  775.62   63.49 
 -12   7  -1  898.91   64.99 
  12  -7   1 1001.20   63.69 
 -13   7  -1   79.19   12.40 
 -13   7  -1   26.90   10.00 
  13  -7   1   51.69   11.90 
  13  -7   1   54.19   10.00 
 -14   7  -1   48.60   11.00 
  14  -7   1   46.90   11.60 
  14  -7   1   48.50   10.30 
 -15   7  -1   23.90   10.50 
  15  -7   1   10.90    9.30 
  15  -7   1   16.10    7.30 
  16  -7   1   48.20    9.20 
 -14  -6   1   28.50    4.50 
  13   6  -1   42.80   11.30 
 -13  -6   1   15.90    5.10 
  12   6  -1    2.90   10.80 
 -12  -6   1   -5.30   12.50 
 -12  -6   1   -4.60    6.90 
  11   6  -1   22.90    7.10 
  11   6  -1   16.20   10.70 
  11   6  -1    0.80   11.50 
 -11  -6   1   16.20   11.30 
 -11  -6   1   12.60    5.90 
  10   6  -1   11.90   14.20 
  10   6  -1   10.80    6.80 
  10   6  -1   16.50   10.10 
 -10  -6   1   25.60   11.50 
 -10  -6   1    5.20    5.20 
   9   6  -1   82.19    9.60 
   9   6  -1   84.19   16.80 
   9   6  -1   51.79   11.30 
  -9  -6   1   49.99   13.10 
  -9  -6   1   71.69    8.80 
  -9  -6   1   27.90   17.50 
   8   6  -1   65.99   14.60 
   8   6  -1   61.99    9.60 
   8   6  -1   57.39    6.90 
  -8  -6   1   42.30   14.50 
  -8  -6   1   60.79    8.90 
  -8  -6   1   57.99   12.30 
   7   6  -1  622.34   45.00 
   7   6  -1  634.04   46.50 
   7   6  -1  697.93   49.50 
  -7  -6   1  676.83   48.60 
  -7  -6   1  609.84   44.80 
   6   6  -1   32.30   10.00 
   6   6  -1   29.40    4.20 
   6   6  -1   21.40    6.30 
  -6  -6   1   26.60    7.60 
   5   6  -1    8.30    2.70 
   5   6  -1   12.40    7.40 
   5   6  -1    6.60    4.40 
  -5  -6   1   11.10    5.50 
   4   6  -1  828.52   57.19 
   4   6  -1  853.51   58.69 
   4   6  -1  811.82   57.19 
  -4  -6   1  747.53   60.99 
  -4  -6   1  829.42   57.69 
   3   6  -1  196.98   16.10 
   3   6  -1  174.88   13.90 
   3   6  -1  189.58   13.80 
  -3  -6   1  160.38   18.00 
  -3  -6   1  171.68   14.40 
   2   6  -1 1184.28   78.89 
   2   6  -1 1179.58   79.99 
   2   6  -1 1146.19   78.79 
  -2  -6   1 1015.90   81.69 
  -2  -6   1 1167.18   79.09 
   1   6  -1  998.80   71.89 
   1   6  -1 1013.50   72.09 
   1   6  -1 1052.59   73.09 
  -1  -6   1 1160.28   72.29 
  -1  -6   1  989.70   74.89 
   0   6  -1   56.89    5.10 
   0   6  -1   60.99    5.30 
   0   6  -1   59.49    6.90 
   0  -6   1   44.00    8.10 
   0  -6   1   55.19    5.70 
   0  -6   1   56.99    5.60 
  -1   6  -1    5.40    3.90 
  -1   6  -1    7.90    2.50 
   1  -6   1    2.70    3.70 
   1  -6   1    3.90    5.80 
   1  -6   1    4.80    2.20 
  -2   6  -1  964.50   65.69 
  -2   6  -1  968.70   65.39 
   2  -6   1  872.71   65.09 
   2  -6   1  865.01   67.69 
   2  -6   1 1014.00   68.79 
   2  -6   1 1002.30   65.49 
  -3   6  -1 2070.19  143.29 
  -3   6  -1 1821.52  142.79 
   3  -6   1 1935.51  142.59 
   3  -6   1 2242.78  143.09 
   3  -6   1 2299.57  147.79 
   3  -6   1 2168.58  145.49 
   4  -6   1 1130.29   77.69 
   4  -6   1 1140.19   80.69 
   4  -6   1 1117.19   77.79 
  -5   6  -1  685.53   50.79 
   5  -6   1  711.13   49.99 
   5  -6   1  774.42   53.49 
  -7   6  -1   43.90    5.70 
  -7   6  -1   33.70    6.10 
  -7   6  -1   35.90   12.80 
  -8   6  -1  269.77   21.20 
  -8   6  -1  308.07   32.90 
  -9   6  -1    9.30    5.50 
  -9   6  -1    0.00    5.10 
  -9   6  -1  -10.50   11.00 
   9  -6   1   10.60    5.70 
   9  -6   1    7.80    4.60 
   9  -6   1   -4.30    9.10 
 -10   6  -1  274.37   21.60 
 -10   6  -1  228.88   20.30 
 -10   6  -1  262.27   37.10 
 -11   6  -1  701.13   51.59 
 -12   6  -1  133.99   15.80 
  12  -6   1   99.19   14.20 
  12  -6   1  123.19   14.50 
 -13   6  -1   13.40    8.60 
 -13   6  -1    6.30    8.80 
  13  -6   1   13.80    8.30 
  13  -6   1   12.50   10.20 
 -14   6  -1   -2.10    9.50 
  14  -6   1    7.70    8.60 
  14  -6   1    3.50   10.00 
 -15   6  -1   49.00   10.90 
  15  -6   1   29.60   10.40 
  15  -6   1   40.10    7.50 
 -16   6  -1   17.30    9.30 
  16  -6   1    4.80    8.00 
  14   5  -1   31.10   10.30 
 -14  -5   1   49.00    6.90 
  13   5  -1    9.00   10.50 
 -13  -5   1   28.40    7.10 
  12   5  -1   88.19   14.80 
  12   5  -1  119.39   13.80 
 -12  -5   1  126.19   13.50 
  11   5  -1    6.70    9.90 
  11   5  -1    5.70    7.00 
 -11  -5   1    3.10    6.50 
  10   5  -1   76.09   14.90 
  10   5  -1   78.49    9.30 
  10   5  -1   61.09   11.40 
 -10  -5   1   76.39    8.60 
 -10  -5   1   42.70   13.90 
   9   5  -1   74.29    8.20 
   9   5  -1   92.19   15.90 
   9   5  -1   61.99   10.20 
  -9  -5   1   56.49    7.40 
  -9  -5   1   55.39   13.50 
   8   5  -1 2459.05  166.18 
  -8  -5   1 2337.67  168.18 
   7   5  -1   36.80   10.20 
   7   5  -1   46.90    6.80 
   7   5  -1   46.10    5.30 
  -7  -5   1   25.50    9.20 
   6   5  -1  535.75   38.50 
   6   5  -1  483.25   36.90 
   6   5  -1  520.95   35.60 
  -6  -5   1  484.55   37.90 
   5   5  -1  474.75   33.80 
   5   5  -1  454.15   32.50 
   5   5  -1  406.06   32.00 
   5   5  -1  459.45   31.20 
  -5  -5   1  435.06   33.00 
   4   5  -1  895.71   61.09 
   4   5  -1  903.31   60.89 
   4   5  -1  893.21   61.99 
  -4  -5   1  894.71   61.39 
  -4  -5   1  785.22   61.89 
   3   5  -1 1830.42  133.89 
   3   5  -1 1839.52  133.19 
  -3  -5   1 2036.80  133.49 
  -3  -5   1 2041.60  132.69 
   2   5  -1  408.16   30.90 
   2   5  -1  480.75   32.00 
   2   5  -1  422.96   30.80 
  -2  -5   1  444.16   31.10 
   1   5  -1 1150.78   80.49 
  -1  -5   1 1277.97   80.69 
  -1  -5   1 1074.69   82.59 
   0   5  -1  273.67   19.40 
   0  -5   1  284.37   20.20 
   0  -5   1  242.48   21.50 
   0  -5   1  280.27   20.00 
  -1   5  -1  780.32   52.89 
   1  -5   1  739.93   54.59 
  -2   5  -1  877.31   74.09 
   2  -5   1 1083.39   71.59 
   2  -5   1 1143.59   74.79 
   2  -5   1 1045.60   73.59 
   3  -5   1  950.40   69.89 
   3  -5   1  959.30   67.99 
  -4   5  -1  101.69   12.80 
   4  -5   1   93.59   11.40 
   4  -5   1  109.19   14.40 
  -5   5  -1 5340.27  347.37 
  -5   5  -1 4793.62  352.26 
  -6   5  -1  193.38   23.20 
   6  -5   1  211.08   15.40 
   6  -5   1  207.08   15.10 
   7  -5   1  135.49   11.70 
   7  -5   1  155.58   11.70 
   7  -5   1  143.89   12.00 
   7  -5   1  179.98   17.50 
  -8   5  -1   16.80   13.20 
  -8   5  -1    4.70    3.80 
   8  -5   1    6.50    7.70 
   8  -5   1    4.10    4.00 
  -9   5  -1    8.20   13.20 
  -9   5  -1   -0.10    4.80 
  -9   5  -1    1.70    4.50 
   9  -5   1    4.80    4.70 
 -10   5  -1  463.75   34.50 
 -10   5  -1  418.26   47.10 
 -11   5  -1    0.10    7.00 
 -11   5  -1    2.90    6.80 
 -11   5  -1    0.30   16.60 
  11  -5   1   13.40    6.90 
  11  -5   1    8.20    8.80 
  11  -5   1   12.50    6.40 
 -12   5  -1  223.08   20.00 
  12  -5   1  226.18   18.00 
  12  -5   1  176.18   20.70 
 -13   5  -1  829.92   57.39 
  13  -5   1  751.22   58.39 
 -14   5  -1    3.40    9.70 
  14  -5   1    3.30    9.90 
  14  -5   1    3.80    7.40 
 -15   5  -1   48.10   11.60 
  15  -5   1   24.70   10.30 
  15  -5   1   28.70    9.20 
 -16   5  -1   57.59   10.80 
  16  -5   1   28.00    9.20 
  15   4  -1   -0.50    7.70 
 -15  -4   1    5.20    5.50 
  14   4  -1   45.10   11.20 
  13   4  -1   37.50    9.00 
  13   4  -1   31.50   11.40 
 -13  -4   1   21.70   12.80 
  12   4  -1    7.00   10.30 
  12   4  -1   16.30    7.90 
 -12  -4   1   20.70   13.20 
 -12  -4   1   26.40    8.10 
  11   4  -1    7.50    9.50 
  11   4  -1   23.10    7.70 
 -11  -4   1   28.00   13.10 
 -11  -4   1   15.30    8.80 
  10   4  -1  199.08   21.90 
  10   4  -1  234.28   17.10 
  10   4  -1  201.68   19.70 
 -10  -4   1  165.88   15.90 
   9   4  -1   60.79    7.20 
   9   4  -1   67.19   13.00 
   9   4  -1   41.20    8.90 
  -9  -4   1   25.80   17.40 
   8   4  -1 1318.87   89.89 
   8   4  -1 1284.17   91.09 
   7   4  -1 1613.14  117.69 
   7   4  -1 1768.02  116.29 
   6   4  -1 3102.99  197.08 
   6   4  -1 2861.71  195.78 
   6   4  -1 2673.53  196.38 
  -6  -4   1 2805.72  200.78 
   5   4  -1  253.07   19.00 
   5   4  -1  201.98   17.00 
   5   4  -1  231.78   17.80 
   5   4  -1  228.08   16.20 
  -5  -4   1  220.08   20.70 
   4   4  -1 1062.99   76.69 
   4   4  -1 1143.59   77.29 
  -4  -4   1 1107.79   78.39 
   3   4  -1 1301.67   93.89 
  -3  -4   1 1365.46   94.09 
  -3  -4   1 1420.16   94.89 
   2   4  -1  323.87   24.40 
  -2  -4   1  352.36   24.50 
  -2  -4   1  359.26   24.90 
   1   4  -1   66.99    5.80 
  -1  -4   1   72.09    5.80 
   0  -4   1 3548.04  243.68 
  -1   4  -1  940.21   75.79 
   1  -4   1 1153.78   73.99 
   1  -4   1 1132.09   75.79 
  -2   4  -1 3457.35  239.08 
  -3   4  -1  235.38   19.80 
   3  -4   1  253.77   21.20 
   3  -4   1  229.68   19.00 
  -4   4  -1  114.39   13.30 
   4  -4   1  128.59   15.10 
   4  -4   1  138.49   12.60 
  -5   4  -1  194.08   20.30 
   5  -4   1  177.08   13.30 
  -6   4  -1  173.28   22.40 
   6  -4   1  242.28   19.40 
   6  -4   1  214.38   15.20 
   6  -4   1  191.08   15.10 
  -7   4  -1  437.36   43.30 
   7  -4   1  515.55   35.60 
   7  -4   1  534.15   39.70 
   7  -4   1  510.85   35.50 
   7  -4   1  511.95   34.80 
   8  -4   1  675.23   48.20 
   8  -4   1  708.23   48.40 
  -9   4  -1  403.96   29.80 
  -9   4  -1  412.66   42.40 
  -9   4  -1  410.16   30.60 
 -10   4  -1   93.29   10.70 
 -10   4  -1   73.19    9.90 
 -10   4  -1   61.49   20.60 
 -11   4  -1  104.19   25.60 
  11  -4   1   78.19   12.50 
  11  -4   1  104.89   12.40 
  11  -4   1  107.09   11.30 
 -12   4  -1  174.88   17.30 
  12  -4   1  182.78   15.80 
  12  -4   1  153.88   18.70 
 -13   4  -1   59.19   11.00 
  13  -4   1   64.19    9.50 
  13  -4   1   38.70   11.40 
 -14   4  -1   33.70   10.80 
  14  -4   1   37.80    6.90 
  14  -4   1   20.30   10.70 
 -15   4  -1   28.40   11.00 
  15  -4   1   22.20   10.20 
 -16   4  -1    6.70    9.70 
  16  -4   1    6.70    8.20 
  15   3  -1   86.99   12.50 
  14   3  -1   -8.50    7.50 
  14   3  -1   -2.40    9.70 
 -14  -3   1    3.50    8.20 
  13   3  -1  103.99   16.30 
  13   3  -1  164.58   15.90 
 -13  -3   1  105.89   19.60 
 -13  -3   1  159.28   15.80 
  12   3  -1  123.29   18.00 
  12   3  -1  177.88   16.20 
 -12  -3   1  142.39   15.20 
  11   3  -1   91.29   13.40 
 -11  -3   1   93.19   10.80 
 -10  -3   1  241.48   38.00 
 -10  -3   1  206.78   16.70 
   9   3  -1  240.48   21.10 
   9   3  -1  192.48   18.60 
   9   3  -1  213.38   16.60 
  -9  -3   1  179.08   30.10 
   8   3  -1  449.46   33.00 
   8   3  -1  478.95   31.90 
  -8  -3   1  408.16   31.80 
   7   3  -1  155.18   14.10 
   7   3  -1  172.98   12.80 
  -7  -3   1  169.98   22.00 
   6   3  -1 1244.88   90.09 
   6   3  -1 1267.87   89.39 
   6   3  -1 1359.86   90.69 
  -6  -3   1 1337.97   94.89 
   5   3  -1  272.17   21.20 
   5   3  -1  316.57   22.00 
  -5  -3   1  292.37   25.20 
   4   3  -1  534.95   38.20 
  -4  -3   1  545.35   40.20 
   3   3  -1 5755.02  354.16 
   3   3  -1 4590.64  353.46 
   2   3  -1  264.87   19.00 
  -2  -3   1  266.47   19.70 
   1   3  -1  221.48   16.30 
  -1  -3   1  232.88   16.60 
  -1  -3   1  231.78   16.10 
  -1   3  -1 1292.27   86.49 
   1  -3   1 1145.59   85.89 
   1  -3   1 1274.87   84.79 
  -3   3  -1    4.30    3.60 
  -3   3  -1    5.50    3.80 
   3  -3   1    8.90    3.30 
   3  -3   1    6.40    4.60 
  -4   3  -1   20.90    6.50 
  -4   3  -1   23.40    5.80 
   4  -3   1   21.10    5.00 
   5  -3   1 1800.42  119.49 
   5  -3   1 1612.34  124.59 
   5  -3   1 1809.92  121.99 
  -6   3  -1 1243.88   97.89 
  -6   3  -1 1281.37   92.09 
   6  -3   1 1428.46   91.49 
   6  -3   1 1376.56   94.79 
  -7   3  -1   34.60    4.90 
  -7   3  -1   33.80   12.20 
   7  -3   1   52.09    5.70 
   7  -3   1   43.40    5.20 
  -9   3  -1  531.95   37.60 
  -9   3  -1  476.35   36.60 
  -9   3  -1  551.04   49.60 
 -10   3  -1    1.60    5.10 
 -10   3  -1  -20.00   13.70 
  10  -3   1   14.70    5.90 
  10  -3   1   12.00    7.10 
 -11   3  -1   46.60   22.70 
 -11   3  -1   48.30    8.30 
  11  -3   1   51.19   10.50 
  11  -3   1   70.39    8.50 
 -12   3  -1  203.68   18.90 
  12  -3   1  217.58   17.20 
  12  -3   1  173.88   20.30 
 -13   3  -1  572.24   38.90 
  13  -3   1  503.45   37.10 
  13  -3   1  446.26   39.30 
  14  -3   1   95.99   14.20 
 -15   3  -1   34.50   11.20 
  15  -3   1   13.80   10.20 
 -16   3  -1   -3.70    9.80 
  16  -3   1    3.80    8.40 
  15   2  -1    1.90    8.90 
 -15  -2   1    2.40    8.40 
  14   2  -1   27.70   13.30 
  13   2  -1  648.04   47.50 
 -13  -2   1  662.03   47.80 
  12   2  -1    7.60    9.80 
  12   2  -1   -2.90    7.80 
 -12  -2   1    7.70    6.80 
  10   2  -1   53.89    7.00 
  10   2  -1   49.90    9.10 
 -10  -2   1   35.10    6.00 
 -10  -2   1   10.80   18.80 
   9   2  -1  920.01   62.09 
  -9  -2   1  876.51   60.49 
  -9  -2   1  795.12   71.09 
   8   2  -1   30.90    7.20 
   8   2  -1   10.70    5.60 
   8   2  -1   16.40    4.10 
  -8  -2   1   11.10   11.80 
  -8  -2   1   20.50    3.30 
   7   2  -1  103.49   11.40 
   7   2  -1  116.69   10.50 
   7   2  -1  114.79    9.10 
  -7  -2   1  105.89   17.30 
   6   2  -1   66.49    7.10 
  -6  -2   1   76.19   13.00 
  -6  -2   1   77.19   10.00 
  -5  -2   1 4954.70  342.17 
   4   2  -1 2229.58  154.58 
  -4  -2   1 2271.67  156.68 
   3   2  -1 5228.58  357.36 
   2   2  -1  240.48   17.80 
  -2  -2   1  259.57   18.70 
   1   2  -1  110.59    8.20 
   0   2  -1 1762.22  121.29 
  -1   2  -1  114.29    9.20 
   1  -2   1  105.49   10.10 
   1  -2   1  113.09    9.00 
  -4   2  -1  125.29   14.60 
   4  -2   1  149.79   15.00 
   4  -2   1  150.68   12.90 
   4  -2   1  142.09   10.20 
  -5   2  -1  601.44   48.00 
   5  -2   1  627.14   48.30 
   5  -2   1  576.24   45.20 
   5  -2   1  670.33   42.90 
  -6   2  -1   12.80    2.90 
  -6   2  -1    9.50    6.10 
   6  -2   1   10.90    2.80 
   6  -2   1   10.00    2.80 
   7  -2   1  258.37   18.50 
   7  -2   1  251.27   18.70 
  -8   2  -1   82.59    9.30 
  -8   2  -1   93.59   18.20 
   8  -2   1  102.29   10.90 
   8  -2   1  116.29    9.40 
   8  -2   1  119.79    9.50 
   9  -2   1 2395.56  165.58 
 -10   2  -1  146.49   28.40 
  10  -2   1  234.48   16.30 
  10  -2   1  174.28   18.00 
 -11   2  -1   37.40   23.20 
 -11   2  -1   55.19    9.00 
  11  -2   1   74.49    9.70 
  11  -2   1   81.69   10.10 
  11  -2   1   64.99   10.80 
 -12   2  -1  126.79   15.60 
  12  -2   1  140.89   13.90 
  12  -2   1  136.79   12.90 
 -13   2  -1   13.70    9.20 
  13  -2   1   20.30    7.60 
  13  -2   1   14.40   10.20 
  14  -2   1   49.99   12.20 
 -15   2  -1  146.49   19.50 
 -16   2  -1   26.20   10.20 
  16  -2   1    3.10    8.80 
  16   1  -1   15.60    9.00 
 -16  -1   1   31.90    8.90 
  15   1  -1   -3.00    9.10 
  15   1  -1    3.10    8.00 
 -15  -1   1    0.50    9.50 
  14   1  -1   14.90    8.50 
  14   1  -1    7.70   10.30 
 -14  -1   1   20.70    9.50 
  13   1  -1   40.70   11.40 
  13   1  -1   47.10    9.40 
 -13  -1   1   41.30    9.20 
  12   1  -1  761.62   52.09 
 -12  -1   1  642.84   49.80 
  11   1  -1  452.75   33.90 
 -11  -1   1  391.26   49.50 
  10   1  -1   36.20    8.20 
 -10  -1   1   20.80    5.40 
 -10  -1   1   20.70   16.80 
   9   1  -1    5.50    5.60 
   9   1  -1   15.70    4.50 
  -9  -1   1   -0.40   13.10 
  -9  -1   1   -1.00    3.70 
   8   1  -1  145.79   13.10 
   8   1  -1  138.49   11.60 
   8   1  -1  150.68   10.50 
  -8  -1   1  134.89   21.60 
   7   1  -1  216.78   16.60 
   7   1  -1  186.58   14.60 
   7   1  -1  196.28   15.60 
  -7  -1   1  198.68   23.60 
  -7  -1   1  198.48   17.90 
   6   1  -1 1262.97   91.19 
   6   1  -1 1244.18   90.59 
   6   1  -1 1406.26   91.79 
  -6  -1   1 1321.97   96.19 
  -6  -1   1 1376.16   92.89 
   5   1  -1 2336.97  159.58 
  -5  -1   1 2466.05  162.88 
  -5  -1   1 2165.08  160.28 
   3   1  -1   56.89    5.50 
  -3  -1   1   69.69    7.50 
   2   1  -1  442.76   31.30 
  -2  -1   1  457.55   32.40 
   0   1  -1   86.69    6.60 
  -2   1  -1 1205.28   90.69 
   2  -1   1 1387.16   89.79 
  -4   1  -1 1698.03  130.89 
  -4   1  -1 2051.99  129.49 
   4  -1   1 1890.01  131.19 
   4  -1   1 1816.62  127.49 
  -5   1  -1  242.38   23.80 
   5  -1   1  279.97   18.60 
  -6   1  -1  163.88   14.70 
  -6   1  -1  115.29   17.40 
   6  -1   1  139.89   10.80 
   6  -1   1  139.19   10.60 
  -7   1  -1  670.13   63.09 
   7  -1   1  826.02   56.49 
   7  -1   1  874.11   56.29 
   7  -1   1  844.32   57.19 
  -8   1  -1  702.83   65.99 
   8  -1   1  818.12   58.39 
   8  -1   1  923.41   57.79 
  -9   1  -1   83.89   23.10 
   9  -1   1  127.39   10.90 
   9  -1   1  116.79   12.70 
 -10   1  -1   15.50    5.80 
 -10   1  -1   21.80   18.10 
  10  -1   1   27.90    8.60 
  10  -1   1   42.10    5.90 
  10  -1   1   28.90    6.30 
 -11   1  -1  262.77   46.10 
 -11   1  -1  246.28   21.90 
  11  -1   1  290.07   20.60 
 -12   1  -1   67.49   10.40 
  12  -1   1   46.90   11.40 
  12  -1   1   68.39    8.90 
  12  -1   1   63.29    7.00 
 -13   1  -1  515.45   36.50 
  13  -1   1  430.56   34.60 
 -14   1  -1   42.20   11.50 
  14  -1   1   21.50   11.10 
  15  -1   1   32.40   10.50 
 -16   1  -1   44.90   11.00 
  16   0  -1  243.48   21.80 
  15   0  -1   16.40    8.30 
  15   0  -1    4.30    8.80 
 -15   0   1    6.30    9.50 
  14   0  -1   10.10   10.00 
  14   0  -1   32.70    8.80 
 -14   0   1   20.60    9.80 
  13   0  -1  163.68   20.40 
  13   0  -1  220.48   17.90 
 -13   0   1  172.48   17.50 
  12   0  -1   33.60    8.10 
  12   0  -1   35.60   10.40 
  11   0  -1  183.88   14.60 
  11   0  -1  154.78   16.60 
 -11   0   1  159.38   30.50 
 -11   0   1  130.49   14.00 
  10   0  -1 1002.00   63.49 
  10   0  -1  980.30   62.69 
  10   0  -1  816.72   64.69 
 -10   0   1  889.51   63.59 
 -10   0   1  805.92   76.99 
   9   0  -1  155.18   11.90 
   9   0  -1  158.78   12.80 
  -9   0   1  153.58   12.80 
  -9   0   1  163.58   27.20 
   8   0  -1  105.49    9.90 
   8   0  -1  115.09    9.40 
   8   0  -1  134.59   11.50 
  -8   0   1  109.29   19.40 
  -8   0   1  123.19    9.70 
  -8   0   1  135.69   18.00 
   7   0  -1   26.70    3.60 
   7   0  -1   31.80    4.00 
   7   0  -1   28.10    5.10 
  -7   0   1   38.40   11.30 
  -7   0   1   39.70    7.20 
   6   0  -1  951.80   63.09 
   6   0  -1  824.72   62.09 
   6   0  -1  949.51   63.29 
  -6   0   1  876.61   67.49 
  -6   0   1  915.01   64.19 
  -5   0   1 2710.53  194.68 
  -5   0   1 2872.31  192.38 
   2   0  -1  410.76   28.80 
  -2   0   1  376.46   28.30 
  -2   0   1  409.36   29.90 
  -2   0   1  457.85   28.70 
   0   0  -1   -0.40    0.20 
   0   0   1    0.00    0.20 
  -4   0  -1  629.84   40.80 
  -4   0  -1  497.15   42.00 
   4   0   1  588.64   42.30 
   4   0   1  531.95   38.80 
  -5   0  -1  960.90   77.29 
  -5   0  -1 1142.99   75.59 
   5   0   1 1083.99   77.69 
   5   0   1 1064.99   73.19 
   6   0   1  898.11   67.39 
   6   0   1  966.90   66.39 
   6   0   1 1038.70   72.89 
   7   0   1 1311.47   95.99 
   7   0   1 1454.25   95.39 
  -8   0  -1   19.70   12.10 
   8   0   1   34.30    5.10 
   8   0   1   37.90    4.80 
   9   0   1  391.26   32.00 
   9   0   1  429.26   30.50 
   9   0   1  456.75   30.80 
 -10   0  -1  681.13   68.59 
  10   0   1  852.51   54.29 
  10   0   1  750.92   56.29 
 -11   0  -1   -7.00   31.40 
 -11   0  -1    1.30    6.80 
  11   0   1    6.20    3.00 
  11   0   1    5.10    7.90 
  11   0   1   -2.50    6.40 
 -12   0  -1   56.09   10.00 
  12   0   1   44.90    8.50 
  12   0   1   27.00   10.90 
 -13   0  -1   33.60   10.30 
  13   0   1   17.10   10.60 
  13   0   1   37.10    8.40 
 -14   0  -1    8.40   10.40 
  14   0   1    6.70    9.80 
  15   0   1   81.99   12.90 
  16   0   1   43.90    9.70 
  16  -1  -1   -0.10    7.60 
 -16   1   1   10.90    9.90 
  15  -1  -1   93.09   11.50 
 -15   1   1  125.79   16.30 
  14  -1  -1   73.79   13.00 
  14  -1  -1  103.79   11.50 
 -14   1   1   83.19   12.00 
  13  -1  -1   11.80    9.40 
  13  -1  -1    5.60    7.90 
 -13   1   1    3.40    7.30 
  12  -1  -1   10.70    7.30 
  12  -1  -1    4.40   13.10 
  11  -1  -1   21.20    6.10 
  11  -1  -1   13.50    7.80 
  11  -1  -1   23.70    4.40 
 -11   1   1   10.20    6.20 
 -11   1   1   30.50   19.60 
  10  -1  -1  245.28   18.90 
  10  -1  -1  291.67   19.50 
  10  -1  -1  225.88   20.90 
 -10   1   1  242.28   19.60 
 -10   1   1  250.97   35.70 
   9  -1  -1   35.10    5.00 
   9  -1  -1   17.80    6.50 
   9  -1  -1   33.80    4.80 
  -9   1   1   31.40    5.20 
   8  -1  -1   80.59    7.20 
   8  -1  -1   74.29    7.30 
   8  -1  -1   64.79    8.40 
  -8   1   1   67.49    7.20 
  -8   1   1   94.79   17.40 
   7  -1  -1  405.26   29.50 
  -7   1   1  420.56   37.10 
  -7   1   1  433.76   29.40 
   6  -1  -1  758.52   49.30 
   6  -1  -1  647.64   48.10 
  -6   1   1  690.43   53.59 
   5  -1  -1  148.79   17.90 
   5  -1  -1  168.88   13.50 
  -5   1   1  167.78   17.10 
  -5   1   1  198.78   15.00 
   4  -1  -1 4005.90  276.97 
   3  -1  -1   97.69    9.90 
   3  -1  -1   95.29    7.80 
   3  -1  -1  106.89    7.70 
  -3   1   1   94.89    7.90 
  -3   1   1   85.89    9.60 
   2  -1  -1  194.18   13.30 
   2  -1  -1  180.08   13.30 
   2  -1  -1  195.38   13.30 
  -2   1   1  171.38   14.50 
  -2   1   1  185.78   13.00 
  -2   1   1  185.88   13.40 
   0  -1  -1  243.68   18.40 
   0  -1  -1  269.57   18.10 
   0   1   1  277.87   18.50 
   2   1   1  458.65   33.50 
   2   1   1  505.05   34.60 
   3   1   1   35.10    6.00 
   3   1   1   35.50    4.00 
  -5  -1  -1  725.03   52.09 
   5   1   1  666.23   49.80 
   5   1   1  759.72   53.89 
   6   1   1  608.74   40.30 
   6   1   1  584.14   46.10 
   6   1   1  625.34   40.20 
   6   1   1  490.35   40.80 
   7   1   1  149.09   13.80 
   7   1   1  164.08   12.20 
   7   1   1  171.58   12.50 
  -8  -1  -1    5.20   10.70 
  -8  -1  -1   -0.30    3.00 
   8   1   1    6.00    4.20 
   8   1   1    3.90    2.70 
   8   1   1    3.10    6.10 
   9   1   1  506.15   36.40 
   9   1   1  468.65   33.90 
 -10  -1  -1  298.67   39.70 
 -10  -1  -1  206.28   19.00 
  10   1   1  226.88   21.20 
  10   1   1  262.67   18.90 
 -11  -1  -1  217.38   38.60 
 -11  -1  -1  214.48   19.00 
  11   1   1  219.48   18.50 
 -12  -1  -1  306.67   23.20 
  12   1   1  258.87   21.30 
  12   1   1  210.98   24.20 
  13   1   1   43.50   11.80 
  13   1   1   30.10    8.60 
 -14  -1  -1  127.79   22.30 
 -15  -1  -1   -2.80    9.70 
  15   1   1    5.20    9.50 
  16  -2  -1  134.69   15.80 
  15  -2  -1   16.70    9.10 
  15  -2  -1   17.80    9.40 
 -15   2   1   12.00   10.90 
  14  -2  -1   -1.60    9.30 
  14  -2  -1   -0.20    7.70 
 -14   2   1   -7.00    8.50 
  13  -2  -1   50.89    8.80 
  13  -2  -1   34.20   10.80 
 -13   2   1   28.90    8.30 
  12  -2  -1  453.25   31.90 
  12  -2  -1  410.06   30.80 
  11  -2  -1  165.18   18.00 
  11  -2  -1  218.58   16.30 
  11  -2  -1  227.78   16.10 
 -11   2   1  164.78   16.70 
 -11   2   1  135.69   33.00 
  10  -2  -1  318.57   21.80 
  10  -2  -1  292.97   21.80 
 -10   2   1  258.87   22.00 
 -10   2   1  266.27   36.20 
   9  -2  -1   43.40    5.70 
   9  -2  -1   30.60    6.90 
   9  -2  -1   47.20    5.70 
  -9   2   1   36.20   15.80 
  -9   2   1   31.20    5.60 
   8  -2  -1  569.84   44.50 
   8  -2  -1  642.54   43.80 
   8  -2  -1  649.04   43.80 
  -8   2   1  650.73   43.90 
  -8   2   1  616.64   52.89 
   7  -2  -1   38.50    4.80 
   7  -2  -1   36.80    4.90 
  -7   2   1   36.20   10.70 
  -7   2   1   57.49    9.00 
   6  -2  -1 1377.46  100.39 
   6  -2  -1 1495.75  100.39 
  -6   2   1 1526.35  105.99 
   5  -2  -1  304.47   27.80 
   5  -2  -1  310.97   25.00 
  -5   2   1  359.66   28.50 
  -5   2   1  373.16   26.00 
   4  -2  -1 1266.67   88.99 
  -4   2   1 1300.97   91.19 
   3  -2  -1 1088.79   82.89 
   3  -2  -1 1151.98   81.29 
   3  -2  -1 1225.28   80.89 
   3  -2  -1 1301.77   80.89 
  -3   2   1 1198.78   82.89 
  -3   2   1 1075.59   81.29 
  -2   2   1 2075.29  132.19 
  -2   2   1 1743.83  131.19 
  -1   2   1 2207.98  153.78 
   0  -2  -1   36.50    3.60 
   0   2   1   38.00    4.00 
   1   2   1   23.60    3.40 
   1   2   1   19.10    2.60 
  -2  -2  -1 1515.05  103.29 
  -2  -2  -1 1442.06  103.99 
   2   2   1 1555.34  103.59 
   2   2   1 1483.95  103.29 
   3   2   1 1449.65  104.09 
   3   2   1 1569.24  105.19 
   4   2   1  721.53   50.99 
   4   2   1  735.33   53.09 
  -5  -2  -1 1962.10  138.99 
   6   2   1  746.43   54.39 
   6   2   1  799.12   53.39 
  -7  -2  -1    8.60    2.90 
  -7  -2  -1   -0.80    9.20 
   7   2   1   12.50    5.50 
   7   2   1   15.60    2.70 
   7   2   1   17.10    5.90 
   7   2   1   14.50    3.60 
  -8  -2  -1   11.70   11.40 
  -8  -2  -1    3.20    3.40 
   8   2   1    7.40    5.30 
   8   2   1    7.00    4.20 
   8   2   1    8.10    2.40 
  -9  -2  -1   41.10   18.40 
  -9  -2  -1   36.10    6.10 
   9   2   1   47.90    9.10 
 -10  -2  -1   33.50    7.30 
 -10  -2  -1   69.39   24.10 
  10   2   1   30.70    7.10 
  10   2   1   35.90    9.70 
  11   2   1  193.68   20.90 
  11   2   1  240.18   21.80 
 -12  -2  -1  546.25   37.40 
 -12  -2  -1  495.05   45.50 
  12   2   1  436.26   35.70 
 -13  -2  -1   30.10   16.40 
 -13  -2  -1   20.50   10.10 
  13   2   1    9.50   10.90 
 -14  -2  -1  115.29   13.90 
 -15  -2  -1   70.69   10.70 
  16  -3  -1  107.79   14.50 
  15  -3  -1   14.50    9.40 
  14  -3  -1  255.87   19.50 
  14  -3  -1  192.48   21.40 
 -14   3   1  186.88   19.80 
  13  -3  -1   74.19    8.90 
  13  -3  -1   72.59    9.40 
  13  -3  -1   50.79   10.90 
 -13   3   1   41.20    9.30 
  12  -3  -1    3.70    6.00 
  12  -3  -1    0.70    8.30 
  12  -3  -1    3.70    6.90 
 -12   3   1   -0.40    7.70 
  11  -3  -1  162.08   17.80 
  11  -3  -1  220.68   16.60 
  11  -3  -1  209.48   16.30 
 -11   3   1  127.49   32.40 
  10  -3  -1    4.20    4.80 
  10  -3  -1   -1.30    4.80 
  10  -3  -1    6.20    6.50 
 -10   3   1    4.20    5.30 
 -10   3   1    2.90   14.70 
   9  -3  -1 1203.08   81.09 
   9  -3  -1 1275.27   80.09 
   9  -3  -1 1066.69   80.89 
  -9   3   1 1130.49   90.49 
  -9   3   1 1100.19   80.19 
   8  -3  -1   36.60    4.80 
   8  -3  -1   44.00    5.10 
  -8   3   1   34.00   12.10 
  -8   3   1   22.70    9.80 
  -8   3   1   33.30    5.00 
   7  -3  -1 1979.80  138.69 
   7  -3  -1 2062.09  138.69 
  -7   3   1 1933.51  138.79 
  -7   3   1 2097.69  145.89 
  -7   3   1 2054.69  142.59 
   6  -3  -1 1738.43  113.09 
   6  -3  -1 1658.13  114.99 
   6  -3  -1 1600.44  113.09 
  -6   3   1 1610.64  115.99 
  -6   3   1 1655.23  113.09 
  -6   3   1 1620.14  118.49 
   5  -3  -1  103.89   10.10 
   5  -3  -1   98.79   13.00 
  -5   3   1   98.69   10.40 
  -5   3   1   89.39   14.20 
   4  -3  -1  223.68   20.60 
   4  -3  -1  250.47   18.20 
  -4   3   1  233.68   20.50 
  -4   3   1  223.78   18.40 
   3  -3  -1 1414.66  101.19 
   3  -3  -1 1586.44  102.09 
   3  -3  -1 1390.36  103.59 
  -3   3   1 1492.55  103.39 
   2  -3  -1   14.30    3.30 
   2  -3  -1   18.70    2.70 
  -2   3   1   14.80    3.80 
   1  -3  -1 1588.44  118.39 
  -1   3   1 1835.22  118.39 
   0   3   1 3199.18  221.28 
  -1  -3  -1  419.06   30.90 
   1   3   1  461.45   31.40 
  -2  -3  -1   85.89    8.00 
   2   3   1   98.39    8.50 
  -3  -3  -1   27.40    4.70 
  -3  -3  -1   25.00    5.00 
   4   3   1  390.46   27.90 
   5   3   1  356.46   27.50 
   5   3   1  410.96   28.50 
  -6  -3  -1   78.69   14.60 
   6   3   1   96.89    8.40 
   6   3   1  110.19   11.20 
   6   3   1   94.09    9.30 
   6   3   1  115.39    7.90 
  -7  -3  -1    5.90    3.30 
  -7  -3  -1    7.70   10.10 
   7   3   1   10.30    6.90 
   7   3   1   11.30    5.80 
   7   3   1    4.60    2.90 
  -8  -3  -1  191.18   29.10 
  -8  -3  -1  182.78   16.20 
   8   3   1  227.38   18.50 
   8   3   1  236.38   17.60 
  -9  -3  -1  211.48   35.00 
  -9  -3  -1  221.58   18.00 
   9   3   1  241.68   17.50 
   9   3   1  194.48   19.90 
 -10  -3  -1    4.60   13.00 
 -10  -3  -1   -1.00    6.70 
  10   3   1    7.60    8.30 
  10   3   1    2.00    6.00 
 -11  -3  -1  847.92   67.49 
  11   3   1  912.31   59.99 
  11   3   1  782.02   61.99 
 -12  -3  -1  217.48   27.10 
  12   3   1  168.98   20.80 
  12   3   1  211.98   17.70 
 -13  -3  -1   13.80   15.60 
 -13  -3  -1   16.90   11.00 
  13   3   1   15.60   10.40 
 -14  -3  -1   13.40    8.90 
  14   3   1   11.30   10.00 
  15   3   1    9.40    8.60 
  16  -4  -1   55.19    9.80 
  15  -4  -1   72.49   11.80 
 -15   4   1  108.29   15.90 
  14  -4  -1    9.30    5.40 
  14  -4  -1   10.70    7.80 
  14  -4  -1    5.00    9.00 
 -14   4   1    5.30    8.70 
  13  -4  -1   17.20    9.50 
  13  -4  -1   23.00    7.30 
  13  -4  -1   23.80    7.60 
 -13   4   1    9.40    7.90 
  12  -4  -1  497.45   36.30 
  11  -4  -1   34.60    8.50 
  11  -4  -1   38.30    6.80 
  11  -4  -1   47.50    7.40 
 -11   4   1   24.40    7.30 
 -11   4   1   22.10   18.70 
  10  -4  -1   18.30    5.60 
  10  -4  -1   21.50    5.50 
  10  -4  -1    4.10    6.50 
 -10   4   1   12.30    5.90 
 -10   4   1   -9.60   14.10 
 -10   4   1   15.30    5.00 
   9  -4  -1   11.10    4.50 
   9  -4  -1    3.10    4.40 
  -9   4   1  -10.20   11.50 
  -9   4   1    5.20    4.90 
  -9   4   1    0.50    3.60 
  -8   4   1 3585.74  254.47 
  -8   4   1 3638.94  257.87 
  -8   4   1 3699.13  249.58 
   7  -4  -1 2952.60  182.58 
   7  -4  -1 2764.32  185.18 
  -7   4   1 2531.25  186.58 
  -7   4   1 2688.23  189.68 
  -7   4   1 2471.65  182.68 
  -7   4   1 2578.64  183.38 
   6  -4  -1 1000.10   69.79 
   6  -4  -1 1161.28   69.79 
  -6   4   1  901.61   72.79 
  -6   4   1  965.10   75.59 
  -6   4   1 1010.90   69.99 
   5  -4  -1   17.30    2.50 
   5  -4  -1    8.60    4.50 
   5  -4  -1   12.80    6.80 
  -5   4   1   10.10    6.50 
  -5   4   1   15.10    3.10 
  -5   4   1   13.60    4.90 
   4  -4  -1  151.28   11.10 
   4  -4  -1  148.79   12.70 
   4  -4  -1  116.29   14.60 
  -4   4   1  138.29   15.00 
   3  -4  -1  224.48   16.30 
   3  -4  -1  213.58   17.50 
  -3   4   1  223.48   19.20 
   2  -4  -1 1989.50  134.49 
   2  -4  -1 1783.02  135.59 
  -2   4   1 2102.89  136.39 
   1  -4  -1  153.98   14.50 
   1  -4  -1  180.88   13.20 
  -1   4   1  187.68   14.30 
  -1   4   1  177.68   12.20 
   0  -4  -1 1512.95  104.19 
  -1  -4  -1 1017.90   70.59 
  -2  -4  -1 1595.64  110.19 
  -3  -4  -1   39.60    5.60 
   3   4   1   34.30    4.50 
   3   4   1   33.50    5.80 
  -4  -4  -1 1035.30   70.49 
  -4  -4  -1 1003.30   71.09 
   4   4   1  964.00   69.49 
  -5  -4  -1 1411.36   97.89 
  -5  -4  -1 1266.47   98.79 
   5   4   1 1333.37   96.49 
   5   4   1 1537.55   95.59 
   5   4   1 1407.26   97.39 
  -6  -4  -1  928.91   74.49 
   6   4   1 1058.89   73.89 
   6   4   1  998.40   72.89 
   6   4   1 1093.29   71.39 
   6   4   1 1097.79   71.79 
  -7  -4  -1    8.20    9.50 
  -7  -4  -1    9.40    4.20 
  -7  -4  -1    9.30   10.60 
   7   4   1    9.20    5.60 
   7   4   1    9.40    7.70 
   7   4   1    7.10    3.90 
  -8  -4  -1   36.10   12.40 
  -8  -4  -1   41.10    6.70 
  -8  -4  -1   31.80   17.10 
   8   4   1   37.20    8.80 
   8   4   1   47.70    6.30 
   8   4   1   65.39   11.30 
  -9  -4  -1  352.66   35.20 
  -9  -4  -1  426.16   29.10 
   9   4   1  392.26   28.20 
   9   4   1  347.07   30.50 
 -10  -4  -1  128.69   15.70 
  10   4   1  127.59   18.80 
  10   4   1  117.29   12.80 
 -11  -4  -1   21.50    8.70 
  11   4   1    3.10   10.00 
  11   4   1   11.20    6.60 
 -12  -4  -1   39.70   16.20 
  12   4   1   43.10   12.00 
 -13  -4  -1  139.49   23.40 
  13   4   1  113.19   15.60 
 -14  -4  -1    1.30    7.10 
  14   4   1    0.30    9.20 
  16  -5  -1    0.90    7.00 
 -16   5   1    5.10    9.10 
  15  -5  -1   -6.70    8.20 
 -15   5   1   -7.30    9.20 
  14  -5  -1  341.97   28.40 
 -14   5   1  345.27   27.90 
  13  -5  -1   15.90    7.50 
  13  -5  -1   16.00    9.00 
  13  -5  -1   20.90    8.40 
 -13   5   1    5.00    7.40 
  12  -5  -1  204.68   18.40 
  12  -5  -1  235.08   19.50 
  11  -5  -1   13.90    6.70 
  11  -5  -1   16.20    7.80 
  11  -5  -1   13.60    6.40 
 -11   5   1   22.30   19.50 
 -11   5   1   12.10    7.20 
 -11   5   1    9.00    5.80 
  10  -5  -1  263.57   19.80 
  10  -5  -1  264.07   19.50 
 -10   5   1  177.38   32.40 
   9  -5  -1   16.50    5.10 
   9  -5  -1   20.50    5.10 
  -9   5   1    4.10    5.30 
  -9   5   1    8.20    4.80 
  -9   5   1   11.30   14.20 
   8  -5  -1   19.80    7.60 
  -8   5   1    9.70    5.70 
  -8   5   1   11.20    5.30 
  -8   5   1   25.10   12.50 
   7  -5  -1   49.10    9.20 
   7  -5  -1   56.29    5.90 
   7  -5  -1   44.40    5.70 
  -7   5   1   39.60   11.10 
  -7   5   1   49.70    6.20 
  -7   5   1   51.29    7.10 
  -7   5   1   46.10   13.00 
   6  -5  -1  850.41   55.59 
   6  -5  -1  755.82   55.69 
   6  -5  -1  865.51   58.89 
  -6   5   1  752.42   62.19 
  -6   5   1  715.73   55.79 
  -6   5   1  887.01   56.69 
   5  -5  -1 1553.54  105.29 
   5  -5  -1 1563.84  107.59 
  -5   5   1 1461.75  110.39 
  -5   5   1 1542.65  105.39 
   4  -5  -1  251.57   16.80 
   4  -5  -1  193.88   15.90 
   4  -5  -1  213.98   18.50 
  -4   5   1  225.98   16.20 
  -4   5   1  223.98   16.60 
  -4   5   1  220.58   21.10 
   3  -5  -1    7.90    4.40 
   3  -5  -1    3.70    2.90 
  -3   5   1    1.10    5.30 
   2  -5  -1  255.87   18.30 
   2  -5  -1  235.48   20.20 
  -2   5   1  251.47   20.80 
   1  -5  -1  223.18   19.90 
   1  -5  -1  265.17   18.00 
  -1   5   1  234.38   18.90 
   0  -5  -1  620.74   39.40 
   0  -5  -1  484.55   41.20 
  -1  -5  -1 2735.03  176.28 
   1   5   1 2468.45  175.88 
   1   5   1 2495.05  176.58 
  -2  -5  -1  764.82   49.80 
   2   5   1  711.73   48.70 
   2   5   1  640.54   48.90 
  -3  -5  -1    1.10    4.30 
   3   5   1    0.60    5.00 
   3   5   1    4.50    2.10 
   3   5   1   -0.10    2.40 
  -4  -5  -1  209.78   14.80 
  -4  -5  -1  204.18   17.40 
   4   5   1  191.58   15.60 
   4   5   1  210.58   14.80 
  -5  -5  -1 2896.01  195.18 
  -5  -5  -1 2736.73  197.18 
   5   5   1 2916.71  197.28 
  -6  -5  -1  231.98   18.60 
  -6  -5  -1  250.07   22.90 
   6   5   1  242.38   20.20 
   6   5   1  265.67   22.40 
   6   5   1  270.97   18.40 
  -7  -5  -1  998.40   82.19 
   7   5   1 1246.78   82.09 
   7   5   1 1106.39   80.09 
   7   5   1 1178.58   78.59 
  -8  -5  -1  309.97   24.20 
  -8  -5  -1  263.27   29.90 
   8   5   1  334.27   26.30 
   8   5   1  342.97   23.60 
  -9  -5  -1   72.69    9.80 
  -9  -5  -1   89.49   17.20 
   9   5   1  104.59   10.20 
   9   5   1   96.69   13.20 
 -10  -5  -1   17.60   14.20 
 -10  -5  -1   27.60    7.80 
  10   5   1   35.60    6.80 
  10   5   1   20.80    9.90 
 -11  -5  -1  210.88   18.20 
 -11  -5  -1  156.58   24.20 
  11   5   1  190.08   21.00 
  12   5   1   97.39   14.40 
 -13  -5  -1  203.88   17.20 
  13   5   1  164.08   20.60 
 -14  -5  -1   23.40   10.20 
  14   5   1    7.00    8.80 
  16  -6  -1    0.90   11.90 
 -16   6   1    0.60    9.10 
  15  -6  -1  113.39   11.40 
  15  -6  -1   84.39   12.50 
 -15   6   1  114.69   13.80 
  14  -6  -1   33.80    9.90 
 -14   6   1   38.30    9.70 
  13  -6  -1   96.89   12.50 
 -13   6   1   61.59   10.40 
  12  -6  -1  358.36   29.30 
  11  -6  -1   38.20    7.00 
  11  -6  -1   42.20    7.70 
 -11   6   1   26.50    6.90 
 -11   6   1   15.30    7.30 
 -10   6   1  286.77   35.30 
 -10   6   1  190.88   18.70 
 -10   6   1  239.58   18.70 
   9  -6  -1   10.80    8.40 
   9  -6  -1   10.30    5.40 
  -9   6   1   -1.10   12.70 
  -9   6   1   13.20    5.90 
  -9   6   1    3.90    6.10 
   8  -6  -1   84.39   12.10 
   8  -6  -1   93.29    8.70 
   8  -6  -1   83.29    7.90 
  -8   6   1   58.49   16.80 
  -8   6   1   61.49    8.90 
  -8   6   1   66.69    9.00 
   7  -6  -1  283.77   20.70 
   7  -6  -1  309.57   21.20 
  -7   6   1  279.67   30.60 
  -7   6   1  299.77   22.50 
  -7   6   1  256.27   21.50 
   6  -6  -1  614.24   42.30 
   6  -6  -1  641.04   45.60 
  -6   6   1  643.44   43.20 
  -6   6   1  573.14   49.50 
  -6   6   1  549.54   42.50 
   5  -6  -1   40.80    8.30 
   5  -6  -1   48.80    6.30 
   5  -6  -1   42.80    5.00 
   5  -6  -1   43.60    5.50 
  -5   6   1   55.19    6.50 
  -5   6   1   46.70    5.60 
  -5   6   1   28.20   10.50 
   4  -6  -1  929.91   63.39 
   4  -6  -1  832.12   60.29 
   4  -6  -1  892.71   61.19 
  -4   6   1  859.21   65.89 
  -4   6   1  838.32   60.69 
  -4   6   1  906.11   60.99 
   3  -6  -1  286.67   20.80 
   3  -6  -1  294.87   24.30 
   3  -6  -1  286.37   20.90 
   3  -6  -1  309.27   21.70 
  -3   6   1  300.97   21.50 
  -3   6   1  295.07   21.00 
  -3   6   1  284.07   25.80 
   2  -6  -1  175.18   16.70 
   2  -6  -1  178.88   13.10 
   2  -6  -1  176.38   14.00 
  -2   6   1  181.68   14.40 
  -2   6   1  172.78   12.60 
  -2   6   1  183.78   13.20 
  -2   6   1  152.98   16.20 
  -2   6   1  197.88   14.10 
   1  -6  -1  455.65   35.50 
   1  -6  -1  467.45   32.90 
  -1   6   1  468.05   32.20 
  -1   6   1  407.26   32.90 
  -1   6   1  497.25   33.40 
   0  -6  -1  483.25   32.70 
   0  -6  -1  454.35   33.60 
   0   6   1  456.45   32.90 
   0   6   1  466.95   34.10 
   0   6   1  476.95   33.10 
  -1  -6  -1  960.00   64.39 
  -1  -6  -1  841.42   67.19 
  -1  -6  -1  882.31   63.79 
   1   6   1  940.21   63.59 
   1   6   1  967.80   65.09 
   1   6   1  911.01   63.69 
  -2  -6  -1    0.20    4.10 
   2   6   1    2.30    2.60 
   2   6   1    3.80    5.90 
   2   6   1   -0.10    3.20 
  -3  -6  -1  172.88   13.00 
  -3  -6  -1  181.48   15.40 
   3   6   1  190.08   14.50 
   3   6   1  176.48   16.80 
   3   6   1  176.18   13.40 
  -4  -6  -1  174.78   13.20 
  -4  -6  -1  156.48   16.20 
   4   6   1  185.68   15.00 
   4   6   1  192.48   13.40 
   4   6   1  175.68   17.20 
  -5  -6  -1 1198.98   85.19 
  -5  -6  -1 1286.47   87.79 
   5   6   1 1208.78   86.29 
   5   6   1 1266.97   88.09 
  -6  -6  -1 1102.19   78.39 
   6   6   1 1103.59   78.29 
   6   6   1 1054.19   76.29 
  -7  -6  -1   30.90   11.30 
  -7  -6  -1   17.50    5.30 
   7   6   1    7.30   11.20 
   7   6   1   26.90    4.70 
   7   6   1   12.70    7.80 
  -8  -6  -1  535.95   41.70 
  -8  -6  -1  493.15   47.00 
   8   6   1  601.74   43.80 
   8   6   1  611.84   41.30 
   8   6   1  659.23   47.00 
  -9  -6  -1   12.10   13.00 
  -9  -6  -1   12.50    6.40 
   9   6   1    7.10    9.80 
   9   6   1   19.70   16.10 
 -10  -6  -1   59.59    8.90 
 -10  -6  -1   37.20   15.20 
  10   6   1   87.69   16.60 
  10   6   1   57.59   12.10 
 -11  -6  -1  178.78   16.30 
 -11  -6  -1  145.49   21.30 
  11   6   1  184.78   20.00 
 -12  -6  -1    4.00    6.10 
  12   6   1    1.20   10.50 
 -13  -6  -1   50.49    7.30 
  13   6   1   58.59   11.50 
 -16   7   1   97.49   12.20 
  15  -7  -1   29.70    9.10 
  15  -7  -1   26.60    7.60 
 -15   7   1   14.40    9.70 
  14  -7  -1  102.49   13.20 
 -14   7   1   85.49   12.10 
  13  -7  -1  209.28   19.40 
 -13   7   1  184.88   18.30 
 -13   7   1  158.78   17.80 
  12  -7  -1   82.39   11.70 
 -12   7   1   58.19   10.10 
 -12   7   1   49.20    9.30 
 -11   7   1   93.19   11.90 
 -11   7   1  105.99   12.80 
  10  -7  -1   10.10    5.50 
  10  -7  -1    5.70    6.10 
 -10   7   1   -0.70    5.30 
 -10   7   1    0.00    6.40 
 -10   7   1   11.80   17.60 
   9  -7  -1  228.48   17.90 
   9  -7  -1  241.98   23.50 
   9  -7  -1  212.98   17.20 
  -9   7   1  179.68   30.40 
   8  -7  -1   72.79    8.20 
   8  -7  -1  104.29   14.00 
   8  -7  -1   84.99    9.20 
  -8   7   1   76.19   10.00 
  -8   7   1   61.19   18.10 
  -8   7   1   59.89    8.60 
   7  -7  -1  449.26   32.10 
   7  -7  -1  500.55   37.40 
   7  -7  -1  456.95   32.80 
  -7   7   1  439.36   34.00 
   6  -7  -1  790.52   54.19 
   6  -7  -1  690.83   49.60 
   6  -7  -1  718.33   49.99 
  -6   7   1  618.04   57.89 
  -6   7   1  750.32   50.99 
   5  -7  -1  153.08   12.00 
   5  -7  -1  169.98   12.40 
   5  -7  -1  164.98   13.70 
   5  -7  -1  156.48   16.50 
  -5   7   1  148.39   20.50 
  -5   7   1  165.48   13.50 
  -5   7   1  128.19   12.60 
   4  -7  -1  237.68   17.90 
   4  -7  -1  242.98   17.70 
   4  -7  -1  253.27   18.90 
   4  -7  -1  286.17   22.80 
  -4   7   1  223.28   18.50 
  -4   7   1  208.58   24.60 
  -4   7   1  263.77   18.90 
   3  -7  -1   38.40    4.30 
   3  -7  -1   32.80    4.70 
   3  -7  -1   24.40    7.60 
  -3   7   1   22.60    8.20 
  -3   7   1   44.20    5.70 
  -3   7   1   38.10    5.00 
   2  -7  -1    0.00    2.50 
   2  -7  -1    3.60    3.70 
   2  -7  -1   -1.00    5.60 
   2  -7  -1    3.60    2.60 
  -2   7   1   -0.10    3.00 
  -2   7   1   -3.20    4.20 
  -2   7   1    2.90    4.60 
  -2   7   1    0.20    3.60 
   1  -7  -1  264.67   20.90 
   1  -7  -1  258.57   24.20 
   1  -7  -1  252.77   19.50 
  -1   7   1  303.77   20.30 
  -1   7   1  293.27   21.70 
  -1   7   1  265.57   19.90 
   0  -7  -1  771.32   57.79 
   0  -7  -1  730.03   54.09 
   0  -7  -1  745.83   52.99 
   0   7   1  714.33   53.39 
   0   7   1  824.12   53.49 
   0   7   1  813.22   55.09 
  -1  -7  -1   75.49    7.10 
  -1  -7  -1   69.69   12.30 
  -1  -7  -1   73.59    9.10 
   1   7   1   83.49    8.00 
   1   7   1   93.19   11.50 
   1   7   1   87.99    8.30 
  -2  -7  -1 2211.78  165.98 
  -2  -7  -1 2442.56  167.48 
  -2  -7  -1 2247.18  171.38 
   2   7   1 2504.45  166.78 
   2   7   1 2515.65  168.38 
   2   7   1 2616.94  166.38 
  -3  -7  -1  369.16   29.70 
  -3  -7  -1  344.37   34.50 
  -3  -7  -1  384.16   27.70 
   3   7   1  418.46   28.00 
   3   7   1  422.36   31.40 
  -4  -7  -1    3.40    6.20 
  -4  -7  -1    6.30    3.20 
   4   7   1    3.50    3.10 
   4   7   1    8.00    8.80 
   4   7   1    1.70    5.50 
  -5  -7  -1 1113.29   75.39 
  -5  -7  -1 1056.09   72.59 
   5   7   1 1054.49   76.29 
   5   7   1  985.00   73.69 
  -6  -7  -1  237.88   17.50 
   6   7   1  210.58   19.90 
   6   7   1  229.48   24.80 
  -7  -7  -1 2081.19  141.79 
   7   7   1 2001.70  143.19 
   7   7   1 2098.89  145.59 
  -8  -7  -1   78.99   11.10 
  -8  -7  -1   77.79   14.90 
   8   7   1   61.39   16.30 
   8   7   1   67.09   12.10 
  -9  -7  -1  564.64   40.60 
   9   7   1  555.94   42.90 
 -10  -7  -1  288.77   33.40 
 -10  -7  -1  353.46   27.80 
  10   7   1  432.96   35.80 
  10   7   1  371.56   31.20 
 -11  -7  -1   -3.80    6.10 
  11   7   1   -0.70   10.30 
 -12  -7  -1   12.10    5.70 
  12   7   1   21.60   10.10 
 -16   8   1   12.80    8.90 
  15  -8  -1   -2.20    7.60 
  15  -8  -1    8.20    7.60 
 -15   8   1   -3.90    9.50 
  14  -8  -1   76.39   11.90 
  14  -8  -1   84.49   14.50 
 -14   8   1   77.99   11.90 
  13  -8  -1   30.00    9.20 
  13  -8  -1   18.20    9.70 
 -13   8   1   21.10    9.10 
 -13   8   1   14.80    8.90 
  12  -8  -1  104.69   13.50 
 -12   8   1   63.59   10.90 
 -12   8   1   88.99   11.60 
 -11   8   1  295.97   27.70 
 -11   8   1  371.56   26.70 
 -10   8   1    6.20    7.00 
 -10   8   1   14.80   30.40 
 -10   8   1   11.90    5.90 
  -9   8   1   15.40   16.70 
  -9   8   1   38.00    7.50 
  -9   8   1   23.70    6.70 
  -8   8   1   86.59   10.70 
  -8   8   1   97.69   12.50 
  -8   8   1   99.49   21.30 
   7  -8  -1  114.09   10.60 
   7  -8  -1  117.69    9.40 
   7  -8  -1  137.99   17.30 
  -7   8   1   78.89   10.90 
  -7   8   1   87.89   19.60 
  -7   8   1   99.39   12.60 
   6  -8  -1   52.69    6.70 
   6  -8  -1   45.00   10.60 
   6  -8  -1   58.59    6.20 
  -6   8   1   38.20   13.80 
  -6   8   1   51.09    8.30 
   5  -8  -1  203.08   16.80 
   5  -8  -1  183.08   15.60 
   5  -8  -1  197.88   15.30 
   5  -8  -1  202.68   20.30 
  -5   8   1  211.38   17.10 
  -5   8   1  210.68   16.30 
   4  -8  -1  642.34   47.40 
   4  -8  -1  726.33   52.09 
   4  -8  -1  642.84   48.20 
   4  -8  -1  663.33   47.20 
  -4   8   1  708.33   48.40 
  -4   8   1  694.33   48.20 
   3  -8  -1   64.99   11.30 
   3  -8  -1   65.59    6.70 
   3  -8  -1   69.29    8.10 
   3  -8  -1   66.39    6.80 
  -3   8   1   60.19    7.20 
  -3   8   1   53.59   11.20 
  -3   8   1   56.89    8.80 
  -3   8   1   80.49    8.70 
   2  -8  -1   69.79    8.20 
   2  -8  -1   62.69   11.70 
   2  -8  -1   77.59    7.40 
   2  -8  -1   63.69    7.00 
  -2   8   1   89.19    8.90 
  -2   8   1   75.39   10.40 
  -2   8   1   71.79    8.70 
  -2   8   1   72.49    7.70 
   1  -8  -1  382.96   28.60 
   1  -8  -1  352.46   33.70 
   1  -8  -1  409.56   29.90 
  -1   8   1  431.56   29.10 
  -1   8   1  448.96   31.20 
  -1   8   1  384.26   29.30 
   0  -8  -1   11.80    5.30 
   0  -8  -1   14.00    9.20 
   0  -8  -1   10.80    3.70 
   0   8   1   12.50    7.40 
   0   8   1    8.30    4.30 
   0   8   1   18.40    4.80 
  -1  -8  -1 1882.51  144.39 
  -1  -8  -1 1981.30  138.59 
  -1  -8  -1 1998.70  139.89 
   1   8   1 2062.69  139.49 
   1   8   1 2063.29  140.99 
   1   8   1 2112.79  138.99 
  -2  -8  -1   56.19    7.40 
  -2  -8  -1   54.79   13.60 
  -2  -8  -1   71.99    8.80 
   2   8   1   57.59    7.90 
   2   8   1   56.39   11.60 
   2   8   1   68.89    8.00 
  -3  -8  -1  648.84   49.00 
  -3  -8  -1  677.13   57.29 
  -3  -8  -1  674.83   50.99 
   3   8   1  758.52   53.29 
   3   8   1  726.43   50.09 
   3   8   1  733.83   49.30 
  -4  -8  -1  181.08   25.50 
  -4  -8  -1  186.48   18.60 
  -4  -8  -1  200.98   15.30 
   4   8   1  181.28   22.30 
   4   8   1  224.78   17.40 
   4   8   1  197.88   14.80 
  -5  -8  -1   20.80    4.80 
  -5  -8  -1   26.30   15.10 
  -5  -8  -1   14.40    9.00 
   5   8   1   24.40    7.50 
   5   8   1   20.50   13.00 
  -6  -8  -1   79.29    9.10 
  -6  -8  -1   65.29   12.50 
   6   8   1   77.19   16.40 
   6   8   1   86.69   11.80 
  -7  -8  -1  372.66   26.60 
  -7  -8  -1  322.67   30.60 
   7   8   1  360.86   35.20 
   7   8   1  348.37   28.70 
  -8  -8  -1   20.70    6.40 
  -8  -8  -1    1.80   11.20 
   8   8   1   15.30   15.20 
   8   8   1   28.00   10.00 
  -9  -8  -1   33.00    6.90 
  -9  -8  -1   27.50   12.20 
   9   8   1   20.10   10.60 
   9   8   1   22.50   16.80 
 -10  -8  -1  -17.40   11.60 
 -10  -8  -1    8.40    6.10 
  10   8   1   14.40   15.70 
 -11  -8  -1   64.29    8.20 
  11   8   1   76.99   12.60 
 -12  -8  -1    2.70    4.20 
  12   8   1    3.80    8.60 
  15  -9  -1   91.39   12.30 
 -15   9   1   76.59   11.40 
  14  -9  -1    5.20    8.60 
  14  -9  -1   12.10    8.30 
 -14   9   1   12.60    9.60 
 -14   9   1   11.40    8.80 
  13  -9  -1  150.98   15.60 
  13  -9  -1  147.79   17.50 
 -13   9   1  101.29   14.30 
 -13   9   1  117.69   16.20 
  12  -9  -1   10.00    8.30 
 -12   9   1   -3.10    7.20 
 -12   9   1   12.60    9.30 
 -11   9   1   88.19   13.00 
 -11   9   1  142.49   14.80 
 -10   9   1   24.60    7.90 
 -10   9   1   21.00    7.80 
  -9   9   1  267.57   21.10 
  -9   9   1  241.98   21.80 
   8  -9  -1   16.30    6.40 
   8  -9  -1   21.90    5.50 
   8  -9  -1   15.90   10.50 
  -8   9   1   -6.00   16.20 
  -8   9   1    7.60    7.70 
  -8   9   1   18.60    6.60 
   7  -9  -1   39.20    6.40 
   7  -9  -1   25.50   10.50 
  -7   9   1   20.60    6.10 
  -7   9   1   -1.70   15.10 
  -7   9   1   23.00    8.00 
   6  -9  -1  893.81   68.09 
   6  -9  -1  900.71   63.19 
   6  -9  -1  945.11   62.89 
  -6   9   1  878.01   64.19 
  -6   9   1  896.71   63.59 
   5  -9  -1 1043.40   75.79 
   5  -9  -1 1014.50   70.99 
   5  -9  -1 1053.59   70.59 
  -5   9   1 1005.60   71.79 
  -5   9   1  957.60   79.29 
  -5   9   1 1028.90   71.79 
   4  -9  -1   39.90   11.10 
   4  -9  -1   32.20    5.30 
   4  -9  -1   27.90    5.20 
   4  -9  -1   34.50    6.50 
  -4   9   1   24.90    5.40 
  -4   9   1   48.60    7.90 
  -4   9   1   21.80   11.60 
  -4   9   1   37.00    7.10 
   3  -9  -1  479.85   35.60 
   3  -9  -1  456.25   34.60 
   3  -9  -1  506.65   34.40 
   3  -9  -1  495.05   40.50 
  -3   9   1  466.25   38.00 
  -3   9   1  524.05   35.60 
  -3   9   1  478.95   36.40 
   2  -9  -1   41.40    5.50 
   2  -9  -1   34.00    5.10 
   2  -9  -1   27.60   10.50 
   2  -9  -1   26.90    6.20 
  -2   9   1   35.80    8.70 
  -2   9   1   22.00    6.50 
  -2   9   1   37.40    6.10 
   1  -9  -1  304.47   23.70 
   1  -9  -1  318.07   25.10 
   1  -9  -1  321.77   30.80 
   1  -9  -1  332.17   23.80 
  -1   9   1  339.67   24.40 
  -1   9   1  331.67   27.20 
  -1   9   1  338.77   25.00 
   0  -9  -1   23.50    6.40 
   0  -9  -1   21.90   10.90 
   0  -9  -1   27.80    5.00 
   0   9   1   24.10    6.10 
   0   9   1   28.00    9.50 
   0   9   1   33.30    6.60 
  -1  -9  -1  171.18   13.80 
  -1  -9  -1  188.08   23.70 
  -1  -9  -1  168.28   16.00 
   1   9   1  158.58   15.00 
   1   9   1  188.98   15.00 
   1   9   1  162.68   19.50 
  -2  -9  -1  774.22   58.39 
  -2  -9  -1  712.93   64.69 
  -2  -9  -1  783.52   56.59 
   2   9   1  860.61   57.19 
   2   9   1  837.62   57.69 
   2   9   1  881.81   60.99 
  -3  -9  -1  568.04   50.29 
  -3  -9  -1  572.24   40.50 
  -3  -9  -1  547.55   42.60 
   3   9   1  589.94   45.90 
   3   9   1  580.54   41.80 
   3   9   1  575.74   40.60 
  -4  -9  -1  211.38   29.10 
  -4  -9  -1  193.38   16.00 
   4   9   1  228.48   18.60 
   4   9   1  184.78   24.80 
  -5  -9  -1   33.40    9.60 
  -5  -9  -1   45.40    6.50 
   5   9   1   37.40   10.30 
  -6  -9  -1  142.79   18.10 
  -6  -9  -1  134.39   13.00 
   6   9   1  157.98   17.00 
   6   9   1  135.89   21.20 
  -7  -9  -1   14.20    5.90 
  -7  -9  -1    1.60   12.00 
   7   9   1    8.00    9.10 
   7   9   1   12.20   15.80 
  -8  -9  -1  227.58   18.90 
  -8  -9  -1  222.78   24.10 
   8   9   1  229.78   22.70 
   8   9   1  245.68   31.10 
  -9  -9  -1   87.49   10.80 
   9   9   1  104.89   30.90 
   9   9   1   84.69   13.70 
 -10  -9  -1  205.98   18.00 
  10   9   1  242.88   27.20 
  10   9   1  222.48   21.80 
  11   9   1   18.30    9.50 
  15 -10  -1    1.90    7.30 
 -15  10   1    5.80    7.50 
 -15  10   1    5.80    9.50 
  14 -10  -1   37.90    9.50 
  14 -10  -1   51.59    9.40 
 -14  10   1   39.40    9.80 
 -14  10   1   48.80   10.00 
  13 -10  -1    1.30    8.50 
  13 -10  -1   -2.90    9.60 
 -13  10   1    8.70    7.90 
 -13  10   1   -3.20    9.20 
  12 -10  -1    1.80    8.50 
 -12  10   1   -1.80    9.20 
 -12  10   1   -0.20    7.50 
 -11  10   1  149.49   16.70 
  10 -10  -1  138.39   15.10 
 -10  10   1  129.09   15.10 
   9 -10  -1   55.39    8.90 
  -9  10   1   56.89    9.10 
  -9  10   1   32.50    8.60 
   8 -10  -1    6.70    5.20 
   8 -10  -1    6.70   17.70 
   8 -10  -1    2.50    6.60 
  -8  10   1   -4.00    6.30 
  -8  10   1    3.00    7.90 
   7 -10  -1  240.68   27.00 
   7 -10  -1  247.08   18.00 
  -7  10   1  184.68   31.30 
  -7  10   1  178.88   19.90 
  -7  10   1  210.18   17.90 
   6 -10  -1   77.59   10.20 
   6 -10  -1   97.19    9.90 
   6 -10  -1   71.39   14.90 
  -6  10   1   73.19   10.80 
  -6  10   1   70.29   11.00 
   5 -10  -1  109.89   10.40 
   5 -10  -1   93.89   16.10 
   5 -10  -1  105.79   10.60 
  -5  10   1   93.39   12.90 
  -5  10   1   80.49   11.50 
  -5  10   1   78.69   18.50 
   4 -10  -1  606.74   46.90 
   4 -10  -1  573.44   39.70 
   4 -10  -1  550.64   40.80 
   4 -10  -1  541.95   39.90 
  -4  10   1  554.24   41.70 
  -4  10   1  543.35   41.00 
   3 -10  -1 1602.84  115.19 
   3 -10  -1 1565.84  115.89 
   3 -10  -1 1800.22  114.99 
   3 -10  -1 1631.04  121.19 
  -3  10   1 1827.72  115.49 
  -3  10   1 1691.23  116.99 
  -3  10   1 1545.75  115.79 
   2 -10  -1   37.40   12.40 
   2 -10  -1   36.70    6.00 
   2 -10  -1   31.20    5.50 
   2 -10  -1   20.50    6.40 
  -2  10   1   29.30    6.80 
  -2  10   1   14.20    9.70 
  -2  10   1   26.70    7.70 
   1 -10  -1  737.73   50.09 
   1 -10  -1  665.93   57.59 
   1 -10  -1  679.03   51.09 
   1 -10  -1  673.73   50.19 
  -1  10   1  768.02   50.69 
  -1  10   1  684.73   50.99 
  -1  10   1  767.22   53.59 
   0 -10  -1   48.90    8.40 
   0 -10  -1   53.09   14.10 
   0 -10  -1   55.49    7.20 
   0  10   1   51.39   12.90 
   0  10   1   57.79    8.40 
   0  10   1   48.00    8.50 
  -1 -10  -1   41.40    6.40 
  -1 -10  -1   43.40    8.30 
   1  10   1   39.40    7.90 
   1  10   1   32.40   13.10 
   1  10   1   44.00    8.20 
  -2 -10  -1   18.10    5.40 
  -2 -10  -1    9.40    7.50 
  -2 -10  -1    2.50   13.50 
   2  10   1   14.30    7.40 
   2  10   1   18.20    6.20 
   2  10   1   14.80   13.70 
  -3 -10  -1   20.60    5.90 
  -3 -10  -1   29.70    8.50 
   3  10   1   20.90    8.30 
   3  10   1   22.40   15.10 
  -4 -10  -1 1019.10   74.89 
  -4 -10  -1  990.90   72.39 
   4  10   1 1088.19   73.89 
   4  10   1 1065.69   78.39 
  -5 -10  -1  767.62   53.79 
  -5 -10  -1  738.63   56.59 
   5  10   1  801.82   55.59 
   5  10   1  730.43   60.69 
  -6 -10  -1  393.96   38.80 
  -6 -10  -1  458.25   34.50 
   6  10   1  519.15   44.60 
   6  10   1  516.85   36.80 
  -7 -10  -1   -0.20    6.10 
   7  10   1    1.10   10.00 
   7  10   1   17.80   18.00 
  -8 -10  -1   34.70    7.20 
   8  10   1   18.40   19.30 
  -9 -10  -1   27.00    6.50 
   9  10   1   35.10   17.40 
   9  10   1   14.70   10.40 
 -10 -10  -1   68.89    9.90 
  10  10   1   73.29   11.80 
  10  10   1   87.69   16.60 
  14 -11  -1   -3.60    7.80 
 -14  11   1    1.80    8.00 
 -14  11   1    4.60    9.50 
  13 -11  -1   22.40    9.30 
  13 -11  -1    7.60    8.30 
 -13  11   1   10.30    8.70 
 -13  11   1   14.70    8.60 
  12 -11  -1   18.00   12.20 
 -12  11   1    6.30    9.20 
 -12  11   1   17.10    9.10 
  11 -11  -1   -8.00    8.50 
 -11  11   1    7.20    8.90 
 -11  11   1   -0.50    7.00 
  10 -11  -1   34.60    8.80 
 -10  11   1   19.60    8.70 
 -10  11   1   15.00    7.70 
  -9  11   1   46.40    9.30 
   8 -11  -1  221.38   18.00 
   8 -11  -1  234.58   19.70 
  -7  11   1  139.39   16.40 
   6 -11  -1  117.89   13.10 
   6 -11  -1  142.29   13.00 
   6 -11  -1  121.09   19.90 
  -6  11   1  110.19   14.60 
   5 -11  -1   51.49    7.90 
   5 -11  -1   35.10   13.90 
   5 -11  -1   68.49    8.40 
  -5  11   1   54.19   10.10 
  -5  11   1   47.70   10.20 
   4 -11  -1   99.99   12.80 
   4 -11  -1  114.29   12.00 
   4 -11  -1   89.79   18.00 
   4 -11  -1  118.09   11.40 
  -4  11   1  104.29   14.90 
  -4  11   1  100.99   12.80 
   3 -11  -1  298.27   32.40 
   3 -11  -1  349.57   23.60 
   3 -11  -1  301.97   24.70 
   3 -11  -1  298.47   23.30 
  -3  11   1  265.07   25.30 
  -3  11   1  296.37   23.80 
  -3  11   1  326.77   27.70 
   2 -11  -1  509.05   34.40 
   2 -11  -1  480.25   34.40 
   2 -11  -1  456.85   35.60 
   2 -11  -1  469.55   44.10 
  -2  11   1  406.06   35.60 
  -2  11   1  540.75   35.20 
  -2  11   1  436.46   37.90 
   1 -11  -1  368.16   37.90 
   1 -11  -1  382.96   27.60 
   1 -11  -1  337.27   28.70 
  -1  11   1  339.77   29.20 
  -1  11   1  412.06   28.70 
   0 -11  -1  101.59   11.10 
   0 -11  -1   75.99   11.30 
   0  11   1   91.89   11.60 
   0  11   1  115.69   13.00 
   0  11   1   74.39   16.30 
  -1 -11  -1   55.79   10.30 
  -1 -11  -1   64.89   10.00 
   1  11   1   62.89   17.40 
   1  11   1   62.79    9.20 
  -2 -11  -1   60.69    9.90 
  -2 -11  -1   50.59    8.00 
   2  11   1   47.50   16.00 
   2  11   1   65.89   10.00 
  -3 -11  -1  388.86   28.20 
  -3 -11  -1  358.46   30.40 
   3  11   1  400.46   29.80 
   3  11   1  340.37   37.10 
  -4 -11  -1    2.10    8.30 
  -4 -11  -1    4.00    6.20 
   4  11   1    7.50    8.70 
   4  11   1    6.80   15.90 
  -5 -11  -1  878.61   61.89 
   5  11   1  910.91   63.69 
   5  11   1  841.22   69.79 
  -6 -11  -1   27.90    7.40 
   6  11   1   23.90   10.50 
   6  11   1   27.40   19.30 
  -7 -11  -1    7.50    6.40 
   7  11   1   17.90   17.60 
   7  11   1   10.30   10.50 
  -8 -11  -1    4.20    5.90 
   8  11   1    8.20   16.90 
   8  11   1    2.30    9.90 
  -9 -11  -1    3.40    7.00 
   9  11   1    7.70    9.10 
   9  11   1   -5.70   23.00 
  13 -12  -1   31.10    9.10 
 -13  12   1    6.70    8.50 
  12 -12  -1   13.60    9.20 
 -12  12   1   24.50    9.00 
   9 -12  -1   14.40    8.70 
  -9  12   1    3.60    7.50 
   8 -12  -1  263.97   22.70 
   8 -12  -1  279.17   21.20 
   7 -12  -1   14.40    7.70 
  -7  12   1    2.50    7.60 
   6 -12  -1 1882.41  124.39 
  -6  12   1 1705.63  125.29 
   5 -12  -1    5.50    6.70 
   5 -12  -1   -0.80    6.90 
  -5  12   1   -8.60    9.00 
  -5  12   1   -1.20    8.60 
   4 -12  -1   -1.90    6.80 
   4 -12  -1    5.40    6.00 
  -4  12   1    5.20    8.80 
   3 -12  -1  494.45   33.00 
   3 -12  -1  452.25   33.00 
   3 -12  -1  442.86   33.90 
  -3  12   1  421.56   33.30 
  -3  12   1  415.76   34.90 
  -3  12   1  449.16   38.50 
   2 -12  -1  233.08   17.80 
   2 -12  -1  211.98   17.40 
  -2  12   1  195.88   18.90 
  -2  12   1  167.28   24.20 
   1 -12  -1  426.66   35.00 
   1 -12  -1  491.15   34.20 
  -1  12   1  466.85   40.40 
   0 -12  -1   19.10    7.10 
   0 -12  -1   11.60    8.00 
   0  12   1    0.70    7.20 
   0  12   1   13.70   14.60 
   0  12   1   17.70    8.80 
  -1 -12  -1  709.43   49.99 
   1  12   1  683.73   56.39 
   1  12   1  711.13   50.99 
  -2 -12  -1  300.27   24.50 
   2  12   1  273.37   34.00 
   2  12   1  364.66   26.40 
  -3 -12  -1    3.80    6.80 
   3  12   1    9.90   17.30 
   3  12   1   10.10    9.40 
  -4 -12  -1  660.13   46.00 
   4  12   1  554.04   53.99 
   4  12   1  690.33   47.80 
   5  12   1   65.89   13.50 
   5  12   1   44.80   19.90 
  -6 -12  -1  111.09   12.60 
   6  12   1  113.79   14.50 
   6  12   1   94.19   21.80 
  -7 -12  -1   18.30    6.30 
   7  12   1   17.30   10.00 
   7  12   1   28.70   18.60 
   8  12   1   12.00    9.20 
   8  12   1    5.30   16.20 
  13 -13  -1    9.60    8.00 
 -13  13   1    7.00    9.70 
  12 -13  -1    0.80    8.50 
 -12  13   1    0.80    8.30 
  11 -13  -1   15.20    8.90 
 -11  13   1    3.40    8.00 
  10 -13  -1   18.40    9.00 
 -10  13   1    6.10    7.90 
   9 -13  -1   49.80    9.40 
  -9  13   1   10.40    8.00 
   8 -13  -1   24.50    9.00 
   8 -13  -1   25.40    6.70 
  -8  13   1    3.80    7.60 
   7 -13  -1  521.65   36.80 
   7 -13  -1  461.65   35.50 
   6 -13  -1   -3.50    7.80 
   6 -13  -1    9.50    7.70 
  -6  13   1    6.90    7.90 
   5 -13  -1   -1.00    7.50 
   5 -13  -1   -1.30    6.60 
  -5  13   1    4.90    8.10 
  -5  13   1    0.90    9.60 
   4 -13  -1   38.30    8.80 
   4 -13  -1   30.80    7.70 
  -4  13   1   19.90    8.90 
  -4  13   1   25.40   11.70 
   3 -13  -1   12.80    6.60 
   3 -13  -1    9.80    8.00 
  -3  13   1    8.40    8.40 
  -3  13   1    9.00    6.80 
  -3  13   1   16.00   13.00 
   2 -13  -1  348.07   24.60 
   2 -13  -1  281.97   24.20 
  -2  13   1  333.17   31.40 
  -2  13   1  282.37   24.80 
   1 -13  -1    1.10    7.40 
  -1  13   1    8.60   14.60 
  -1  13   1    0.80    6.80 
  -1  13   1   19.40    8.90 
   0 -13  -1   68.59    9.80 
   0  13   1   69.79   11.50 
   0  13   1   77.59   18.10 
  -1 -13  -1  210.38   18.10 
   1  13   1  187.68   19.40 
   1  13   1  189.98   28.40 
  -2 -13  -1    9.40    7.70 
   2  13   1    4.10   17.50 
   2  13   1   -2.50    9.10 
  -3 -13  -1   -2.20    7.80 
   3  13   1    2.90   18.10 
   3  13   1    6.00    9.50 
  -4 -13  -1  132.69   13.70 
   4  13   1   99.29   22.50 
   4  13   1  122.99   16.40 
  -5 -13  -1   52.19    8.10 
   5  13   1   31.30   19.30 
   5  13   1   44.50   10.80 
  -6 -13  -1   74.29    8.90 
   6  13   1   68.49   11.70 
   6  13   1   62.79   19.80 
  11 -14  -1   15.90    8.70 
 -11  14   1    8.10    8.30 
  10 -14  -1   44.50    9.40 
 -10  14   1    7.40    8.20 
   9 -14  -1    0.80    8.60 
  -9  14   1    3.30    7.60 
   8 -14  -1  128.79   15.10 
   8 -14  -1  109.39   14.90 
   7 -14  -1   33.20   16.40 
   7 -14  -1   17.20    7.90 
  -7  14   1    7.90    8.90 
  -6  14   1   21.20    8.20 
   5 -14  -1  207.38   18.20 
   5 -14  -1  204.68   18.70 
  -5  14   1  164.98   21.40 
   4 -14  -1    6.90    8.50 
   4 -14  -1    6.20    7.30 
  -4  14   1   11.20   12.20 
  -4  14   1    1.80    7.10 
   3 -14  -1  120.69   14.80 
   3 -14  -1  109.59   13.30 
  -3  14   1   98.59   17.60 
  -2  14   1  194.38   16.70 
  -2  14   1  137.99   15.80 
   1 -14  -1  249.28   20.50 
  -1  14   1  218.38   20.20 
  -1  14   1  210.28   29.50 
   0 -14  -1  131.09   14.60 
   0  14   1  116.19   17.80 
   0  14   1  129.29   21.60 
  -1 -14  -1   -3.90    8.90 
   1  14   1   11.10   20.10 
   1  14   1   -2.70    9.20 
  -2 -14  -1  901.31   63.99 
   2  14   1  910.71   64.89 
  -3 -14  -1   27.20    7.60 
   3  14   1   34.50   10.10 
   3  14   1   38.30   18.90 
  -4 -14  -1    0.30    6.80 
   4  14   1  -19.90   16.20 
   4  14   1   -9.60    8.50 
  -5 -14  -1  272.97   20.80 
   5  14   1  201.08   31.30 
   5  14   1  283.87   23.30 
 -10  15   1   32.50    9.10 
   9 -15  -1    8.00    8.10 
  -9  15   1    7.90    8.10 
   8 -15  -1   11.30    7.90 
  -8  15   1   -1.30    7.80 
   7 -15  -1   12.10    7.90 
   7 -15  -1    2.70    6.20 
  -7  15   1    3.10    7.80 
   6 -15  -1  228.68   19.20 
   6 -15  -1  239.48   20.50 
   5 -15  -1    7.00    7.50 
  -5  15   1    2.50    7.30 
  -5  15   1   -3.50    9.80 
   4 -15  -1   14.00    8.80 
   4 -15  -1    9.40    7.10 
  -4  15   1    9.90    7.30 
  -4  15   1    9.50   11.80 
   3 -15  -1   28.60    8.30 
  -3  15   1   10.90    7.20 
  -3  15   1   22.40   13.50 
   2 -15  -1   12.00    8.00 
  -2  15   1    2.80    6.40 
  -2  15   1    2.90   14.20 
   1 -15  -1    9.20    8.10 
  -1  15   1   11.40   15.00 
   0 -15  -1   28.00    8.80 
   0  15   1   23.60    8.20 
   0  15   1   20.20   16.10 
  -1 -15  -1   70.69    9.60 
   1  15   1   67.39   18.50 
   1  15   1   64.69   10.40 
  -2 -15  -1  134.69   13.60 
   2  15   1  115.69   14.40 
   2  15   1   91.29   20.20 
   7 -16  -1    4.90    6.90 
  -7  16   1    0.40    7.40 
   6 -16  -1   53.59   10.00 
   6 -16  -1   54.29    8.90 
   5 -16  -1  436.66   29.10 
  -5  16   1  314.47   29.00 
  -4  16   1    4.20   10.10 
  -4  16   1    3.40    6.70 
   3 -16  -1   16.70    7.80 
  -3  16   1   17.00   14.30 
  -3  16   1   10.80    7.10 
   2 -16  -1   20.70    7.80 
  -2  16   1    9.20   12.70 
   1 -16  -1   21.00    7.50 
  -1  16   1   12.10   13.30 
  -1  17  -2   37.30   20.10 
   1 -17   2   79.29    9.40 
  -2  17  -2   19.70   11.00 
   2 -17   2   33.50    7.90 
  -3  17  -2   16.10    9.60 
  -4  17  -2  152.38   12.80 
   4 -17   2  131.09   13.90 
  -5  17  -2  150.58   20.20 
   5 -17   2  128.99   13.30 
  -6  17  -2   53.99   11.80 
   6 -17   2   65.89    8.30 
   2  16  -2    1.10   15.80 
   2  16  -2    6.30    8.60 
  -2 -16   2    9.90    6.50 
   1  16  -2  261.37   23.90 
   1  16  -2  254.37   33.30 
  -1 -16   2  314.07   22.70 
   0  16  -2   11.30   15.50 
   0  16  -2   -2.20    7.80 
   0 -16   2    4.30    7.40 
  -1  16  -2   85.09   18.80 
   1 -16   2  110.69   13.50 
  -2  16  -2    6.40   13.90 
   2 -16   2    1.20    7.70 
  -3  16  -2    6.70   12.20 
  -3  16  -2   25.70    8.00 
   3 -16   2   22.40    8.50 
  -4  16  -2   16.50   10.10 
  -4  16  -2   14.30    9.20 
  -5  16  -2    0.40    8.90 
   5 -16   2  -10.10    6.50 
   5 -16   2    2.80    7.00 
  -6  16  -2  399.66   35.40 
   6 -16   2  465.45   33.20 
   6 -16   2  486.75   34.20 
  -7  16  -2   55.49   11.10 
   7 -16   2   66.79    9.80 
   7 -16   2   51.49    8.10 
  -8  16  -2   20.90    9.70 
   8 -16   2   33.80    8.20 
  -9  16  -2   13.40    9.60 
   9 -16   2   17.90   13.20 
   5  15  -2  128.99   16.40 
  -5 -15   2  124.79   16.70 
   4  15  -2   23.30   10.20 
   4  15  -2   17.20   18.40 
  -4 -15   2   26.00    6.60 
   3  15  -2   28.40   19.00 
   3  15  -2   18.50    9.90 
  -3 -15   2   14.20    6.70 
   2  15  -2   60.39   20.70 
   2  15  -2   76.89   12.40 
  -2 -15   2   74.29    9.50 
   1  15  -2   -5.10   17.20 
   1  15  -2    5.20    9.80 
  -1 -15   2    0.50    7.30 
   0  15  -2  152.38   18.70 
  -1  15  -2  307.17   35.00 
  -1  15  -2  301.67   27.10 
   1 -15   2  373.46   26.20 
  -2  15  -2   14.20    7.90 
  -2  15  -2    4.70   14.10 
   2 -15   2   10.20    8.20 
  -3  15  -2   -0.30   12.40 
  -3  15  -2    7.10    8.40 
   3 -15   2   -4.10    8.30 
  -4  15  -2  105.29   13.20 
  -4  15  -2   75.29   17.00 
   4 -15   2  109.19   15.00 
  -5  15  -2  214.28   20.50 
  -6  15  -2   73.29   12.90 
   7 -15   2  311.07   23.80 
   7 -15   2  297.87   25.10 
  -8  15  -2   13.70    9.40 
   8 -15   2   11.50    8.30 
   8 -15   2    7.70    6.80 
  -9  15  -2   -7.50    9.20 
   9 -15   2   -2.40    8.20 
 -10  15  -2    4.00    9.10 
  10 -15   2    5.50    8.50 
 -11  15  -2    8.30    9.00 
  11 -15   2    3.30    8.20 
   6  14  -2   74.49   20.80 
   6  14  -2  114.69   13.80 
  -6 -14   2  123.59   11.30 
   5  14  -2   22.30   10.20 
   5  14  -2   20.10   19.90 
  -5 -14   2   23.10    6.30 
   4  14  -2  320.77   41.80 
   4  14  -2  389.06   31.30 
  -4 -14   2  398.96   28.50 
   3  14  -2  106.59   14.10 
   2  14  -2    0.10   18.20 
   2  14  -2   27.70   10.60 
  -2 -14   2   25.90    7.20 
   1  14  -2  651.23   59.79 
   1  14  -2  802.62   54.09 
  -1 -14   2  736.73   52.19 
   0  14  -2  159.18   17.70 
   0  14  -2  134.69   21.60 
   0 -14   2  127.99   14.20 
  -1  14  -2   27.00   15.40 
  -1  14  -2   28.90    9.80 
  -1  14  -2   40.50    8.10 
   1 -14   2   32.10    8.00 
  -2  14  -2  388.46   36.00 
  -2  14  -2  380.26   30.10 
  -3  14  -2   31.00    8.80 
  -3  14  -2   23.60   13.10 
   3 -14   2   37.30    8.10 
  -4  14  -2  166.18   23.80 
   4 -14   2  247.98   19.60 
   4 -14   2  236.08   18.90 
  -5  14  -2    0.10    9.40 
  -5  14  -2   -0.60    7.50 
   5 -14   2    6.90    7.30 
  -6  14  -2    4.00    7.90 
   6 -14   2    3.70    7.00 
   6 -14   2    7.10    7.50 
   7 -14   2  367.06   29.00 
   7 -14   2  371.06   27.90 
   8 -14   2   78.39   11.10 
   8 -14   2   80.29    9.70 
  -9  14  -2  119.59   24.80 
   9 -14   2  185.88   17.90 
 -10  14  -2    3.10    9.20 
  10 -14   2   21.60    9.00 
 -11  14  -2   29.10   10.40 
  11 -14   2   35.80    9.30 
 -12  14  -2    8.40    9.10 
  12 -14   2    3.70    8.20 
   8  13  -2   17.00    9.60 
   8  13  -2    8.20   15.50 
  -8 -13   2   19.30    4.50 
   7  13  -2    5.90   17.90 
   7  13  -2    8.00   10.10 
  -7 -13   2   12.10    5.00 
   6  13  -2   36.60   20.50 
   6  13  -2   61.59   12.30 
  -6 -13   2   63.49    7.70 
   5  13  -2  614.14   43.20 
   5  13  -2  501.45   52.19 
   4  13  -2   27.40   20.00 
   4  13  -2   31.40   11.00 
  -4 -13   2   37.60    7.00 
   3  13  -2  281.87   35.50 
   3  13  -2  272.07   25.10 
  -3 -13   2  305.17   22.60 
   2  13  -2  209.88   30.60 
   2  13  -2  284.67   23.10 
  -2 -13   2  245.68   20.10 
   1  13  -2    8.90    8.80 
   1  13  -2    0.80   15.40 
  -1 -13   2    1.00    6.10 
   0  13  -2   48.10    7.80 
   0  13  -2   56.79   16.60 
   0  13  -2   80.99   11.40 
   0 -13   2   55.59    7.90 
  -1  13  -2   31.60   14.20 
  -1  13  -2   20.40    7.00 
  -1  13  -2   20.50    9.00 
   1 -13   2   25.70    6.80 
  -2  13  -2   61.79   10.40 
  -2  13  -2   46.00   14.50 
   2 -13   2   78.19    8.80 
  -3  13  -2 1166.48   85.59 
   3 -13   2 1167.38   82.09 
   3 -13   2 1205.18   82.39 
  -4  13  -2    9.40   12.50 
  -4  13  -2    7.50    6.80 
   4 -13   2   14.20    7.10 
   4 -13   2    5.70    7.00 
  -5  13  -2    9.40    7.00 
   5 -13   2   35.50    7.70 
   5 -13   2   15.90    7.10 
  -6  13  -2   62.39    9.90 
  -7  13  -2    8.80    7.80 
   7 -13   2   22.70    8.20 
   7 -13   2   36.30    7.40 
   8 -13   2  251.47   20.00 
   8 -13   2  246.58   21.50 
  -9  13  -2   45.80   11.00 
   9 -13   2   74.29   10.30 
 -10  13  -2    7.00    9.30 
  10 -13   2   13.40    8.40 
 -11  13  -2    7.00    9.90 
  11 -13   2   13.60    9.10 
 -12  13  -2    3.70    9.30 
  12 -13   2   13.50    8.90 
 -13  13  -2   21.90    9.60 
  13 -13   2    6.90    8.30 
   9  12  -2   66.39   17.60 
   9  12  -2  122.49   15.20 
  -9 -12   2   88.39    8.60 
   8  12  -2    2.70   10.10 
   8  12  -2    5.90   18.10 
  -8 -12   2    3.50    4.60 
   7  12  -2   35.10   19.90 
   7  12  -2   40.90   11.50 
  -7 -12   2   51.39    6.80 
   6  12  -2   31.30   10.80 
   6  12  -2   13.30   20.10 
  -6 -12   2   39.30    6.40 
   5  12  -2    6.30   18.50 
   5  12  -2   14.40   10.10 
  -5 -12   2    5.10    5.30 
   4  12  -2  106.29   21.80 
   4  12  -2  115.49   15.70 
  -4 -12   2  126.99   11.80 
   3  12  -2 1269.87   99.19 
   3  12  -2 1461.75   94.69 
  -3 -12   2 1302.77   93.09 
   2  12  -2  165.88   16.80 
   2  12  -2  176.08   26.30 
  -2 -12   2  135.39   13.50 
   1  12  -2   12.50    8.90 
   1  12  -2   16.50   14.60 
   1  12  -2    4.80    4.40 
  -1 -12   2   21.80    6.80 
   0  12  -2   37.00   14.40 
   0  12  -2   16.30    5.50 
   0 -12   2   24.20    6.30 
  -1  12  -2   35.70    8.60 
  -1  12  -2   31.40   12.90 
   1 -12   2   24.50    6.50 
  -2  12  -2 1132.29   87.69 
   2 -12   2 1305.27   84.79 
  -3  12  -2   26.30    7.80 
  -3  12  -2   50.49   11.80 
  -3  12  -2   17.80    6.50 
   3 -12   2   34.40    6.60 
   3 -12   2   45.30    7.20 
  -4  12  -2  741.13   57.99 
   4 -12   2  827.82   55.89 
   4 -12   2  798.02   55.49 
  -5  12  -2  113.79   15.50 
   5 -12   2  108.99   12.00 
  -6  12  -2  182.28   17.00 
   7 -12   2  338.07   25.80 
   7 -12   2  357.06   27.00 
   8 -12   2  148.79   15.70 
   8 -12   2  155.28   14.00 
  -9  12  -2  106.59   14.50 
 -10  12  -2   33.60   10.20 
  10 -12   2   48.80    9.90 
 -11  12  -2   38.20   11.10 
  11 -12   2   45.70    9.90 
 -12  12  -2   16.60   10.20 
  12 -12   2   29.50    9.70 
 -13  12  -2   11.30    9.70 
  13 -12   2   10.60    8.60 
 -14  12  -2   22.90   15.60 
  14 -12   2   18.40    8.10 
  14 -12   2   17.00   12.60 
  10  11  -2   45.00   17.10 
 -10 -11   2   66.79    6.80 
   9  11  -2  129.99   23.40 
   9  11  -2  208.58   20.30 
  -9 -11   2  174.38   14.00 
   8  11  -2  164.88   25.50 
  -8 -11   2  196.28   15.50 
   7  11  -2   27.60   19.70 
   7  11  -2   22.80   10.70 
  -7 -11   2   35.10    6.00 
   6  11  -2   60.19   12.00 
   6  11  -2   69.79   19.70 
  -6 -11   2   77.89    8.80 
   5  11  -2   45.60   17.40 
   5  11  -2   50.59   10.30 
  -5 -11   2   52.59    6.70 
   4  11  -2  738.23   51.99 
   4  11  -2  688.43   57.39 
  -3 -11   2  245.48   18.70 
   2  11  -2  419.76   36.60 
   2  11  -2  453.35   31.30 
  -2 -11   2  327.37   38.20 
  -2 -11   2  396.56   29.20 
   1  11  -2  172.68   14.80 
   1  11  -2  170.18   21.50 
  -1 -11   2  136.59   12.50 
  -1 -11   2  116.69   19.90 
   0  11  -2  290.27   27.60 
   0  11  -2  295.17   23.30 
   0 -11   2  299.87   21.80 
   0 -11   2  265.67   33.30 
  -1  11  -2   83.19   11.40 
  -1  11  -2   80.29   13.50 
   1 -11   2   77.19    8.90 
   1 -11   2   62.79   15.20 
  -2  11  -2   27.70    7.40 
  -2  11  -2    8.20    5.40 
  -2  11  -2   13.40    9.60 
   2 -11   2   21.60    4.80 
   2 -11   2   15.70   10.90 
   2 -11   2   18.30    5.20 
  -3  11  -2  257.87   24.00 
  -3  11  -2  277.47   21.30 
   3 -11   2  268.37   20.20 
   3 -11   2  261.27   28.40 
  -4  11  -2  101.99   12.90 
   4 -11   2   86.19    9.60 
   4 -11   2   89.49    9.70 
   4 -11   2   59.59   14.90 
  -5  11  -2   40.40    8.70 
  -5  11  -2   23.10    6.80 
  -5  11  -2   37.00    8.70 
  -5  11  -2   55.59   18.30 
   5 -11   2   41.80    6.70 
   5 -11   2   35.80    6.40 
   5 -11   2   33.90   13.50 
  -6  11  -2    6.30    8.90 
  -6  11  -2    5.30    5.80 
  -6  11  -2  -14.10   18.20 
   6 -11   2   14.90    6.30 
   6 -11   2   -1.70   11.70 
  -7  11  -2  242.08   37.40 
   7 -11   2  154.98   14.10 
   7 -11   2  159.18   15.40 
   7 -11   2  161.28   22.30 
   8 -11   2  124.19   13.30 
   8 -11   2  106.19   11.60 
  -9  11  -2    5.30    7.70 
   9 -11   2   10.80    7.70 
 -10  11  -2   -5.80    7.60 
 -10  11  -2    2.70    8.40 
  10 -11   2    8.80    7.60 
 -11  11  -2   62.39   11.80 
 -11  11  -2   74.49   10.70 
  11 -11   2   85.09   11.20 
 -12  11  -2   20.70   10.70 
  12 -11   2   31.90   10.10 
 -13  11  -2   -3.10    9.80 
 -13  11  -2   -1.80    8.10 
  13 -11   2    2.60    8.70 
 -14  11  -2    8.80    8.60 
 -14  11  -2   -4.00    8.60 
  14 -11   2    4.20    8.90 
  14 -11   2   -2.30    8.50 
 -11 -10   2  103.99    8.70 
  10  10  -2  239.38   22.50 
  10  10  -2  220.28   29.50 
 -10 -10   2  209.08   16.60 
   9  10  -2   34.70   11.00 
  -9 -10   2   38.20    5.70 
   8  10  -2   33.70   11.00 
   8  10  -2   39.50   19.50 
  -8 -10   2   47.90    6.20 
   7  10  -2   13.50   17.40 
   7  10  -2    0.70    9.70 
  -7 -10   2    7.60    4.30 
   6  10  -2   93.69   19.50 
   6  10  -2   85.39   11.70 
   5  10  -2  212.18   18.60 
   5  10  -2  192.68   26.00 
  -5 -10   2  193.28   15.30 
   4  10  -2  324.07   24.90 
   4  10  -2  323.37   30.70 
  -4 -10   2  290.47   33.20 
  -4 -10   2  269.27   23.80 
  -4 -10   2  314.47   22.30 
   3  10  -2  596.14   45.80 
   3  10  -2  589.24   41.50 
  -3 -10   2  534.15   40.60 
  -3 -10   2  572.64   39.90 
  -3 -10   2  544.95   49.00 
   2  10  -2  253.97   19.40 
   2  10  -2  237.88   24.40 
  -2 -10   2  176.58   25.70 
  -2 -10   2  227.78   18.10 
  -2 -10   2  245.98   17.60 
   1  10  -2  155.78   14.00 
   1  10  -2  152.48   18.50 
  -1 -10   2  151.78   11.90 
  -1 -10   2  128.79   11.60 
  -1 -10   2  150.18   20.80 
   0  10  -2  443.36   36.20 
   0  10  -2  497.65   33.60 
   0 -10   2  433.46   39.40 
   0 -10   2  450.15   32.40 
  -1  10  -2   86.39   14.10 
  -1  10  -2   94.89   10.00 
   1 -10   2   79.39    8.00 
   1 -10   2   68.69   13.60 
   1 -10   2   64.29    7.10 
  -2  10  -2  540.85   37.60 
  -2  10  -2  428.76   34.60 
   2 -10   2  512.75   34.30 
   2 -10   2  483.85   40.70 
   2 -10   2  469.25   34.50 
  -3  10  -2    8.40    7.70 
  -3  10  -2    9.00    4.90 
  -3  10  -2    5.90    5.20 
  -3  10  -2    7.30    5.40 
   3 -10   2   13.30   10.20 
   3 -10   2    5.00    4.30 
   3 -10   2    5.60    4.00 
  -4  10  -2  781.82   56.89 
  -4  10  -2  765.02   56.59 
   4 -10   2  764.02   60.69 
   4 -10   2  816.02   54.99 
   4 -10   2  803.22   55.19 
  -5  10  -2 2661.03  186.68 
   5 -10   2 2711.93  185.18 
   5 -10   2 2887.01  185.68 
   5 -10   2 2532.85  190.38 
  -6  10  -2  150.28   25.80 
   6 -10   2  115.09   17.20 
   6 -10   2   99.39   11.10 
  -7  10  -2    5.10    6.30 
  -7  10  -2    3.30    5.70 
  -7  10  -2    5.00   17.90 
   7 -10   2    5.80    5.60 
   7 -10   2    7.80    4.90 
   7 -10   2    7.30   11.10 
  -8  10  -2  251.67   18.70 
   8 -10   2  201.48   18.50 
   8 -10   2  204.08   17.10 
  -9  10  -2  280.87   23.00 
   9 -10   2  267.47   22.60 
   9 -10   2  302.47   36.30 
 -10  10  -2   16.20    9.10 
 -10  10  -2   35.20    9.50 
  10 -10   2   31.00    8.40 
 -11  10  -2   33.10    9.70 
 -11  10  -2   10.60    9.30 
  11 -10   2   12.50    8.70 
 -12  10  -2  780.72   64.69 
  12 -10   2  989.60   63.79 
 -13  10  -2   49.80   11.80 
 -13  10  -2   50.89   11.40 
  13 -10   2   36.80   11.20 
 -14  10  -2    6.40    9.20 
 -14  10  -2    6.80    9.50 
  14 -10   2   -2.50    9.40 
  14 -10   2    5.00    8.60 
 -15  10  -2    8.30    9.80 
 -15  10  -2   13.70    8.70 
  15 -10   2    9.40    7.90 
  15 -10   2    5.10    9.20 
  12   9  -2   62.19   11.60 
  11   9  -2    9.00   12.00 
  11   9  -2   18.80   10.40 
 -11  -9   2   12.50    4.00 
  10   9  -2   47.00   30.40 
  10   9  -2   43.40   12.20 
 -10  -9   2   58.39    6.60 
   9   9  -2  112.69   22.00 
   9   9  -2  135.39   17.20 
  -9  -9   2  122.69   10.90 
   8   9  -2    8.70    9.60 
   8   9  -2   18.30   17.20 
  -8  -9   2   15.70    4.20 
   7   9  -2  177.38   26.60 
   7   9  -2  160.98   18.10 
  -7  -9   2  155.98   17.50 
  -7  -9   2  189.58   13.70 
   6   9  -2 1251.17   90.69 
   6   9  -2 1302.67   86.89 
  -6  -9   2 1080.29   95.09 
  -6  -9   2 1256.97   84.99 
   5   9  -2  132.19   21.30 
   5   9  -2  137.09   14.80 
  -5  -9   2  136.19   14.00 
  -5  -9   2  138.99   11.00 
  -5  -9   2  156.88   23.80 
   4   9  -2   14.70    6.20 
   4   9  -2    8.90   11.00 
  -4  -9   2   23.40    5.40 
  -4  -9   2   15.60    5.20 
  -4  -9   2    1.30   10.40 
   3   9  -2    7.30    5.70 
   3   9  -2    3.20    9.40 
  -3  -9   2    6.90    7.20 
  -3  -9   2    6.50    3.00 
  -3  -9   2   -9.70    9.30 
   2   9  -2  336.67   23.60 
   2   9  -2  324.07   26.60 
   2   9  -2  310.97   22.40 
  -2  -9   2  283.07   22.60 
  -2  -9   2  301.17   29.20 
  -2  -9   2  296.17   21.90 
   1   9  -2  413.06   29.40 
   1   9  -2  383.66   26.50 
  -1  -9   2  341.77   25.70 
  -1  -9   2  334.97   31.70 
  -1  -9   2  322.27   25.20 
   0   9  -2   31.70    8.00 
   0   9  -2   22.70    3.80 
   0   9  -2   16.20    4.20 
   0  -9   2   23.90    3.50 
  -1   9  -2  387.46   27.10 
  -1   9  -2  300.77   24.40 
   1  -9   2  349.37   23.90 
   1  -9   2  306.77   29.40 
   1  -9   2  330.27   24.00 
  -2   9  -2  695.93   48.40 
  -2   9  -2  601.24   47.00 
   2  -9   2  677.23   51.49 
   2  -9   2  633.34   46.30 
   2  -9   2  703.83   51.69 
   2  -9   2  683.63   46.20 
  -3   9  -2   12.80    4.80 
  -3   9  -2   15.60    6.70 
  -3   9  -2    9.40    9.30 
  -3   9  -2    4.00    4.90 
   3  -9   2   13.70    8.10 
   3  -9   2   18.10   11.00 
   3  -9   2   12.00    3.70 
  -4   9  -2  130.29   12.80 
  -4   9  -2  134.39   20.40 
   4  -9   2  116.99   10.10 
   4  -9   2  110.89   10.00 
   4  -9   2   86.39   16.30 
  -5   9  -2  344.07   35.50 
   5  -9   2  329.97   23.90 
   5  -9   2  321.07   24.20 
   5  -9   2  334.27   30.20 
  -6   9  -2   41.40    6.50 
  -6   9  -2   30.20   16.20 
   6  -9   2   45.80    6.40 
   6  -9   2   39.70   11.60 
  -7   9  -2  910.11   82.09 
   7  -9   2  994.80   68.79 
   7  -9   2 1026.00   69.39 
   7  -9   2 1022.20   74.99 
  -8   9  -2    0.20    6.40 
  -8   9  -2   -1.10    5.90 
  -8   9  -2    0.20   17.10 
   8  -9   2   -6.50   10.40 
   8  -9   2   -0.60    4.50 
   8  -9   2    5.40    5.90 
  -9   9  -2  148.79   31.50 
  -9   9  -2  159.28   16.40 
   9  -9   2  193.28   16.10 
   9  -9   2  159.48   24.80 
 -10   9  -2  545.45   42.90 
  10  -9   2  575.54   40.50 
  10  -9   2  511.75   48.30 
 -11   9  -2  123.39   15.70 
 -11   9  -2  124.29   16.60 
  11  -9   2  128.39   15.50 
 -12   9  -2   65.49   12.10 
 -12   9  -2   68.29   11.30 
  12  -9   2   66.89   10.90 
 -13   9  -2   19.40   11.20 
 -13   9  -2   40.70   10.30 
  13  -9   2   25.90    9.60 
  13  -9   2   31.00   11.30 
 -14   9  -2   73.69   13.30 
 -14   9  -2   70.29   11.50 
  14  -9   2   57.09   12.20 
  14  -9   2   92.79   11.70 
 -15   9  -2   12.90    8.70 
 -15   9  -2   12.50    8.90 
  15  -9   2    3.70    7.50 
  15  -9   2   -5.50    8.40 
  13   8  -2  158.08   17.80 
  12   8  -2   55.09   11.70 
 -12  -8   2   46.60    6.30 
  11   8  -2    4.70   12.90 
 -11  -8   2   13.20    4.50 
  10   8  -2   28.00   10.60 
  10   8  -2    7.60   16.50 
 -10  -8   2   19.00   11.50 
 -10  -8   2   15.50    4.70 
   9   8  -2   10.40   16.90 
   9   8  -2   22.30   10.20 
  -9  -8   2   18.60    9.90 
  -9  -8   2   20.10    4.30 
   8   8  -2   30.30    9.70 
   8   8  -2   42.80   17.10 
   8   8  -2   36.90    6.80 
  -8  -8   2   40.20    9.90 
  -8  -8   2   33.60    4.70 
   7   8  -2  161.68   24.20 
   7   8  -2  169.98   16.80 
   7   8  -2  179.48   13.70 
  -7  -8   2  170.38   12.90 
  -7  -8   2  143.09   23.60 
   6   8  -2  318.37   21.80 
   6   8  -2  311.47   29.00 
   6   8  -2  250.77   23.20 
  -6  -8   2  283.07   20.50 
  -6  -8   2  285.47   23.80 
  -6  -8   2  278.37   31.30 
   5   8  -2   18.10    6.70 
   5   8  -2   25.70   10.90 
  -5  -8   2   19.40    5.70 
  -5  -8   2   10.80    2.60 
  -5  -8   2    6.20   10.30 
   4   8  -2   48.00    7.10 
   4   8  -2   30.80    5.50 
   4   8  -2   35.00   10.00 
  -4  -8   2   35.00    6.00 
  -4  -8   2   39.40    4.10 
  -4  -8   2   25.50   10.90 
   3   8  -2  110.39   14.30 
   3   8  -2  104.59    9.50 
   3   8  -2   99.79   10.00 
  -3  -8   2  107.49    9.70 
  -3  -8   2   94.89    7.80 
   2   8  -2 1183.08   88.79 
   2   8  -2 1396.86   89.09 
   2   8  -2 1333.47   90.79 
  -2  -8   2 1261.27   88.89 
  -2  -8   2 1281.57   88.09 
  -2  -8   2 1244.58   93.29 
   1   8  -2   93.39    8.20 
   1   8  -2   93.29   11.30 
   1   8  -2   74.99    7.50 
  -1  -8   2   59.99   11.60 
  -1  -8   2   78.09    6.70 
  -1  -8   2   75.89    7.30 
   0   8  -2 1521.65  107.49 
   0  -8   2 1603.84  107.19 
   0  -8   2 1554.64  111.29 
   0  -8   2 1552.74  106.89 
  -1   8  -2  444.96   31.00 
  -1   8  -2  427.66   29.40 
  -1   8  -2  384.66   29.70 
   1  -8   2  399.76   28.70 
   1  -8   2  406.96   32.20 
   1  -8   2  434.06   33.70 
   1  -8   2  387.66   28.90 
  -2   8  -2  128.69   16.50 
  -2   8  -2  147.29   12.90 
  -2   8  -2  167.48   14.20 
  -2   8  -2  155.68   12.10 
   2  -8   2  131.79   11.40 
   2  -8   2  148.19   11.30 
   2  -8   2  178.68   18.30 
   2  -8   2  151.78   16.90 
  -3   8  -2   35.10    5.90 
  -3   8  -2   51.09   19.30 
  -3   8  -2   42.40    5.60 
   3  -8   2   43.70    9.60 
   3  -8   2   50.69   11.90 
   3  -8   2   46.20    5.20 
   3  -8   2   40.50    5.10 
  -4   8  -2  239.58   18.10 
  -4   8  -2  241.98   25.70 
   4  -8   2  214.38   21.80 
   4  -8   2  204.78   16.40 
   4  -8   2  223.18   16.60 
  -5   8  -2 2884.51  213.98 
   5  -8   2 3121.99  210.08 
  -6   8  -2 1469.05  107.39 
   6  -8   2 1564.54  106.89 
   6  -8   2 1634.74  107.39 
  -7   8  -2   79.49   20.50 
   7  -8   2   89.59    9.90 
   7  -8   2   97.99   15.30 
   7  -8   2  100.39    9.00 
  -8   8  -2   29.20    7.00 
  -8   8  -2   26.40   17.20 
   8  -8   2   27.90   11.60 
   8  -8   2   38.90    6.90 
   8  -8   2   34.20    5.00 
   8  -8   2   31.20    5.40 
  -9   8  -2  467.15   37.00 
  -9   8  -2  513.45   53.39 
   9  -8   2  567.34   44.50 
 -10   8  -2    2.80    7.40 
 -10   8  -2    6.00    7.50 
  10  -8   2    9.00   11.90 
  10  -8   2    8.40    7.30 
 -11   8  -2   34.20    9.00 
  11  -8   2   28.30    8.80 
 -12   8  -2  145.89   17.00 
 -12   8  -2  140.49   16.70 
  12  -8   2  130.79   16.40 
 -13   8  -2  229.58   23.60 
 -13   8  -2  253.67   22.60 
  13  -8   2  240.78   24.00 
  13  -8   2  224.18   21.90 
 -14   8  -2   86.19   14.10 
  14  -8   2   92.09   13.80 
 -15   8  -2   10.70    9.50 
  15  -8   2    6.70    7.80 
  15  -8   2    3.00    9.00 
  13   7  -2  115.39   14.70 
  12   7  -2  101.59   13.80 
 -12  -7   2   76.29    8.80 
  11   7  -2    2.80   12.50 
  11   7  -2    2.50    6.90 
  11   7  -2   10.60   10.90 
 -11  -7   2    8.60    4.70 
 -11  -7   2  -15.70    9.50 
  10   7  -2   13.40   14.90 
  10   7  -2    8.40   10.00 
  10   7  -2    6.00    6.40 
 -10  -7   2    9.20    4.40 
   9   7  -2   33.70   10.20 
   9   7  -2   21.70   19.20 
   9   7  -2   37.70    6.90 
  -9  -7   2   23.40   11.00 
  -9  -7   2   33.20    4.90 
   8   7  -2  315.47   31.50 
   8   7  -2  274.87   24.40 
   8   7  -2  297.97   21.80 
  -8  -7   2  276.37   25.50 
  -8  -7   2  300.97   37.40 
   7   7  -2   43.20    5.60 
   7   7  -2   42.70    8.70 
   7   7  -2   36.80   13.60 
  -7  -7   2   40.00   13.40 
  -7  -7   2   44.30    9.10 
   6   7  -2 1285.17   87.29 
   6   7  -2 1170.68   84.59 
   6   7  -2 1230.48   83.49 
  -6  -7   2 1109.29   90.29 
  -6  -7   2 1245.18   85.49 
   5   7  -2   74.19    8.80 
   5   7  -2   67.49   11.60 
   5   7  -2   68.89    6.50 
   5   7  -2   61.39    8.10 
  -5  -7   2   76.89    8.90 
   4   7  -2   56.49    7.10 
   4   7  -2   53.59    6.90 
   4   7  -2   70.89   10.40 
   4   7  -2   45.70    5.00 
  -4  -7   2   56.19    6.90 
  -4  -7   2   47.80   11.30 
   3   7  -2    0.00    3.50 
   3   7  -2    0.70    6.30 
   3   7  -2    4.60    3.50 
  -3  -7   2    8.50    3.50 
  -3  -7   2    3.20    6.40 
   2   7  -2  362.66   27.90 
   2   7  -2  382.66   27.70 
   2   7  -2  392.06   29.60 
  -2  -7   2  397.76   27.80 
  -2  -7   2  417.16   32.10 
   1   7  -2 5623.24  395.86 
  -1  -7   2 5951.30  395.56 
   0   7  -2 1520.15   99.99 
   0   7  -2 1453.15   98.79 
   0   7  -2 1455.15   99.09 
   0  -7   2 1402.16   98.29 
   0  -7   2 1395.36  101.79 
   0  -7   2 1378.56   98.49 
  -1   7  -2   44.10    6.30 
  -1   7  -2   25.00    4.30 
  -1   7  -2   32.60    4.80 
  -1   7  -2   33.00    4.10 
   1  -7   2   34.20    7.10 
   1  -7   2   28.80    3.80 
   1  -7   2   32.30    4.70 
   1  -7   2   31.40    7.50 
  -2   7  -2 1743.13  125.89 
  -2   7  -2 1880.61  125.99 
  -2   7  -2 1664.73  128.59 
  -2   7  -2 2006.90  126.09 
   2  -7   2 1733.43  124.89 
   2  -7   2 1896.31  128.29 
  -3   7  -2  316.47   30.00 
  -3   7  -2  318.27   23.70 
   3  -7   2  353.46   23.40 
  -4   7  -2  428.46   42.40 
   4  -7   2  556.04   36.40 
   4  -7   2  507.75   35.70 
   4  -7   2  537.55   39.90 
  -5   7  -2  524.85   39.10 
  -5   7  -2  607.94   48.30 
   6  -7   2 1244.68   86.79 
   6  -7   2 1168.38   82.09 
   6  -7   2 1178.68   82.49 
  -7   7  -2 2008.80  145.89 
  -7   7  -2 1937.21  135.59 
  -8   7  -2  338.57   41.60 
   8  -7   2  448.36   30.20 
  -9   7  -2   11.60    6.30 
  -9   7  -2    4.10   16.60 
  -9   7  -2    5.70    5.90 
   9  -7   2   25.40    6.20 
   9  -7   2   21.30   11.10 
 -10   7  -2   70.29   10.50 
 -10   7  -2   66.99    9.50 
 -10   7  -2   42.50   22.70 
 -11   7  -2   29.90    9.50 
 -11   7  -2   32.20    8.80 
  11  -7   2   47.00    8.80 
 -12   7  -2  435.66   36.70 
 -12   7  -2  510.45   38.60 
  12  -7   2  508.65   36.80 
 -13   7  -2   29.50   11.00 
 -13   7  -2   21.50   10.40 
  13  -7   2   -1.40   10.60 
  13  -7   2   19.10    9.20 
 -14   7  -2  124.79   14.30 
 -14   7  -2   85.99   15.70 
  14  -7   2   93.49   14.40 
  14  -7   2   96.09   12.40 
 -15   7  -2  109.09   13.20 
  15  -7   2   78.59   13.50 
  15  -7   2  122.89   12.80 
 -16   7  -2   -5.50    8.80 
  16  -7   2    4.70    8.60 
  14   6  -2    8.90    8.80 
  13   6  -2   29.20   10.90 
  13   6  -2   39.70    7.70 
 -13  -6   2   20.00    5.00 
  12   6  -2  160.88   21.40 
  12   6  -2  223.78   19.00 
  11   6  -2   76.49   14.40 
  11   6  -2   66.49   12.80 
 -11  -6   2   35.40   12.80 
 -11  -6   2   51.59    7.20 
  10   6  -2   91.99   12.40 
  10   6  -2   63.39   17.80 
 -10  -6   2   63.19   13.10 
 -10  -6   2   61.99    8.40 
   9   6  -2   -2.20   13.60 
   9   6  -2    5.70    5.80 
   9   6  -2   17.90    8.80 
  -9  -6   2    4.40    9.30 
   8   6  -2  156.18   12.70 
   8   6  -2  157.18   22.70 
   8   6  -2  140.89   15.00 
  -8  -6   2  112.09   16.90 
   7   6  -2  737.23   52.49 
   7   6  -2  722.33   51.09 
   7   6  -2  784.82   55.69 
  -7  -6   2  686.93   53.49 
   6   6  -2  132.09   10.60 
   6   6  -2  131.69   12.50 
   6   6  -2  138.39   13.20 
  -6  -6   2  138.09   13.80 
  -6  -6   2  119.89   17.70 
   5   6  -2  466.45   33.70 
   5   6  -2  457.65   32.00 
   5   6  -2  437.16   30.50 
   5   6  -2  414.06   31.30 
  -5  -6   2  419.66   35.70 
  -5  -6   2  438.36   31.90 
  -5  -6   2  396.66   33.10 
   4   6  -2  990.50   68.99 
   4   6  -2 1007.30   70.19 
   4   6  -2  923.01   68.49 
  -4  -6   2 1054.79   70.09 
  -4  -6   2  945.21   68.79 
  -4  -6   2  860.21   71.79 
  -4  -6   2 1104.29   68.99 
   3   6  -2  262.57   19.60 
   3   6  -2  274.87   21.10 
   3   6  -2  252.37   19.20 
  -3  -6   2  280.57   19.40 
  -3  -6   2  227.48   22.50 
   2   6  -2  618.34   46.60 
   2   6  -2  686.03   47.90 
   2   6  -2  617.54   46.90 
  -2  -6   2  686.63   46.70 
  -2  -6   2  727.53   47.00 
  -2  -6   2  721.73   47.20 
  -2  -6   2  609.94   49.40 
   1   6  -2  113.79    9.10 
   1   6  -2  119.29   10.70 
   1   6  -2  110.79    9.60 
  -1  -6   2  109.59   12.60 
  -1  -6   2  109.79    8.90 
  -1  -6   2  129.59   11.20 
   0   6  -2   39.30    4.70 
   0   6  -2   53.19    5.50 
   0  -6   2   50.99    8.70 
   0  -6   2   44.10    4.10 
   0  -6   2   34.90    7.10 
  -1   6  -2 9999.00  687.93 
  -2   6  -2  147.39   16.20 
  -2   6  -2  116.89   10.60 
  -2   6  -2  125.09   15.20 
  -2   6  -2  140.99   10.40 
   2  -6   2  151.28   13.20 
   2  -6   2  133.39    9.80 
  -3   6  -2 1785.22  132.59 
  -3   6  -2 1862.51  128.19 
  -3   6  -2 1935.31  127.89 
  -4   6  -2   34.80   10.60 
   4  -6   2   57.79   12.10 
   4  -6   2   45.70    8.60 
   4  -6   2   54.69    5.20 
  -5   6  -2 1010.10   73.49 
  -5   6  -2 1033.60   73.09 
  -5   6  -2 1140.19   80.79 
  -6   6  -2   89.59   16.30 
  -6   6  -2   61.09    7.80 
  -6   6  -2   77.59    7.50 
  -7   6  -2    5.80   10.90 
   7  -6   2   22.70    9.30 
   7  -6   2   15.10    3.80 
   7  -6   2   21.50    3.30 
   7  -6   2   15.60    4.60 
   8  -6   2  213.48   24.20 
   8  -6   2  245.28   18.40 
   8  -6   2  241.58   17.50 
  -9   6  -2   24.20    6.90 
  -9   6  -2    6.60   14.60 
  -9   6  -2   19.10    6.00 
   9  -6   2   24.10   10.40 
   9  -6   2   34.60    6.40 
 -10   6  -2   50.79    8.70 
 -10   6  -2   59.59   10.30 
  10  -6   2   67.39    8.80 
 -11   6  -2   35.60    9.80 
  11  -6   2   57.29    9.10 
 -12   6  -2   69.49   10.90 
 -12   6  -2  102.49   14.10 
  12  -6   2   59.19   10.50 
  12  -6   2   64.59   12.30 
 -13   6  -2   21.00    9.60 
 -13   6  -2   13.10    9.70 
  13  -6   2   17.70   10.90 
  13  -6   2   14.30    8.80 
 -14   6  -2  308.97   26.80 
  14  -6   2  303.97   25.40 
 -15   6  -2   -2.90    9.80 
  15  -6   2   -1.50    9.90 
  15  -6   2    4.50    6.30 
 -16   6  -2   51.79   10.00 
  16  -6   2   25.60    8.90 
  14   5  -2   48.10   11.20 
 -14  -5   2   54.39    7.10 
  13   5  -2  206.98   18.30 
 -13  -5   2  185.18   17.00 
  12   5  -2   54.99    9.40 
  12   5  -2   27.40   11.50 
 -12  -5   2   22.60   11.00 
 -12  -5   2   41.00    7.70 
  11   5  -2  112.39   14.20 
 -11  -5   2   97.09   11.10 
 -11  -5   2  109.79   16.00 
  10   5  -2   -0.50    8.90 
  10   5  -2    9.20    6.70 
  10   5  -2   20.20   12.10 
 -10  -5   2   -2.20    9.40 
 -10  -5   2   14.90    4.50 
   9   5  -2    7.00    5.30 
   9   5  -2    8.50   12.50 
   9   5  -2   11.50    8.00 
  -9  -5   2   14.20   11.40 
   8   5  -2   13.90    4.80 
   8   5  -2   13.00   11.20 
   8   5  -2   16.30    6.60 
  -8  -5   2  -14.00   13.30 
   7   5  -2   10.70    3.80 
   7   5  -2   11.70    9.30 
   7   5  -2    5.70    4.80 
   7   5  -2    4.20    6.40 
  -7  -5   2   -1.70    9.80 
   6   5  -2  206.98   17.00 
   6   5  -2  206.68   15.70 
   6   5  -2  222.08   19.70 
   6   5  -2  238.08   18.30 
  -6  -5   2  196.78   21.70 
   5   5  -2  659.63   45.30 
   5   5  -2  578.74   42.90 
   5   5  -2  587.14   43.60 
   5   5  -2  632.14   44.30 
  -5  -5   2  643.24   46.90 
   4   5  -2 1552.94  108.49 
   4   5  -2 1579.54  108.99 
   4   5  -2 1586.94  109.69 
  -4  -5   2 1453.85  111.19 
  -4  -5   2 1697.53  108.89 
   3   5  -2   63.49    7.60 
   3   5  -2   45.30    5.30 
   3   5  -2   55.79    6.40 
  -3  -5   2   39.70    7.70 
  -3  -5   2   56.29    7.30 
  -3  -5   2   50.89    5.60 
   2   5  -2   55.19    6.10 
  -2  -5   2   63.79    5.70 
  -2  -5   2   56.19    8.40 
  -2  -5   2   69.59    7.10 
   1   5  -2  402.76   28.30 
  -1  -5   2  397.86   27.70 
  -1  -5   2  391.46   30.20 
  -1   5  -2   75.89    9.70 
  -1   5  -2   75.79   10.20 
   1  -5   2   84.39    6.30 
   1  -5   2   92.99    9.70 
  -2   5  -2  151.48   16.10 
  -2   5  -2  188.28   16.30 
  -3   5  -2 1644.84  114.69 
   3  -5   2 1587.84  113.09 
  -4   5  -2   97.99   12.90 
   4  -5   2  102.69   15.00 
   4  -5   2   65.19   10.80 
  -5   5  -2  143.29   10.90 
  -5   5  -2  137.19   11.40 
  -6   5  -2 1952.10  129.29 
  -6   5  -2 1601.74  120.89 
   7  -5   2  712.53   48.30 
   7  -5   2  682.93   48.50 
   7  -5   2  682.73   52.79 
  -8   5  -2  132.99   24.20 
  -8   5  -2  103.89   10.30 
  -8   5  -2  110.09   11.00 
  -9   5  -2  295.87   23.20 
  -9   5  -2  300.97   36.90 
  -9   5  -2  278.47   22.20 
 -10   5  -2   15.90    7.50 
 -10   5  -2   25.70    7.20 
 -10   5  -2    3.30   17.00 
  10  -5   2   23.00    6.70 
  10  -5   2   27.30    6.10 
 -11   5  -2  337.67   27.70 
  11  -5   2  329.77   29.00 
  11  -5   2  390.36   27.50 
 -12   5  -2   20.00    8.80 
 -12   5  -2   19.40    9.20 
  12  -5   2    7.60    8.20 
  12  -5   2    2.70    9.90 
 -13   5  -2   17.80   10.20 
  13  -5   2   24.10   10.70 
  13  -5   2   20.30    9.00 
 -14   5  -2   31.00   11.30 
  14  -5   2   16.90    7.80 
  14  -5   2    5.60   10.30 
  15  -5   2  269.77   25.10 
 -16   5  -2   14.20    9.90 
  16  -5   2    5.20    8.40 
  15   4  -2   -1.50    8.30 
 -15  -4   2   13.40    7.40 
  14   4  -2    7.40    7.80 
  14   4  -2    7.90   10.10 
 -14  -4   2   14.30    7.30 
  13   4  -2   14.70    8.50 
  13   4  -2   11.40   10.70 
 -13  -4   2   11.90   11.20 
 -13  -4   2   20.90    7.90 
  12   4  -2  183.38   20.10 
  12   4  -2  228.18   18.30 
 -12  -4   2  131.99   20.90 
 -12  -4   2  186.18   16.60 
  11   4  -2  605.34   45.70 
  10   4  -2   53.79    9.80 
  10   4  -2   50.49   11.10 
 -10  -4   2   31.90   23.00 
 -10  -4   2   -3.00   13.30 
 -10  -4   2   25.90    4.90 
   9   4  -2  374.66   30.20 
   9   4  -2  438.56   28.60 
  -9  -4   2  313.97   40.90 
   8   4  -2   23.70    6.80 
   8   4  -2   33.60    5.40 
   8   4  -2   37.30   11.10 
  -8  -4   2   35.50   14.60 
   7   4  -2  183.58   16.00 
   7   4  -2  203.58   18.10 
   7   4  -2  162.28   13.30 
   7   4  -2  172.28   14.40 
  -7  -4   2  152.28   21.80 
   6   4  -2   83.19    7.60 
   6   4  -2   96.09    9.00 
   6   4  -2  103.19   11.80 
   6   4  -2   91.69   10.20 
  -6  -4   2   92.29   15.00 
   5   4  -2 1296.37   95.39 
   5   4  -2 1332.57   95.99 
   5   4  -2 1489.75   96.79 
   5   4  -2 1312.87   94.89 
  -5  -4   2 1493.05   99.19 
   4   4  -2 2026.00  139.59 
   3   4  -2   16.80    3.50 
  -3  -4   2    9.00    4.20 
  -3  -4   2   18.00    4.60 
   2   4  -2  619.64   41.70 
  -2  -4   2  551.64   42.90 
  -2  -4   2  608.54   41.20 
   1   4  -2  689.23   50.89 
  -1  -4   2  815.72   51.99 
  -1  -4   2  688.63   52.19 
  -1  -4   2  738.63   50.49 
   0   4  -2  224.48   19.30 
   0  -4   2  254.97   19.10 
   0  -4   2  247.78   16.90 
  -1   4  -2 3989.20  248.28 
  -1   4  -2 3210.88  247.88 
  -2   4  -2    4.30    3.80 
   2  -4   2   10.20    3.70 
  -3   4  -2  685.73   52.39 
   3  -4   2  795.82   54.79 
   3  -4   2  671.43   51.29 
  -4   4  -2 3679.33  234.58 
   4  -4   2 3124.79  232.58 
   4  -4   2 3318.17  235.98 
   5  -4   2  141.39   11.20 
   5  -4   2  163.38   11.50 
   6  -4   2  132.29   11.20 
   6  -4   2  150.78   11.40 
   6  -4   2  138.19   16.30 
   6  -4   2  161.58   11.30 
   7  -4   2  918.31   68.19 
   7  -4   2  929.51   63.99 
   7  -4   2  895.71   63.79 
   7  -4   2  956.10   64.19 
  -8   4  -2    5.70    4.60 
  -8   4  -2   15.90   12.40 
  -8   4  -2   16.50    4.70 
   8  -4   2   18.80    4.80 
   8  -4   2   19.50    4.50 
  -9   4  -2  249.88   33.90 
  -9   4  -2  253.07   20.60 
 -10   4  -2   13.30    7.00 
 -10   4  -2   11.30   16.30 
 -10   4  -2    6.10    5.90 
  10  -4   2    8.40    5.10 
  10  -4   2   13.90    6.30 
 -11   4  -2  236.18   37.90 
 -11   4  -2  254.97   20.90 
 -11   4  -2  183.18   19.90 
  11  -4   2  235.98   18.50 
  11  -4   2  202.58   21.20 
  11  -4   2  255.17   19.60 
 -12   4  -2   -1.80    8.90 
  12  -4   2    2.70    7.30 
  12  -4   2    3.20    9.10 
 -13   4  -2  166.28   18.70 
  13  -4   2  176.28   16.00 
  13  -4   2  124.99   18.50 
 -14   4  -2  185.88   20.20 
  14  -4   2  135.69   18.90 
 -15   4  -2   10.00   11.00 
  15  -4   2    0.00    9.70 
 -16   4  -2    9.40    9.90 
  16  -4   2    8.10    8.70 
  15   3  -2    0.70    7.40 
  15   3  -2    0.40    8.30 
 -15  -3   2   17.80    7.30 
  14   3  -2    2.20    8.40 
  14   3  -2   11.00   10.20 
 -14  -3   2   -0.80   11.80 
 -14  -3   2    7.70    8.00 
  13   3  -2   13.70   10.60 
  13   3  -2   -5.50    8.40 
 -13  -3   2    6.50    7.30 
  12   3  -2    5.20    7.90 
  12   3  -2    1.00    9.10 
 -12  -3   2    5.10    5.80 
 -11  -3   2  130.39   11.70 
 -11  -3   2  102.19   35.50 
  10   3  -2  658.83   45.40 
 -10  -3   2  573.84   43.10 
   9   3  -2   52.99   10.40 
   9   3  -2   63.49    9.20 
   9   3  -2   66.19    7.30 
  -9  -3   2   59.89    6.60 
  -9  -3   2   54.09   18.10 
   8   3  -2  377.56   30.60 
   8   3  -2  453.45   33.20 
   8   3  -2  438.16   32.10 
  -8  -3   2  385.46   39.10 
   7   3  -2   37.90    6.00 
   7   3  -2   37.90    4.70 
   7   3  -2   30.70    7.00 
  -7  -3   2   38.10   11.90 
   6   3  -2 3838.72  290.37 
   6   3  -2 4624.84  291.27 
   5   3  -2   87.69    7.20 
   5   3  -2   89.89    9.00 
   5   3  -2   92.49    7.90 
  -5  -3   2   97.79   13.00 
   4   3  -2  262.47   20.00 
  -4  -3   2  275.57   22.40 
   3   3  -2  159.98   12.00 
  -3  -3   2  147.39   13.60 
   2   3  -2 4002.00  246.88 
   2   3  -2 3208.98  246.28 
  -1  -3   2    6.80    2.80 
  -1  -3   2   10.00    1.20 
   0   3  -2 4486.65  309.47 
  -1   3  -2 1880.11  136.09 
   1  -3   2 2050.39  135.79 
  -2   3  -2 1929.21  131.79 
   2  -3   2 1860.81  131.09 
  -3   3  -2   63.49    8.50 
   3  -3   2   46.70    8.80 
   3  -3   2   62.99    7.70 
  -4   3  -2  617.54   43.00 
   4  -3   2  602.34   45.10 
   4  -3   2  501.15   41.60 
  -5   3  -2   28.30    7.30 
   5  -3   2   27.60    3.50 
   5  -3   2   19.80    8.30 
   5  -3   2   24.00    3.30 
   5  -3   2   25.50    3.30 
   5  -3   2   26.70    6.60 
  -6   3  -2    1.50    2.40 
  -6   3  -2   -2.70    7.50 
   6  -3   2   11.60    2.70 
   6  -3   2    8.70    6.00 
   6  -3   2    2.90    2.90 
   6  -3   2    3.80    2.00 
   7  -3   2 1528.25  115.39 
   7  -3   2 1779.92  115.89 
   7  -3   2 1759.72  116.19 
  -8   3  -2 1612.44  121.09 
  -9   3  -2    6.60   14.10 
  -9   3  -2   19.20    5.80 
  -9   3  -2    6.00    4.80 
   9  -3   2    7.80    5.00 
   9  -3   2    8.90    5.20 
 -10   3  -2  218.58   35.20 
 -10   3  -2  222.78   20.50 
 -10   3  -2  275.97   21.50 
  10  -3   2  297.37   20.00 
  10  -3   2  237.28   21.90 
 -11   3  -2    7.90   21.70 
 -11   3  -2    4.30    7.50 
  11  -3   2    5.60    5.60 
  11  -3   2    0.20    6.30 
  11  -3   2   -0.70    8.50 
 -12   3  -2   21.90    9.20 
  12  -3   2    7.40    6.90 
  12  -3   2    6.30    9.10 
  12  -3   2   10.00    6.80 
 -13   3  -2   76.69   12.30 
  13  -3   2   64.29   12.60 
  13  -3   2   52.79    8.30 
 -14   3  -2    8.40   11.00 
  14  -3   2    2.00   10.50 
  15  -3   2  147.09   18.50 
  16  -3   2   39.30   10.00 
  16   2  -2    5.20    6.70 
 -16  -2   2    0.50    7.40 
  15   2  -2  142.19   15.00 
  15   2  -2   93.39   13.60 
  14   2  -2  274.67   23.10 
  13   2  -2   14.10    8.40 
  13   2  -2   10.20    9.70 
 -13  -2   2    2.80    6.80 
  12   2  -2   -5.50    8.80 
  12   2  -2    8.90    7.90 
 -12  -2   2    3.00    5.70 
  11   2  -2 1254.17   88.79 
  10   2  -2   -0.10    5.50 
  10   2  -2    8.70    7.30 
 -10  -2   2    1.80    4.60 
 -10  -2   2   -2.40   17.10 
   9   2  -2 1371.26   98.69 
   9   2  -2 1451.15   97.69 
  -9  -2   2 1314.97  107.99 
  -9  -2   2 1494.45   97.39 
   8   2  -2  118.39   11.70 
   8   2  -2  136.99   13.30 
   8   2  -2  118.89   13.20 
   8   2  -2  122.99   10.40 
  -8  -2   2  107.79   19.50 
   7   2  -2  175.78   13.90 
   7   2  -2  172.08   13.10 
   7   2  -2  198.78   15.40 
  -7  -2   2  172.18   16.40 
  -7  -2   2  191.48   22.50 
  -7  -2   2  155.58   12.10 
   6   2  -2 1231.58   85.59 
   6   2  -2 1230.08   85.99 
  -6  -2   2 1349.07   91.09 
  -6  -2   2 1173.28   87.39 
   5   2  -2   28.60    4.90 
  -5  -2   2   35.40    8.20 
   1   2  -2 3681.63  252.67 
   0   2  -2   34.80    4.50 
   0   2  -2   43.20    3.90 
   0  -2   2   41.50    5.10 
   0  -2   2   37.50    4.20 
   1  -2   2  692.53   48.70 
  -2   2  -2   93.49   10.40 
  -2   2  -2  104.29    9.10 
   2  -2   2   72.99    8.20 
   2  -2   2   94.49   11.30 
   3  -2   2  421.26   31.80 
   3  -2   2  441.26   30.10 
  -4   2  -2 2697.53  188.78 
   5  -2   2  561.04   40.10 
   5  -2   2  601.04   46.00 
   6  -2   2  348.27   22.90 
   6  -2   2  304.97   22.80 
   6  -2   2  314.97   23.50 
  -7   2  -2   19.30   10.80 
   7  -2   2   32.70    4.50 
   7  -2   2   28.90    4.70 
  -8   2  -2    1.70    3.60 
  -8   2  -2   -0.90   10.60 
   8  -2   2    5.80    3.60 
   8  -2   2    0.70    4.20 
   8  -2   2    6.50    5.50 
  -9   2  -2   56.29    7.80 
  -9   2  -2   65.09   18.80 
   9  -2   2   82.09    9.30 
   9  -2   2   90.99    8.70 
   9  -2   2   73.69    9.70 
 -10   2  -2  201.78   35.60 
 -10   2  -2  223.68   19.40 
  10  -2   2  273.27   18.80 
  10  -2   2  256.07   19.30 
  10  -2   2  196.58   20.60 
 -11   2  -2  160.78   15.70 
 -11   2  -2  151.18   32.10 
  11  -2   2  107.09   16.40 
  11  -2   2  151.68   14.00 
  11  -2   2  153.38   13.80 
  12  -2   2  606.94   43.60 
 -13   2  -2   95.79   12.90 
  13  -2   2   65.99   13.20 
  13  -2   2   78.89    8.50 
 -14   2  -2    5.30   11.10 
  14  -2   2   -5.50   10.50 
 -15   2  -2   -5.10   11.30 
  15  -2   2    2.20    9.70 
 -16   2  -2   17.10   10.10 
  16  -2   2    8.20    8.80 
  15   1  -2   85.19   11.30 
 -15  -1   2   97.19   12.20 
  14   1  -2   19.60   10.50 
  14   1  -2   29.60    9.10 
 -14  -1   2   30.20    8.70 
  13   1  -2   42.10    9.30 
  13   1  -2   26.70   10.40 
 -13  -1   2   28.20    7.60 
  12   1  -2   62.89    9.40 
  12   1  -2   47.70   10.90 
  11   1  -2  528.95   37.50 
 -11  -1   2  470.85   35.30 
 -11  -1   2  441.16   52.69 
  10   1  -2  709.23   55.59 
  10   1  -2  826.72   54.39 
 -10  -1   2  776.82   69.39 
 -10  -1   2  782.02   54.29 
   9   1  -2  181.68   16.10 
   9   1  -2  191.58   14.80 
  -9  -1   2  178.28   27.60 
  -9  -1   2  185.38   14.10 
   8   1  -2 2180.18  145.79 
   8   1  -2 2191.38  147.29 
   8   1  -2 2004.50  146.49 
  -8  -1   2 2210.58  148.69 
  -8  -1   2 2067.69  145.39 
  -8  -1   2 2096.89  154.08 
   7   1  -2   15.30    3.20 
   7   1  -2   19.00    4.30 
   7   1  -2   15.70    5.40 
  -7  -1   2   13.60    5.40 
  -7  -1   2   30.90   10.60 
   6   1  -2   24.30    5.00 
   6   1  -2   18.50    3.10 
   6   1  -2   32.00    4.20 
  -6  -1   2   23.20    4.90 
  -6  -1   2   21.40    8.60 
   5   1  -2    7.80    3.40 
  -5  -1   2   12.40    1.60 
  -5  -1   2    9.30    5.90 
  -5  -1   2   12.20    3.30 
   4   1  -2   15.10    3.30 
  -4  -1   2   17.40    5.60 
   1   1  -2  111.89    8.30 
   1   1  -2  121.79    8.70 
  -1  -1   2  116.89    8.60 
   0   1  -2 1225.48   80.59 
   0  -1   2 1201.08   80.09 
   0  -1   2 1075.69   80.49 
  -1   1  -2  260.67   18.30 
  -1   1  -2  254.97   19.50 
   1  -1   2  236.28   17.40 
   1  -1   2  238.28   18.20 
  -2   1  -2    8.60    4.20 
  -2   1  -2   11.30    3.10 
   2  -1   2   13.40    5.30 
   2  -1   2   11.30    3.10 
  -3   1  -2 1301.67   86.09 
   3  -1   2 1161.58   84.49 
  -4   1  -2 1722.53  117.69 
   4  -1   2 1737.13  119.89 
   4  -1   2 1608.54  115.79 
  -5   1  -2 4669.33  318.17 
   5  -1   2 4567.24  320.57 
  -6   1  -2  373.36   33.30 
   7  -1   2 1654.73  119.79 
   7  -1   2 1807.42  119.29 
  -8   1  -2  345.47   36.70 
   8  -1   2  401.96   26.70 
   8  -1   2  329.17   27.40 
  -9   1  -2   99.39   22.50 
  -9   1  -2  108.09   11.70 
   9  -1   2  154.68   11.70 
   9  -1   2  119.29   13.20 
   9  -1   2  138.09   11.80 
 -10   1  -2   47.50    7.80 
 -10   1  -2   51.59   21.10 
  10  -1   2   53.59    7.40 
  10  -1   2   51.29    7.10 
  10  -1   2   51.19    9.80 
 -11   1  -2  141.39   14.20 
 -11   1  -2  118.09   29.50 
  11  -1   2  108.89   12.40 
  11  -1   2  109.19   15.50 
  11  -1   2  106.79   11.30 
 -12   1  -2   25.90   10.00 
  12  -1   2   12.60    4.60 
  12  -1   2   14.20   10.20 
  12  -1   2   18.10    7.10 
  13  -1   2  196.38   21.00 
 -14   1  -2   -7.70   10.80 
  14  -1   2    3.90   10.30 
  15  -1   2   62.29   12.10 
  16   0  -2   58.09    9.70 
  15   0  -2   61.89   10.50 
 -15   0   2   89.19   11.90 
  14   0  -2  417.36   35.70 
 -14   0   2  473.35   34.20 
  13   0  -2  236.88   22.80 
  12   0  -2   27.30    8.00 
  11   0  -2  290.27   20.10 
  11   0  -2  232.88   21.70 
 -11   0   2  227.08   38.60 
 -11   0   2  238.58   20.00 
  10   0  -2  430.96   34.50 
  10   0  -2  482.85   33.30 
 -10   0   2  463.95   33.30 
 -10   0   2  484.25   48.80 
   9   0  -2 1525.55  106.79 
   9   0  -2 1504.25  107.79 
  -9   0   2 1561.54  117.89 
  -9   0   2 1613.74  106.69 
   8   0  -2 1128.09   75.89 
   8   0  -2 1171.58   77.79 
   8   0  -2 1009.50   76.89 
   8   0  -2 1057.69   76.09 
  -8   0   2 1172.78   85.09 
   7   0  -2 3317.67  235.98 
   7   0  -2 3446.56  234.98 
  -7   0   2 3554.74  241.68 
   6   0  -2  582.64   43.00 
  -6   0   2  630.44   43.70 
  -6   0   2  599.74   47.30 
   5   0  -2  764.62   55.49 
  -5   0   2  812.42   58.69 
  -5   0   2  806.42   55.79 
   4   0  -2  467.95   32.60 
  -4   0   2  419.06   31.60 
  -4   0   2  471.45   35.10 
  -4   0   2  491.75   32.60 
   3   0  -2  196.28   14.30 
  -3   0   2  199.38   13.60 
  -3   0   2  181.98   16.10 
  -3   0   2  197.88   13.90 
   2   0  -2  281.57   19.10 
   2   0  -2  265.17   19.20 
  -2   0   2  266.27   18.90 
  -1   0  -2  839.92   54.09 
  -1   0  -2  771.02   52.59 
  -1   0  -2  719.63   53.09 
   1   0   2  718.23   52.49 
  -3   0  -2  106.39   10.40 
   3   0   2  117.89   12.30 
   3   0   2  119.29    9.00 
  -4   0  -2  291.87   22.20 
   4   0   2  270.27   20.60 
   5   0   2 1939.71  126.79 
   5   0   2 1745.63  126.79 
   6   0   2 1681.33  116.09 
   6   0   2 1625.94  116.49 
   6   0   2 1750.52  115.89 
   7   0   2  436.86   32.60 
   7   0   2  456.85   31.90 
  -8   0  -2   18.60    4.50 
  -8   0  -2   28.70   13.40 
   8   0   2   31.50    4.70 
   8   0   2   22.90    4.60 
   8   0   2   18.10    5.30 
  -9   0  -2   50.69    7.50 
  -9   0  -2   42.70   18.90 
   9   0   2   63.19    9.80 
   9   0   2   82.39    8.60 
   9   0   2   79.19    8.10 
 -10   0  -2  577.64   65.29 
 -10   0  -2  763.12   50.89 
  10   0   2  669.13   49.90 
  10   0   2  775.22   50.19 
 -11   0  -2  463.55   31.40 
 -11   0  -2  487.35   55.09 
  11   0   2  355.06   28.70 
  11   0   2  395.86   29.90 
  12   0   2   70.49    9.30 
  12   0   2   59.49   12.50 
 -13   0  -2   12.50   10.30 
  13   0   2    5.50   10.80 
 -14   0  -2  144.39   25.80 
 -15   0  -2    6.50   10.20 
  15   0   2    7.50   10.00 
  16  -1  -2   -0.30    7.10 
 -16   1   2    2.70    8.70 
  15  -1  -2   17.90    9.30 
  15  -1  -2   30.50   10.20 
 -15   1   2   34.00    9.40 
  14  -1  -2   10.90    9.50 
  14  -1  -2   29.70    8.60 
 -14   1   2   11.60    7.80 
  13  -1  -2   23.10    9.40 
  13  -1  -2   19.60    8.00 
 -13   1   2   10.50    7.10 
  12  -1  -2   53.79    8.30 
  12  -1  -2   48.30   10.00 
 -12   1   2   39.20    8.80 
  11  -1  -2  340.67   24.10 
  11  -1  -2  281.77   25.20 
  11  -1  -2  328.07   22.70 
 -11   1   2  279.57   41.10 
 -11   1   2  314.87   24.20 
  10  -1  -2   71.29    8.70 
  10  -1  -2   70.69    9.60 
  10  -1  -2   67.69    8.10 
 -10   1   2   45.00   18.80 
 -10   1   2   66.89    8.70 
   9  -1  -2   62.29    6.50 
   9  -1  -2   50.69    6.60 
   9  -1  -2   52.19    7.70 
  -9   1   2   49.30    6.00 
   8  -1  -2  204.88   16.50 
   8  -1  -2  236.98   16.30 
   8  -1  -2  217.88   17.50 
  -8   1   2  229.38   16.30 
  -8   1   2  208.58   25.90 
   7  -1  -2  776.72   51.59 
   7  -1  -2  730.93   50.79 
   7  -1  -2  689.03   50.79 
   7  -1  -2  746.13   52.19 
  -7   1   2  731.73   50.59 
  -7   1   2  733.53   57.39 
   6  -1  -2    1.70    4.00 
   6  -1  -2   -1.20    1.90 
  -6   1   2    8.60    7.10 
  -6   1   2   -3.20    3.60 
   5  -1  -2 1140.69   75.99 
  -5   1   2 1103.69   79.19 
  -5   1   2 1040.10   76.19 
  -4   1   2 2182.98  152.68 
  -4   1   2 2078.59  150.08 
  -4   1   2 2299.17  149.49 
   3  -1  -2 1425.36  107.49 
   3  -1  -2 1632.44  107.79 
   3  -1  -2 1635.74  107.79 
  -3   1   2 1502.55  107.49 
  -3   1   2 1658.53  107.39 
  -3   1   2 1558.24  109.69 
  -2  -1  -2  793.12   57.29 
  -2  -1  -2  818.22   58.89 
   2   1   2  858.71   57.19 
   3   1   2  376.66   28.30 
   3   1   2  353.56   26.10 
  -4  -1  -2  444.36   31.60 
   4   1   2  389.26   29.50 
   4   1   2  410.26   32.40 
   5   1   2 1987.10  132.89 
   5   1   2 1996.60  137.39 
   5   1   2 1983.70  133.49 
   5   1   2 1783.92  133.19 
   6   1   2  876.71   63.09 
   6   1   2  801.12   57.19 
   6   1   2  837.32   56.29 
   6   1   2  779.42   56.99 
   6   1   2  793.62   56.49 
  -7  -1  -2  411.16   42.40 
   7   1   2  478.75   35.50 
   7   1   2  542.85   34.50 
  -8  -1  -2   69.39    8.50 
  -8  -1  -2   84.89   19.00 
   8   1   2   84.79    7.90 
   8   1   2   66.39    9.80 
   8   1   2   97.49    8.80 
  -9  -1  -2  128.19   25.30 
  -9  -1  -2  138.79   13.70 
   9   1   2  147.09   15.50 
   9   1   2  164.48   13.00 
   9   1   2  154.18   12.60 
 -10  -1  -2   13.10   21.20 
 -10  -1  -2   33.50    7.80 
  10   1   2   17.60    6.40 
  10   1   2   19.30    9.30 
  10   1   2   20.40    4.10 
  11   1   2  155.68   18.00 
 -12  -1  -2   49.10   22.20 
 -12  -1  -2   54.19   10.90 
  12   1   2   39.80   11.00 
  13   1   2  222.48   22.70 
 -14  -1  -2   48.20   17.00 
 -14  -1  -2   65.19   12.20 
  14   1   2   29.90   11.60 
 -15  -1  -2   31.70    9.80 
  15   1   2   13.40    9.70 
  16  -2  -2    4.90    6.90 
 -16   2   2    8.10    8.70 
  15  -2  -2    0.80    7.90 
  14  -2  -2   19.30    9.30 
  14  -2  -2   46.10    9.20 
 -14   2   2   24.80    8.50 
  13  -2  -2  454.65   32.70 
 -13   2   2  363.96   30.60 
  12  -2  -2    9.30    7.10 
  12  -2  -2    7.40    7.90 
  12  -2  -2    8.20    4.60 
  11  -2  -2  244.78   17.80 
  11  -2  -2  181.08   19.20 
  11  -2  -2  239.08   17.30 
 -11   2   2  184.18   17.90 
  10  -2  -2 1149.08   71.09 
  10  -2  -2  960.10   71.99 
 -10   2   2  986.80   71.19 
 -10   2   2  976.10   83.19 
   9  -2  -2  317.07   26.10 
   9  -2  -2  363.56   25.20 
   9  -2  -2  364.56   25.30 
  -9   2   2  342.57   31.90 
  -9   2   2  352.76   37.00 
  -9   2   2  345.67   25.30 
   8  -2  -2 2463.45  163.58 
   8  -2  -2 2215.18  164.18 
   8  -2  -2 2301.07  163.48 
  -8   2   2 2393.76  171.48 
  -8   2   2 2502.35  166.98 
  -8   2   2 2448.56  163.58 
   7  -2  -2  956.00   63.49 
   7  -2  -2  889.21   63.39 
  -7   2   2  960.20   63.39 
  -7   2   2  906.01   65.99 
  -7   2   2  872.11   69.69 
   6  -2  -2  972.70   67.09 
   6  -2  -2  941.31   67.09 
  -6   2   2  956.90   68.79 
  -6   2   2  990.60   66.99 
  -6   2   2 1018.30   72.49 
   5  -2  -2  752.52   49.30 
   5  -2  -2  709.73   49.50 
  -5   2   2  727.43   52.79 
  -5   2   2  623.44   49.70 
   4  -2  -2  818.02   52.79 
   4  -2  -2  711.73   52.69 
  -4   2   2  729.83   55.19 
  -4   2   2  694.63   52.79 
  -4   2   2  824.72   52.19 
   3  -2  -2 1503.05  101.99 
   3  -2  -2 1541.35  102.29 
   3  -2  -2 1507.95  102.09 
  -3   2   2 1336.27  103.79 
  -3   2   2 1526.15  101.89 
   2  -2  -2   35.40    4.40 
   2  -2  -2   44.90    3.70 
   2  -2  -2   42.10    3.90 
  -2   2   2   29.80    5.30 
  -2   2   2   38.10    3.90 
   0  -2  -2  239.68   17.80 
   0  -2  -2  233.28   17.20 
   0   2   2  282.87   18.30 
  -1  -2  -2   11.10    2.50 
   1   2   2   17.40    3.30 
   1   2   2   10.10    3.00 
  -2  -2  -2  160.28   12.50 
  -2  -2  -2  164.28   13.30 
   2   2   2  158.28   13.40 
   2   2   2  163.08   12.80 
  -3  -2  -2  649.43   48.90 
   3   2   2  721.93   49.99 
   3   2   2  703.93   48.80 
  -4  -2  -2   96.99   14.00 
   4   2   2  143.99   13.30 
   4   2   2  115.79    9.90 
   4   2   2  131.89   10.80 
   5   2   2 1060.09   82.29 
   5   2   2 1217.68   81.79 
   5   2   2 1201.88   82.89 
   5   2   2 1286.77   86.39 
   6   2   2 1091.19   78.89 
   6   2   2 1005.80   73.59 
   6   2   2 1094.89   72.79 
   6   2   2 1035.90   72.79 
  -7  -2  -2  459.15   37.90 
   7   2   2  551.64   39.60 
   7   2   2  567.84   37.70 
   7   2   2  575.44   37.80 
  -8  -2  -2  373.36   39.60 
   8   2   2  400.06   27.50 
   8   2   2  379.16   29.50 
  -9  -2  -2  471.95   32.20 
   9   2   2  424.96   30.50 
   9   2   2  381.76   33.30 
   9   2   2  459.45   31.50 
 -10  -2  -2 1240.48   80.69 
 -10  -2  -2 1198.98   86.89 
 -10  -2  -2 1209.48   97.89 
  10   2   2 1002.40   79.79 
  11   2   2  488.05   35.70 
 -12  -2  -2   70.59   19.50 
  12   2   2   44.80   12.10 
 -13  -2  -2   65.09   18.40 
 -13  -2  -2   23.10   10.50 
  13   2   2   14.80   10.20 
  14   2   2  137.49   17.80 
  15   2   2  114.19   16.00 
  16  -3  -2    0.90    6.70 
 -16   3   2    0.20    8.70 
  15  -3  -2   12.50    8.20 
  14  -3  -2   14.90    8.40 
  14  -3  -2    8.10    8.60 
 -14   3   2   14.20    7.80 
  13  -3  -2  201.48   18.70 
  13  -3  -2  221.08   17.10 
  11  -3  -2   12.10    5.90 
  11  -3  -2   13.30    5.70 
  11  -3  -2   15.10    7.30 
 -11   3   2   11.00    6.50 
 -11   3   2    6.60   17.10 
  10  -3  -2   94.39    9.60 
  10  -3  -2   91.39    9.50 
  10  -3  -2   79.49   11.20 
 -10   3   2   53.39   18.80 
 -10   3   2   86.29   10.10 
   9  -3  -2    4.10    5.00 
   9  -3  -2    8.20    4.20 
   9  -3  -2    1.30    4.30 
  -9   3   2   -3.60   10.80 
  -9   3   2    6.50    4.60 
   8  -3  -2  349.96   23.50 
   8  -3  -2  334.67   23.40 
  -8   3   2  321.37   23.60 
  -8   3   2  296.77   27.30 
  -8   3   2  301.77   32.40 
   7  -3  -2  643.04   46.00 
   7  -3  -2  725.83   46.00 
  -7   3   2  609.84   48.40 
  -7   3   2  625.54   52.69 
  -7   3   2  685.73   46.10 
   6  -3  -2 1056.29   76.29 
   6  -3  -2 1172.98   74.79 
   6  -3  -2 1087.19   74.89 
  -6   3   2 1148.09   80.49 
  -6   3   2  973.40   76.59 
   5  -3  -2 2059.39  129.49 
  -5   3   2 1720.73  129.39 
  -5   3   2 1826.82  132.19 
   4  -3  -2 1058.69   76.19 
   4  -3  -2 1159.28   75.69 
   4  -3  -2 1070.89   75.79 
  -4   3   2 1082.79   78.49 
   3  -3  -2    4.90    2.90 
   3  -3  -2    7.00    2.20 
   3  -3  -2    0.00    2.20 
  -3   3   2    2.50    3.60 
  -3   3   2    4.40    2.40 
   2  -3  -2    8.10    2.70 
   2  -3  -2    3.90    2.60 
  -2   3   2    9.60    2.80 
  -2   3   2    8.20    3.50 
   1  -3  -2  511.85   36.60 
  -1   3   2  543.25   36.80 
  -1   3   2  511.25   37.30 
   0  -3  -2 1757.22  120.29 
   0   3   2 1741.63  120.59 
  -1  -3  -2  513.25   37.90 
   1   3   2  563.64   38.30 
  -2  -3  -2  426.06   32.10 
   2   3   2  453.55   32.40 
   2   3   2  460.75   31.90 
  -3  -3  -2  260.17   19.50 
   3   3   2  247.78   19.40 
   3   3   2  239.98   19.40 
  -4  -3  -2  265.57   24.30 
   4   3   2  312.47   23.80 
   4   3   2  286.97   22.70 
   4   3   2  338.17   22.70 
   4   3   2  269.07   21.60 
   4   3   2  300.37   21.00 
  -5  -3  -2   29.70    7.50 
  -5  -3  -2   19.10    8.30 
  -5  -3  -2   27.40    4.00 
   5   3   2   27.30    6.50 
   5   3   2   40.50    5.00 
  -6  -3  -2   93.19   16.10 
  -6  -3  -2   97.99    9.70 
  -6  -3  -2  100.49   13.90 
   6   3   2  110.39    9.10 
   6   3   2  136.69   12.50 
   6   3   2  110.89   10.30 
   6   3   2  127.89    9.10 
  -7  -3  -2  679.03   57.99 
  -7  -3  -2  620.34   52.99 
  -7  -3  -2  649.34   49.10 
   7   3   2  731.63   48.50 
   7   3   2  737.63   48.70 
   7   3   2  742.43   50.29 
  -8  -3  -2   15.30   16.20 
  -8  -3  -2   31.70    6.40 
  -8  -3  -2   28.20   11.50 
   8   3   2   25.60    3.30 
   8   3   2   31.40    8.60 
   8   3   2   21.60    7.80 
   8   3   2   17.20    4.90 
  -9  -3  -2  865.91   69.59 
  -9  -3  -2 1011.80   79.29 
   9   3   2  932.31   63.39 
   9   3   2  841.02   65.09 
 -10  -3  -2   20.10    8.60 
 -10  -3  -2    1.30   14.10 
  10   3   2   13.10    6.10 
  10   3   2    5.00    8.90 
 -11  -3  -2   49.70   10.20 
 -11  -3  -2   38.60   17.10 
  11   3   2   21.70   10.30 
 -12  -3  -2   60.29   18.70 
 -12  -3  -2   61.39   11.40 
 -13  -3  -2   24.10   15.60 
 -13  -3  -2   27.30    9.90 
  14   3   2  107.09   14.30 
  16  -4  -2   16.30    7.70 
 -16   4   2   32.40    9.10 
  15  -4  -2    1.00    7.90 
  14  -4  -2    7.10    8.10 
  14  -4  -2   -0.10    5.00 
  14  -4  -2    2.40    8.50 
 -14   4   2   11.40    7.80 
  13  -4  -2  387.86   29.00 
 -13   4   2  321.17   27.60 
  12  -4  -2  229.98   19.80 
 -12   4   2  197.48   18.70 
  11  -4  -2  408.76   25.50 
  11  -4  -2  298.67   26.30 
 -11   4   2  301.97   41.50 
 -11   4   2  311.07   26.00 
  10  -4  -2  147.69   12.40 
  10  -4  -2  112.79   13.10 
  10  -4  -2  154.38   12.20 
 -10   4   2   97.89   23.00 
 -10   4   2  121.69   12.70 
   9  -4  -2   11.40    4.50 
   9  -4  -2    5.40    4.30 
  -9   4   2    5.10   11.90 
  -9   4   2   -1.90    4.50 
  -9   4   2    4.30    4.80 
   8  -4  -2   22.50    4.40 
   8  -4  -2   18.90    4.30 
  -8   4   2   30.80   12.80 
  -8   4   2   16.30    4.60 
  -8   4   2   24.30    9.30 
  -8   4   2   27.50    5.80 
   7  -4  -2  423.06   32.40 
   7  -4  -2  433.26   30.00 
   7  -4  -2  445.36   29.90 
  -7   4   2  394.06   37.20 
  -7   4   2  398.76   30.20 
  -7   4   2  438.96   31.00 
   6  -4  -2 6323.27  393.06 
  -6   4   2 5321.67  393.16 
  -6   4   2 5520.65  396.26 
   5  -4  -2 1665.13  105.49 
   5  -4  -2 1580.44  106.29 
   5  -4  -2 1433.86  104.49 
  -5   4   2 1506.15  108.99 
  -5   4   2 1436.46  104.49 
   4  -4  -2  135.29   12.00 
   4  -4  -2  136.59   11.00 
  -4   4   2  112.99   13.90 
   3  -4  -2   67.19    7.90 
   3  -4  -2   74.99    6.50 
  -3   4   2   65.09    9.50 
   2  -4  -2    1.30    3.20 
   2  -4  -2    3.90    2.90 
  -2   4   2    4.30    3.50 
  -2   4   2   -0.20    3.00 
   1  -4  -2   17.60    3.50 
   1  -4  -2   15.30    4.60 
  -1   4   2   18.00    3.80 
  -1   4   2   16.40    3.50 
   0  -4  -2  147.09   12.30 
   0   4   2  161.38   13.20 
   0   4   2  165.98   11.90 
   0   4   2  151.98   11.80 
  -1  -4  -2  161.98   13.10 
   1   4   2  167.38   13.50 
  -2  -4  -2  902.51   60.89 
   2   4   2  797.42   60.19 
   2   4   2  883.31   61.19 
   2   4   2  888.31   59.99 
  -3  -4  -2  234.98   18.30 
   3   4   2  207.38   16.30 
   3   4   2  254.77   18.80 
  -4  -4  -2  398.16   28.20 
  -4  -4  -2  363.96   25.70 
   4   4   2  356.76   25.70 
   4   4   2  354.96   26.30 
   4   4   2  359.46   27.60 
  -5  -4  -2   97.69   12.10 
  -5  -4  -2   84.89    8.20 
   5   4   2   88.79    9.20 
   5   4   2   96.29    7.70 
   5   4   2   98.79   11.40 
  -6  -4  -2   98.89   15.30 
  -6  -4  -2  101.69   13.60 
  -6  -4  -2   99.89    9.70 
   6   4   2  105.49    8.60 
   6   4   2   97.29   10.90 
   6   4   2  110.29   13.50 
   6   4   2  111.79    8.80 
  -7  -4  -2 1396.86  101.19 
  -7  -4  -2 1277.87  102.79 
   7   4   2 1457.45   96.89 
   7   4   2 1477.05   98.29 
  -8  -4  -2 2732.83  199.88 
  -8  -4  -2 3038.40  195.68 
   8   4   2 2815.02  194.98 
   8   4   2 2778.92  196.58 
  -9  -4  -2   93.59   10.60 
  -9  -4  -2   56.99   17.30 
   9   4   2   78.09    9.30 
   9   4   2   66.79   11.70 
   9   4   2   80.39   13.30 
 -10  -4  -2   21.30    8.70 
 -10  -4  -2    7.50   15.10 
  10   4   2   16.40   10.70 
  10   4   2   10.50    9.10 
 -11  -4  -2  135.89   22.00 
  11   4   2  114.49   15.70 
 -12  -4  -2   32.30   16.20 
 -12  -4  -2   46.20    9.80 
  12   4   2   20.70   11.40 
 -13  -4  -2   65.29   10.30 
  13   4   2   35.00   11.40 
 -14  -4  -2   16.90    7.40 
  14   4   2    8.30    9.30 
 -16   5   2   36.50    9.90 
  15  -5  -2   60.89   10.10 
 -15   5   2   85.19   11.50 
  14  -5  -2   51.29   10.30 
  14  -5  -2   57.39    8.50 
  14  -5  -2   51.09    9.40 
 -14   5   2   33.00    9.30 
  13  -5  -2    2.20    7.70 
  13  -5  -2   -0.70    7.20 
  13  -5  -2   -0.60    7.90 
 -13   5   2   -4.10    6.90 
  11  -5  -2  953.00   63.79 
 -11   5   2  863.91   62.99 
 -11   5   2  838.22   78.69 
  10  -5  -2   12.80    5.80 
  10  -5  -2   10.70    5.60 
 -10   5   2    9.00    6.30 
 -10   5   2    9.00    4.80 
 -10   5   2    3.20   15.00 
  -9   5   2  848.32   58.99 
  -9   5   2  824.22   69.49 
   8  -5  -2   55.09    6.90 
   8  -5  -2   55.79    6.30 
   8  -5  -2   33.00    8.10 
  -8   5   2   42.60    6.30 
  -8   5   2   43.80    7.20 
   7  -5  -2  768.42   50.39 
   7  -5  -2  672.93   50.59 
   7  -5  -2  776.52   53.59 
  -7   5   2  667.03   57.99 
  -7   5   2  664.73   50.79 
  -7   5   2  805.62   51.69 
   6  -5  -2   48.20    5.50 
   6  -5  -2   37.40    7.60 
   6  -5  -2   50.49    4.70 
  -6   5   2   33.30   11.00 
  -6   5   2   42.20    5.60 
  -6   5   2   52.29    6.60 
   5  -5  -2  323.27   23.00 
   5  -5  -2  304.97   22.20 
   5  -5  -2  314.57   24.80 
  -5   5   2  310.97   22.80 
  -5   5   2  305.87   27.70 
  -5   5   2  300.67   22.40 
   4  -5  -2 1785.22  133.59 
   4  -5  -2 1898.61  133.29 
   4  -5  -2 2080.99  134.39 
   4  -5  -2 2044.10  135.79 
  -4   5   2 1998.60  133.69 
  -4   5   2 2000.30  133.89 
  -4   5   2 1831.32  137.39 
   3  -5  -2  543.65   39.50 
   3  -5  -2  508.95   36.90 
   3  -5  -2  513.75   37.80 
  -3   5   2  546.45   37.40 
  -3   5   2  557.74   40.80 
   2  -5  -2  697.23   52.99 
   2  -5  -2  726.93   55.49 
   2  -5  -2  808.12   53.99 
  -2   5   2  863.11   56.09 
  -2   5   2  762.62   53.39 
   1  -5  -2  560.44   35.50 
   1  -5  -2  456.15   37.20 
   1  -5  -2  481.35   34.30 
  -1   5   2  482.45   34.60 
   0  -5  -2   96.29    7.70 
   0  -5  -2  115.29    9.60 
   0   5   2   98.19    8.10 
  -1  -5  -2   40.10    5.90 
  -1  -5  -2   32.10    3.90 
   1   5   2   37.80    4.60 
   1   5   2   42.00    4.50 
   1   5   2   52.59    7.90 
  -2  -5  -2 4683.93  321.77 
  -3  -5  -2   45.20    7.00 
  -3  -5  -2   39.50    4.50 
   3   5   2   41.60    4.90 
   3   5   2   42.60    7.90 
   3   5   2   40.70    5.60 
  -4  -5  -2  574.14   43.50 
  -4  -5  -2  626.34   41.30 
   4   5   2  584.34   42.10 
   4   5   2  589.94   41.40 
   4   5   2  580.94   43.70 
  -5  -5  -2   87.79    8.00 
  -5  -5  -2   84.29   11.60 
   5   5   2   74.89    9.50 
   5   5   2   77.99   13.00 
   5   5   2   87.19    7.60 
  -6  -5  -2   34.70   10.60 
   6   5   2   33.20    4.60 
   6   5   2   37.70   10.00 
   6   5   2   35.20    4.60 
   6   5   2   27.70    7.40 
  -7  -5  -2   72.49    9.80 
   7   5   2   94.49    8.40 
   7   5   2   94.49   15.50 
   7   5   2   65.69   10.60 
  -8  -5  -2   43.20    7.90 
  -8  -5  -2   47.30   14.30 
   8   5   2   48.40    9.40 
   8   5   2   71.39   13.20 
  -9  -5  -2 1721.73  126.19 
   9   5   2 1750.12  121.79 
 -10  -5  -2  315.17   25.70 
  10   5   2  318.57   27.70 
 -11  -5  -2   22.50   15.70 
 -11  -5  -2   66.39   10.40 
  11   5   2   58.09   12.90 
 -12  -5  -2   44.20   16.10 
 -12  -5  -2   76.29   10.50 
  12   5   2   62.69   13.10 
 -13  -5  -2   -1.40    6.80 
  13   5   2    0.60    9.80 
 -16   6   2   -4.10    8.40 
  15  -6  -2   58.19   10.00 
 -15   6   2   69.19   10.90 
  14  -6  -2   17.90    8.50 
  14  -6  -2    6.70    8.30 
 -14   6   2    8.80    8.20 
  13  -6  -2   39.60    8.20 
  13  -6  -2   24.60    8.20 
  13  -6  -2   17.20    8.60 
 -13   6   2   16.70    8.10 
  12  -6  -2   86.19   12.20 
  12  -6  -2  106.29   13.10 
  12  -6  -2   95.99   11.40 
 -12   6   2   64.19    9.90 
  11  -6  -2  140.69   14.30 
  11  -6  -2  158.58   13.90 
 -11   6   2  113.29   16.30 
 -10   6   2  123.89   28.10 
 -10   6   2   81.29   10.90 
 -10   6   2  124.49   12.60 
   9  -6  -2   37.90    9.50 
  -9   6   2   37.60    7.90 
  -9   6   2   47.90    7.80 
  -9   6   2   48.70   17.10 
   8  -6  -2   12.20    4.00 
   8  -6  -2    7.50    4.20 
   8  -6  -2   10.20    7.70 
  -8   6   2    9.90   11.60 
  -8   6   2   10.50    6.10 
  -8   6   2    5.90    5.70 
   7  -6  -2   64.39    6.10 
   7  -6  -2   58.19    9.90 
  -7   6   2   53.39    7.40 
  -7   6   2   67.49    8.20 
  -7   6   2   56.69   14.90 
   6  -6  -2  769.92   51.39 
   6  -6  -2  706.83   51.89 
   6  -6  -2  755.62   54.39 
  -6   6   2  712.43   58.39 
  -6   6   2  734.43   51.69 
   5  -6  -2 2708.93  189.08 
   5  -6  -2 2892.71  192.08 
   5  -6  -2 2705.73  190.08 
  -5   6   2 2719.53  189.78 
  -5   6   2 2765.72  189.58 
  -5   6   2 2798.42  195.18 
   4  -6  -2  571.84   41.20 
   4  -6  -2  547.05   41.40 
   4  -6  -2  632.34   44.40 
   4  -6  -2  593.44   42.30 
  -4   6   2  635.14   42.00 
   3  -6  -2  227.48   17.80 
   3  -6  -2  249.58   21.40 
   3  -6  -2  233.28   17.50 
   3  -6  -2  260.07   19.40 
  -3   6   2  242.38   18.30 
  -3   6   2  264.97   22.80 
  -3   6   2  254.47   17.70 
   2  -6  -2  112.79    8.80 
   2  -6  -2   99.79   13.10 
   2  -6  -2  121.89   10.40 
   2  -6  -2  102.19    8.60 
  -2   6   2  122.79    9.50 
  -2   6   2  109.89    8.80 
  -2   6   2  107.79   12.80 
   1  -6  -2  702.53   50.89 
   1  -6  -2  735.93   52.09 
   1  -6  -2  714.43   54.69 
  -1   6   2  757.62   51.29 
  -1   6   2  771.12   52.49 
  -1   6   2  735.83   51.09 
   0  -6  -2  279.87   25.20 
   0  -6  -2  261.17   20.30 
   0  -6  -2  299.77   21.90 
   0   6   2  297.27   22.60 
   0   6   2  298.87   20.80 
  -1  -6  -2   49.50    5.50 
  -1  -6  -2   52.39    7.30 
   1   6   2   61.29    6.30 
   1   6   2   65.49    6.50 
   1   6   2   65.99    9.00 
  -2  -6  -2 1125.19   83.49 
  -2  -6  -2 1207.88   84.99 
   2   6   2 1310.27   83.89 
   2   6   2 1172.38   84.09 
   2   6   2 1258.97   85.69 
  -3  -6  -2 1736.23  126.79 
  -3  -6  -2 1805.32  128.59 
   3   6   2 1847.82  127.59 
   3   6   2 1965.00  127.19 
   3   6   2 1893.31  129.29 
  -4  -6  -2  207.78   15.40 
  -4  -6  -2  204.88   18.70 
   4   6   2  209.58   20.00 
   4   6   2  194.88   16.80 
   4   6   2  210.78   15.60 
  -5  -6  -2  684.33   48.60 
  -5  -6  -2  665.53   50.79 
   5   6   2  691.13   48.80 
   5   6   2  678.73   50.99 
   5   6   2  680.13   47.30 
  -6  -6  -2  109.19   15.80 
  -6  -6  -2  126.09   11.10 
   6   6   2  111.09   17.20 
   6   6   2  121.79   13.50 
  -7  -6  -2  188.98   21.90 
  -7  -6  -2  171.68   14.80 
   7   6   2  157.98   17.10 
   7   6   2  159.98   21.60 
  -8  -6  -2  187.18   18.00 
  -8  -6  -2  214.68   25.70 
   8   6   2  233.28   24.90 
   8   6   2  212.38   20.50 
  -9  -6  -2   67.29    9.60 
  -9  -6  -2   50.29   16.50 
   9   6   2   72.29   16.00 
   9   6   2   56.99   12.40 
 -10  -6  -2   57.09    9.80 
 -10  -6  -2   79.49   17.90 
  10   6   2   99.09   16.40 
  10   6   2   63.29   12.90 
 -11  -6  -2   -6.20   14.10 
  11   6   2   14.80   10.80 
 -12  -6  -2    0.40    6.60 
  12   6   2    7.50    9.90 
  13   6   2   15.00    9.10 
 -16   7   2   60.59   10.70 
  15  -7  -2   14.70    7.30 
  15  -7  -2   17.40    7.10 
 -15   7   2   15.90    9.40 
  14  -7  -2  256.47   26.60 
 -14   7   2  287.47   23.90 
  13  -7  -2   75.29   11.30 
 -13   7   2   78.59   10.90 
 -13   7   2   54.59   10.20 
  12  -7  -2   61.19    9.70 
 -12   7   2   26.70    8.40 
 -12   7   2   33.30    8.00 
 -10   7   2  143.09   15.50 
 -10   7   2  172.38   16.00 
 -10   7   2  195.28   33.10 
   9  -7  -2  198.28   20.00 
   9  -7  -2  185.98   14.10 
   9  -7  -2  157.68   13.00 
  -9   7   2  122.29   14.70 
  -9   7   2  125.29   15.40 
  -9   7   2  151.78   26.40 
   8  -7  -2   61.59   11.00 
   8  -7  -2   58.29    7.10 
   8  -7  -2   43.00    5.60 
  -8   7   2   23.30   14.80 
  -8   7   2   54.79    8.70 
  -8   7   2   45.80    7.70 
   7  -7  -2  165.08   17.30 
   7  -7  -2  146.79   11.00 
   7  -7  -2  132.69   10.90 
   7  -7  -2  146.99   12.20 
  -7   7   2  118.69   21.00 
  -7   7   2  124.29   13.20 
  -7   7   2  142.89   15.20 
   6  -7  -2    9.10    7.60 
   6  -7  -2    6.60    3.50 
  -6   7   2    8.20    5.80 
  -6   7   2    9.00    5.10 
  -6   7   2   11.50   10.60 
   5  -7  -2  266.07   19.10 
   5  -7  -2  280.47   23.50 
   5  -7  -2  269.77   18.70 
   5  -7  -2  243.48   20.10 
  -5   7   2  225.68   19.40 
  -5   7   2  235.88   19.40 
  -5   7   2  275.77   20.00 
  -5   7   2  255.87   27.30 
   4  -7  -2 1108.69   78.99 
   4  -7  -2 1074.39   78.19 
   4  -7  -2 1154.98   81.59 
   4  -7  -2 1070.79   77.89 
  -4   7   2 1212.48   78.79 
  -4   7   2 1219.48   79.09 
  -4   7   2 1074.59   83.79 
   3  -7  -2 2648.24  192.68 
   3  -7  -2 2772.42  189.48 
   3  -7  -2 2834.82  190.28 
  -3   7   2 2525.25  193.28 
  -3   7   2 2862.21  189.38 
  -3   7   2 2920.11  190.38 
   2  -7  -2   98.09   14.20 
   2  -7  -2  106.89    9.10 
   2  -7  -2  115.19   10.90 
  -2   7   2  114.59    9.30 
  -2   7   2   91.09   11.20 
  -2   7   2  120.49    9.90 
   1  -7  -2 1446.46  111.99 
   1  -7  -2 1554.24  116.09 
   1  -7  -2 1632.44  112.99 
   1  -7  -2 1589.84  111.79 
  -1   7   2 1671.43  112.09 
  -1   7   2 1691.33  112.29 
  -1   7   2 1809.12  113.69 
   0  -7  -2  348.97   24.90 
   0  -7  -2  339.97   26.50 
   0  -7  -2  299.07   30.10 
   0   7   2  342.67   27.60 
   0   7   2  380.66   25.50 
   0   7   2  363.96   25.40 
  -1  -7  -2  607.84   42.70 
  -1  -7  -2  602.54   44.30 
  -1  -7  -2  542.95   48.20 
   1   7   2  654.23   45.50 
   1   7   2  601.54   43.30 
   1   7   2  649.34   43.20 
  -2  -7  -2 2176.68  152.78 
  -2  -7  -2 2262.77  151.28 
   2   7   2 2289.57  151.58 
   2   7   2 2092.19  151.78 
   2   7   2 2207.58  153.78 
  -3  -7  -2   15.00    6.70 
   3   7   2   18.30    9.70 
   3   7   2    5.80    4.10 
   3   7   2   15.60    5.40 
  -4  -7  -2 2878.01  193.48 
  -4  -7  -2 2749.62  195.58 
   4   7   2 2960.10  193.88 
   4   7   2 2850.81  196.38 
   4   7   2 2671.63  194.28 
  -5  -7  -2  205.98   16.10 
  -5  -7  -2  202.48   20.40 
   5   7   2  177.98   22.30 
   5   7   2  220.88   16.30 
   5   7   2  198.18   18.00 
  -6  -7  -2  435.16   35.80 
  -6  -7  -2  447.86   31.40 
   6   7   2  414.46   36.80 
   6   7   2  424.16   33.10 
  -7  -7  -2  546.65   45.50 
  -7  -7  -2  569.54   40.30 
   7   7   2  567.54   46.60 
   7   7   2  547.15   42.10 
  -8  -7  -2  263.27   21.00 
  -8  -7  -2  236.48   27.70 
   8   7   2  224.08   23.40 
   8   7   2  290.27   29.30 
  -9  -7  -2   62.59   15.80 
  -9  -7  -2   78.69    9.80 
   9   7   2   55.29   12.80 
   9   7   2   92.19   17.40 
 -10  -7  -2   33.80   14.30 
 -10  -7  -2   67.39    9.70 
  10   7   2   60.89   12.50 
  10   7   2  102.69   20.10 
 -11  -7  -2    0.40    6.60 
  11   7   2   16.50   10.40 
 -12  -7  -2  106.39   12.20 
  12   7   2  148.39   17.20 
 -16   8   2   -4.50    8.10 
  15  -8  -2   28.50    7.80 
 -15   8   2   28.80    9.90 
  14  -8  -2   68.49   10.80 
 -14   8   2   81.89   11.40 
 -14   8   2   68.59   14.70 
  13  -8  -2   44.20   10.20 
  13  -8  -2   40.00    9.20 
 -13   8   2   24.10    8.60 
 -13   8   2   30.60    9.30 
  12  -8  -2    6.50    7.90 
  12  -8  -2   14.60    8.70 
 -12   8   2    4.50    7.60 
 -12   8   2    2.20    6.40 
 -11   8   2   50.79    9.00 
 -11   8   2   65.19    9.40 
 -10   8   2  133.99   15.00 
 -10   8   2  133.79   14.70 
  -9   8   2  428.26   46.20 
  -9   8   2  368.26   30.60 
  -9   8   2  436.36   31.80 
   8  -8  -2   21.00   10.20 
   8  -8  -2   42.50    6.90 
  -8   8   2   42.00   17.20 
  -8   8   2   34.90    8.70 
  -8   8   2   32.30    7.60 
   7  -8  -2  292.97   20.70 
   7  -8  -2  307.67   26.00 
  -7   8   2  245.48   22.10 
  -7   8   2  204.88   30.30 
   6  -8  -2   69.19   12.10 
   6  -8  -2   87.99    8.30 
   6  -8  -2   84.59    8.80 
  -6   8   2   87.69    9.80 
  -6   8   2   71.49    8.70 
  -6   8   2   62.09    8.40 
  -6   8   2   69.09   16.20 
   5  -8  -2    7.30    8.00 
   5  -8  -2    6.90    5.50 
   5  -8  -2    0.60    4.60 
  -5   8   2    9.10    5.00 
  -5   8   2    4.20    6.00 
  -5   8   2    3.10    4.40 
  -5   8   2   15.70   11.20 
   4  -8  -2  217.38   16.60 
   4  -8  -2  231.28   17.80 
   4  -8  -2  217.38   16.30 
   4  -8  -2  162.08   21.00 
  -4   8   2  221.78   17.40 
  -4   8   2  175.48   22.90 
  -4   8   2  224.28   17.60 
   3  -8  -2  808.62   61.69 
   3  -8  -2  859.71   62.69 
   3  -8  -2  888.11   66.49 
   3  -8  -2  880.71   61.79 
  -3   8   2  926.41   63.19 
  -3   8   2  933.71   61.79 
  -3   8   2  916.21   62.29 
   2  -8  -2 1743.13  126.39 
   2  -8  -2 1714.53  126.19 
   2  -8  -2 1721.93  130.89 
   2  -8  -2 1915.21  127.59 
  -2   8   2 1895.51  126.49 
  -2   8   2 2029.90  126.99 
   1  -8  -2  639.04   45.90 
   1  -8  -2  670.23   47.60 
   1  -8  -2  635.24   51.79 
   1  -8  -2  630.54   46.10 
  -1   8   2  689.23   49.00 
  -1   8   2  677.93   46.60 
  -1   8   2  657.93   46.20 
   0  -8  -2  465.85   32.80 
   0  -8  -2  451.25   33.00 
   0  -8  -2  456.45   39.50 
   0  -8  -2  459.35   34.60 
   0   8   2  456.25   33.30 
   0   8   2  477.35   33.50 
   0   8   2  474.85   36.00 
  -1  -8  -2    2.10    5.80 
  -1  -8  -2    3.70    3.70 
  -1  -8  -2    6.50   10.10 
   1   8   2    0.80    4.80 
   1   8   2   -2.80    8.40 
   1   8   2    8.70    4.90 
  -2  -8  -2    9.20    4.10 
  -2  -8  -2    7.40    6.50 
  -2  -8  -2   -4.40    8.70 
   2   8   2    4.20    9.60 
   2   8   2    3.90    5.40 
   2   8   2    3.00    4.90 
  -3  -8  -2   64.49   16.00 
  -3  -8  -2   63.69    7.90 
  -3  -8  -2   71.29   10.50 
   3   8   2   68.59    8.90 
   3   8   2   83.59    9.20 
   3   8   2   65.09   13.10 
  -4  -8  -2   11.30    8.30 
  -4  -8  -2   21.60    5.10 
   4   8   2   17.00    7.30 
   4   8   2   18.30   11.90 
   4   8   2   23.50    5.10 
  -5  -8  -2  154.78   13.80 
  -5  -8  -2  144.59   26.60 
  -5  -8  -2  162.88   19.10 
   5   8   2  179.98   16.50 
   5   8   2  160.08   22.60 
  -6  -8  -2  537.75   44.20 
   6   8   2  575.64   41.90 
   6   8   2  553.94   46.20 
  -7  -8  -2  133.29   13.20 
  -7  -8  -2  156.38   19.20 
   7   8   2  131.79   20.60 
   7   8   2  107.99   14.90 
  -8  -8  -2   53.49    8.50 
  -8  -8  -2   40.00   13.20 
   8   8   2   55.29   11.90 
   8   8   2   45.30   17.50 
  -9  -8  -2   15.00    7.10 
  -9  -8  -2    8.90   12.50 
   9   8   2   13.10   16.10 
   9   8   2    4.60   10.40 
 -10  -8  -2   47.80    8.40 
  10   8   2   87.19   17.50 
  10   8   2   53.09   12.50 
 -11  -8  -2   41.20    7.40 
  11   8   2   60.79   11.30 
  15  -9  -2    2.20    7.10 
 -15   9   2   -7.00    8.60 
 -14   9   2  266.07   25.20 
 -14   9   2  331.77   25.70 
 -13   9   2   66.09   15.50 
 -13   9   2   81.89   11.90 
  12  -9  -2    7.80    7.90 
 -12   9   2   10.50    7.00 
 -12   9   2   11.60    8.70 
 -11   9   2   56.79    9.90 
 -11   9   2   89.29   10.90 
 -10   9   2   62.59    9.60 
 -10   9   2   55.99    9.80 
  -9   9   2  239.08   22.20 
  -9   9   2  285.47   42.10 
  -9   9   2  321.77   24.20 
   8  -9  -2  588.54   42.40 
   8  -9  -2  592.54   48.10 
   7  -9  -2   26.50   10.90 
   7  -9  -2   22.20    6.10 
  -7   9   2   10.00    5.80 
  -7   9   2    1.40   14.80 
  -7   9   2   14.60    8.40 
   6  -9  -2  450.05   39.90 
   6  -9  -2  496.35   34.80 
   6  -9  -2  468.45   34.30 
  -6   9   2  475.05   36.00 
  -6   9   2  504.05   35.40 
   5  -9  -2   64.09    8.30 
   5  -9  -2   64.19    8.90 
   5  -9  -2   63.99    8.30 
   5  -9  -2   66.19   12.80 
  -5   9   2   41.50    8.90 
  -5   9   2   67.39    9.40 
  -5   9   2   43.10   14.60 
  -5   9   2   59.29    8.70 
   4  -9  -2   27.90    5.50 
   4  -9  -2   41.00    5.80 
   4  -9  -2   26.60    6.90 
   4  -9  -2   28.30   10.50 
  -4   9   2   15.20    4.50 
  -4   9   2   22.90    7.30 
  -4   9   2   32.20   12.40 
   3  -9  -2  248.98   21.00 
   3  -9  -2  280.77   19.40 
   3  -9  -2  279.87   26.60 
   3  -9  -2  235.68   19.30 
  -3   9   2  237.08   21.80 
  -3   9   2  231.78   21.20 
  -3   9   2  260.77   20.70 
  -3   9   2  275.17   19.60 
   2  -9  -2  490.15   33.00 
   2  -9  -2  451.85   39.60 
   2  -9  -2  439.66   34.40 
   2  -9  -2  413.66   33.00 
  -2   9   2  516.35   33.50 
  -2   9   2  465.55   34.00 
  -2   9   2  443.66   35.80 
   1  -9  -2  809.32   54.89 
   1  -9  -2  804.42   56.69 
   1  -9  -2  749.03   61.69 
   1  -9  -2  699.73   54.99 
  -1   9   2  839.62   57.89 
  -1   9   2  820.02   55.79 
  -1   9   2  780.12   55.29 
   0  -9  -2 1385.06   99.59 
   0  -9  -2 1395.96   97.89 
   0  -9  -2 1252.27   97.99 
   0  -9  -2 1370.06  105.19 
   0   9   2 1486.65  100.99 
   0   9   2 1470.75   98.39 
   0   9   2 1562.34   98.69 
  -1  -9  -2  268.27   32.50 
  -1  -9  -2  338.67   27.00 
  -1  -9  -2  335.47   24.40 
   1   9   2  343.67   25.20 
   1   9   2  341.77   29.60 
   1   9   2  324.47   25.20 
  -2  -9  -2   36.80    9.10 
  -2  -9  -2   42.70   14.80 
   2   9   2   43.50   13.00 
   2   9   2   34.60    7.40 
   2   9   2   34.50    7.00 
  -3  -9  -2  592.54   42.20 
  -3  -9  -2  546.15   52.89 
  -3  -9  -2  549.25   45.20 
   3   9   2  640.04   42.60 
   3   9   2  592.64   47.80 
   3   9   2  613.94   43.40 
  -4  -9  -2   42.40   10.60 
  -4  -9  -2   49.80    6.90 
   4   9   2   38.50    5.40 
   4   9   2   51.39   16.20 
   4   9   2   43.90    9.00 
  -5  -9  -2 1142.79   84.69 
  -5  -9  -2 1159.98   81.69 
   5   9   2 1210.08   83.19 
   5   9   2 1183.08   87.29 
  -6  -9  -2   12.30   10.50 
  -6  -9  -2   28.90    6.80 
   6   9   2   22.90   16.50 
   6   9   2   17.90    9.60 
  -7  -9  -2  555.94   40.40 
  -7  -9  -2  579.24   45.10 
   7   9   2  535.25   47.60 
   7   9   2  561.94   42.50 
  -8  -9  -2    1.20    6.60 
  -8  -9  -2   28.40   11.30 
   8   9   2    6.20   17.00 
   8   9   2   -1.60   10.10 
  -9  -9  -2   90.79   11.90 
   9   9   2  107.29   20.00 
   9   9   2   87.39   14.10 
 -10  -9  -2  200.88   17.80 
  10   9   2  204.48   21.10 
  10   9   2  237.58   26.00 
  15 -10  -2    0.40    6.80 
 -15  10   2   19.50    6.90 
 -15  10   2    8.70    8.10 
  14 -10  -2   16.10    8.90 
 -14  10   2   21.50    9.00 
 -14  10   2   20.70    8.40 
  13 -10  -2    0.50    8.50 
  13 -10  -2   -5.30    9.00 
 -13  10   2    0.90    7.40 
 -13  10   2   -6.10    9.30 
 -12  10   2   26.50    8.50 
 -12  10   2   49.40    9.90 
 -11  10   2  189.18   18.70 
  10 -10  -2   32.30    8.40 
 -10  10   2   29.20    8.70 
 -10  10   2    6.70    7.90 
   9 -10  -2  295.37   23.80 
   8 -10  -2   13.20    7.40 
   8 -10  -2   17.90    5.40 
  -8  10   2   11.30   25.90 
  -8  10   2    7.20    6.40 
  -8  10   2   15.50    9.30 
   7 -10  -2  111.79   11.80 
  -7  10   2   77.89   11.10 
  -7  10   2  110.89   14.70 
  -7  10   2   89.59   25.80 
   6 -10  -2   47.60    7.50 
   6 -10  -2   38.00    6.60 
   6 -10  -2   28.00   11.80 
  -6  10   2   21.10   19.50 
  -6  10   2   37.80    8.50 
  -6  10   2   43.90    9.80 
   5 -10  -2  156.18   14.10 
   5 -10  -2  159.28   14.20 
   5 -10  -2  151.08   16.50 
  -5  10   2  161.18   16.50 
  -5  10   2  160.78   16.50 
   4 -10  -2 1130.39   84.99 
   4 -10  -2 1264.47   90.79 
   4 -10  -2 1167.78   83.99 
   4 -10  -2 1258.27   83.79 
  -4  10   2 1225.48   84.99 
  -4  10   2 1207.38   85.59 
   3 -10  -2  434.76   42.00 
   3 -10  -2  489.45   34.90 
   3 -10  -2  490.75   35.00 
   3 -10  -2  459.95   36.40 
  -3  10   2  501.05   36.30 
  -3  10   2  525.65   37.80 
  -3  10   2  465.95   35.10 
   2 -10  -2  314.67   32.30 
   2 -10  -2  326.77   23.70 
   2 -10  -2  296.67   23.60 
   2 -10  -2  300.27   25.40 
  -2  10   2  323.37   28.10 
  -2  10   2  297.47   25.10 
  -2  10   2  334.77   24.40 
   1 -10  -2 1504.35  121.59 
   1 -10  -2 1624.84  115.59 
   1 -10  -2 1681.43  114.09 
  -1  10   2 1740.43  114.59 
  -1  10   2 1663.73  116.99 
  -1  10   2 1668.83  114.89 
   0 -10  -2    0.40    6.90 
   0 -10  -2  -17.20   11.40 
   0 -10  -2    4.00    5.70 
   0  10   2   15.30   11.80 
   0  10   2    9.30    6.70 
   0  10   2   15.40    7.60 
  -1 -10  -2  374.26   27.60 
  -1 -10  -2  362.86   36.10 
  -1 -10  -2  339.67   37.90 
   1  10   2  372.96   34.00 
   1  10   2  366.26   28.40 
   1  10   2  396.26   28.80 
  -2 -10  -2   30.90    9.40 
  -2 -10  -2   38.20    7.30 
   2  10   2   49.80    8.80 
   2  10   2   59.79   16.50 
   2  10   2   41.40    8.10 
  -3 -10  -2 1133.19   77.69 
  -3 -10  -2 1112.49   80.29 
   3  10   2 1097.99   83.09 
  -4 -10  -2   59.19   11.70 
  -4 -10  -2   48.30    7.90 
   4  10   2   52.29   17.40 
   4  10   2   53.19   10.20 
  -5 -10  -2    6.70   11.00 
  -5 -10  -2    5.10    6.20 
   5  10   2   -2.30   16.10 
   5  10   2   23.30    9.30 
  -6 -10  -2  480.25   35.50 
  -6 -10  -2  507.15   39.90 
   6  10   2  495.25   37.60 
   6  10   2  447.36   44.90 
  -7 -10  -2  197.18   16.80 
   7  10   2  185.58   29.70 
   7  10   2  151.48   19.50 
  -8 -10  -2   28.60    7.40 
   8  10   2   20.60   17.20 
   8  10   2   14.00   10.50 
  -9 -10  -2    7.20    6.10 
   9  10   2   10.00   14.70 
   9  10   2   -2.70    9.40 
  14 -11  -2   33.30    8.90 
 -14  11   2   34.90    8.20 
  13 -11  -2  356.06   29.70 
 -13  11   2  409.36   29.70 
  12 -11  -2    4.30    8.90 
 -12  11   2    0.90    8.90 
 -12  11   2   10.00    7.90 
 -11  11   2   74.09   11.10 
  10 -11  -2  112.49   14.90 
 -10  11   2  126.99   14.70 
  -9  11   2   57.19   10.70 
   8 -11  -2   81.19   10.10 
  -8  11   2   51.89   10.90 
   7 -11  -2  248.58   19.20 
  -7  11   2  177.28   21.00 
   6 -11  -2   18.60    9.10 
  -6  11   2   19.40    9.60 
  -6  11   2   26.70    8.70 
   5 -11  -2   59.89   18.80 
   5 -11  -2   93.39   10.20 
   5 -11  -2   79.79    9.50 
  -5  11   2   59.89   11.60 
  -5  11   2   75.19   12.20 
   4 -11  -2   -0.90    6.70 
   4 -11  -2    0.10   13.40 
   4 -11  -2    2.30    5.60 
   4 -11  -2    7.80    6.90 
  -4  11   2    5.20    9.70 
  -4  11   2   -4.80   14.40 
   3 -11  -2   11.00   15.00 
   3 -11  -2   12.90    6.00 
   3 -11  -2   10.50    7.60 
   3 -11  -2   22.00    6.70 
  -3  11   2   13.70    9.90 
  -3  11   2   27.60   10.90 
  -3  11   2   11.20    6.40 
   2 -11  -2  362.56   28.80 
   2 -11  -2  381.06   26.90 
  -2  11   2  340.27   31.60 
  -2  11   2  373.96   27.50 
  -2  11   2  306.27   28.20 
   1 -11  -2  166.28   15.30 
   1 -11  -2  174.28   17.90 
   1 -11  -2  196.68   19.70 
  -1  11   2  190.28   16.70 
  -1  11   2  174.68   23.60 
  -1  11   2  182.68   18.60 
   0 -11  -2  713.23   48.50 
   0 -11  -2  675.73   50.29 
   0  11   2  645.04   53.49 
  -1 -11  -2   55.89   10.30 
  -1 -11  -2   42.20    8.00 
   1  11   2   63.39    9.90 
   1  11   2   49.30   16.60 
   1  11   2   52.49    9.70 
  -2 -11  -2  298.97   27.30 
  -2 -11  -2  326.57   25.00 
   2  11   2  331.17   34.20 
   2  11   2  330.57   26.10 
  -3 -11  -2    4.70    6.50 
  -3 -11  -2   -0.30    8.30 
   3  11   2   -5.00   15.70 
   3  11   2   -5.90    8.30 
  -4 -11  -2  113.09   15.00 
  -4 -11  -2  119.89   13.10 
   4  11   2  128.79   15.40 
   4  11   2  108.09   21.90 
  -5 -11  -2  195.48   18.00 
   5  11   2  196.88   31.50 
   5  11   2  220.68   20.30 
   6  11   2   74.29   19.40 
   6  11   2   63.19   29.60 
  -7 -11  -2  333.07   25.60 
   7  11   2  313.97   35.50 
   7  11   2  338.17   28.20 
  -8 -11  -2   26.70    6.90 
   8  11   2   24.80   10.30 
   8  11   2   26.00   17.10 
  13 -12  -2   -4.60    8.30 
 -13  12   2   -0.60    7.50 
 -12  12   2  162.88   17.40 
 -11  12   2   92.89   12.30 
  10 -12  -2   -1.80    8.80 
 -10  12   2   -6.70    6.80 
  -9  12   2   37.60    9.20 
   8 -12  -2   36.70    8.70 
   8 -12  -2   23.00    6.50 
  -8  12   2   14.00    8.80 
   7 -12  -2   84.89   11.10 
   6 -12  -2  300.57   23.10 
   6 -12  -2  295.97   23.60 
  -6  12   2  263.77   24.90 
   5 -12  -2  301.17   23.30 
   5 -12  -2  294.37   23.50 
  -5  12   2  237.88   25.30 
  -5  12   2  314.27   26.70 
   4 -12  -2  143.79   15.20 
   4 -12  -2  148.69   14.40 
  -4  12   2  120.59   19.40 
   3 -12  -2  625.04   42.70 
   3 -12  -2  588.94   41.40 
   3 -12  -2  581.84   42.90 
  -3  12   2  572.14   45.70 
  -3  12   2  478.15   43.00 
   2 -12  -2  117.39   13.10 
   2 -12  -2   76.49   11.90 
  -2  12   2  105.09   12.90 
  -2  12   2  102.79   17.10 
  -2  12   2   99.69   13.40 
   1 -12  -2  328.37   24.50 
   1 -12  -2  259.27   25.60 
  -1  12   2  255.37   26.20 
  -1  12   2  342.97   31.50 
  -1  12   2  370.66   25.60 
   0 -12  -2  280.27   21.80 
   0  12   2  303.77   22.90 
   0  12   2  235.88   29.60 
   0  12   2  238.08   23.00 
  -1 -12  -2   23.40    9.90 
  -1 -12  -2   36.50    7.90 
   1  12   2   38.50    9.30 
   1  12   2   53.29   17.70 
   1  12   2   20.40    7.10 
  -2 -12  -2  330.37   24.90 
   2  12   2  314.87   26.40 
   2  12   2  276.67   34.40 
  -3 -12  -2   15.00    7.50 
   3  12   2   21.80   17.90 
   3  12   2   15.70    9.60 
  -4 -12  -2  259.57   21.90 
   4  12   2  285.07   23.90 
   4  12   2  254.57   33.00 
  -5 -12  -2  301.57   23.70 
   5  12   2  273.87   35.60 
   5  12   2  296.97   25.60 
  -6 -12  -2   17.50    7.10 
   6  12   2   18.40   10.10 
   6  12   2   17.50   17.60 
   7  12   2   52.99   17.50 
   7  12   2   47.00   10.50 
  12 -13  -2   19.10    8.70 
 -12  13   2    9.80    8.00 
  11 -13  -2   16.50    8.90 
 -11  13   2   -1.70    7.60 
  10 -13  -2   14.20    8.60 
 -10  13   2   12.50    7.70 
  -9  13   2    7.60   13.60 
  -8  13   2   40.10    9.50 
   7 -13  -2   46.90    8.00 
   7 -13  -2   66.29    9.80 
  -7  13   2   26.70    9.80 
   6 -13  -2  293.27   24.10 
   6 -13  -2  289.17   23.60 
  -6  13   2  286.77   25.80 
  -5  13   2   53.19   11.40 
  -5  13   2   71.69   13.10 
   4 -13  -2   79.29   10.30 
   4 -13  -2   89.09   10.60 
  -4  13   2   50.49   11.70 
   3 -13  -2  132.39   14.90 
   3 -13  -2  103.59   13.60 
  -3  13   2  140.19   21.60 
   2 -13  -2    0.40    6.20 
   2 -13  -2   -6.70    7.60 
  -2  13   2    0.10    8.40 
  -2  13   2    4.50   13.70 
  -2  13   2    6.00    7.40 
   1 -13  -2   -1.10    7.80 
  -1  13   2    6.80   15.30 
  -1  13   2   -2.00    7.60 
  -1  13   2   -0.70    8.30 
   0 -13  -2  347.97   26.30 
   0  13   2  304.47   35.30 
   0  13   2  334.47   27.10 
  -1 -13  -2   63.79    9.90 
   1  13   2   57.29   11.00 
   1  13   2   43.20   18.50 
  -2 -13  -2    9.20    7.70 
   2  13   2    5.80   16.80 
   2  13   2   15.90    9.80 
  -3 -13  -2  283.77   22.50 
   3  13   2  273.17   23.80 
   3  13   2  249.78   34.60 
  -4 -13  -2    3.30    7.20 
   4  13   2   15.20   18.00 
   4  13   2    6.20    9.40 
  -5 -13  -2   23.80    7.10 
   5  13   2   -1.60   17.00 
   5  13   2   14.20    9.50 
  -6 -13  -2    7.70    6.10 
   6  13   2   -0.70    8.80 
   6  13   2   14.40   15.70 
 -11  14   2  170.38   17.30 
 -10  14   2   84.19   11.60 
   9 -14  -2    2.30    8.60 
  -9  14   2   -0.20    7.20 
   8 -14  -2   17.20    8.70 
  -8  14   2    6.90    7.30 
   7 -14  -2   -3.20    7.80 
   7 -14  -2    3.00    6.50 
  -7  14   2   -4.60    7.50 
   6 -14  -2   35.90    9.00 
  -5  14   2   70.09   15.10 
  -5  14   2   54.69   10.30 
   4 -14  -2  410.06   30.70 
   4 -14  -2  356.06   29.70 
   3 -14  -2  810.42   52.09 
   3 -14  -2  721.53   51.89 
  -3  14   2  612.34   57.79 
   2 -14  -2    0.40    8.80 
  -2  14   2    8.80   21.70 
  -1  14   2   18.00   22.60 
  -1  14   2    8.10    7.60 
  -1  14   2    2.30    6.10 
   0 -14  -2   51.09    9.00 
   0  14   2   45.40   17.00 
   0  14   2   45.90   10.10 
  -1 -14  -2   45.60    8.90 
   1  14   2   46.50   18.10 
   1  14   2   51.19   10.20 
  -2 -14  -2  153.08   15.40 
   2  14   2  155.28   16.60 
   2  14   2  119.59   22.80 
  -3 -14  -2    9.50    7.30 
   3  14   2   11.00   16.50 
   3  14   2    6.80    8.60 
  -4 -14  -2   18.50    6.70 
   4  14   2    7.90   16.10 
   4  14   2   23.60    9.90 
  -9  15   2   43.20    9.20 
   8 -15  -2    6.50    7.90 
  -8  15   2   -2.00    7.00 
   7 -15  -2    8.30    8.00 
   7 -15  -2   13.90    7.90 
  -7  15   2    0.70    7.10 
   6 -15  -2   28.00    6.80 
   6 -15  -2   16.00    8.10 
  -6  15   2   12.50    7.70 
  -5  15   2   59.19   11.80 
  -5  15   2   45.60    9.10 
   4 -15  -2  120.19   12.80 
   4 -15  -2  104.29   13.90 
  -4  15   2   77.99   15.10 
   3 -15  -2   24.70    8.20 
  -3  15   2   14.80    7.00 
  -3  15   2   29.60   13.10 
   2 -15  -2  118.99   13.10 
  -2  15   2   62.99    9.20 
  -2  15   2  106.99   17.80 
   1 -15  -2   49.60    9.00 
  -1  15   2   33.40   15.50 
   0 -15  -2   60.09    9.30 
   0  15   2   41.50   16.60 
  -1 -15  -2    8.50    7.30 
   1  15   2   -7.90   14.50 
   1  15   2    7.60    7.00 
   5 -16  -2   -3.40    5.80 
   5 -16  -2    1.30    5.90 
  -5  16   2    8.70   10.80 
  -4  16   2   34.80   10.30 
  -4  16   2   38.70    8.70 
   3 -16  -2  134.69   16.30 
  -3  16   2  122.09   11.10 
   0  17  -3   15.20   13.90 
  -1  17  -3   54.09   14.20 
  -2  17  -3  198.78   31.90 
  -3  17  -3   24.80   13.30 
  -4  17  -3   17.80    8.60 
   4 -17   3    7.80    6.70 
  -5  17  -3    7.20    8.30 
   5 -17   3   11.50    6.90 
  -6  17  -3    7.50    8.40 
   6 -17   3   12.70    9.50 
  -7  17  -3  214.98   21.20 
   7 -17   3  222.18   17.90 
   7 -17   3  243.38   19.80 
   3  16  -3    7.30   16.20 
   3  16  -3   -4.10    8.40 
  -3 -16   3    5.90    5.90 
   2  16  -3  112.69   14.70 
   2  16  -3   75.79   20.00 
  -2 -16   3  114.29   12.10 
   1  16  -3   79.79   11.30 
   1  16  -3   59.59   18.80 
  -1 -16   3   63.79    9.00 
   0  16  -3   63.29   10.40 
   0  16  -3   62.39   17.70 
  -1  16  -3  113.99   19.80 
   1 -16   3  145.89   14.60 
  -2  16  -3   -2.60   12.80 
   2 -16   3   -0.90    7.50 
  -3  16  -3   56.19   13.40 
  -4  16  -3   34.00   10.10 
  -4  16  -3   21.30   10.50 
  -5  16  -3   -0.20    9.10 
   5 -16   3    3.10    7.00 
   5 -16   3    8.90    7.50 
  -6  16  -3   -0.30   10.20 
   6 -16   3   17.00    7.60 
   6 -16   3   13.80    7.60 
  -7  16  -3    0.70    9.30 
   7 -16   3   -1.60    6.90 
   7 -16   3    0.10    7.40 
  -8  16  -3   71.39   12.50 
   8 -16   3   97.49   13.20 
   8 -16   3  114.49   13.50 
  -9  16  -3   85.59   12.40 
   9 -16   3   94.39   11.30 
   5  15  -3   80.49   11.80 
   5  15  -3   57.49   19.30 
  -5 -15   3   64.49    7.90 
   4  15  -3  164.38   17.60 
   4  15  -3  104.59   24.00 
  -4 -15   3  150.28   13.90 
   3  15  -3  225.08   35.60 
   3  15  -3  325.17   25.60 
  -3 -15   3  287.77   22.60 
   2  15  -3    6.70   10.40 
   2  15  -3    5.70   19.00 
  -2 -15   3   -5.80    6.70 
   1  15  -3   -1.00   11.60 
   0  15  -3   22.40   17.40 
   0  15  -3   30.40   10.30 
   0 -15   3   24.50    7.50 
  -1  15  -3   80.09   11.80 
  -1  15  -3   88.99   19.40 
   1 -15   3  108.79   12.80 
  -2  15  -3   92.69   11.10 
  -2  15  -3   73.39   17.10 
   2 -15   3   70.99   10.00 
  -3  15  -3   24.10   12.90 
  -3  15  -3   41.00   10.20 
   3 -15   3   32.90    8.20 
  -4  15  -3   57.79   14.00 
  -4  15  -3   82.19   12.10 
   4 -15   3  106.59   12.40 
  -5  15  -3   64.29   12.50 
   5 -15   3  105.79   12.70 
   5 -15   3   89.89   11.80 
  -6  15  -3   10.60    9.40 
   6 -15   3   13.40    7.70 
   6 -15   3   -3.20    9.80 
  -7  15  -3    2.70   10.90 
   7 -15   3   15.40    8.10 
   7 -15   3    0.40    7.20 
  -8  15  -3  145.99   18.50 
   8 -15   3  135.19   13.60 
   8 -15   3  145.59   15.80 
  -9  15  -3   38.20   11.00 
   9 -15   3   51.49    9.90 
 -10  15  -3  139.39   18.30 
  10 -15   3  158.48   16.60 
 -11  15  -3    2.50    9.30 
  11 -15   3   10.80    8.20 
   7  14  -3   23.30   16.90 
   7  14  -3   54.19   10.30 
  -7 -14   3   31.50    5.20 
   6  14  -3  146.09   17.60 
   6  14  -3   98.19   23.40 
  -6 -14   3  132.69   12.00 
   5  14  -3   21.00   20.40 
   5  14  -3   40.10   11.00 
  -5 -14   3   31.60    6.40 
   4  14  -3  228.38   36.60 
   4  14  -3  341.87   31.20 
  -4 -14   3  300.57   22.70 
   3  14  -3    5.20   18.70 
   3  14  -3    3.30    9.50 
  -3 -14   3    7.10    6.20 
   2  14  -3  530.75   53.79 
   2  14  -3  672.63   47.10 
  -2 -14   3  657.23   45.00 
   1  14  -3  548.25   51.09 
   1  14  -3  634.94   44.20 
  -1 -14   3  566.54   42.00 
   0  14  -3   -2.00   15.60 
   0  14  -3   -6.80    9.20 
   0 -14   3    8.40    7.10 
  -1  14  -3    3.20   14.80 
  -1  14  -3   12.00    9.20 
  -1  14  -3    6.60    7.10 
   1 -14   3   -3.70    6.40 
  -2  14  -3  269.17   24.30 
  -2  14  -3  290.07   29.80 
  -2  14  -3  293.27   24.50 
   2 -14   3  328.07   23.40 
  -3  14  -3   11.10   12.40 
  -3  14  -3   21.20    8.90 
   3 -14   3   18.90    7.40 
  -4  14  -3  428.26   41.20 
   4 -14   3  569.54   38.30 
   4 -14   3  565.24   38.60 
  -5  14  -3   12.40    8.70 
  -5  14  -3   16.60    8.80 
   5 -14   3   17.80    7.30 
   6 -14   3  434.76   33.30 
   6 -14   3  472.75   34.30 
  -7  14  -3   75.29   13.20 
   7 -14   3  129.39   13.90 
   7 -14   3  111.89   12.80 
  -8  14  -3    2.00    9.00 
   8 -14   3    4.40    7.50 
   8 -14   3    5.80    7.10 
   9 -14   3  113.39   16.40 
 -10  14  -3   30.90   10.70 
  10 -14   3   34.40    9.30 
 -11  14  -3   43.90   11.10 
  11 -14   3   49.10    9.90 
 -12  14  -3   47.70   10.70 
  12 -14   3   31.00    9.10 
   8  13  -3  136.59   23.30 
   8  13  -3  223.98   19.80 
  -8 -13   3  179.28   14.60 
   7  13  -3   76.99   12.60 
   7  13  -3   83.09   21.90 
  -7 -13   3   65.39    8.50 
   6  13  -3   16.50   19.80 
   6  13  -3   19.50   11.20 
  -6 -13   3   23.90    5.70 
   5  13  -3   14.20   19.70 
   5  13  -3   36.00   11.10 
  -5 -13   3   28.90    6.20 
   4  13  -3  129.59   16.40 
   4  13  -3   94.69   22.90 
  -4 -13   3  113.39   11.70 
   3  13  -3  444.36   33.00 
   3  13  -3  368.76   41.70 
  -3 -13   3  418.26   30.50 
   2  13  -3  117.49   15.40 
   2  13  -3   95.99   20.80 
  -2 -13   3  107.89   11.40 
   1  13  -3    1.30    9.40 
   1  13  -3   20.60   15.90 
  -1 -13   3    5.20    5.80 
   0  13  -3   69.09   10.90 
   0  13  -3   69.59   17.00 
   0  13  -3   73.39    9.50 
   0 -13   3   51.59    7.80 
  -1  13  -3   21.50   14.10 
  -1  13  -3   30.70    9.80 
  -1  13  -3   22.90    7.00 
   1 -13   3   21.50    6.90 
  -2  13  -3    3.70   12.50 
  -2  13  -3    5.80    6.80 
  -2  13  -3   11.10    8.20 
   2 -13   3    6.00    6.10 
  -3  13  -3  127.19   15.50 
   3 -13   3  179.58   14.80 
   3 -13   3  183.48   15.20 
   4 -13   3   67.89    8.90 
   4 -13   3   68.79    9.00 
  -5  13  -3  308.17   25.50 
  -5  13  -3  262.67   23.70 
   6 -13   3   72.89   10.00 
   6 -13   3   80.69    9.50 
  -7  13  -3   13.60    8.10 
   7 -13   3   23.40    7.20 
   7 -13   3   19.00    7.30 
  -8  13  -3   -2.00    8.20 
   8 -13   3    6.70    7.00 
   8 -13   3    4.50    7.80 
   9 -13   3   87.29   10.20 
   9 -13   3   92.99   11.70 
 -10  13  -3  251.17   26.40 
  10 -13   3  350.26   25.60 
 -11  13  -3  105.89   14.70 
  11 -13   3  129.69   16.20 
 -12  13  -3    5.80    9.80 
  12 -13   3    7.60    8.70 
 -13  13  -3   27.30    9.90 
  13 -13   3    1.60    8.30 
   9  12  -3  336.57   36.30 
  -9 -12   3  356.66   25.20 
   8  12  -3  222.18   21.20 
  -8 -12   3  190.38   15.50 
   7  12  -3  192.98   25.40 
  -7 -12   3  191.18   15.40 
   6  12  -3  112.19   14.10 
   6  12  -3   76.59   22.50 
  -6 -12   3  104.39   10.30 
   5  12  -3   11.70    9.60 
   5  12  -3    0.00   17.90 
  -5 -12   3   21.20    5.30 
   4  12  -3  306.77   37.40 
   4  12  -3  400.06   30.00 
  -4 -12   3  386.66   27.40 
   3  12  -3   67.59   17.80 
   3  12  -3   68.29   10.50 
  -3 -12   3   57.59    7.20 
   2  12  -3  341.77   36.20 
   2  12  -3  404.26   30.20 
  -2 -12   3  388.46   29.40 
   1  12  -3 1300.57   87.19 
   1  12  -3 1179.08   84.49 
  -1 -12   3 1210.48   84.99 
   0  12  -3 1048.60   69.49 
   0  12  -3  971.10   73.09 
   0 -12   3  926.81   68.09 
  -1  12  -3    7.00   11.80 
  -1  12  -3   -1.60    5.40 
  -1  12  -3    8.40    8.30 
   1 -12   3    7.20   16.30 
   1 -12   3   10.90    5.20 
  -2  12  -3    9.80   10.90 
  -2  12  -3   13.70    7.30 
  -2  12  -3   10.30    5.60 
   2 -12   3    8.50   12.80 
   2 -12   3   10.60    5.60 
  -3  12  -3   19.40    7.30 
  -3  12  -3   14.40   10.80 
  -3  12  -3    6.10    5.80 
   3 -12   3   25.30    5.80 
   3 -12   3   27.30    5.90 
   3 -12   3   19.40   13.30 
  -4  12  -3  454.95   39.90 
   4 -12   3  553.54   37.30 
   4 -12   3  524.85   36.90 
  -5  12  -3   90.99   14.50 
   5 -12   3  109.69   11.40 
  -6  12  -3   25.80    8.10 
   6 -12   3   44.50    8.90 
   6 -12   3   54.59    8.30 
   7 -12   3 1065.79   74.39 
   7 -12   3 1051.29   73.59 
  -8  12  -3   10.60    8.10 
  -8  12  -3   42.90   14.20 
   8 -12   3   26.40    7.90 
   8 -12   3   24.00    7.00 
  -9  12  -3   34.70    9.80 
   9 -12   3   45.90    9.10 
   9 -12   3   29.30    6.50 
 -10  12  -3    4.70    9.50 
  10 -12   3    3.90    8.50 
 -11  12  -3  200.48   22.20 
  11 -12   3  225.38   20.70 
 -12  12  -3   85.49   14.00 
  12 -12   3   73.49   11.70 
 -13  12  -3   20.10   10.40 
  13 -12   3   12.00    9.00 
 -14  12  -3  115.69   18.90 
  14 -12   3   74.89   11.20 
  14 -12   3  107.79   17.50 
  10  11  -3    4.60    9.50 
  10  11  -3    5.80   14.30 
   9  11  -3    2.60   17.60 
   9  11  -3    3.50   10.00 
  -9 -11   3    6.70    3.90 
   8  11  -3  242.28   21.20 
   8  11  -3  154.88   27.10 
   7  11  -3  160.78   25.90 
   7  11  -3  175.98   19.30 
  -7 -11   3  184.68   14.40 
   6  11  -3    5.50    8.80 
   6  11  -3    9.90   17.10 
  -6 -11   3   11.00    4.40 
   5  11  -3   11.30   16.10 
   5  11  -3    7.50    8.70 
  -5 -11   3   11.00    4.60 
   4  11  -3  281.07   32.20 
   4  11  -3  321.67   25.00 
  -4 -11   3  298.97   22.20 
   3  11  -3    7.80   14.30 
   3  11  -3    6.50    7.90 
  -3 -11   3   15.10    4.40 
   2  11  -3   48.50   14.60 
   2  11  -3   49.90    9.30 
  -2 -11   3   58.79   15.20 
   1  11  -3   72.29   14.60 
   1  11  -3   85.69   11.00 
   1  11  -3   53.49    7.70 
  -1 -11   3   73.19    7.90 
   0  11  -3  443.76   32.00 
   0  11  -3  427.36   35.80 
   0 -11   3  419.56   30.50 
   0 -11   3  418.86   38.40 
  -1  11  -3 1039.80   70.79 
   1 -11   3  901.61   73.69 
   1 -11   3  949.11   66.99 
  -2  11  -3  148.99   17.50 
  -2  11  -3  145.19   13.80 
   2 -11   3  131.99   11.70 
   2 -11   3  149.79   21.20 
   2 -11   3  118.29   11.50 
  -3  11  -3   -3.50    5.80 
  -3  11  -3   -1.10    8.50 
  -3  11  -3   -2.10    5.80 
  -3  11  -3    2.00    4.50 
   3 -11   3    3.50    4.70 
   3 -11   3    3.10    4.30 
   3 -11   3   -2.20   10.30 
  -4  11  -3   21.30    7.80 
  -4  11  -3   23.10    9.20 
   4 -11   3   31.40    5.90 
   4 -11   3   26.60    5.70 
   4 -11   3   34.40   12.80 
  -5  11  -3   22.00   17.40 
  -5  11  -3   38.90    9.60 
   5 -11   3   43.10   13.80 
   5 -11   3   35.40    6.20 
   5 -11   3   42.10    6.70 
  -6  11  -3  687.03   46.90 
   6 -11   3  520.85   49.40 
   6 -11   3  565.24   41.80 
   6 -11   3  608.84   42.60 
   7 -11   3 1588.74  112.29 
   7 -11   3 1647.04  113.09 
   7 -11   3 1666.63  119.89 
   8 -11   3  345.57   25.90 
   8 -11   3  356.46   27.30 
  -9  11  -3   23.50    8.80 
   9 -11   3   26.80    7.00 
 -10  11  -3  131.39   17.60 
  10 -11   3  165.68   16.30 
 -11  11  -3  147.39   19.10 
  11 -11   3  153.58   17.30 
 -12  11  -3   44.30   12.00 
  12 -11   3   48.20   10.10 
 -13  11  -3   82.29   13.00 
 -13  11  -3   56.99    9.80 
  13 -11   3   67.99   11.10 
 -14  11  -3   14.60    9.70 
 -14  11  -3   10.60    9.80 
  14 -11   3    5.90    9.20 
  14 -11   3    9.60    8.60 
  11  10  -3  125.99   16.30 
  11  10  -3   80.79   18.00 
  10  10  -3   28.20   16.20 
  10  10  -3   51.09   11.90 
 -10 -10   3   49.60    6.00 
   9  10  -3  122.69   23.40 
   9  10  -3  165.68   18.30 
   8  10  -3   26.60   18.80 
   8  10  -3   34.10   11.00 
  -8 -10   3   49.80    6.40 
   7  10  -3    7.80   17.40 
   7  10  -3   -1.50    9.10 
  -7 -10   3    2.70    3.60 
   6  10  -3   27.90   17.20 
   6  10  -3   33.30    9.70 
  -6 -10   3   50.79    6.20 
   5  10  -3  703.53   55.59 
   5  10  -3  739.73   51.79 
  -5 -10   3  672.73   48.80 
   4  10  -3  562.54   45.40 
   4  10  -3  537.75   40.70 
  -4 -10   3  560.54   49.20 
  -4 -10   3  570.64   39.10 
   3  10  -3  276.37   22.30 
   3  10  -3  299.47   27.60 
  -3 -10   3  280.67   20.20 
  -3 -10   3  244.08   28.90 
   2  10  -3  666.03   42.80 
   2  10  -3  593.74   46.20 
   2  10  -3  578.94   40.90 
  -2 -10   3  518.85   48.20 
  -2 -10   3  588.84   41.40 
   1  10  -3  391.96   30.70 
   1  10  -3  317.27   25.90 
   1  10  -3  378.96   26.80 
  -1 -10   3  358.96   25.30 
  -1 -10   3  320.07   32.50 
   0  10  -3  379.86   29.30 
   0  10  -3  381.36   26.10 
   0 -10   3  314.27   31.60 
   0 -10   3  319.37   24.90 
  -1  10  -3  790.02   56.09 
   1 -10   3  746.93   58.89 
   1 -10   3  742.83   52.69 
  -2  10  -3  334.97   26.90 
  -2  10  -3  397.46   33.20 
   2 -10   3  360.36   32.30 
   2 -10   3  338.67   25.50 
   2 -10   3  356.16   25.40 
  -3  10  -3   53.19    9.80 
  -3  10  -3   46.80    7.00 
   3 -10   3   54.89    6.90 
   3 -10   3   48.00    6.60 
   3 -10   3   50.49   11.90 
  -4  10  -3   28.50    8.00 
  -4  10  -3   27.30    7.70 
  -4  10  -3   30.80   14.20 
   4 -10   3   28.20   11.20 
   4 -10   3   27.50    5.30 
   4 -10   3   26.70    5.20 
  -5  10  -3  198.28   19.20 
   5 -10   3  247.28   17.50 
   5 -10   3  201.88   24.40 
   6 -10   3  925.31   68.39 
   6 -10   3  915.41   61.89 
   6 -10   3  820.12   61.19 
   7 -10   3  484.25   40.70 
   7 -10   3  451.55   32.00 
   7 -10   3  425.06   32.80 
  -8  10  -3  157.78   34.00 
  -8  10  -3  220.08   16.80 
   8 -10   3  189.28   16.70 
   8 -10   3  167.78   25.60 
   8 -10   3  160.78   14.80 
  -9  10  -3   69.79    9.90 
   9 -10   3   58.99    9.50 
 -10  10  -3  114.79   14.90 
 -10  10  -3  156.18   15.80 
  10 -10   3  125.89   15.20 
 -11  10  -3  165.88   21.30 
 -11  10  -3  232.88   19.60 
  11 -10   3  196.78   19.60 
 -12  10  -3   62.69   13.40 
 -12  10  -3   76.79   11.30 
  12 -10   3   76.59   11.60 
 -13  10  -3   30.90    9.70 
 -13  10  -3   28.40   11.60 
 -14  10  -3  291.17   24.90 
 -14  10  -3  305.37   22.60 
  14 -10   3  244.28   23.00 
  14 -10   3  214.38   24.20 
 -15  10  -3    4.70    7.20 
 -15  10  -3    1.40    8.10 
  15 -10   3    5.20    8.10 
  15 -10   3    2.60    7.30 
  12   9  -3  240.98   22.80 
  11   9  -3    9.50   13.10 
  11   9  -3    8.70   10.10 
  10   9  -3  173.98   19.20 
  10   9  -3  122.59   21.90 
   9   9  -3  188.18   19.90 
   9   9  -3  197.18   30.00 
  -9  -9   3  175.68   13.90 
   8   9  -3   96.19   12.40 
   8   9  -3   68.59   20.40 
   7   9  -3   42.90   17.00 
   7   9  -3   58.89   10.30 
  -7  -9   3   36.80    4.90 
   6   9  -3   50.29   15.70 
   6   9  -3   76.59   10.30 
  -6  -9   3   55.29    6.00 
  -6  -9   3   62.49   16.80 
  -6  -9   3   64.89    8.40 
   5   9  -3  443.96   38.10 
   5   9  -3  482.95   33.80 
   5   9  -3  444.36   33.70 
  -5  -9   3  423.96   40.50 
  -5  -9   3  447.56   33.00 
   4   9  -3  113.89   11.60 
   4   9  -3  132.09   18.30 
   4   9  -3  110.99   11.40 
  -4  -9   3  105.19    8.60 
  -4  -9   3   91.39   16.80 
  -4  -9   3  107.09   10.10 
   3   9  -3  539.95   41.40 
   3   9  -3  513.35   38.10 
   3   9  -3  546.75   38.00 
  -3  -9   3  522.35   36.60 
  -3  -9   3  507.45   43.80 
   2   9  -3   37.80   10.00 
   2   9  -3   28.60    5.10 
   2   9  -3   49.20    6.70 
   2   9  -3   28.90    4.10 
  -2  -9   3   35.10    4.30 
  -2  -9   3   38.20   10.60 
  -2  -9   3   25.70    3.70 
   1   9  -3   38.50    9.10 
   1   9  -3   19.10    4.60 
   1   9  -3   30.60    5.80 
  -1  -9   3   34.00    4.40 
  -1  -9   3   35.00   11.10 
   0   9  -3  337.67   27.30 
   0   9  -3  402.26   29.60 
   0  -9   3  392.26   28.00 
   0  -9   3  373.46   32.10 
   0  -9   3  354.56   26.10 
  -1   9  -3 3860.41  256.17 
   1  -9   3 3318.37  258.17 
   1  -9   3 3959.60  258.77 
  -2   9  -3    1.20    3.20 
  -2   9  -3    3.50    4.80 
  -2   9  -3    2.60    3.60 
  -2   9  -3   -0.10    6.40 
   2  -9   3    5.30    3.30 
   2  -9   3    8.60    7.70 
   2  -9   3   -6.30    9.70 
  -3   9  -3 1036.40   68.39 
  -3   9  -3  935.61   68.19 
  -3   9  -3  889.51   66.69 
   3  -9   3  947.51   66.49 
   3  -9   3  992.50   71.49 
  -4   9  -3  695.23   50.59 
   4  -9   3  700.53   48.90 
   4  -9   3  700.33   48.60 
   5  -9   3  999.80   74.09 
   5  -9   3  986.30   68.99 
  -6   9  -3    1.50    4.90 
  -6   9  -3   10.10   16.30 
  -6   9  -3   18.20    5.30 
   6  -9   3   18.50    5.20 
   6  -9   3   28.50   10.70 
   6  -9   3   13.80    4.30 
  -7   9  -3   11.20    5.80 
  -7   9  -3    9.00   16.60 
   7  -9   3    6.70   10.60 
   7  -9   3   23.60    5.10 
   7  -9   3   21.50    6.10 
  -8   9  -3  686.03   45.00 
  -8   9  -3  581.54   60.09 
   8  -9   3  625.54   44.70 
   8  -9   3  582.44   44.60 
   8  -9   3  622.24   43.70 
  -9   9  -3  985.40   69.79 
  -9   9  -3  949.90   86.49 
   9  -9   3 1018.30   69.79 
 -10   9  -3  236.98   26.40 
  10  -9   3  320.77   23.80 
 -11   9  -3  268.87   22.20 
 -11   9  -3  223.68   23.60 
  11  -9   3  234.68   21.90 
 -12   9  -3  308.47   24.40 
 -12   9  -3  265.47   26.30 
  12  -9   3  261.37   23.90 
 -13   9  -3   35.90   11.70 
 -13   9  -3   49.10   10.70 
  13  -9   3   13.60   11.10 
  13  -9   3   33.00   10.00 
 -14   9  -3   71.59   13.10 
 -14   9  -3   79.09   11.20 
  14  -9   3   59.89   12.30 
  14  -9   3   47.00   10.50 
 -15   9  -3   22.60    8.80 
 -15   9  -3   26.30    9.20 
  15  -9   3   14.40    8.90 
  15  -9   3   35.30    8.70 
  13   8  -3    5.50    8.70 
  12   8  -3   -0.10   10.00 
  11   8  -3  233.78   27.40 
  11   8  -3  279.77   25.20 
  10   8  -3  189.58   21.80 
  10   8  -3  259.47   18.70 
  10   8  -3  181.28   29.90 
   9   8  -3   28.50    6.70 
   9   8  -3    7.70    9.10 
   9   8  -3   15.50   17.30 
  -9  -8   3   18.30    8.70 
   8   8  -3  135.69   15.70 
   8   8  -3  140.09   12.10 
  -8  -8   3  102.89   14.10 
   7   8  -3   34.00    5.80 
   7   8  -3   40.60    8.60 
   7   8  -3   44.00   15.20 
  -7  -8   3   40.20    8.10 
  -7  -8   3   43.80   14.60 
   6   8  -3  663.23   46.80 
   6   8  -3  651.33   52.39 
   6   8  -3  677.33   48.30 
   6   8  -3  689.03   49.00 
  -6  -8   3  683.63   48.50 
  -6  -8   3  642.24   54.99 
   5   8  -3   36.70    7.00 
   5   8  -3   43.30    7.70 
   5   8  -3   46.10    5.10 
  -5  -8   3   23.90   11.00 
  -5  -8   3   34.30    6.30 
   4   8  -3   10.00    9.60 
   4   8  -3   14.50    5.30 
   4   8  -3   13.80    5.40 
   4   8  -3   17.00    3.30 
  -4  -8   3   12.70    9.10 
  -4  -8   3   16.70    2.60 
  -4  -8   3   19.20    4.30 
   3   8  -3  135.49   15.20 
   3   8  -3  124.99   12.00 
   3   8  -3  130.39   10.10 
   3   8  -3  143.69   12.50 
  -3  -8   3  129.49   17.30 
  -3  -8   3  126.09    9.70 
  -3  -8   3  130.49   10.70 
   2   8  -3   -1.70    4.00 
   2   8  -3   -1.80    3.80 
   2   8  -3    7.00    7.40 
   2   8  -3    1.20    1.80 
  -2  -8   3    7.10    7.60 
  -2  -8   3    0.60    2.20 
   1   8  -3   20.10    4.40 
   1   8  -3   15.60    4.30 
   1   8  -3   26.30    7.60 
  -1  -8   3   19.10    4.80 
  -1  -8   3   20.50    8.00 
  -1  -8   3   18.80    2.70 
   0   8  -3  577.94   37.30 
   0   8  -3  597.04   39.40 
   0   8  -3  517.25   38.00 
   0  -8   3  488.85   36.50 
   0  -8   3  504.05   41.10 
   0  -8   3  492.85   36.60 
  -1   8  -3  858.51   57.19 
  -1   8  -3  839.02   55.59 
  -1   8  -3  736.33   56.39 
   1  -8   3  739.73   54.89 
   1  -8   3  817.92   59.39 
  -2   8  -3 1365.96   89.19 
  -2   8  -3 1171.38   88.79 
  -2   8  -3 1376.36   87.79 
   2  -8   3 1199.58   91.09 
   2  -8   3 1140.29   87.19 
   2  -8   3 1378.26   94.39 
  -3   8  -3 2408.16  166.58 
  -3   8  -3 2454.25  161.48 
   3  -8   3 2245.58  160.08 
   3  -8   3 2230.28  163.58 
  -4   8  -3  299.77   29.70 
  -4   8  -3  268.37   20.30 
   4  -8   3  241.28   18.60 
   4  -8   3  239.18   18.30 
   4  -8   3  231.88   23.70 
  -5   8  -3    7.40   12.40 
  -5   8  -3   14.20    4.40 
   5  -8   3    6.80    8.00 
   5  -8   3   11.30    4.10 
  -6   8  -3   24.50    5.30 
  -6   8  -3   10.90    4.90 
  -6   8  -3    7.20   13.60 
   6  -8   3   12.00    4.50 
   6  -8   3   50.59   11.50 
  -7   8  -3 1338.57  109.59 
   7  -8   3 1476.65   97.89 
   7  -8   3 1451.65  103.79 
   7  -8   3 1405.06   98.39 
  -8   8  -3  151.08   27.80 
  -8   8  -3  161.48   15.00 
   8  -8   3  155.48   21.70 
   8  -8   3  156.38   14.40 
   8  -8   3  178.58   12.90 
   8  -8   3  152.58   13.90 
  -9   8  -3   34.30    7.80 
  -9   8  -3   28.60    8.90 
   9  -8   3   18.20   12.30 
   9  -8   3   43.00    7.40 
 -10   8  -3  251.87   21.90 
  10  -8   3  260.47   25.00 
 -11   8  -3   99.19   14.10 
 -11   8  -3  117.99   12.90 
  11  -8   3   70.49   11.40 
 -12   8  -3   20.40   10.90 
 -12   8  -3   12.90    9.60 
  12  -8   3    6.10    8.60 
 -13   8  -3  143.59   17.00 
 -13   8  -3  137.39   14.70 
  13  -8   3   83.19   14.90 
  13  -8   3  106.19   13.80 
 -14   8  -3  194.08   20.20 
 -14   8  -3  212.88   22.10 
 -15   8  -3   20.80    9.70 
  15  -8   3   13.70    7.60 
  15  -8   3   18.70    9.60 
  13   7  -3   -3.70    7.10 
  13   7  -3   -7.20    9.20 
  12   7  -3  204.38   23.60 
 -12  -7   3  215.48   17.70 
  11   7  -3  373.96   26.00 
  11   7  -3  313.67   28.50 
 -11  -7   3  276.07   29.40 
  10   7  -3  505.75   44.50 
  10   7  -3  559.24   39.80 
 -10  -7   3  453.35   40.50 
   9   7  -3  148.29   13.20 
   9   7  -3  133.19   16.40 
  -9  -7   3  126.49   16.30 
   8   7  -3    8.70    5.20 
   8   7  -3    9.70    8.00 
   8   7  -3   14.10   14.40 
  -8  -7   3    4.60   12.80 
  -8  -7   3   13.20   10.20 
   7   7  -3  238.98   22.80 
   7   7  -3  275.07   21.80 
   7   7  -3  267.17   28.00 
   7   7  -3  277.67   19.80 
  -7  -7   3  266.57   22.20 
  -7  -7   3  225.78   27.80 
   6   7  -3    6.80    6.20 
   6   7  -3    8.80    5.60 
   6   7  -3    9.70   10.80 
   6   7  -3   12.80    4.10 
  -6  -7   3   17.10    9.90 
  -6  -7   3   18.40    5.70 
   5   7  -3  832.92   58.39 
   5   7  -3  843.72   59.99 
   5   7  -3  896.11   61.89 
   5   7  -3  779.82   59.09 
  -5  -7   3  783.42   63.89 
  -5  -7   3  748.63   61.79 
  -5  -7   3  927.31   60.29 
  -5  -7   3  923.51   60.29 
   4   7  -3 2286.97  154.18 
   4   7  -3 2371.06  154.68 
   4   7  -3 2132.69  152.78 
  -4  -7   3 2159.68  152.78 
  -4  -7   3 2155.48  156.78 
   3   7  -3   45.10    6.40 
   3   7  -3   44.50    5.90 
  -3  -7   3   34.70    9.10 
  -3  -7   3   49.50    6.60 
  -3  -7   3   54.09    8.10 
  -3  -7   3   42.40    5.10 
   2   7  -3  357.76   27.70 
   2   7  -3  381.16   28.60 
   2   7  -3  428.86   30.00 
  -2  -7   3  378.66   31.60 
  -2  -7   3  407.16   27.50 
   1   7  -3   49.40    8.30 
   1   7  -3   46.90    5.80 
   1   7  -3   45.00    6.30 
  -1  -7   3   66.29    9.70 
  -1  -7   3   57.89    4.50 
  -1  -7   3   53.09    9.10 
   0   7  -3   70.09    9.00 
   0   7  -3   62.39    7.80 
   0   7  -3   73.39    6.30 
   0  -7   3   96.39   12.60 
   0  -7   3   59.89    9.80 
   0  -7   3   67.09    5.30 
   0  -7   3   68.69    5.60 
  -1   7  -3 1843.52  122.09 
  -1   7  -3 1783.32  120.89 
  -1   7  -3 1628.34  121.69 
   1  -7   3 1710.53  120.39 
   1  -7   3 1829.92  123.99 
  -2   7  -3 2213.88  147.39 
  -2   7  -3 1942.21  151.28 
  -2   7  -3 2154.38  148.49 
   2  -7   3 2274.27  150.58 
  -3   7  -3  230.58   23.60 
   3  -7   3  237.58   20.90 
   3  -7   3  219.78   16.30 
  -4   7  -3  641.64   57.09 
   4  -7   3  764.82   54.39 
   4  -7   3  728.13   50.09 
   4  -7   3  751.42   50.69 
  -5   7  -3  391.46   28.60 
  -5   7  -3  392.96   37.90 
   5  -7   3  396.76   28.70 
   5  -7   3  419.06   28.20 
  -6   7  -3   68.49    8.60 
  -6   7  -3   66.69   16.60 
   6  -7   3   87.49    8.40 
   6  -7   3   93.69    7.80 
   6  -7   3   81.89   13.30 
  -7   7  -3   61.49   19.50 
  -7   7  -3   57.09    7.70 
   7  -7   3   70.49    8.20 
   7  -7   3   61.19    6.70 
   7  -7   3   57.39    7.10 
   7  -7   3   91.69   13.90 
  -8   7  -3  969.20   89.59 
  -8   7  -3  996.50   78.29 
   8  -7   3 1200.58   78.39 
   8  -7   3 1221.08   84.29 
   8  -7   3 1213.18   78.29 
  -9   7  -3 3554.54  237.08 
  -9   7  -3 3163.18  238.08 
  -9   7  -3 3327.87  250.07 
   9  -7   3 3771.92  243.38 
 -10   7  -3  220.68   22.40 
 -10   7  -3  253.77   21.00 
 -10   7  -3  193.48   35.80 
  10  -7   3  282.77   21.10 
 -11   7  -3  269.27   22.30 
 -11   7  -3  245.88   23.90 
  11  -7   3  244.38   21.50 
 -12   7  -3    0.60    9.90 
 -12   7  -3    2.50    8.90 
  12  -7   3   -0.40    8.30 
 -13   7  -3  103.99   13.50 
 -13   7  -3  131.99   16.00 
  13  -7   3  105.09   13.20 
  13  -7   3   95.89   15.10 
 -14   7  -3   99.99   14.20 
  14  -7   3   82.99   15.70 
 -15   7  -3    5.30    9.80 
  15  -7   3   -4.10    6.90 
  15  -7   3    5.40    9.40 
 -16   7  -3  127.39   15.20 
 -14  -6   3   18.70    3.30 
  13   6  -3   62.59    9.60 
  13   6  -3   54.09   11.80 
  12   6  -3   56.79   12.10 
 -12  -6   3   37.30   11.20 
 -12  -6   3   39.00    6.40 
  11   6  -3  327.67   31.80 
  11   6  -3  375.06   27.40 
  11   6  -3  346.37   29.90 
  10   6  -3   38.00    7.40 
  10   6  -3   38.00   10.40 
 -10  -6   3   23.60   10.20 
   9   6  -3  424.86   29.70 
   9   6  -3  389.16   31.60 
   9   6  -3  462.35   37.20 
  -9  -6   3  335.47   32.90 
   8   6  -3   20.30    8.70 
   8   6  -3    6.40    5.00 
   8   6  -3   17.70    7.30 
   8   6  -3   26.80   13.60 
  -8  -6   3   15.60    8.10 
  -8  -6   3   12.60   11.60 
   7   6  -3   33.30   11.60 
   7   6  -3   28.60    8.10 
   7   6  -3   23.00    6.30 
  -7  -6   3   17.40    7.40 
  -7  -6   3   19.10    9.70 
  -7  -6   3   28.20   16.90 
   6   6  -3  514.55   39.20 
   6   6  -3  470.95   36.20 
   6   6  -3  518.05   37.50 
   6   6  -3  475.25   35.30 
  -6  -6   3  468.15   40.80 
  -6  -6   3  533.65   37.00 
  -6  -6   3  542.45   41.50 
   5   6  -3   90.99    8.40 
   5   6  -3   90.29    7.70 
   5   6  -3   93.19   10.80 
   5   6  -3  107.89   13.30 
  -5  -6   3   99.39   13.20 
  -5  -6   3   70.39   12.20 
  -5  -6   3   87.39    9.30 
   4   6  -3  256.47   18.80 
   4   6  -3  262.27   20.40 
   4   6  -3  245.78   19.10 
   4   6  -3  277.67   21.90 
  -4  -6   3  283.47   19.60 
  -4  -6   3  273.17   22.20 
  -4  -6   3  227.58   23.10 
   3   6  -3  648.14   49.90 
   3   6  -3  724.93   51.49 
   3   6  -3  717.23   50.79 
  -3  -6   3  763.92   49.90 
  -3  -6   3  687.23   52.99 
  -3  -6   3  757.82   51.79 
   2   6  -3 3068.29  217.88 
   2   6  -3 3274.57  218.48 
  -2  -6   3 3444.76  219.38 
  -2  -6   3 3281.57  217.08 
  -2  -6   3 2785.52  219.48 
   1   6  -3   75.29    6.60 
   1   6  -3   86.39    8.00 
   1   6  -3   86.59    8.90 
  -1  -6   3   92.69   10.70 
  -1  -6   3   65.29    5.70 
  -1  -6   3   69.29   10.30 
   0   6  -3  492.85   32.70 
   0   6  -3  444.86   33.40 
   0  -6   3  480.85   35.50 
   0  -6   3  448.26   32.00 
  -1   6  -3   86.99    7.40 
  -1   6  -3   77.69   12.50 
   1  -6   3   84.99   10.80 
   1  -6   3  105.49   13.60 
  -2   6  -3 1401.86   87.69 
  -2   6  -3 1124.69   91.49 
   2  -6   3 1372.96   90.49 
   2  -6   3 1189.08   87.19 
  -3   6  -3 1863.11  147.59 
   3  -6   3 2082.09  142.59 
   3  -6   3 2302.87  145.99 
   4  -6   3 1033.20   71.09 
   4  -6   3  935.21   67.59 
   5  -6   3  893.81   64.39 
   5  -6   3  966.30   64.09 
  -6   6  -3  446.56   46.00 
   6  -6   3  562.54   37.50 
   6  -6   3  566.44   38.00 
  -7   6  -3  103.29   11.50 
  -7   6  -3   87.39   20.50 
   7  -6   3  132.69   11.20 
   7  -6   3  137.49   10.10 
   7  -6   3  152.28   11.50 
   7  -6   3  141.19   18.00 
  -8   6  -3   49.20    7.10 
  -8   6  -3   34.10    7.40 
  -8   6  -3   38.40   17.40 
   8  -6   3   42.50   11.80 
   8  -6   3   48.70    6.80 
   8  -6   3   42.60    5.30 
  -9   6  -3  376.66   46.00 
  -9   6  -3  391.46   32.80 
  -9   6  -3  456.15   32.00 
   9  -6   3  481.85   38.80 
 -10   6  -3 1076.19   72.99 
 -10   6  -3  919.31   86.59 
 -10   6  -3  898.31   71.29 
  10  -6   3 1138.19   71.59 
 -11   6  -3   18.50   10.10 
  11  -6   3   18.80    8.80 
 -12   6  -3   33.90   10.80 
 -12   6  -3   29.50    9.50 
  12  -6   3   10.50   10.70 
  12  -6   3   18.00    8.70 
 -13   6  -3   15.00   10.30 
 -13   6  -3   11.80   10.70 
  13  -6   3   -1.10    9.90 
  13  -6   3   -1.10    8.50 
 -14   6  -3   22.00   11.30 
  14  -6   3    1.30    8.30 
  14  -6   3   12.20   10.30 
 -15   6  -3   11.80   10.50 
  15  -6   3    8.10    6.40 
  15  -6   3    6.10    9.60 
 -16   6  -3   17.40    9.10 
  16  -6   3    3.60    8.10 
  14   5  -3   29.40   10.30 
  14   5  -3   40.30    8.30 
 -14  -5   3   30.30    5.70 
 -13  -5   3   17.50    6.20 
 -13  -5   3  -15.70   10.00 
  12   5  -3   -7.30    8.00 
  12   5  -3    3.10   10.10 
 -12  -5   3    1.30    5.40 
 -12  -5   3   12.20   10.10 
  11   5  -3   38.90   10.90 
  11   5  -3   39.80    8.30 
  10   5  -3   -1.10   11.50 
  10   5  -3   19.70    9.70 
  10   5  -3   24.20    6.90 
   9   5  -3  370.76   25.50 
   9   5  -3  338.77   27.00 
  -9  -5   3  289.67   32.90 
   8   5  -3   -3.20   11.20 
   8   5  -3    8.20    4.60 
   8   5  -3   15.40    8.00 
   8   5  -3   10.50    6.50 
  -8  -5   3   11.90    9.60 
  -8  -5   3    9.20   13.10 
   7   5  -3  131.59   12.20 
   7   5  -3  147.39   18.00 
   7   5  -3  125.59   13.90 
   7   5  -3  126.69   10.60 
  -7  -5   3   96.19   15.70 
  -7  -5   3  133.79   20.90 
   6   5  -3  350.56   25.60 
   6   5  -3  390.66   29.50 
   6   5  -3  364.06   27.90 
   6   5  -3  347.07   26.30 
  -6  -5   3  394.76   34.00 
  -6  -5   3  328.17   29.70 
   5   5  -3  446.06   30.90 
   5   5  -3  358.16   27.90 
   5   5  -3  447.56   29.90 
   5   5  -3  383.96   28.50 
  -5  -5   3  360.46   31.50 
   4   5  -3 4255.67  295.07 
  -4  -5   3 3848.72  295.97 
  -4  -5   3 4776.62  297.17 
   3   5  -3 1971.70  143.29 
   3   5  -3 2018.50  143.99 
   3   5  -3 2318.57  144.79 
  -3  -5   3 1926.31  145.39 
  -3  -5   3 2207.98  143.39 
   2   5  -3 3298.27  229.18 
  -2  -5   3 3120.29  230.48 
  -2  -5   3 3435.66  228.28 
  -2  -5   3 3500.75  230.38 
   1   5  -3 1316.17   91.19 
  -1  -5   3 1301.17   92.49 
  -1  -5   3 1331.17   90.09 
   0   5  -3  127.19   14.40 
   0   5  -3  151.08   12.40 
   0  -5   3  181.78   15.50 
   0  -5   3  159.18   14.00 
  -1   5  -3  591.64   48.50 
   1  -5   3  696.73   49.99 
   1  -5   3  683.73   47.80 
  -2   5  -3 2264.07  158.68 
  -3   5  -3  451.25   33.30 
  -3   5  -3  349.77   33.20 
   3  -5   3  417.76   32.70 
   4  -5   3 1158.88   82.19 
   4  -5   3 1243.08   85.49 
  -5   5  -3   39.20   12.10 
   5  -5   3   51.69    4.90 
   5  -5   3   50.89    5.40 
   5  -5   3   60.29   10.10 
   6  -5   3 1594.04  109.69 
  -7   5  -3  105.39   20.20 
   7  -5   3  125.29   16.90 
   7  -5   3  128.59   11.00 
   7  -5   3  129.89   10.60 
  -8   5  -3   28.10    5.90 
  -8   5  -3   16.60    5.70 
  -8   5  -3   33.40   15.30 
   8  -5   3   18.60   10.00 
   8  -5   3   35.50    6.00 
  -9   5  -3 1420.76   99.79 
  -9   5  -3 1402.76  112.79 
  -9   5  -3 1484.45  100.99 
 -10   5  -3 1013.70   67.69 
 -10   5  -3  810.42   80.19 
 -10   5  -3  895.11   66.09 
  10  -5   3  989.80   66.19 
 -11   5  -3 1083.29   74.39 
  11  -5   3  986.00   72.79 
 -12   5  -3  180.28   17.90 
  12  -5   3  164.78   17.10 
  12  -5   3  122.69   17.20 
 -13   5  -3   78.69   13.00 
  13  -5   3   76.29   11.50 
 -14   5  -3   25.10   11.70 
  14  -5   3    4.00   10.30 
  14  -5   3   20.80    8.00 
 -15   5  -3   40.90   11.20 
  15  -5   3   16.00   10.50 
  16  -5   3   49.00   10.00 
  15   4  -3   94.39   13.20 
  15   4  -3  143.19   13.20 
  14   4  -3    2.00    9.40 
  14   4  -3   16.30    8.50 
 -14  -4   3   -2.20    6.70 
  13   4  -3   84.99   14.20 
 -13  -4   3  120.09   12.30 
  12   4  -3  131.29   16.40 
  12   4  -3  143.19   14.80 
 -12  -4   3   97.39   11.20 
 -11  -4   3   90.39    9.20 
  10   4  -3  153.08   16.60 
  10   4  -3  163.78   14.80 
  10   4  -3  161.08   19.10 
   9   4  -3  495.45   37.40 
   9   4  -3  521.95   36.20 
  -9  -4   3  483.85   49.30 
   8   4  -3  107.39   14.60 
   8   4  -3   92.69   11.70 
   8   4  -3   78.79    8.60 
   8   4  -3   79.89   10.10 
  -8  -4   3   93.89   18.00 
  -8  -4   3   59.49   11.70 
   7   4  -3   97.89   14.80 
   7   4  -3   73.49    8.40 
   7   4  -3   65.49    7.20 
   7   4  -3   75.19    9.70 
  -7  -4   3   83.99   15.30 
  -7  -4   3   49.50   10.00 
   6   4  -3   37.50    4.50 
   6   4  -3   43.70    7.30 
   6   4  -3   39.20    5.40 
   6   4  -3   43.10    9.00 
  -6  -4   3   47.30   10.80 
  -6  -4   3   27.90    7.10 
   5   4  -3  129.29   10.30 
   5   4  -3  161.88   13.90 
   5   4  -3  121.79   10.80 
   5   4  -3  150.98   12.60 
  -5  -4   3  134.69   13.90 
   4   4  -3  955.40   67.99 
   4   4  -3  902.91   67.19 
  -4  -4   3 1071.49   70.89 
   3   4  -3 2006.30  131.89 
  -3  -4   3 1818.42  132.79 
   1   4  -3   20.10    3.50 
  -1  -4   3   24.20    4.70 
  -1  -4   3   18.60    4.10 
  -1  -4   3   19.10    1.60 
   0   4  -3 2468.75  167.48 
   0   4  -3 2265.07  168.88 
   0  -4   3 2671.93  169.48 
   0  -4   3 2347.77  168.28 
  -1   4  -3 1733.33  122.99 
   1  -4   3 1854.91  124.09 
   1  -4   3 1690.13  122.09 
  -2   4  -3  655.83   46.20 
   2  -4   3  589.94   44.90 
  -3   4  -3 1779.42  117.39 
   3  -4   3 1750.92  119.59 
   3  -4   3 1460.55  115.69 
  -4   4  -3 2820.12  176.88 
   4  -4   3 2528.75  178.78 
   4  -4   3 2219.48  174.88 
   5  -4   3 1588.94  113.89 
   5  -4   3 1737.43  117.29 
  -6   4  -3  121.19   11.00 
  -6   4  -3  121.79   18.20 
   6  -4   3  154.78   16.50 
   6  -4   3  163.18   11.40 
  -7   4  -3    2.10    4.10 
  -7   4  -3    0.70    3.60 
  -7   4  -3   13.20   10.70 
   7  -4   3    4.80    2.90 
   7  -4   3   -4.20    6.90 
   7  -4   3    6.90    4.00 
   7  -4   3    0.10    3.50 
  -8   4  -3  483.15   36.90 
  -8   4  -3  412.46   60.99 
   8  -4   3  541.95   35.60 
  -9   4  -3   82.09   10.10 
  -9   4  -3   52.89    8.10 
  -9   4  -3   77.59   22.20 
   9  -4   3   64.39    8.10 
   9  -4   3   48.80    6.70 
 -10   4  -3  308.27   24.60 
 -10   4  -3  313.77   41.10 
  10  -4   3  290.77   25.80 
  10  -4   3  327.67   24.50 
 -11   4  -3   52.59    9.80 
 -11   4  -3   53.89   10.20 
  11  -4   3   37.10    8.60 
  11  -4   3   28.30    9.60 
  12  -4   3  830.42   59.29 
 -13   4  -3   15.20   10.40 
  13  -4   3    7.30   10.30 
  13  -4   3    2.40    7.60 
  14  -4   3   81.49   14.30 
  14  -4   3   98.79   11.50 
 -15   4  -3    0.80   11.00 
  15  -4   3   -8.10    9.50 
 -16   4  -3   35.00   10.10 
  16  -4   3   14.50    8.90 
  15   3  -3   15.10    8.20 
  15   3  -3    6.70    8.40 
 -15  -3   3   25.90    7.40 
  14   3  -3  101.29   18.00 
  14   3  -3   59.99   12.60 
 -14  -3   3   98.69   12.20 
 -14  -3   3   85.19   15.00 
  13   3  -3    9.20    8.80 
  13   3  -3   13.30    9.70 
 -13  -3   3   18.50    6.60 
  12   3  -3   15.50    8.10 
  12   3  -3   26.80   10.20 
 -12  -3   3   13.60    5.50 
  11   3  -3   13.70    8.70 
 -11  -3   3   63.59   26.80 
 -11  -3   3    2.00    4.90 
  10   3  -3  384.56   31.60 
  10   3  -3  437.36   30.30 
 -10  -3   3  402.36   47.20 
   9   3  -3 2771.22  183.18 
   9   3  -3 2755.52  183.18 
   9   3  -3 2471.25  181.88 
   9   3  -3 2711.13  181.08 
  -9  -3   3 2426.26  203.68 
   8   3  -3 4353.36  269.27 
   8   3  -3 3471.95  267.27 
   8   3  -3 3729.23  268.27 
  -8  -3   3 4049.59  275.57 
   7   3  -3  767.62   52.59 
   7   3  -3  733.53   50.79 
   7   3  -3  720.63   51.39 
  -7  -3   3  703.63   53.39 
   6   3  -3 1296.67   94.99 
   6   3  -3 1408.26   96.39 
   6   3  -3 1312.17   95.39 
  -6  -3   3 1538.65  101.19 
  -5  -3   3 3565.94  248.08 
   4   3  -3  183.38   14.10 
  -4  -3   3  171.88   14.50 
   3   3  -3  408.16   28.00 
  -3  -3   3  370.26   28.40 
   1   3  -3 4257.07  293.37 
   0   3  -3  902.41   59.09 
   0   3  -3  818.42   59.99 
   0  -3   3  756.82   59.49 
   0  -3   3  924.41   60.69 
  -1   3  -3 2621.64  182.18 
  -3   3  -3    3.00    5.60 
  -3   3  -3    3.10    3.70 
   3  -3   3    4.90    2.30 
   3  -3   3    3.50    6.20 
   3  -3   3    2.30    3.30 
  -4   3  -3 4699.83  315.57 
   4  -3   3 4408.46  316.87 
  -5   3  -3  172.88   21.90 
   5  -3   3  245.98   15.70 
   5  -3   3  190.98   15.20 
   5  -3   3  220.88   19.50 
  -6   3  -3   58.99   13.60 
   6  -3   3   85.59    7.40 
   6  -3   3   84.69    6.80 
   6  -3   3   82.39   12.40 
  -7   3  -3 1418.26  105.09 
  -7   3  -3 1340.87  111.99 
   7  -3   3 1646.64  104.09 
   7  -3   3 1613.84  105.49 
  -8   3  -3   71.69   19.10 
  -8   3  -3  113.89   11.40 
  -9   3  -3  207.08   30.80 
  -9   3  -3  157.48   14.90 
   9  -3   3  157.68   14.00 
   9  -3   3  191.68   15.40 
 -10   3  -3  532.95   57.29 
 -10   3  -3  616.44   41.80 
  10  -3   3  551.64   40.80 
  10  -3   3  626.84   41.70 
  10  -3   3  519.15   42.50 
 -11   3  -3  108.89   14.00 
  11  -3   3  111.19   13.00 
  11  -3   3   84.29   13.10 
  12  -3   3  292.17   26.30 
 -13   3  -3   57.39   11.80 
  13  -3   3   39.00    7.90 
  13  -3   3   36.30   11.90 
  14  -3   3  224.18   23.40 
 -15   3  -3   27.80   11.30 
  15  -3   3    6.40   10.10 
 -16   3  -3    9.30    9.80 
  16  -3   3    2.00    8.60 
  16   2  -3   11.30    7.10 
  16   2  -3   13.60    7.40 
 -16  -2   3   34.30   12.20 
  15   2  -3   64.39   10.60 
 -15  -2   3   81.09   10.40 
  14   2  -3  128.89   18.60 
  14   2  -3  196.18   17.50 
 -14  -2   3  157.58   16.50 
  13   2  -3   92.29   13.20 
 -13  -2   3   89.29   11.00 
  12   2  -3  253.37   21.70 
 -12  -2   3  184.38   21.00 
  11   2  -3   59.19   10.50 
  11   2  -3   62.09    8.50 
 -11  -2   3   57.99    7.70 
  10   2  -3  149.59   14.30 
  10   2  -3  115.69   12.50 
 -10  -2   3  150.28   25.90 
   9   2  -3 1157.68   81.19 
   9   2  -3 1162.88   82.29 
   9   2  -3 1155.98   80.19 
  -9  -2   3 1157.58   79.59 
   8   2  -3  305.57   22.00 
   8   2  -3  287.87   22.70 
   8   2  -3  335.37   24.20 
   8   2  -3  292.07   24.30 
  -8  -2   3  277.37   25.10 
  -8  -2   3  302.97   32.30 
  -7  -2   3 8178.78  622.54 
  -7  -2   3 9864.61  630.04 
  -7  -2   3 9366.46  624.94 
  -6  -2   3 3140.29  206.18 
  -6  -2   3 2845.82  204.58 
   3   2  -3 1370.16   97.89 
  -3  -2   3 1466.65   97.99 
   2   2  -3 1137.59   79.49 
  -2  -2   3 1164.28   79.59 
   1   2  -3 1397.06   86.89 
   1   2  -3 1211.08   86.09 
   1   2  -3 1245.48   87.09 
  -1  -2   3 1186.28   86.89 
   0   2  -3 1439.66   90.39 
   0   2  -3 1168.68   88.89 
   2  -2   3 1135.39   80.39 
   2  -2   3 1124.19   81.69 
   2  -2   3 1245.28   83.99 
  -3   2  -3  141.89   12.30 
   3  -2   3  111.19    9.50 
   3  -2   3  119.89   12.00 
   3  -2   3  131.39   15.00 
   4  -2   3  325.07   26.80 
   4  -2   3  350.46   24.30 
  -5   2  -3  114.09   16.50 
   5  -2   3  126.09   10.30 
   5  -2   3  135.59    9.80 
  -7   2  -3    9.30    3.80 
  -7   2  -3    5.10   10.80 
   7  -2   3   18.60    4.50 
   7  -2   3   14.70    3.80 
   7  -2   3    8.60    3.60 
  -8   2  -3 1798.52  149.19 
  -8   2  -3 2231.68  141.39 
   8  -2   3 1941.01  141.49 
   8  -2   3 2138.59  140.39 
  -9   2  -3  621.24   45.20 
  -9   2  -3  530.75   57.49 
   9  -2   3  648.44   44.70 
   9  -2   3  691.43   45.40 
 -10   2  -3  -13.70   18.40 
 -10   2  -3   14.50    7.00 
  10  -2   3   10.20    6.10 
  10  -2   3   13.10    8.50 
  10  -2   3   15.80    5.40 
 -11   2  -3   52.79   30.50 
 -11   2  -3  116.99   13.90 
  11  -2   3   71.19   12.80 
  11  -2   3   88.09   11.50 
  12  -2   3  609.34   40.60 
  12  -2   3  495.75   42.80 
 -13   2  -3   27.80   11.40 
  13  -2   3   11.90   11.00 
  13  -2   3   11.80    5.30 
 -14   2  -3   76.79   22.90 
 -14   2  -3  103.09   14.20 
  14  -2   3   64.49   13.70 
 -15   2  -3   25.60   11.40 
  15  -2   3    8.40   10.10 
  16   1  -3   42.30    8.90 
 -16  -1   3   63.49    9.40 
  15   1  -3    5.20    8.10 
  15   1  -3    5.30    8.60 
 -15  -1   3    4.70    8.20 
  14   1  -3   64.79   11.80 
  14   1  -3   90.39   11.20 
 -14  -1   3   50.99    9.10 
  13   1  -3  162.58   16.90 
 -13  -1   3  126.49   14.10 
  12   1  -3  175.08   16.40 
  11   1  -3 1745.53  130.39 
 -11  -1   3 1849.91  154.68 
 -11  -1   3 2016.40  129.39 
  10   1  -3  106.79   12.60 
  10   1  -3  119.59   11.30 
 -10  -1   3  131.69   25.10 
   9   1  -3  523.45   37.70 
   9   1  -3  475.75   36.00 
   9   1  -3  485.05   35.10 
  -9  -1   3  498.35   34.50 
   8   1  -3 1458.65   97.99 
   8   1  -3 1322.47   98.79 
   8   1  -3 1383.26   97.29 
  -8  -1   3 1499.35  105.99 
   7   1  -3  155.58   12.80 
   7   1  -3  176.98   14.80 
  -7  -1   3  171.18   20.80 
  -7  -1   3  181.78   15.20 
   6   1  -3  546.15   41.80 
   6   1  -3  541.15   43.60 
  -6  -1   3  625.64   42.90 
  -6  -1   3  626.74   41.20 
  -6  -1   3  668.23   47.80 
   5   1  -3 1316.07   99.59 
  -5  -1   3 1407.76   98.59 
  -5  -1   3 1593.44   99.49 
  -5  -1   3 1438.26  102.89 
   4   1  -3  145.09   10.80 
  -4  -1   3  123.39   13.50 
  -4  -1   3  131.39    9.90 
  -3  -1   3 2896.31  194.88 
  -3  -1   3 2804.72  194.98 
   2   1  -3  514.55   37.00 
   2   1  -3  554.34   36.70 
  -2  -1   3  500.45   36.60 
  -2  -1   3  546.05   36.80 
   0   1  -3  399.16   26.80 
   0   1  -3  359.66   26.30 
   0   1  -3  376.66   27.20 
   0  -1   3  393.16   28.10 
   0  -1   3  355.26   27.20 
   0  -1   3  391.36   26.60 
  -1   1  -3  544.25   41.40 
  -1   1  -3  629.74   42.50 
  -1   1  -3  606.84   43.90 
   1  -1   3  599.44   42.60 
   1  -1   3  606.14   41.80 
  -2   1  -3 2053.99  136.89 
   2  -1   3 2092.19  138.69 
   2  -1   3 1783.72  136.69 
  -3   1  -3   68.09    8.20 
  -3   1  -3   44.70    9.30 
   3  -1   3   82.59   11.00 
   3  -1   3   61.29    5.80 
  -4   1  -3    5.90    5.50 
  -4   1  -3    5.50    6.10 
   4  -1   3    2.70    6.00 
   4  -1   3    6.10    2.70 
   5  -1   3 1000.60   73.49 
   5  -1   3 1066.79   73.69 
   5  -1   3 1116.89   73.09 
   6  -1   3  652.83   48.40 
   6  -1   3  681.93   48.10 
   6  -1   3  696.23   47.60 
   6  -1   3  708.83   48.10 
  -7   1  -3 1872.71  155.28 
   7  -1   3 2218.58  147.99 
   7  -1   3 2223.48  148.19 
   7  -1   3 2347.36  147.69 
   7  -1   3 2060.89  148.59 
  -8   1  -3  848.72   71.59 
   8  -1   3  961.50   61.49 
   8  -1   3  806.02   61.79 
  -9   1  -3   23.50   17.30 
  -9   1  -3   30.40    6.40 
   9  -1   3   33.00    6.30 
   9  -1   3   25.20    5.80 
   9  -1   3   22.40    7.90 
 -10   1  -3   96.79   11.60 
 -10   1  -3   91.29   23.50 
  10  -1   3   70.99    8.60 
  10  -1   3   61.29    8.20 
  10  -1   3   53.09   10.70 
 -11   1  -3   30.00   27.50 
  11  -1   3   -0.10    5.30 
  11  -1   3   -5.00   13.10 
  12  -1   3  589.14   39.30 
  12  -1   3  498.05   42.30 
  13  -1   3   36.30   11.90 
 -14   1  -3  220.68   28.50 
 -15   1  -3   49.30   11.70 
  15  -1   3   27.30   10.70 
  16   0  -3   -1.20    7.60 
  16   0  -3   -4.20    7.50 
 -16   0   3    1.80    8.00 
  15   0  -3    8.80    8.50 
  15   0  -3   16.60    9.00 
 -15   0   3   15.70    8.00 
  14   0  -3  177.28   17.70 
 -14   0   3  146.39   15.40 
  13   0  -3   -4.40    8.00 
  13   0  -3    4.00    7.50 
 -13   0   3    0.10    6.80 
  12   0  -3  757.32   48.80 
  12   0  -3  632.84   50.09 
 -12   0   3  653.53   49.50 
  11   0  -3    8.60    6.10 
  11   0  -3    9.40    7.20 
 -11   0   3   26.50   18.60 
 -11   0   3   12.20    5.80 
  10   0  -3  483.45   33.00 
  10   0  -3  419.46   34.00 
 -10   0   3  422.36   46.40 
 -10   0   3  482.55   32.80 
   9   0  -3   70.49    7.40 
   9   0  -3   62.29    9.90 
   9   0  -3   64.69    5.90 
   9   0  -3   60.49    8.40 
  -9   0   3   72.19   18.80 
  -9   0   3   74.69   11.20 
  -9   0   3   59.29    6.60 
   8   0  -3  369.66   27.10 
   8   0  -3  358.16   25.90 
   8   0  -3  353.96   28.20 
   8   0  -3  337.47   26.20 
  -8   0   3  395.96   35.40 
  -8   0   3  421.66   29.30 
   7   0  -3   34.50    3.90 
   7   0  -3   28.70    4.30 
   7   0  -3   32.20    6.30 
   7   0  -3   40.20    5.10 
  -7   0   3   46.50   11.70 
  -7   0   3   36.60    8.20 
   6   0  -3 3057.89  204.38 
  -6   0   3 2981.90  208.28 
  -6   0   3 2876.11  204.08 
   5   0  -3  296.67   22.50 
  -5   0   3  297.37   25.90 
  -5   0   3  327.37   21.10 
  -5   0   3  287.57   21.60 
   4   0  -3 1927.81  131.29 
  -4   0   3 1932.21  130.59 
  -4   0   3 1861.11  133.79 
   3   0  -3   13.70    2.80 
   3   0  -3   10.60    2.50 
  -3   0   3   11.30    1.90 
   2   0  -3   51.69    3.70 
   2   0  -3   45.50    5.00 
  -2   0   3   46.10    4.40 
   1   0  -3  664.73   49.80 
   1   0  -3  756.72   49.99 
   1   0  -3  726.03   49.90 
  -1   0   3  735.63   49.90 
  -2   0  -3 1275.47   87.19 
  -2   0  -3 1110.79   88.29 
  -2   0  -3 1261.07   86.29 
   2   0   3 1232.58   85.99 
   2   0   3 1355.26   88.89 
  -3   0  -3   15.30    4.50 
   3   0   3   15.70    5.90 
  -4   0  -3 2447.06  171.48 
   4   0   3 2486.55  169.58 
   5   0   3  126.49   15.80 
   5   0   3  111.69   10.60 
   5   0   3  126.89    9.40 
   5   0   3  126.49   10.60 
   5   0   3  122.19   10.00 
  -6   0  -3   51.89   12.70 
  -6   0  -3   47.60    5.80 
   6   0   3   64.19    7.10 
   6   0   3   54.69    7.10 
   6   0   3   56.79    5.60 
   6   0   3   67.49    6.60 
  -7   0  -3   16.20    4.20 
  -7   0  -3   13.50   11.40 
   7   0   3   17.50    4.30 
   7   0   3   21.80    4.10 
   7   0   3   12.00    5.60 
   7   0   3   15.80    4.30 
  -8   0  -3  367.46   27.30 
  -8   0  -3  356.16   39.50 
   8   0   3  337.37   28.20 
   8   0   3  373.96   27.50 
   8   0   3  400.96   27.10 
  -9   0  -3 1105.29   69.49 
  -9   0  -3 1113.69   83.79 
   9   0   3  977.40   68.69 
   9   0   3  864.31   70.09 
   9   0   3  932.11   68.99 
 -10   0  -3  317.57   41.70 
  10   0   3  255.77   19.00 
  10   0   3  198.38   21.00 
  10   0   3  229.38   18.50 
  11   0   3   44.70   11.30 
  11   0   3   44.40    6.20 
 -12   0  -3   28.30   20.40 
 -12   0  -3   -3.30   10.10 
  12   0   3   -0.60    9.10 
 -13   0  -3   13.30   17.50 
 -13   0  -3    4.60   11.00 
  13   0   3    1.50    9.90 
 -14   0  -3   51.89   12.40 
 -14   0  -3   36.30   16.90 
 -15   0  -3   27.30   10.80 
  15   0   3    7.00    9.70 
  16  -1  -3    8.10    6.70 
  16  -1  -3    9.20    7.80 
 -16   1   3    9.00    8.20 
  15  -1  -3    5.70    7.60 
 -15   1   3   19.40    8.30 
  14  -1  -3   33.40    9.80 
  14  -1  -3   46.50    9.80 
 -14   1   3   30.00    8.20 
  13  -1  -3   33.80    9.40 
  13  -1  -3   53.69    8.90 
 -13   1   3   36.40    8.20 
  12  -1  -3   22.80    8.20 
  12  -1  -3   27.20    7.50 
 -12   1   3   22.70    8.00 
  11  -1  -3   51.89    9.00 
  11  -1  -3   57.59    7.30 
  11  -1  -3   41.70    5.60 
 -11   1   3   40.50    7.40 
  10  -1  -3 1108.59   82.69 
  10  -1  -3 1215.48   81.79 
  10  -1  -3 1247.38   81.49 
 -10   1   3 1130.59   93.69 
 -10   1   3 1177.78   81.69 
   9  -1  -3   21.50    3.80 
   9  -1  -3   11.00    5.10 
   9  -1  -3   13.70    4.60 
  -9   1   3   17.50    4.00 
  -9   1   3    3.30    6.20 
  -9   1   3    6.10   11.80 
   8  -1  -3   10.70    2.90 
   8  -1  -3    5.40    4.00 
   8  -1  -3    1.20    5.20 
   8  -1  -3    2.10    3.50 
  -8   1   3   -1.30    6.80 
  -8   1   3    5.70    2.70 
  -8   1   3   12.00   10.60 
   7  -1  -3  101.29   10.40 
   7  -1  -3   92.29    7.50 
   7  -1  -3   82.69    7.80 
   7  -1  -3  105.99    8.70 
  -7   1   3   95.99    7.40 
  -7   1   3   76.69   13.90 
  -7   1   3   87.09    8.80 
   6  -1  -3  215.18   14.40 
   6  -1  -3  207.68   16.10 
   6  -1  -3  180.88   14.30 
  -6   1   3  190.98   14.80 
  -6   1   3  214.08   20.60 
   5  -1  -3  106.89    8.80 
  -5   1   3   98.89    7.00 
  -5   1   3   83.79    7.00 
   4  -1  -3   11.70    3.10 
   4  -1  -3    8.60    2.50 
  -4   1   3    7.50    4.50 
  -4   1   3    5.90    1.70 
   3  -1  -3  873.81   59.99 
   3  -1  -3  797.62   59.39 
   3  -1  -3  931.11   60.09 
  -3   1   3  866.61   59.69 
   2  -1  -3  404.76   27.20 
   2  -1  -3  367.56   27.10 
  -1  -1  -3  229.88   17.30 
   1   1   3  238.08   17.40 
  -2  -1  -3 4259.47  286.27 
   2   1   3 4044.20  286.27 
  -3  -1  -3  268.77   24.30 
  -3  -1  -3  271.97   21.90 
   3   1   3  320.27   21.50 
   4   1   3  341.27   27.40 
   4   1   3  330.07   23.00 
   4   1   3  320.57   24.00 
   4   1   3  302.67   23.20 
  -5  -1  -3   23.30    9.80 
  -5  -1  -3   31.70    4.50 
   5   1   3   38.70    4.20 
   5   1   3   36.70    5.60 
   5   1   3   43.70    9.70 
   5   1   3   46.90    5.60 
  -6  -1  -3   63.89    7.10 
  -6  -1  -3   69.39   14.90 
   6   1   3   71.29    7.00 
   6   1   3   75.79    8.50 
   6   1   3   70.59    7.40 
   6   1   3   66.09    6.40 
  -7  -1  -3  149.19   12.50 
  -7  -1  -3  134.49   23.60 
   7   1   3  153.58   11.70 
   7   1   3  142.09   13.60 
   7   1   3  148.09   12.10 
  -8  -1  -3  275.37   35.70 
  -8  -1  -3  352.96   24.10 
   8   1   3  322.47   23.20 
   8   1   3  291.97   24.90 
  -9  -1  -3    2.40   17.70 
  -9  -1  -3    0.30    6.60 
   9   1   3    2.90    4.90 
   9   1   3   -2.30    6.40 
   9   1   3    2.30    4.20 
  10   1   3  249.58   17.80 
  10   1   3  198.28   20.90 
 -11  -1  -3  239.18   21.40 
 -11  -1  -3  182.18   27.20 
 -12  -1  -3   38.50   11.00 
 -12  -1  -3   40.00   19.20 
 -13  -1  -3   54.59   12.10 
 -13  -1  -3   24.40   18.20 
  13   1   3   34.10   11.40 
 -14  -1  -3   31.80   10.90 
  14   1   3   12.60   10.10 
  15   1   3   46.10   10.50 
  16  -2  -3    8.70    7.80 
  16  -2  -3   -4.80    6.40 
 -16   2   3   11.70    8.40 
  15  -2  -3   21.00    8.40 
  14  -2  -3   21.40    8.50 
  14  -2  -3   17.40    9.20 
 -14   2   3   13.80    7.40 
  13  -2  -3   41.40    9.00 
  13  -2  -3   36.80    9.20 
 -13   2   3   24.50    7.90 
  12  -2  -3   32.30    8.70 
  12  -2  -3   40.90    5.60 
  12  -2  -3   46.90    8.20 
  11  -2  -3 1933.81  138.59 
 -11   2   3 2052.69  158.58 
 -11   2   3 2024.70  137.89 
  10  -2  -3  504.95   35.60 
  10  -2  -3  525.85   35.80 
 -10   2   3  490.05   35.80 
 -10   2   3  457.35   47.90 
   9  -2  -3  690.63   46.30 
   9  -2  -3  675.03   46.40 
   9  -2  -3  600.14   47.10 
  -9   2   3  694.63   57.09 
   8  -2  -3    1.60    3.10 
   8  -2  -3    5.90    4.10 
   8  -2  -3    5.70    3.60 
  -8   2   3    6.00    9.40 
  -8   2   3    1.40    3.20 
   7  -2  -3  434.06   30.90 
   7  -2  -3  483.65   32.60 
   7  -2  -3  409.76   30.90 
  -7   2   3  436.56   37.80 
  -7   2   3  449.56   30.90 
   6  -2  -3 1732.23  118.29 
   6  -2  -3 1736.33  118.29 
  -6   2   3 1690.03  123.29 
  -6   2   3 1737.43  118.19 
   5  -2  -3   33.00    4.20 
  -5   2   3   23.70    7.20 
  -5   2   3   26.30    3.40 
   4  -2  -3 3491.65  242.08 
  -4   2   3 3582.24  245.08 
   3  -2  -3 2149.28  149.79 
   3  -2  -3 2225.28  149.99 
  -3   2   3 2110.69  152.08 
  -3   2   3 2246.48  149.79 
   2  -2  -3 1337.67   96.89 
   2  -2  -3 1504.45   96.59 
  -2   2   3 1376.36   96.89 
   1  -2  -3   20.30    3.00 
   1  -2  -3   18.30    2.30 
  -1   2   3   17.80    3.40 
   0  -2  -3   83.49    7.70 
   0  -2  -3   89.99    6.70 
   0   2   3   92.69    8.10 
  -1  -2  -3 1289.07   98.89 
   1   2   3 1534.25  100.09 
   1   2   3 1475.85   99.19 
  -2  -2  -3  166.68   13.00 
   2   2   3  150.78   14.60 
   2   2   3  172.38   13.10 
  -3  -2  -3  307.47   24.80 
  -3  -2  -3  306.67   26.60 
   3   2   3  353.96   26.80 
   3   2   3  368.26   25.10 
  -4  -2  -3 2308.07  168.38 
  -4  -2  -3 2324.67  170.08 
  -4  -2  -3 2449.35  165.98 
   4   2   3 2592.54  166.38 
  -5  -2  -3   64.49   12.80 
  -5  -2  -3   59.79    7.00 
  -5  -2  -3   71.49   10.10 
   5   2   3   85.89    8.90 
   5   2   3   79.69   12.30 
   5   2   3   63.39    6.50 
   5   2   3   70.29    7.50 
   5   2   3   72.59    9.30 
   5   2   3   73.59    6.10 
  -6  -2  -3  176.18   23.80 
  -6  -2  -3  180.18   19.10 
  -6  -2  -3  174.58   14.90 
   6   2   3  186.68   14.20 
   6   2   3  223.18   16.80 
   6   2   3  216.28   16.60 
   6   2   3  179.68   15.90 
   6   2   3  192.88   14.60 
  -7  -2  -3    8.10    4.90 
  -7  -2  -3    0.00   11.80 
  -7  -2  -3    9.90    8.00 
   7   2   3    8.80    3.80 
   7   2   3    5.20    6.00 
   7   2   3   14.70    6.60 
   7   2   3    9.60    3.70 
  -8  -2  -3   23.70   17.70 
  -8  -2  -3   32.20   13.30 
  -8  -2  -3   58.19    7.90 
   8   2   3   39.70    8.80 
   8   2   3   60.69    9.40 
   8   2   3   42.40    6.10 
   8   2   3   46.10    5.90 
  -9  -2  -3  291.27   29.50 
   9   2   3  243.98   19.40 
   9   2   3  269.97   19.00 
   9   2   3  227.48   22.10 
  10   2   3  416.96   33.10 
 -11  -2  -3   15.10   10.10 
 -11  -2  -3   15.30   17.20 
  11   2   3    5.20    9.40 
 -12  -2  -3   43.30   11.10 
 -12  -2  -3   20.30   18.60 
  12   2   3   16.30   10.60 
 -13  -2  -3  282.07   36.50 
 -14  -2  -3   19.10   10.00 
  14   2   3    3.90    9.80 
  16  -3  -3    4.30    7.60 
 -16   3   3   -1.80    8.40 
  15  -3  -3   52.59    9.40 
  14  -3  -3    8.20    7.80 
  14  -3  -3    9.50    8.50 
 -14   3   3    2.70    7.60 
  13  -3  -3  117.29   14.80 
  13  -3  -3  157.08   12.60 
  12  -3  -3  250.47   23.60 
  12  -3  -3  344.97   22.40 
 -12   3   3  250.67   23.20 
  11  -3  -3  424.06   27.90 
  11  -3  -3  397.96   27.80 
  11  -3  -3  313.17   28.60 
 -11   3   3  358.86   28.30 
  10  -3  -3  762.12   51.69 
  10  -3  -3  804.52   51.79 
 -10   3   3  670.13   51.79 
 -10   3   3  691.13   63.89 
   9  -3  -3  508.95   34.50 
   9  -3  -3  434.46   35.10 
   9  -3  -3  510.75   34.50 
  -9   3   3  469.85   44.60 
  -9   3   3  491.35   34.70 
   8  -3  -3  132.69   11.00 
   8  -3  -3  146.89   10.90 
  -8   3   3  144.59   20.80 
  -8   3   3  119.19   11.10 
   7  -3  -3   74.09    6.70 
  -7   3   3   54.79   13.20 
  -7   3   3   77.69    7.20 
   6  -3  -3  295.07   20.50 
   6  -3  -3  258.07   20.20 
   6  -3  -3  274.87   18.90 
   6  -3  -3  255.57   19.00 
  -6   3   3  227.48   24.70 
  -6   3   3  273.47   19.10 
   5  -3  -3   36.20    5.10 
   5  -3  -3   29.80    4.70 
   5  -3  -3   38.70    4.10 
   5  -3  -3   34.50    5.50 
  -5   3   3   30.00    8.20 
  -5   3   3   30.70    3.70 
   4  -3  -3  666.73   45.90 
   4  -3  -3  659.73   45.60 
   4  -3  -3  655.53   45.30 
  -4   3   3  660.13   45.30 
  -4   3   3  586.34   48.10 
   3  -3  -3 1634.44  109.29 
   3  -3  -3 1473.95  109.59 
   3  -3  -3 1689.63  108.89 
  -3   3   3 1634.44  109.19 
  -3   3   3 1481.45  111.19 
  -2   3   3 5813.22  401.66 
   1  -3  -3    9.30    1.30 
   1  -3  -3    8.50    3.20 
  -1   3   3    7.90    3.40 
   0  -3  -3  209.68   16.60 
   0   3   3  231.58   17.10 
  -1  -3  -3   59.89    7.10 
   1   3   3   56.89    7.20 
   1   3   3   63.19    7.60 
  -2  -3  -3  962.70   70.79 
   2   3   3 1047.30   71.49 
   2   3   3  988.80   71.09 
   2   3   3 1046.90   70.09 
  -3  -3  -3  151.08   11.80 
  -3  -3  -3  155.78   14.10 
   3   3   3  176.78   14.50 
   3   3   3  153.28   11.90 
   3   3   3  161.48   14.20 
   3   3   3  158.98   12.30 
  -4  -3  -3 1216.28   86.39 
   4   3   3 1318.07   86.29 
   4   3   3 1159.18   84.79 
   4   3   3 1309.97   87.39 
   4   3   3 1140.49   84.39 
  -5  -3  -3   64.79    9.80 
  -5  -3  -3   68.99   11.90 
  -5  -3  -3   73.89    7.60 
   5   3   3   78.09    8.40 
   5   3   3   82.29   10.30 
   5   3   3   82.59   12.60 
   5   3   3   66.19    6.30 
   5   3   3   72.39    6.90 
   5   3   3   75.79   10.00 
  -6  -3  -3   52.89   13.10 
  -6  -3  -3   54.19   10.70 
  -6  -3  -3   50.69    6.40 
   6   3   3   48.90    8.60 
   6   3   3   45.70    5.70 
   6   3   3   55.99    6.20 
  -7  -3  -3    3.70   10.00 
  -7  -3  -3    5.50    5.50 
  -7  -3  -3   12.60   12.70 
   7   3   3   12.70    6.20 
   7   3   3    8.00    3.70 
   7   3   3    6.80    3.70 
   7   3   3   14.50    7.60 
  -8  -3  -3   20.80   11.80 
  -8  -3  -3   35.60   17.00 
  -8  -3  -3   18.10    7.00 
   8   3   3   17.70    8.70 
   8   3   3    7.80    7.00 
   8   3   3   11.40    3.90 
  -9  -3  -3   52.69    9.50 
  -9  -3  -3   34.50   15.80 
   9   3   3   45.50   10.60 
   9   3   3   44.20   10.80 
 -10  -3  -3   34.90    9.60 
 -10  -3  -3   33.30   17.30 
  10   3   3   18.10    9.90 
 -11  -3  -3 1669.53  116.49 
 -12  -3  -3   38.20   10.50 
 -12  -3  -3   15.00   17.20 
  12   3   3   12.10   10.60 
 -13  -3  -3    4.70    9.80 
  13   3   3   11.70   10.10 
 -14  -3  -3    8.70    8.60 
  14   3   3    5.40    9.30 
 -16   4   3  117.49   15.10 
  15  -4  -3    8.40    9.20 
  15  -4  -3    5.30    7.10 
 -15   4   3    7.00   11.30 
  14  -4  -3   83.59   10.40 
  14  -4  -3   73.19    8.20 
  14  -4  -3   47.20   10.10 
  13  -4  -3   32.00    7.50 
  13  -4  -3   26.40    8.50 
  13  -4  -3   19.90    8.30 
 -13   4   3   21.70    8.00 
  12  -4  -3   19.70    7.50 
  12  -4  -3   40.40    8.00 
 -12   4   3   16.80    7.90 
  11  -4  -3   37.50    7.10 
  11  -4  -3   29.70    7.50 
  11  -4  -3   29.90    6.70 
 -11   4   3   21.10    7.40 
 -11   4   3   30.00   19.10 
  10  -4  -3   24.60    6.70 
  10  -4  -3   34.40    6.20 
  10  -4  -3   37.90    6.10 
 -10   4   3   32.20    7.10 
 -10   4   3   17.00   15.00 
   9  -4  -3 1422.56   92.39 
   9  -4  -3 1400.46   92.39 
  -9   4   3 1302.07   92.59 
  -9   4   3 1188.58  101.59 
   8  -4  -3 1236.68   81.69 
  -8   4   3 1231.98   82.79 
  -8   4   3 1057.79   89.49 
   7  -4  -3   73.99    9.50 
   7  -4  -3   69.49    7.20 
   7  -4  -3   80.59    6.80 
  -7   4   3   74.49    8.40 
  -7   4   3   67.19    7.60 
  -7   4   3   62.59   13.60 
   6  -4  -3   27.30    3.90 
   6  -4  -3   31.20    3.70 
   6  -4  -3   26.10    5.70 
  -6   4   3   16.80    8.40 
  -6   4   3   31.10    4.50 
  -6   4   3   40.60    5.20 
   5  -4  -3  112.29   10.70 
   5  -4  -3   94.99    8.30 
   5  -4  -3  100.99   10.10 
  -5   4   3  106.49    8.50 
  -5   4   3   97.49   13.90 
   4  -4  -3   89.39    9.20 
   4  -4  -3  102.09    8.50 
   4  -4  -3   75.39    7.00 
  -4   4   3   79.49    8.00 
  -4   4   3   81.59    7.20 
  -4   4   3   84.29   12.10 
   3  -4  -3 1998.70  134.09 
   3  -4  -3 1806.52  134.89 
  -3   4   3 2092.19  134.29 
  -3   4   3 1885.61  136.19 
   2  -4  -3  139.39   11.00 
   2  -4  -3  108.19   12.00 
  -2   4   3  128.09   12.50 
  -2   4   3  129.09   11.10 
   1  -4  -3  974.20   66.69 
  -1   4   3  988.90   67.09 
  -1   4   3  905.71   67.29 
   0  -4  -3  193.08   15.70 
   0  -4  -3  177.18   14.20 
   0   4   3  208.48   15.50 
   0   4   3  211.08   15.70 
   0   4   3  207.78   14.60 
   0   4   3  195.08   16.20 
  -1  -4  -3  214.48   15.40 
  -1  -4  -3  164.38   13.30 
   1   4   3  182.98   13.70 
   1   4   3  193.08   15.90 
   1   4   3  191.38   14.20 
  -2  -4  -3   24.20    3.30 
   2   4   3   28.10    3.20 
   2   4   3   34.20    4.30 
  -3  -4  -3  242.68   20.10 
  -3  -4  -3  245.98   17.60 
   3   4   3  228.08   17.80 
   3   4   3  252.67   18.20 
   3   4   3  254.27   20.50 
  -4  -4  -3 3795.82  269.67 
  -4  -4  -3 3678.73  267.67 
   4   4   3 4087.89  269.87 
   4   4   3 4098.79  269.47 
  -5  -4  -3   27.50    8.10 
  -5  -4  -3   23.80    4.60 
   5   4   3   27.00    4.20 
   5   4   3   27.10    6.00 
   5   4   3   26.40    8.00 
  -6  -4  -3  118.69   16.30 
   6   4   3  145.99   11.40 
   6   4   3  135.29   15.50 
   6   4   3  143.49   13.60 
  -7  -4  -3  266.37   20.60 
  -7  -4  -3  220.88   27.70 
   7   4   3  248.18   23.60 
   7   4   3  253.07   21.60 
   7   4   3  273.77   21.10 
  -8  -4  -3   13.00    6.90 
  -8  -4  -3   13.80   12.80 
   8   4   3   12.60    8.20 
   8   4   3   15.70   10.30 
  -9  -4  -3  153.38   25.00 
   9   4   3  232.58   22.10 
   9   4   3  184.18   20.00 
 -10  -4  -3  926.21   59.99 
 -10  -4  -3  769.42   66.79 
  10   4   3  768.62   60.69 
 -11  -4  -3    5.90   16.90 
 -11  -4  -3    7.40    9.20 
  11   4   3    6.70   11.00 
 -12  -4  -3    3.50   15.00 
 -13  -4  -3    4.30    8.40 
  13   4   3    3.40    9.90 
 -16   5   3   54.39   10.10 
  15  -5  -3   24.50    7.90 
  15  -5  -3   51.19    8.80 
 -15   5   3   22.40    8.60 
  14  -5  -3   32.90    8.40 
 -14   5   3   33.20    8.60 
  13  -5  -3  113.89   15.20 
  13  -5  -3  168.48   15.60 
  13  -5  -3  158.88   15.10 
  12  -5  -3  612.84   45.50 
 -12   5   3  631.44   45.50 
  11  -5  -3  321.77   21.80 
  11  -5  -3  297.07   21.90 
  11  -5  -3  238.28   22.20 
 -11   5   3  244.48   22.50 
  10  -5  -3  248.28   19.10 
  10  -5  -3  271.67   19.20 
 -10   5   3  203.78   19.60 
   9  -5  -3  920.21   61.29 
  -9   5   3  822.12   62.29 
  -9   5   3  924.31   61.69 
  -9   5   3  821.02   71.99 
   8  -5  -3   30.80    7.40 
   8  -5  -3   50.89    6.00 
   8  -5  -3   38.10    5.60 
  -8   5   3   45.80    7.20 
  -8   5   3   36.40   13.30 
  -8   5   3   25.70    5.80 
   7  -5  -3  949.01   65.39 
   7  -5  -3 1005.30   62.99 
   7  -5  -3  866.81   63.09 
  -7   5   3  897.41   63.29 
  -7   5   3  907.31   63.89 
  -7   5   3  813.82   69.99 
   6  -5  -3    6.00    5.40 
   6  -5  -3   11.80    5.40 
   6  -5  -3   12.90    3.80 
   6  -5  -3   14.60    2.90 
  -6   5   3   18.70    4.80 
  -6   5   3    3.90    8.30 
   5  -5  -3 1853.91  129.09 
   5  -5  -3 1728.93  126.79 
   5  -5  -3 1854.71  127.99 
  -5   5   3 1997.90  127.59 
  -5   5   3 1804.02  131.89 
  -5   5   3 1867.11  127.19 
   4  -5  -3   38.40    5.30 
   4  -5  -3   35.30    4.00 
   4  -5  -3   33.50    4.30 
   4  -5  -3   39.30    6.70 
  -4   5   3   39.10    5.00 
  -4   5   3   36.00    4.90 
  -4   5   3   30.90    9.50 
   3  -5  -3  171.78   13.30 
   3  -5  -3  164.78   16.20 
   3  -5  -3  182.68   13.30 
   3  -5  -3  189.68   14.70 
  -3   5   3  187.28   17.50 
   2  -5  -3 1911.71  144.79 
   2  -5  -3 2211.88  143.39 
  -2   5   3 2179.48  143.79 
  -2   5   3 2005.10  144.69 
   1  -5  -3 1030.40   76.49 
   1  -5  -3 1150.48   74.49 
   1  -5  -3 1013.80   73.19 
  -1   5   3 1069.59   73.59 
   0  -5  -3 1337.37   92.59 
   0  -5  -3 1288.77   91.49 
   0   5   3 1433.06   91.69 
   0   5   3 1167.78   91.59 
   0   5   3 1436.56   93.39 
  -1  -5  -3  169.38   14.10 
  -1  -5  -3  150.88   11.90 
   1   5   3  165.88   15.10 
   1   5   3  176.38   12.40 
   1   5   3  144.79   12.20 
  -2  -5  -3  669.13   50.89 
  -2  -5  -3  673.23   49.20 
   2   5   3  736.63   49.60 
   2   5   3  779.82   51.59 
   2   5   3  674.53   49.70 
   2   5   3  739.43   51.89 
  -3  -5  -3  457.75   34.50 
  -3  -5  -3  474.95   36.80 
   3   5   3  512.05   34.90 
   3   5   3  548.15   37.40 
   3   5   3  478.75   35.20 
  -4  -5  -3 1086.79   78.49 
  -4  -5  -3 1052.79   76.09 
   4   5   3 1080.99   76.89 
   4   5   3 1176.88   78.69 
   4   5   3 1116.09   76.29 
  -5  -5  -3  133.59   16.90 
   5   5   3  149.99   11.90 
   5   5   3  144.29   13.50 
   5   5   3  140.49   17.20 
  -6  -5  -3 1450.75  101.39 
  -6  -5  -3 1415.46  104.89 
   6   5   3 1532.45  103.89 
   6   5   3 1453.95  102.19 
  -7  -5  -3   14.20   12.70 
  -7  -5  -3    6.90    6.20 
   7   5   3   11.90   10.60 
   7   5   3    8.60    7.40 
  -8  -5  -3    5.40    7.10 
  -8  -5  -3    2.80   13.90 
   8   5   3    3.30   11.30 
  -9  -5  -3  395.56   30.40 
  -9  -5  -3  389.26   38.60 
   9   5   3  380.96   31.80 
 -10  -5  -3  329.67   26.80 
 -10  -5  -3  314.47   36.40 
  10   5   3  323.87   28.30 
 -11  -5  -3  198.88   27.00 
 -11  -5  -3  240.38   20.40 
  11   5   3  177.98   21.50 
 -12  -5  -3   79.79   11.00 
  12   5   3   61.99   12.70 
 -13  -5  -3   12.10    7.60 
  13   5   3    4.50    9.20 
 -16   6   3   50.19   10.10 
  15  -6  -3  193.08   15.60 
  14  -6  -3   41.10    8.60 
  14  -6  -3   31.40    8.30 
 -14   6   3   12.30    8.60 
  13  -6  -3   43.50    8.40 
  13  -6  -3   28.30    8.30 
  13  -6  -3   47.20    9.00 
 -13   6   3   20.00    8.40 
  12  -6  -3    4.10    7.30 
  12  -6  -3   -1.60    7.20 
 -12   6   3    0.10    4.80 
 -12   6   3    3.80    7.80 
  11  -6  -3   27.80    7.00 
  11  -6  -3    9.50    6.90 
 -11   6   3   -1.30    5.00 
 -11   6   3   17.50    8.80 
  10  -6  -3   38.20    6.60 
  10  -6  -3   37.70    7.00 
 -10   6   3   25.70    7.60 
 -10   6   3   32.70   18.00 
 -10   6   3   22.20    7.30 
   9  -6  -3  754.32   47.50 
   9  -6  -3  642.34   49.99 
  -9   6   3  632.74   48.50 
  -9   6   3  679.03   47.90 
  -9   6   3  607.74   58.29 
   8  -6  -3 1333.67   87.59 
   8  -6  -3 1273.97   84.69 
   8  -6  -3 1275.47   84.39 
  -8   6   3 1166.98   85.59 
  -8   6   3 1077.99   93.49 
  -8   6   3 1181.28   84.99 
   7  -6  -3   91.39    8.90 
   7  -6  -3   83.19    8.00 
   7  -6  -3   90.09   13.20 
  -7   6   3   89.79   10.10 
  -7   6   3  101.19   10.70 
  -7   6   3   87.39   16.80 
   6  -6  -3  415.26   32.10 
   6  -6  -3  418.16   33.60 
   6  -6  -3  419.96   30.70 
  -6   6   3  444.66   31.20 
  -6   6   3  413.86   38.20 
  -6   6   3  462.65   31.60 
   5  -6  -3  765.32   55.99 
   5  -6  -3  784.62   57.39 
   5  -6  -3  830.92   59.19 
   5  -6  -3  808.12   56.39 
  -5   6   3  883.61   56.99 
  -5   6   3  789.92   62.19 
  -5   6   3  812.92   56.59 
   4  -6  -3  634.74   43.90 
   4  -6  -3  611.24   45.80 
   4  -6  -3  563.74   42.70 
   4  -6  -3  597.84   42.50 
  -4   6   3  632.84   43.00 
  -4   6   3  611.44   48.00 
  -4   6   3  633.54   43.20 
   3  -6  -3 1538.65  110.29 
   3  -6  -3 1489.65  110.59 
   3  -6  -3 1717.53  111.59 
   3  -6  -3 1538.95  113.39 
  -3   6   3 1730.93  110.69 
  -3   6   3 1645.24  114.49 
  -3   6   3 1596.94  110.79 
   2  -6  -3   54.19    9.90 
   2  -6  -3   71.89    7.40 
   2  -6  -3   71.29    9.00 
   2  -6  -3   65.89    6.60 
  -2   6   3   67.19    7.10 
  -2   6   3   71.39   10.50 
  -2   6   3   78.49    6.40 
   1  -6  -3 1993.00  147.09 
   1  -6  -3 2095.19  144.49 
   1  -6  -3 1913.81  143.49 
  -1   6   3 2244.68  144.59 
  -1   6   3 2150.18  143.39 
  -1   6   3 2132.29  143.59 
   0  -6  -3 2981.30  200.28 
   0  -6  -3 2746.73  203.18 
   0   6   3 2979.20  199.18 
  -1  -6  -3   25.90    4.00 
  -1  -6  -3   28.10    6.10 
   1   6   3   29.60    4.70 
   1   6   3   25.00    8.00 
   1   6   3   34.60    4.90 
  -2  -6  -3    3.90    3.10 
  -2  -6  -3    7.90    5.80 
   2   6   3    1.60    3.70 
   2   6   3    6.40    3.60 
   2   6   3   10.80    7.90 
  -3  -6  -3   45.30    5.50 
  -3  -6  -3   48.80    8.60 
   3   6   3   55.09   10.50 
   3   6   3   32.50    6.30 
   3   6   3   47.90    5.90 
  -4  -6  -3  235.28   20.80 
  -4  -6  -3  222.98   17.20 
   4   6   3  226.48   22.20 
   4   6   3  224.78   18.30 
  -5  -6  -3  441.76   32.00 
  -5  -6  -3  446.76   35.90 
   5   6   3  469.05   31.80 
   5   6   3  410.76   33.00 
   5   6   3  448.06   36.10 
  -6  -6  -3  117.09   17.70 
  -6  -6  -3  140.29   13.30 
   6   6   3  149.69   11.70 
   6   6   3  133.69   19.60 
   6   6   3  155.38   15.10 
  -7  -6  -3 1040.80   71.29 
  -7  -6  -3  980.50   76.09 
   7   6   3  936.41   72.29 
   7   6   3 1097.39   75.39 
  -8  -6  -3   42.40    8.60 
  -8  -6  -3   19.40   14.80 
   8   6   3   41.70   10.90 
   8   6   3   52.29   15.00 
  -9  -6  -3   72.39   10.80 
  -9  -6  -3   63.49   17.50 
   9   6   3   85.59   15.60 
   9   6   3   75.79   13.20 
 -10  -6  -3   37.30    9.10 
 -10  -6  -3  -10.00   13.60 
  10   6   3   43.40   14.80 
  10   6   3   18.70   11.50 
 -11  -6  -3   20.50    8.50 
  11   6   3   17.00   10.60 
 -12  -6  -3    4.90    7.20 
  12   6   3   -2.20    9.50 
 -16   7   3    1.70    8.60 
  15  -7  -3   69.69    8.70 
 -15   7   3   48.70   10.30 
  14  -7  -3   71.49   17.30 
  13  -7  -3   46.70    9.20 
  13  -7  -3   25.70    8.30 
 -13   7   3   20.40    8.40 
 -13   7   3   20.00    7.30 
  12  -7  -3   35.40    8.70 
  12  -7  -3   30.90    7.60 
  12  -7  -3   37.90    8.60 
 -12   7   3   16.10    6.70 
  10  -7  -3    1.90    5.20 
  10  -7  -3   -1.00    6.10 
 -10   7   3    5.30    6.40 
 -10   7   3  -17.40   18.20 
 -10   7   3    1.60    7.10 
   9  -7  -3  192.88   15.40 
   9  -7  -3  183.08   14.30 
  -9   7   3  153.88   17.00 
  -9   7   3  186.28   31.50 
  -9   7   3  156.88   16.30 
   8  -7  -3  208.78   15.80 
   8  -7  -3  181.18   14.60 
  -8   7   3  183.28   27.20 
  -8   7   3  181.88   16.80 
  -8   7   3  193.38   17.40 
   7  -7  -3  195.18   15.80 
   7  -7  -3  223.28   20.60 
  -7   7   3  204.48   29.50 
  -7   7   3  166.98   16.70 
  -7   7   3  212.38   17.20 
   6  -7  -3 1961.00  132.39 
   6  -7  -3 1902.01  134.19 
   6  -7  -3 1804.82  130.69 
   6  -7  -3 1905.71  131.19 
  -6   7   3 2047.20  132.39 
  -6   7   3 1940.01  131.49 
  -6   7   3 1770.82  138.29 
   5  -7  -3  446.96   33.00 
   5  -7  -3  429.66   35.40 
   5  -7  -3  467.75   31.70 
   5  -7  -3  408.36   31.20 
  -5   7   3  476.95   32.50 
  -5   7   3  455.05   32.30 
  -5   7   3  425.16   32.10 
  -5   7   3  418.36   38.90 
   4  -7  -3  123.39   14.80 
   4  -7  -3  109.39   12.00 
   4  -7  -3  124.99   10.00 
   4  -7  -3  105.69   10.30 
  -4   7   3  127.49   11.70 
  -4   7   3  110.29   10.70 
  -4   7   3  122.59   17.90 
  -4   7   3  121.29   11.40 
   3  -7  -3   28.80    6.20 
   3  -7  -3   32.00    4.50 
   3  -7  -3   24.20    8.30 
   3  -7  -3   28.20    4.70 
  -3   7   3   28.40    4.40 
  -3   7   3   27.30    9.00 
  -3   7   3   27.50    5.20 
  -3   7   3   25.70    6.50 
   2  -7  -3  439.56   30.70 
   2  -7  -3  413.26   30.90 
   2  -7  -3  412.76   35.70 
   2  -7  -3  424.26   32.40 
  -2   7   3  471.95   32.80 
  -2   7   3  464.95   30.80 
  -2   7   3  427.46   31.20 
  -2   7   3  396.26   33.00 
   1  -7  -3 1758.42  131.99 
   1  -7  -3 1710.83  127.39 
   1  -7  -3 1855.91  127.19 
   1  -7  -3 1852.91  128.69 
  -1   7   3 1911.61  127.69 
  -1   7   3 1915.31  127.39 
  -1   7   3 1950.90  129.19 
   0  -7  -3  856.91   67.79 
   0  -7  -3  896.31   63.89 
   0  -7  -3  895.91   62.09 
   0  -7  -3  877.91   62.69 
   0   7   3  911.71   62.59 
   0   7   3  931.11   62.49 
  -1  -7  -3  924.21   70.79 
  -1  -7  -3  967.80   70.79 
  -1  -7  -3 1026.50   72.39 
  -1  -7  -3 1084.89   80.29 
   1   7   3 1146.09   73.59 
   1   7   3 1007.90   70.99 
  -2  -7  -3  493.35   36.90 
  -2  -7  -3  545.35   39.50 
   2   7   3  536.95   40.80 
   2   7   3  545.45   37.50 
   2   7   3  511.95   38.00 
  -3  -7  -3  288.07   21.10 
  -3  -7  -3  291.57   24.50 
   3   7   3  269.37   22.10 
   3   7   3  290.87   21.70 
   3   7   3  293.47   26.40 
  -4  -7  -3  903.31   65.89 
  -4  -7  -3  911.51   68.79 
   4   7   3  922.41   66.89 
   4   7   3 1016.30   66.19 
   4   7   3  983.30   69.99 
  -5  -7  -3   17.60   10.50 
  -5  -7  -3   32.30    6.10 
   5   7   3   36.70   12.90 
   5   7   3   30.80    8.00 
   5   7   3   35.60    5.80 
  -6  -7  -3  417.16   29.20 
  -6  -7  -3  354.46   34.10 
   6   7   3  383.86   30.80 
   6   7   3  390.06   35.00 
  -7  -7  -3  194.78   26.00 
  -7  -7  -3  234.38   18.90 
   7   7   3  219.58   27.40 
   7   7   3  205.58   20.80 
  -8  -7  -3   90.79   25.80 
  -8  -7  -3  121.59   13.70 
   8   7   3  100.89   14.70 
   8   7   3  126.99   19.40 
  -9  -7  -3  231.18   20.50 
  -9  -7  -3  234.98   27.30 
   9   7   3  267.27   28.60 
   9   7   3  194.18   22.40 
 -10  -7  -3    4.30    7.60 
 -10  -7  -3   -3.00   12.70 
  10   7   3    1.40   13.30 
 -11  -7  -3   12.90    7.20 
  11   7   3    7.70   10.10 
  12   7   3  201.28   20.30 
  15  -8  -3    1.80    7.00 
 -15   8   3    4.60    9.00 
  14  -8  -3    2.00    8.20 
 -14   8   3   -3.30    6.80 
 -14   8   3   10.00    8.60 
  13  -8  -3   20.80    8.50 
 -13   8   3    7.40    8.80 
 -13   8   3    9.30    7.00 
  12  -8  -3   33.00    8.40 
  12  -8  -3   15.60    7.80 
 -12   8   3   17.70    8.30 
 -12   8   3    1.00    6.10 
 -11   8   3   50.39    9.30 
 -11   8   3   66.79   10.00 
  10  -8  -3   86.09   11.10 
 -10   8   3   56.99    9.90 
 -10   8   3   52.49   10.30 
   9  -8  -3   -4.40    6.30 
  -9   8   3   12.00   17.80 
  -9   8   3   13.20    7.40 
  -9   8   3   -4.20    6.90 
   8  -8  -3  433.26   31.20 
  -8   8   3  429.36   32.70 
  -8   8   3  391.36   44.70 
   7  -8  -3  188.88   21.00 
   7  -8  -3  216.18   15.90 
  -7   8   3  186.78   17.50 
  -7   8   3  162.78   16.50 
  -7   8   3  165.28   28.10 
   6  -8  -3   19.30    7.40 
   6  -8  -3   20.30    4.90 
   6  -8  -3   12.20    8.80 
   6  -8  -3   32.70    6.00 
  -6   8   3   24.30    7.50 
  -6   8   3   17.70    6.10 
  -6   8   3   20.50    5.80 
  -6   8   3   14.00   13.10 
   5  -8  -3  709.83   48.70 
   5  -8  -3  682.43   49.99 
   5  -8  -3  688.53   48.20 
   5  -8  -3  702.23   52.99 
  -5   8   3  648.34   56.39 
  -5   8   3  666.33   49.40 
  -5   8   3  719.23   49.40 
   4  -8  -3    7.80    5.20 
   4  -8  -3   15.90    6.30 
   4  -8  -3    3.60    7.60 
   4  -8  -3    6.70    4.50 
  -4   8   3    9.20    5.90 
  -4   8   3    0.20    2.50 
  -4   8   3    0.60    9.10 
  -4   8   3    8.50    6.10 
   3  -8  -3   42.80   11.10 
   3  -8  -3   49.00    8.20 
   3  -8  -3   50.79    6.40 
   3  -8  -3   55.39    6.40 
  -3   8   3   52.19    7.00 
  -3   8   3   57.89    9.20 
  -3   8   3   52.39    7.40 
   2  -8  -3  618.84   44.20 
   2  -8  -3  626.14   46.00 
   2  -8  -3  582.34   44.40 
  -2   8   3  654.13   44.40 
  -2   8   3  669.23   46.70 
  -2   8   3  629.44   44.90 
   1  -8  -3  517.05   39.20 
   1  -8  -3  521.15   43.90 
   1  -8  -3  494.15   37.40 
   1  -8  -3  532.45   37.20 
  -1   8   3  539.45   37.50 
  -1   8   3  552.14   40.20 
  -1   8   3  525.95   37.90 
   0  -8  -3 1454.65  111.69 
   0  -8  -3 1456.25  117.59 
   0  -8  -3 1633.14  113.29 
   0  -8  -3 1544.85  111.39 
   0   8   3 1744.53  112.29 
   0   8   3 1672.13  114.09 
   0   8   3 1801.52  112.09 
  -1  -8  -3 1495.05  103.69 
  -1  -8  -3 1401.06  103.99 
  -1  -8  -3 1567.64  111.59 
  -1  -8  -3 1433.16  105.59 
   1   8   3 1586.44  106.89 
   1   8   3 1554.64  104.19 
  -2  -8  -3   16.30    8.10 
  -2  -8  -3   12.30   11.50 
  -2  -8  -3   10.50    4.60 
   2   8   3    7.90   11.30 
   2   8   3    8.10    5.40 
   2   8   3   12.10    6.00 
  -3  -8  -3   24.60    5.50 
  -3  -8  -3   15.70   12.60 
   3   8   3   14.80   12.30 
   3   8   3   18.90    7.00 
   3   8   3   22.20    6.30 
  -4  -8  -3   -4.80    8.40 
  -4  -8  -3    0.10   14.40 
  -4  -8  -3    6.00    5.20 
   4   8   3    6.20    7.00 
   4   8   3    5.90   12.60 
   4   8   3    6.30    5.60 
  -5  -8  -3    2.90    9.90 
  -5  -8  -3   -0.80    7.30 
   5   8   3    4.20    3.90 
  -6  -8  -3   20.00    6.90 
  -6  -8  -3   29.50   12.10 
   6   8   3   16.80   15.10 
   6   8   3   16.30    9.40 
  -7  -8  -3  499.15   35.20 
  -7  -8  -3  495.35   40.20 
   7   8   3  467.95   42.30 
   7   8   3  427.76   36.60 
  -8  -8  -3   85.99   17.00 
  -8  -8  -3  108.59   13.90 
   8   8   3  111.89   15.10 
   8   8   3  138.89   20.80 
  -9  -8  -3    2.80    8.80 
  -9  -8  -3   22.50   12.90 
   9   8   3    2.70   16.70 
 -10  -8  -3   14.30    7.40 
  10   8   3   15.00   13.20 
  10   8   3   17.80   10.50 
 -11  -8  -3    6.00    6.10 
  11   8   3    1.00    8.70 
  15  -9  -3   -3.60    6.80 
 -15   9   3   15.00    8.90 
  14  -9  -3   32.00    9.30 
 -14   9   3   15.70    7.60 
 -14   9   3   18.80    9.50 
 -13   9   3   57.29   10.20 
 -12   9   3  280.47   24.10 
 -11   9   3  101.59   13.80 
 -11   9   3  116.59   14.30 
 -10   9   3   72.19   10.40 
 -10   9   3   89.69   12.10 
  -9   9   3  162.48   15.80 
   8  -9  -3   38.00   16.90 
  -8   9   3   27.20    9.10 
  -8   9   3   13.40   19.90 
  -8   9   3   20.00    6.90 
   7  -9  -3  161.48   23.10 
   7  -9  -3  185.58   16.30 
  -7   9   3  203.88   18.70 
   6  -9  -3 1708.13  126.69 
   6  -9  -3 1807.72  124.59 
   6  -9  -3 1811.22  122.29 
   6  -9  -3 1669.93  121.59 
  -6   9   3 1757.42  123.49 
  -6   9   3 1859.21  123.09 
   5  -9  -3  261.97   20.70 
   5  -9  -3  286.07   21.10 
   5  -9  -3  296.77   23.30 
   5  -9  -3  272.67   26.90 
  -5   9   3  270.47   22.40 
  -5   9   3  243.68   22.30 
   4  -9  -3  673.23   52.79 
   4  -9  -3  771.82   51.29 
   4  -9  -3  704.23   51.59 
   4  -9  -3  730.23   57.19 
  -4   9   3  774.02   53.39 
  -4   9   3  720.13   52.39 
   3  -9  -3  112.59   12.10 
   3  -9  -3  128.29   12.00 
   3  -9  -3  131.89   20.30 
   3  -9  -3  144.99   14.60 
  -3   9   3  148.49   16.50 
  -3   9   3  133.59   13.60 
  -3   9   3  143.09   12.30 
   2  -9  -3  366.46   28.90 
   2  -9  -3  389.96   28.80 
   2  -9  -3  353.56   36.00 
   2  -9  -3  380.56   30.70 
  -2   9   3  427.56   29.20 
  -2   9   3  404.26   29.90 
  -2   9   3  431.06   32.60 
   1  -9  -3   35.80    8.80 
   1  -9  -3   52.09    6.80 
   1  -9  -3   39.70   14.00 
   1  -9  -3   52.99    6.90 
  -1   9   3   46.30   11.70 
  -1   9   3   43.10    7.00 
  -1   9   3   47.20    8.10 
   0  -9  -3  891.61   64.59 
   0  -9  -3  882.01   64.29 
   0  -9  -3  956.70   73.19 
   0  -9  -3  891.61   66.29 
   0   9   3  884.01   67.79 
   0   9   3  965.80   64.79 
   0   9   3  988.00   65.09 
  -1  -9  -3 1045.70   74.89 
  -1  -9  -3 1021.40   77.19 
  -1  -9  -3  997.90   92.09 
   1   9   3 1071.99   78.99 
   1   9   3 1118.79   75.59 
   1   9   3 1167.18   75.79 
  -2  -9  -3 1389.06  104.19 
  -2  -9  -3 1435.96  101.89 
   2   9   3 1471.95  102.59 
   2   9   3 1592.34  102.59 
  -3  -9  -3  122.69   15.40 
  -3  -9  -3  126.39   12.30 
   3   9   3  129.39   13.90 
   3   9   3  119.89   13.10 
   3   9   3  113.89   20.00 
  -4  -9  -3   20.40   10.40 
  -4  -9  -3   33.40    7.10 
   4   9   3   32.00    8.80 
   4   9   3   20.90    5.70 
   4   9   3   29.30   15.70 
  -5  -9  -3  140.19   13.70 
  -5  -9  -3  113.79   16.90 
   5   9   3  142.99   16.50 
   5   9   3  124.29   20.90 
  -6  -9  -3    8.80   10.90 
  -6  -9  -3   -0.50    6.60 
   6   9   3   -3.10    9.10 
   6   9   3   -8.80   16.00 
  -7  -9  -3  247.88   20.60 
  -7  -9  -3  271.37   26.60 
   7   9   3  224.28   30.00 
   7   9   3  228.58   22.80 
  -8  -9  -3   42.90   13.10 
  -8  -9  -3   46.00   11.90 
   8   9   3   37.30   19.70 
  -9  -9  -3  163.18   16.40 
   9   9   3  180.68   25.60 
   9   9   3  157.78   19.00 
 -10  -9  -3   23.90    6.90 
  10   9   3   21.70   12.90 
  10   9   3   22.40    9.60 
  14 -10  -3    4.70    8.00 
 -14  10   3   18.30    8.70 
 -14  10   3   10.80    7.30 
  13 -10  -3    3.70    8.40 
 -13  10   3    2.10    7.10 
 -13  10   3    2.70    8.90 
 -12  10   3   74.59   12.60 
 -12  10   3   48.40    9.70 
  11 -10  -3    8.00    8.60 
 -11  10   3   -2.60    7.10 
 -11  10   3   -0.10    8.20 
 -10  10   3  394.06   29.00 
 -10  10   3  345.77   30.10 
  -9  10   3  220.98   19.80 
  -9  10   3  241.68   22.10 
  -8  10   3  154.98   15.20 
  -8  10   3  173.28   18.70 
  -7  10   3  270.07   24.30 
   6 -10  -3  127.99   13.00 
   6 -10  -3  136.19   13.80 
  -6  10   3  145.59   15.20 
  -6  10   3  126.79   16.30 
   5 -10  -3  208.08   24.90 
   5 -10  -3  193.38   16.50 
   5 -10  -3  194.38   18.60 
   5 -10  -3  188.68   16.50 
  -5  10   3  207.38   19.00 
  -5  10   3  169.48   19.00 
   4 -10  -3  490.25   35.50 
   4 -10  -3  467.85   37.40 
   4 -10  -3  494.15   35.90 
   4 -10  -3  478.05   43.60 
  -4  10   3  491.55   37.10 
  -4  10   3  517.15   38.10 
   3 -10  -3  853.31   70.19 
   3 -10  -3  896.91   62.59 
   3 -10  -3  887.81   62.19 
   3 -10  -3  921.61   64.19 
  -3  10   3  854.71   62.39 
  -3  10   3  901.81   64.89 
  -3  10   3  898.11   63.49 
   2 -10  -3  766.62   82.69 
   2 -10  -3  925.11   62.29 
   2 -10  -3  916.41   62.59 
   2 -10  -3  935.11   64.39 
  -2  10   3  878.91   63.39 
  -2  10   3  837.72   65.19 
   1 -10  -3   13.90    7.90 
   1 -10  -3   10.30    5.40 
   1 -10  -3   15.40   13.20 
   1 -10  -3    8.90    6.30 
  -1  10   3    9.10    6.70 
  -1  10   3   18.90   12.10 
  -1  10   3    1.00    7.40 
   0 -10  -3   81.89   10.00 
   0 -10  -3   77.19   12.40 
   0 -10  -3   88.39   10.00 
   0 -10  -3   85.29   24.10 
   0  10   3  101.29   16.60 
   0  10   3   92.59   11.40 
   0  10   3   96.89   11.40 
  -1 -10  -3  256.37   23.70 
   1  10   3  268.57   21.80 
   1  10   3  235.48   20.80 
  -2 -10  -3    7.50    6.10 
  -2 -10  -3  -11.90    7.70 
   2  10   3    3.80   15.30 
   2  10   3   17.60    7.90 
  -3 -10  -3  156.88   14.20 
  -3 -10  -3  139.09   17.70 
   3  10   3  138.69   14.20 
   3  10   3  132.89   21.60 
   3  10   3  155.28   16.20 
  -4 -10  -3    1.70    6.20 
  -4 -10  -3    9.70   10.40 
   4  10   3    7.10   16.00 
   4  10   3    6.50    8.50 
  -5 -10  -3   71.89   14.20 
  -5 -10  -3   90.79   10.80 
   5  10   3   71.09   20.30 
   5  10   3  103.69   13.00 
  -6 -10  -3   49.10   12.50 
  -6 -10  -3   44.40    8.50 
   6  10   3   47.90   18.70 
   6  10   3   55.49   11.30 
  -7 -10  -3    1.70    7.10 
   7  10   3    8.50   16.60 
   7  10   3   -3.90    9.70 
  -8 -10  -3    4.00    7.00 
   8  10   3   10.00   10.00 
   8  10   3   14.60   16.70 
  -9 -10  -3   70.09    9.00 
   9  10   3   73.69   11.60 
   9  10   3   69.89   24.50 
  14 -11  -3   63.59    9.30 
 -14  11   3   48.20    9.20 
  13 -11  -3   67.49   10.60 
 -13  11   3   53.09   10.70 
  12 -11  -3    4.70    8.90 
 -12  11   3    1.20    8.40 
 -12  11   3    1.20    6.90 
 -11  11   3   62.79   10.40 
 -10  11   3   27.00    9.00 
 -10  11   3   12.50   11.90 
  -8  11   3   83.09   13.20 
   7 -11  -3  134.59   14.50 
  -7  11   3  110.19   15.10 
   6 -11  -3   77.79    9.50 
   6 -11  -3   77.89   10.10 
  -6  11   3   64.09   11.00 
  -6  11   3   47.70   12.00 
   5 -11  -3  382.06   28.70 
   5 -11  -3  401.56   28.40 
   5 -11  -3  365.56   30.10 
  -5  11   3  344.97   30.50 
  -5  11   3  364.96   30.50 
   4 -11  -3  230.18   19.00 
   4 -11  -3  220.48   18.90 
   4 -11  -3  237.58   21.40 
  -4  11   3  209.78   21.50 
  -4  11   3  218.58   23.10 
   3 -11  -3   48.90    8.40 
   3 -11  -3   59.59   10.10 
   3 -11  -3   48.40    7.80 
  -3  11   3   28.40    7.30 
  -3  11   3   43.50   10.10 
   2 -11  -3  135.39   15.50 
   2 -11  -3   94.99   11.80 
   2 -11  -3  116.09   13.00 
  -2  11   3  114.39   13.30 
  -2  11   3  100.79   16.50 
  -2  11   3  109.09   15.00 
   1 -11  -3  456.85   32.70 
   1 -11  -3  451.55   35.20 
   1 -11  -3  467.25   32.90 
  -1  11   3  377.26   38.10 
  -1  11   3  442.26   34.40 
   0 -11  -3   28.90    7.60 
   0 -11  -3   55.39   10.50 
   0  11   3   42.10    8.60 
   0  11   3   34.40   15.40 
   0  11   3   23.90    9.30 
  -1 -11  -3   41.00    8.20 
  -1 -11  -3   27.20   10.00 
   1  11   3   46.40    9.00 
   1  11   3   49.90   10.00 
   1  11   3   43.60   16.50 
  -2 -11  -3  122.89   13.20 
  -2 -11  -3  118.19   15.00 
   2  11   3  111.89   13.50 
   2  11   3  123.89   14.40 
   2  11   3   91.59   20.30 
  -3 -11  -3   -0.50    9.10 
  -3 -11  -3   10.50    7.30 
   3  11   3   -1.10    8.60 
   3  11   3    2.00   16.40 
  -4 -11  -3   44.30    8.50 
  -4 -11  -3   16.50   10.60 
   4  11   3   41.10   18.30 
   4  11   3   33.40   10.30 
  -5 -11  -3   21.00    7.90 
   5  11   3   25.10   10.80 
   5  11   3   15.30   17.40 
  -6 -11  -3    7.90    7.40 
   6  11   3   21.50   10.40 
   6  11   3   12.90   17.40 
  -7 -11  -3   37.80    7.80 
   7  11   3   21.80   17.40 
   7  11   3   35.00   10.40 
  -8 -11  -3    6.70    6.30 
   8  11   3   13.70   16.40 
   8  11   3   -0.20    9.00 
 -13  12   3   22.30    8.10 
  12 -12  -3   -0.70    8.30 
 -12  12   3    3.80    7.20 
  11 -12  -3   26.70    9.30 
 -11  12   3   10.90    7.70 
 -10  12   3   60.29   17.30 
  -9  12   3   84.99   12.60 
   8 -12  -3   12.60    8.80 
  -8  12   3    2.70    9.90 
   7 -12  -3   87.39   11.40 
  -7  12   3   69.99   12.80 
   6 -12  -3  205.78   17.80 
   6 -12  -3  197.58   17.20 
  -6  12   3  145.29   20.10 
  -6  12   3  170.08   19.10 
   5 -12  -3    3.20    7.60 
   5 -12  -3    8.80    7.90 
  -5  12   3    0.80   10.20 
  -5  12   3    5.90    9.50 
   4 -12  -3  445.86   34.90 
   4 -12  -3  458.75   33.20 
   4 -12  -3  468.35   33.20 
  -4  12   3  410.86   36.40 
  -4  12   3  400.86   35.10 
   3 -12  -3   19.10    8.10 
   3 -12  -3   20.60    7.20 
   3 -12  -3    6.70    8.40 
  -3  12   3   12.40   10.00 
  -3  12   3    8.50   12.30 
   2 -12  -3  867.51   57.29 
   2 -12  -3  850.41   57.09 
  -2  12   3  718.23   58.09 
  -2  12   3  761.92   57.19 
  -2  12   3  802.12   61.69 
   1 -12  -3  360.26   28.50 
   1 -12  -3  388.06   31.70 
   1 -12  -3  410.76   28.90 
  -1  12   3  355.66   31.00 
  -1  12   3  370.26   36.20 
   0 -12  -3    9.10    7.50 
   0 -12  -3    5.00    8.80 
   0  12   3    0.20   15.20 
   0  12   3    4.10    8.70 
   0  12   3   -3.90    8.00 
  -1 -12  -3    8.30    8.70 
  -1 -12  -3    3.30    7.80 
   1  12   3    8.10    8.70 
   1  12   3   -2.50    7.30 
   1  12   3    4.40   16.40 
  -2 -12  -3    4.60    8.00 
   2  12   3    6.40    5.60 
   2  12   3  -14.70   16.40 
   2  12   3    2.70    8.90 
  -3 -12  -3  125.19   14.40 
   3  12   3  135.19   22.70 
   3  12   3  128.29   15.90 
  -4 -12  -3  206.48   18.40 
   4  12   3  158.68   26.20 
   4  12   3  226.08   20.40 
  -5 -12  -3  106.39   13.40 
   5  12   3   82.19   20.50 
   5  12   3  115.89   14.00 
  -6 -12  -3   25.80    7.30 
   6  12   3    9.40   16.80 
   6  12   3    6.90    9.30 
  12 -13  -3    1.30    8.00 
 -12  13   3   -0.50    7.10 
  11 -13  -3    9.70    8.70 
 -11  13   3   -0.90    6.90 
  10 -13  -3   17.20    8.90 
 -10  13   3    3.70    7.40 
  -8  13   3   63.79   12.30 
  -7  13   3   67.89   12.00 
   6 -13  -3   27.00    8.60 
   6 -13  -3   19.50    8.40 
  -6  13   3   20.10   10.40 
  -6  13   3   22.50   10.20 
   5 -13  -3  445.56   33.10 
   5 -13  -3  446.96   32.90 
  -5  13   3  405.36   36.30 
   4 -13  -3    7.20    7.50 
   4 -13  -3    0.70    8.00 
  -4  13   3    3.60    9.90 
  -4  13   3   12.30   12.90 
   3 -13  -3  147.29   16.20 
   3 -13  -3  156.58   15.60 
  -3  13   3  138.49   20.20 
   2 -13  -3  190.28   16.00 
  -2  13   3  136.99   18.70 
  -2  13   3  160.98   24.00 
   1 -13  -3  163.88   16.00 
  -1  13   3  160.58   25.00 
  -1  13   3  126.99   15.70 
   0 -13  -3   83.29   10.60 
   0  13   3   76.09   19.10 
   0  13   3   73.29   11.60 
  -1 -13  -3   78.79   12.50 
   1  13   3   85.59   21.10 
  -2 -13  -3  474.75   34.60 
   2  13   3  442.86   35.60 
  -3 -13  -3  148.79   14.80 
   3  13   3  126.49   16.40 
   3  13   3   94.99   21.60 
  -4 -13  -3  307.97   23.40 
   4  13   3  302.57   25.00 
   4  13   3  237.58   32.70 
  -5 -13  -3   22.00    7.00 
   5  13   3    6.80   15.40 
   5  13   3   15.40    8.60 
  10 -14  -3   20.40    8.30 
 -10  14   3    7.90    7.20 
   9 -14  -3  449.16   34.20 
   8 -14  -3  130.89   15.80 
  -7  14   3  101.09   14.00 
   6 -14  -3    4.20    8.10 
  -6  14   3    5.30    8.20 
   5 -14  -3   45.30    9.20 
   5 -14  -3   38.40    9.00 
  -5  14   3   13.90    8.70 
  -5  14   3   25.90   11.60 
   4 -14  -3   24.20    8.80 
   4 -14  -3   17.40    8.00 
  -4  14   3   14.90    8.50 
  -4  14   3   13.70   12.50 
   3 -14  -3   23.60    7.80 
   3 -14  -3   34.20    8.80 
  -3  14   3   20.50    8.60 
  -3  14   3   18.70   13.60 
   2 -14  -3  249.58   21.50 
  -2  14   3  235.78   29.00 
  -1  14   3  180.58   16.70 
   0 -14  -3    0.00    7.90 
   0  14   3   -7.90   15.10 
   0  14   3    8.20    7.70 
  -1 -14  -3   29.10    8.30 
   1  14   3   25.50    8.80 
   1  14   3    4.80   15.50 
  -2 -14  -3  105.79   11.40 
   2  14   3   84.49   19.40 
   2  14   3   90.59   11.60 
  -3 -14  -3   16.70    7.60 
   3  14   3   21.70   16.20 
   3  14   3    9.40   15.00 
  -8  15   3   92.49   12.80 
   7 -15  -3   24.40    8.10 
  -7  15   3   10.80    7.50 
   6 -15  -3   63.99    9.80 
   6 -15  -3   69.89   11.70 
   5 -15  -3   14.40    7.40 
  -5  15   3    9.50    6.80 
  -5  15   3    6.40   12.60 
   4 -15  -3    1.20    7.60 
   4 -15  -3   10.90   10.20 
  -4  15   3   -2.60    6.00 
  -4  15   3   -2.20   10.40 
   3 -15  -3    1.80    7.50 
  -3  15   3    2.40    5.70 
  -3  15   3   -0.50   12.50 
   2 -15  -3   11.70    7.50 
  -2  15   3    4.10   12.70 
  -2  15   3    4.20    5.40 
   1 -15  -3  113.79   13.50 
  -1  15   3   90.49   17.60 
   0 -15  -3  104.59   12.70 
   0  15   3   72.29   16.80 
   0  17  -4   13.40   13.40 
   0 -17   4   21.50    7.30 
  -1  17  -4   15.00   12.50 
  -2  17  -4   11.50   11.20 
   3 -17   4  145.09   14.10 
  -4  17  -4  418.36   27.70 
   4 -17   4  322.27   27.80 
  -5  17  -4   -3.30    8.00 
   5 -17   4    2.50    6.50 
  -6  17  -4   11.90    8.90 
   6 -17   4   15.20    6.50 
  -7  17  -4    2.10    8.90 
   7 -17   4    4.00    7.30 
   7 -17   4    4.50    5.80 
   3  16  -4   99.39   12.40 
   3  16  -4   72.49   19.60 
  -3 -16   4   89.79   10.80 
   2  16  -4   84.49   11.90 
   2  16  -4   56.19   19.00 
  -2 -16   4   84.29   11.20 
   1  16  -4   51.99   18.20 
   1  16  -4   57.89   10.70 
  -1 -16   4   65.79    8.60 
   0  16  -4  194.88   20.50 
   0  16  -4  198.28   29.30 
   0 -16   4  264.17   19.50 
  -1  16  -4   90.39   18.40 
   1 -16   4  137.99   14.10 
  -2  16  -4  -11.30   12.60 
   2 -16   4   -6.60    7.20 
  -3  16  -4   17.70   12.20 
  -3  16  -4   28.30    8.30 
  -4  16  -4   16.50    9.50 
  -4  16  -4    0.80    9.30 
   4 -16   4   12.40    7.20 
  -5  16  -4   50.49   11.60 
   5 -16   4   43.60    8.20 
  -6  16  -4   98.79   12.90 
   6 -16   4   85.09   10.60 
   6 -16   4   61.09    9.30 
  -7  16  -4   33.80   10.60 
   7 -16   4   19.90    7.30 
   7 -16   4   43.10    9.10 
  -8  16  -4   34.60   11.30 
   8 -16   4   25.60    8.40 
   8 -16   4   17.00    8.70 
  -9  16  -4    3.70    9.50 
   9 -16   4    2.70    7.60 
   5  15  -4    0.20    9.50 
   5  15  -4    4.60   17.60 
  -5 -15   4    2.00    5.00 
   4  15  -4   -7.70   18.50 
   4  15  -4    0.60   10.10 
  -4 -15   4    4.30    5.70 
   3  15  -4   28.70   19.90 
   3  15  -4   39.80   11.10 
  -3 -15   4   46.20    7.50 
   2  15  -4   21.30   12.00 
   2  15  -4    7.80   18.70 
  -2 -15   4   23.80    6.90 
   1  15  -4  610.54   45.70 
  -1 -15   4  612.64   43.90 
   0  15  -4   38.70   17.40 
   0  15  -4   56.49   10.90 
   0 -15   4   49.40    8.10 
  -1  15  -4  222.68   21.60 
  -1  15  -4  202.38   29.50 
   1 -15   4  284.07   20.50 
  -2  15  -4   43.60    8.80 
  -2  15  -4   23.60   14.20 
   2 -15   4   27.00    7.80 
  -3  15  -4   13.70    9.90 
  -3  15  -4   15.00   12.30 
   3 -15   4   18.20    7.40 
  -4  15  -4  146.39   19.50 
  -5  15  -4   79.69   13.40 
   5 -15   4  104.49   13.10 
   5 -15   4  102.99   12.30 
  -6  15  -4   26.20   10.50 
   6 -15   4   24.70    7.40 
   7 -15   4  116.39   13.90 
   7 -15   4   91.49   13.50 
  -8  15  -4   13.90   10.30 
   8 -15   4    6.80    6.70 
   8 -15   4    5.30    8.40 
  -9  15  -4    2.50   10.30 
   9 -15   4    6.70    8.70 
 -10  15  -4   13.40   10.60 
  10 -15   4    5.70    8.40 
 -11  15  -4  278.57   24.80 
  11 -15   4  267.87   23.20 
  -7 -14   4  523.05   36.90 
   6  14  -4   16.30   10.40 
   6  14  -4   15.20   18.80 
  -6 -14   4   18.50    5.10 
   5  14  -4  269.17   23.50 
  -5 -14   4  240.48   19.50 
   4  14  -4    4.60   29.60 
   4  14  -4    6.90   11.30 
   3  14  -4  167.78   18.90 
   3  14  -4  167.18   26.20 
  -3 -14   4  164.18   14.80 
   2  14  -4  125.29   14.40 
   2  14  -4   63.19   21.60 
  -2 -14   4   95.49   11.40 
   1  14  -4   76.79   19.40 
   1  14  -4   90.89   12.60 
  -1 -14   4   79.39    9.60 
   0  14  -4  877.61   75.69 
   0  14  -4 1118.89   71.99 
   0 -14   4 1010.80   70.19 
  -1  14  -4  358.36   29.30 
  -1  14  -4  313.07   35.40 
   1 -14   4  404.76   27.70 
  -2  14  -4   23.60    8.20 
  -2  14  -4   35.10   14.20 
  -2  14  -4   46.90    9.40 
   2 -14   4   31.30    7.50 
  -3  14  -4   46.50    9.80 
  -3  14  -4   26.60   13.00 
   3 -14   4   35.20    7.60 
  -4  14  -4   18.80    9.40 
  -4  14  -4   16.40   10.60 
   4 -14   4   30.40    7.40 
  -5  14  -4    3.00    7.60 
  -5  14  -4    5.80    8.90 
   5 -14   4   13.80    7.40 
   5 -14   4   10.50    7.00 
  -6  14  -4  161.08   19.90 
   6 -14   4  217.48   18.40 
   6 -14   4  191.98   16.90 
  -7  14  -4    1.20    9.40 
   7 -14   4   -5.00    7.10 
   7 -14   4   12.60    8.00 
  -8  14  -4  129.39   18.90 
   8 -14   4  177.38   15.20 
   8 -14   4  171.58   17.10 
  -9  14  -4   22.40   12.00 
   9 -14   4   31.10   16.20 
 -10  14  -4   15.50   10.70 
  10 -14   4   14.80    9.20 
 -11  14  -4    7.60   10.10 
  11 -14   4    3.20    8.50 
 -12  14  -4    6.20    9.90 
  12 -14   4    9.80    8.20 
   8  13  -4   10.10    9.60 
   8  13  -4   10.30   16.10 
  -8 -13   4    4.60    4.60 
   7  13  -4   59.59   12.00 
   7  13  -4   21.30   19.40 
  -7 -13   4   60.49    6.80 
  -6 -13   4  395.76   28.80 
   5  13  -4  365.06   28.70 
  -5 -13   4  323.67   25.10 
   4  13  -4  108.79   23.60 
   4  13  -4  145.99   17.70 
  -4 -13   4  157.58   13.10 
   3  13  -4   -2.40    8.80 
   3  13  -4   -5.50   16.50 
  -3 -13   4    4.40    5.30 
   2  13  -4   38.00   17.50 
   2  13  -4   20.00    9.60 
  -2 -13   4   26.00    6.10 
   1  13  -4   13.50    9.50 
   1  13  -4   29.30   16.40 
  -1 -13   4   10.70    5.50 
   0  13  -4  143.29   16.00 
   0  13  -4  146.89   12.60 
   0  13  -4   97.09   19.80 
   0 -13   4  143.59   13.10 
  -1  13  -4   41.60    8.40 
  -1  13  -4   53.49   10.20 
  -1  13  -4   60.29   15.40 
   1 -13   4   43.80    7.10 
  -2  13  -4   34.20    8.90 
  -2  13  -4   37.30   13.90 
  -2  13  -4   35.00    8.30 
   2 -13   4   50.79    7.40 
   3 -13   4  242.38   19.50 
   3 -13   4  243.78   19.40 
  -5  13  -4  104.79   14.40 
  -5  13  -4   82.79   11.80 
   6 -13   4  577.14   40.90 
   6 -13   4  538.65   39.80 
  -7  13  -4   36.90    9.90 
   7 -13   4   52.19    9.30 
   7 -13   4   48.80    7.80 
  -8  13  -4   30.20   10.10 
   8 -13   4   42.00    7.70 
   8 -13   4   33.20    8.30 
   8 -13   4   50.79    9.40 
  -9  13  -4  130.09   18.20 
   9 -13   4  134.89   12.70 
   9 -13   4  146.99   16.20 
 -10  13  -4   20.30   10.90 
  10 -13   4   27.20    9.30 
 -11  13  -4   69.99   13.00 
  11 -13   4   70.59   11.50 
 -12  13  -4  191.58   20.40 
  12 -13   4  166.88   18.50 
 -13  13  -4   13.90   10.10 
  13 -13   4    1.20    8.10 
   9  12  -4   58.09   11.40 
   9  12  -4   23.70   16.50 
   8  12  -4   15.50   10.20 
   8  12  -4    4.80   17.60 
  -8 -12   4    1.70    3.90 
   7  12  -4   51.29   20.50 
   7  12  -4   38.50   11.40 
   6  12  -4  193.58   32.90 
   6  12  -4  261.77   22.40 
  -6 -12   4  221.68   17.50 
   5  12  -4  284.47   23.80 
   5  12  -4  223.68   33.90 
  -5 -12   4  272.07   20.10 
   4  12  -4   31.60    9.90 
   4  12  -4   19.00   17.50 
  -4 -12   4   37.30    5.70 
   3  12  -4    3.60    7.90 
   3  12  -4    2.60   15.80 
  -3 -12   4    2.70    4.50 
   2  12  -4   15.40    7.90 
   2  12  -4   11.60   14.70 
   1  12  -4    8.30   14.20 
  -1 -12   4    7.70    4.80 
   0  12  -4  226.18   18.10 
   0  12  -4  175.18   24.50 
   0  12  -4  168.08   15.90 
   0 -12   4  192.08   15.30 
  -1  12  -4 1070.79   82.29 
   1 -12   4 1188.48   78.39 
   1 -12   4 1123.69   86.39 
  -2  12  -4  338.77   25.20 
  -2  12  -4  314.17   29.70 
   2 -12   4  272.47   32.50 
   2 -12   4  329.87   23.80 
  -3  12  -4  328.87   32.40 
   3 -12   4  387.66   37.30 
   3 -12   4  418.36   28.00 
  -4  12  -4   11.70    9.30 
  -4  12  -4   -1.10    6.20 
  -4  12  -4   14.80    9.20 
   4 -12   4    8.40    5.70 
   4 -12   4   11.00    5.70 
  -5  12  -4   54.19    9.90 
  -5  12  -4   57.29   11.60 
  -6  12  -4  115.19   16.30 
   6 -12   4  104.79   13.10 
   6 -12   4  104.89   12.50 
  -7  12  -4  127.39   19.30 
   7 -12   4  148.49   15.60 
   7 -12   4  171.78   14.40 
   8 -12   4 1389.36   99.39 
   8 -12   4 1495.25  100.49 
   9 -12   4  468.25   34.30 
   9 -12   4  433.16   32.20 
 -10  12  -4  243.88   24.70 
  10 -12   4  271.17   23.10 
 -11  12  -4   88.89   14.30 
  11 -12   4   75.79   11.70 
 -12  12  -4    4.00   10.80 
  12 -12   4    2.00    8.60 
 -13  12  -4    0.20   10.20 
  13 -12   4    0.10    8.40 
 -14  12  -4   89.99   13.30 
  14 -12   4   74.89   13.10 
  14 -12   4  102.79   12.80 
  10  11  -4  171.28   19.30 
   9  11  -4    2.80   17.10 
   9  11  -4    9.90   10.30 
   8  11  -4  484.85   35.80 
   8  11  -4  397.46   44.10 
   7  11  -4   40.90   11.10 
   7  11  -4   16.50   18.30 
  -7 -11   4   34.40    5.10 
   6  11  -4  526.35   38.70 
  -6 -11   4  497.75   35.90 
   5  11  -4   43.50   10.00 
   5  11  -4   42.50   17.50 
   4  11  -4  294.87   32.00 
   4  11  -4  330.57   25.10 
  -4 -11   4  299.67   22.30 
   3  11  -4   63.99   10.10 
   3  11  -4   49.40   15.60 
  -3 -11   4   55.69   15.60 
  -3 -11   4   58.19    7.00 
   2  11  -4   85.89   17.10 
   2  11  -4  115.19   13.20 
  -2 -11   4   90.69   18.10 
  -2 -11   4  114.39    9.60 
   1  11  -4   33.20   13.10 
   1  11  -4   32.20    7.20 
   1  11  -4   29.80    4.80 
  -1 -11   4   34.80   12.30 
  -1 -11   4   32.70    5.00 
   0  11  -4    1.30   10.80 
   0  11  -4    7.30    4.80 
   0  11  -4   -3.60    5.10 
   0  11  -4    4.60    6.00 
   0 -11   4    6.50    4.00 
   0 -11   4    6.70   10.20 
  -1  11  -4    0.60    4.60 
  -1  11  -4    1.00   10.20 
  -1  11  -4    4.00    6.60 
   1 -11   4    5.80    9.50 
   1 -11   4    6.40    4.30 
  -2  11  -4  872.41   60.99 
  -2  11  -4  707.43   58.79 
  -2  11  -4  909.51   58.09 
   2 -11   4  842.72   57.09 
   2 -11   4  748.03   57.29 
   2 -11   4  845.62   64.29 
  -3  11  -4   70.89   10.10 
  -3  11  -4   80.49    8.40 
  -3  11  -4   65.79   10.80 
  -3  11  -4   97.59   13.40 
   3 -11   4   85.99   15.80 
   3 -11   4   83.29    9.00 
   3 -11   4   94.89    9.20 
  -4  11  -4   55.49   11.00 
  -4  11  -4   68.69   11.60 
   4 -11   4   70.29   15.10 
   4 -11   4   76.29    8.90 
   4 -11   4   63.79    8.60 
  -5  11  -4   69.29   12.80 
  -5  11  -4   62.49   20.00 
   5 -11   4   70.89    9.40 
   5 -11   4   66.49   15.60 
  -6  11  -4   74.49   14.00 
  -6  11  -4   50.29   21.70 
   6 -11   4   58.19    8.30 
   6 -11   4   53.59    7.10 
   6 -11   4   55.59   15.00 
  -7  11  -4  255.57   43.30 
   7 -11   4  223.18   19.00 
   7 -11   4  260.77   20.30 
  -8  11  -4   27.80    9.40 
   8 -11   4   11.70    6.90 
   8 -11   4   20.50    7.90 
   8 -11   4   28.00    6.30 
  -9  11  -4  491.85   43.10 
   9 -11   4  630.94   42.20 
   9 -11   4  578.54   40.30 
 -10  11  -4  156.28   19.20 
 -10  11  -4  117.29   15.60 
  10 -11   4  136.49   15.90 
 -11  11  -4    3.60   11.00 
 -11  11  -4    7.40    8.50 
  11 -11   4   10.60    9.20 
 -12  11  -4   -0.20    9.70 
 -12  11  -4   14.20   11.50 
  12 -11   4    1.80    9.00 
 -13  11  -4   54.29    9.30 
 -13  11  -4   59.29   12.60 
  13 -11   4   37.20   10.10 
  14 -11   4   71.99   10.60 
  14 -11   4   65.59   11.40 
  11  10  -4   48.30   11.30 
  11  10  -4   37.70   14.20 
  10  10  -4  154.08   17.40 
  10  10  -4  103.49   20.50 
   9  10  -4  348.07   27.60 
   9  10  -4  261.87   35.60 
   8  10  -4    0.20    9.50 
   8  10  -4    2.20   17.40 
   7  10  -4    6.70    9.40 
   7  10  -4   18.20   17.10 
   6  10  -4  278.27   32.90 
   6  10  -4  288.67   24.20 
  -6 -10   4  295.17   20.80 
   5  10  -4   11.30   10.80 
   5  10  -4   28.30   15.40 
   5  10  -4   34.20    8.50 
  -5 -10   4   29.70    4.10 
  -5 -10   4   25.10   13.70 
   4  10  -4 1240.68   96.19 
   4  10  -4 1425.26   92.99 
  -4 -10   4 1271.27   99.59 
  -4 -10   4 1361.96   91.39 
   3  10  -4   56.09   13.70 
   3  10  -4   72.19    9.30 
   3  10  -4   43.90    7.60 
  -3 -10   4   68.39   14.50 
  -3 -10   4   50.79    6.00 
   2  10  -4 1251.57   79.89 
   2  10  -4 1150.08   82.89 
   2  10  -4 1043.40   80.99 
  -2 -10   4 1129.29   85.39 
  -2 -10   4 1128.79   78.69 
   1  10  -4   46.50    8.60 
   1  10  -4   56.69    7.90 
   1  10  -4   64.59   12.70 
   1  10  -4   49.99    6.70 
  -1 -10   4   52.49   12.50 
  -1 -10   4   63.59    6.30 
   0  10  -4   43.00    5.90 
   0  10  -4   46.20   10.80 
   0  10  -4   48.70    7.20 
   0  10  -4   29.50    6.80 
   0 -10   4   28.10   11.00 
   0 -10   4   36.00    4.70 
  -1  10  -4  951.80   61.29 
  -1  10  -4  885.81   63.69 
   1 -10   4  830.32   60.29 
   1 -10   4  812.82   66.09 
  -2  10  -4  181.18   14.30 
  -2  10  -4  160.58   13.10 
  -2  10  -4  182.28   16.40 
   2 -10   4  158.28   13.10 
   2 -10   4  158.58   12.90 
   2 -10   4  166.38   20.80 
  -3  10  -4 1692.33  120.69 
  -3  10  -4 1826.12  120.99 
   3 -10   4 1742.73  118.19 
   3 -10   4 1653.33  118.59 
   3 -10   4 1698.93  123.69 
  -4  10  -4  396.36   32.60 
  -4  10  -4  431.56   40.90 
  -4  10  -4  357.56   31.50 
   4 -10   4  424.56   28.90 
   4 -10   4  427.66   36.30 
   4 -10   4  399.36   29.20 
  -5  10  -4  533.25   56.19 
   5 -10   4  483.85   34.90 
   5 -10   4  460.05   41.10 
  -6  10  -4    7.90    6.00 
  -6  10  -4   10.10   17.30 
   6 -10   4   25.30    5.10 
   6 -10   4   16.20    6.10 
   6 -10   4   25.50   12.60 
   7 -10   4  469.65   34.40 
   7 -10   4  496.65   35.30 
  -8  10  -4   92.09   27.00 
  -8  10  -4   39.90    9.70 
   8 -10   4   72.19   16.70 
   8 -10   4   92.19   11.20 
   8 -10   4   69.59    8.70 
   8 -10   4   45.50    8.40 
  -9  10  -4   90.19   13.30 
   9 -10   4  120.79   13.80 
 -10  10  -4    9.10    9.10 
 -10  10  -4    3.10    8.80 
  10 -10   4   -2.10    7.90 
 -11  10  -4  360.86   25.70 
 -11  10  -4  255.37   27.60 
  11 -10   4  291.27   25.60 
 -12  10  -4   24.30   11.60 
 -12  10  -4   26.20    9.90 
  12 -10   4   17.90    9.60 
 -13  10  -4   88.59   11.40 
 -13  10  -4   78.49   13.80 
  13 -10   4   52.09   11.10 
 -14  10  -4   50.89   11.80 
 -14  10  -4   48.20    9.00 
  14 -10   4   26.00   10.80 
  14 -10   4   41.50    9.40 
 -15  10  -4  305.47   25.70 
 -15  10  -4  301.87   23.40 
  12   9  -4   63.09   11.30 
  11   9  -4   14.20   10.30 
  11   9  -4    3.20   13.90 
  10   9  -4  250.47   23.50 
  10   9  -4  221.58   29.70 
   9   9  -4   -4.40   18.00 
   9   9  -4    3.20    6.10 
   9   9  -4    4.80    9.60 
   8   9  -4  194.08   19.30 
   8   9  -4  164.88   25.30 
   7   9  -4   79.19   11.70 
   7   9  -4  106.79    9.90 
   7   9  -4   72.29   19.20 
   6   9  -4   -4.80    6.60 
   6   9  -4   -5.80    7.20 
   6   9  -4    2.90    4.20 
   6   9  -4    3.50   13.90 
  -6  -9   4   12.00   12.60 
   5   9  -4 1080.89   72.49 
   5   9  -4 1014.00   75.39 
   5   9  -4  979.60   71.39 
  -5  -9   4 1031.20   78.09 
  -5  -9   4  993.70   70.19 
   4   9  -4   18.60    6.30 
   4   9  -4   28.50    6.80 
   4   9  -4   27.70    4.30 
   4   9  -4   19.70   11.70 
  -4  -9   4   19.20    2.90 
  -4  -9   4   10.50    9.80 
   3   9  -4  245.18   19.00 
   3   9  -4  234.38   21.00 
   3   9  -4  277.57   24.90 
   3   9  -4  301.47   20.60 
  -3  -9   4  265.87   26.40 
  -3  -9   4  255.47   18.50 
   2   9  -4  522.65   36.20 
   2   9  -4  547.55   39.20 
  -2  -9   4  520.55   41.40 
  -2  -9   4  445.96   34.90 
   1   9  -4  132.89   16.30 
   1   9  -4  127.49   12.60 
   1   9  -4  113.19   10.10 
   1   9  -4  136.79   11.80 
  -1  -9   4  133.79    9.80 
   0   9  -4  345.97   26.50 
   0   9  -4  417.46   30.20 
   0   9  -4  379.06   28.40 
   0  -9   4  382.86   32.10 
   0  -9   4  357.06   26.20 
  -1   9  -4  918.61   66.59 
  -1   9  -4 1036.70   69.09 
  -1   9  -4  912.91   68.19 
   1  -9   4  978.10   71.29 
   1  -9   4  962.00   66.29 
  -2   9  -4  491.25   31.60 
  -2   9  -4  430.86   34.30 
  -2   9  -4  429.36   33.50 
   2  -9   4  436.16   30.70 
   2  -9   4  397.86   30.90 
   2  -9   4  436.56   36.30 
  -3   9  -4  981.80   71.09 
  -3   9  -4 1042.40   76.69 
  -3   9  -4  970.20   70.59 
   3  -9   4  924.81   74.69 
   3  -9   4 1027.10   68.79 
  -4   9  -4  460.05   35.50 
   4  -9   4  488.55   39.40 
   4  -9   4  461.15   33.60 
   4  -9   4  481.15   33.30 
   5  -9   4  380.86   33.00 
   5  -9   4  355.26   25.90 
   5  -9   4  359.86   26.50 
  -6   9  -4  313.77   35.50 
   6  -9   4  262.67   19.50 
   6  -9   4  254.47   20.20 
   6  -9   4  244.48   27.30 
  -7   9  -4  214.78   33.60 
   7  -9   4  188.48   24.40 
   7  -9   4  184.78   15.00 
   7  -9   4  183.98   15.90 
  -8   9  -4  174.18   31.10 
  -8   9  -4  174.38   15.50 
   8  -9   4  160.48   14.70 
   8  -9   4  148.19   13.20 
   8  -9   4  153.48   15.20 
  -9   9  -4   35.00    8.60 
  -9   9  -4   52.39   25.70 
  -9   9  -4   27.90    9.70 
   9  -9   4   37.70    8.20 
   9  -9   4   42.40   14.70 
 -10   9  -4  230.78   25.40 
 -10   9  -4  306.37   24.30 
  10  -9   4  295.37   23.80 
 -11   9  -4  775.02   57.49 
  11  -9   4  763.62   55.59 
 -12   9  -4   64.99   11.30 
 -12   9  -4   68.29   13.40 
  12  -9   4   48.60   10.80 
 -13   9  -4   12.40   10.10 
  13  -9   4    2.70    9.20 
  13  -9   4   -0.30   10.50 
 -14   9  -4   18.30    9.70 
 -14   9  -4   26.80   11.10 
  14  -9   4   13.90    9.00 
  14  -9   4   22.80   10.90 
 -15   9  -4   33.30    8.70 
 -15   9  -4   30.80    9.10 
  15  -9   4   14.90    9.40 
  15  -9   4   16.90    7.70 
  13   8  -4   19.10    9.00 
  12   8  -4   54.59   11.70 
  11   8  -4   18.20   10.50 
  10   8  -4   33.80    7.50 
  10   8  -4   20.10   10.70 
  10   8  -4   25.10   16.30 
   9   8  -4  337.27   28.20 
   9   8  -4  299.97   35.40 
   9   8  -4  348.77   25.50 
   8   8  -4  580.04   39.30 
   8   8  -4  556.24   41.10 
  -8  -8   4  494.05   49.00 
  -8  -8   4  526.55   42.00 
   7   8  -4    9.40    4.80 
   7   8  -4    4.80    7.90 
   7   8  -4   28.60   15.00 
   7   8  -4    7.00    7.00 
  -7  -8   4    8.20   11.70 
  -7  -8   4    4.80    5.80 
   6   8  -4  298.27   30.30 
   6   8  -4  313.07   24.00 
   6   8  -4  304.67   22.70 
   6   8  -4  303.37   25.60 
  -6  -8   4  313.07   23.50 
  -6  -8   4  303.97   30.70 
   5   8  -4  113.39   11.40 
   5   8  -4  110.29   13.30 
   5   8  -4  120.79   18.10 
   5   8  -4   99.49    9.80 
  -5  -8   4  135.19   10.60 
  -5  -8   4   98.09   16.00 
   4   8  -4  871.01   66.09 
   4   8  -4  960.00   69.59 
   4   8  -4  941.01   67.89 
   4   8  -4 1020.80   66.89 
  -4  -8   4  994.00   67.69 
  -4  -8   4  948.31   71.59 
   3   8  -4 1090.79   74.69 
   3   8  -4  971.00   77.29 
   3   8  -4 1053.89   73.09 
  -3  -8   4 1124.19   78.39 
   2   8  -4  244.38   17.20 
   2   8  -4  213.68   20.00 
   2   8  -4  218.98   16.20 
   2   8  -4  210.28   18.20 
  -2  -8   4  209.18   15.60 
  -2  -8   4  248.58   22.30 
   1   8  -4 1597.14  116.59 
   1   8  -4 1636.94  117.89 
   1   8  -4 1795.62  118.79 
   1   8  -4 1771.92  116.89 
  -1  -8   4 1705.03  116.29 
  -1  -8   4 1674.63  120.49 
   0   8  -4   30.20    6.30 
   0   8  -4   31.00    4.20 
   0   8  -4   51.99    8.80 
   0   8  -4   37.90    5.20 
   0  -8   4   31.90    3.70 
   0  -8   4   30.40    8.50 
   0  -8   4   29.20   10.00 
  -1   8  -4  590.34   37.90 
  -1   8  -4  547.45   39.80 
  -1   8  -4  509.05   39.30 
   1  -8   4  555.04   42.00 
   1  -8   4  485.35   37.20 
  -2   8  -4   41.10    8.00 
  -2   8  -4   49.30    8.70 
  -2   8  -4   60.59    6.10 
   2  -8   4   51.99    5.60 
   2  -8   4   74.99   15.10 
   2  -8   4   56.49    9.50 
  -3   8  -4 2485.85  167.98 
   3  -8   4 2313.17  164.38 
   3  -8   4 2238.68  160.48 
   4  -8   4 1633.04  109.89 
   4  -8   4 1552.14  113.99 
  -5   8  -4 1025.60   73.89 
   5  -8   4  908.71   67.19 
   5  -8   4  858.31   61.89 
   5  -8   4  842.12   62.29 
  -6   8  -4  611.74   39.40 
  -6   8  -4  520.75   55.79 
   6  -8   4  548.35   45.20 
   6  -8   4  517.85   38.80 
  -7   8  -4   36.10    7.50 
  -7   8  -4   49.99   19.10 
   7  -8   4   58.29   13.30 
   7  -8   4   48.00    5.90 
   7  -8   4   49.10    7.10 
   7  -8   4   66.19    7.50 
  -8   8  -4  306.17   39.10 
  -8   8  -4  335.97   23.70 
   8  -8   4  297.57   30.80 
   8  -8   4  276.07   23.10 
   8  -8   4  303.57   23.50 
  -9   8  -4    3.10    7.60 
  -9   8  -4    6.00    7.40 
  -9   8  -4   -8.90   18.30 
   9  -8   4   18.40   12.50 
   9  -8   4    9.30    7.10 
 -10   8  -4  128.99   17.20 
 -10   8  -4  134.39   15.40 
  10  -8   4  111.89   14.40 
 -11   8  -4  879.91   64.39 
 -11   8  -4  924.31   62.39 
  11  -8   4  814.32   62.19 
 -12   8  -4  515.75   39.60 
 -12   8  -4  505.75   37.20 
  12  -8   4  439.86   37.00 
 -13   8  -4   50.69   12.90 
 -13   8  -4   38.50   10.90 
  13  -8   4   38.10   12.20 
  13  -8   4   27.00    9.80 
 -14   8  -4    6.50   10.60 
 -14   8  -4   22.90   10.20 
  14  -8   4    9.80   10.80 
  14  -8   4   18.00    9.30 
 -15   8  -4  125.99   14.90 
  15  -8   4   95.39   12.90 
  15  -8   4   82.29   13.10 
  13   7  -4  130.09   18.50 
  13   7  -4  194.28   16.00 
  12   7  -4   49.60   13.70 
  12   7  -4   54.09    9.30 
  11   7  -4   75.79   12.80 
  11   7  -4   81.69   10.40 
  11   7  -4   69.79   16.60 
  10   7  -4   26.30   15.10 
  10   7  -4   53.99    8.40 
  10   7  -4   42.80   11.10 
 -10  -7   4   34.10   10.10 
   9   7  -4   16.30    6.70 
   9   7  -4   13.30    8.50 
   9   7  -4   24.70   17.10 
  -9  -7   4   15.10    8.30 
   8   7  -4  165.28   17.80 
   8   7  -4  144.69   21.40 
   8   7  -4  146.19   15.30 
   8   7  -4  147.69   13.40 
  -8  -7   4  142.49   16.00 
   7   7  -4  988.80   75.39 
   7   7  -4  994.00   71.69 
   7   7  -4 1079.89   73.29 
   7   7  -4 1063.99   70.89 
  -7  -7   4  916.31   76.79 
  -7  -7   4 1055.59   72.39 
   6   7  -4  131.99   15.30 
   6   7  -4  137.89   19.30 
   6   7  -4  156.08   13.10 
   6   7  -4  128.49   11.70 
  -6  -7   4  123.19   18.20 
  -6  -7   4  144.19   12.90 
  -6  -7   4  149.49   19.60 
   5   7  -4   51.49    7.00 
   5   7  -4   42.90   11.30 
   5   7  -4   47.70    8.40 
   5   7  -4   48.60    5.70 
  -5  -7   4   51.99    9.80 
  -5  -7   4   56.69    9.80 
  -5  -7   4   44.40   10.70 
  -5  -7   4   51.89    6.30 
   4   7  -4    6.70    7.60 
   4   7  -4    1.00    5.10 
   4   7  -4    5.80    4.20 
   4   7  -4    8.00    3.00 
  -4  -7   4    6.80    6.50 
  -4  -7   4    2.90    6.00 
  -4  -7   4    9.50    3.10 
  -4  -7   4    7.40    7.30 
   3   7  -4  433.86   33.00 
   3   7  -4  428.36   30.50 
   3   7  -4  384.56   30.10 
   3   7  -4  445.46   31.90 
  -3  -7   4  413.86   34.30 
  -3  -7   4  474.05   33.80 
   2   7  -4 2487.95  173.58 
   2   7  -4 2664.93  175.48 
   2   7  -4 2543.05  173.88 
   2   7  -4 2578.44  174.88 
  -2  -7   4 2263.77  173.08 
  -2  -7   4 2429.16  176.88 
  -2  -7   4 2788.92  177.28 
   1   7  -4  492.45   34.70 
   1   7  -4  521.95   36.60 
   1   7  -4  494.35   35.90 
  -1  -7   4  467.25   38.60 
  -1  -7   4  477.85   37.90 
   0   7  -4 2613.24  182.78 
   0   7  -4 2439.96  182.38 
   0  -7   4 2912.61  186.48 
   0  -7   4 2631.84  184.38 
  -1   7  -4   19.70    5.80 
  -1   7  -4   22.80    3.90 
  -1   7  -4   22.50    6.20 
   1  -7   4   17.90    5.90 
   1  -7   4   18.20    9.10 
  -2   7  -4    7.40    5.60 
  -2   7  -4   10.40    8.40 
  -2   7  -4   11.30    3.40 
  -2   7  -4    5.80    2.80 
  -2   7  -4   12.10    5.60 
   2  -7   4   20.80    9.90 
   2  -7   4    5.60    6.50 
   2  -7   4    6.40    2.40 
  -3   7  -4   71.09   14.10 
   3  -7   4   65.19    6.10 
   3  -7   4   63.89    6.10 
   3  -7   4   56.59    9.90 
  -4   7  -4 2826.42  184.98 
   4  -7   4 2693.33  180.58 
   4  -7   4 2403.16  176.38 
   4  -7   4 2437.16  176.78 
  -5   7  -4  210.58   27.20 
  -5   7  -4  224.58   16.10 
   5  -7   4  213.18   16.10 
   5  -7   4  201.48   21.70 
   5  -7   4  201.78   15.60 
  -6   7  -4 2739.13  187.48 
  -6   7  -4 2565.64  196.68 
   6  -7   4 2650.03  187.58 
   6  -7   4 2991.10  192.58 
   6  -7   4 2639.84  187.08 
   6  -7   4 2824.52  187.98 
  -7   7  -4  317.07   38.90 
   7  -7   4  358.26   32.80 
   7  -7   4  375.86   26.80 
   7  -7   4  352.86   25.60 
   7  -7   4  368.06   26.40 
  -8   7  -4  597.64   42.80 
  -8   7  -4  517.95   43.80 
  -8   7  -4  591.54   56.99 
   8  -7   4  621.14   42.70 
   8  -7   4  661.93   49.99 
   8  -7   4  613.14   42.90 
  -9   7  -4   -7.30   17.10 
  -9   7  -4   11.30    8.30 
  -9   7  -4   -4.50    6.90 
   9  -7   4    4.20    6.50 
   9  -7   4   -8.00   10.60 
 -10   7  -4    1.00    8.20 
 -10   7  -4    4.30    9.20 
  10  -7   4   14.30    7.50 
 -11   7  -4 1132.19   73.99 
  11  -7   4  958.00   73.59 
 -12   7  -4  410.86   29.90 
  12  -7   4  347.47   29.50 
  12  -7   4  337.07   30.90 
 -13   7  -4  139.79   16.90 
 -13   7  -4  124.59   14.20 
  13  -7   4   99.99   13.40 
  13  -7   4   91.59   15.40 
  14  -7   4  200.38   18.80 
  14  -7   4  162.28   20.50 
 -15   7  -4   -5.40    9.30 
  15  -7   4    7.50    9.80 
  15  -7   4   -4.60    6.60 
  14   6  -4   15.20    7.50 
  14   6  -4   21.20    8.60 
  13   6  -4   34.00    8.70 
  13   6  -4   30.50   10.60 
  12   6  -4   20.50   10.70 
  12   6  -4   16.90    8.40 
 -12  -6   4   -7.60    9.50 
  11   6  -4  149.39   21.00 
  11   6  -4  137.29   14.10 
  11   6  -4  111.89   15.50 
  10   6  -4   21.30   15.50 
  10   6  -4   34.00   10.00 
  10   6  -4   25.30    7.20 
 -10  -6   4   25.30    9.70 
   9   6  -4    7.40    7.80 
   9   6  -4   -2.10   13.30 
   9   6  -4    9.90    9.90 
   9   6  -4    8.70    5.90 
  -9  -6   4   -3.50   14.80 
  -9  -6   4   -3.80    7.30 
   8   6  -4  191.08   23.00 
   8   6  -4  159.58   17.90 
   8   6  -4  154.98   15.30 
   8   6  -4  162.58   13.60 
  -8  -6   4  141.19   21.00 
  -8  -6   4  136.09   23.60 
   7   6  -4   60.79   10.50 
   7   6  -4   79.99   14.80 
   7   6  -4   70.89    8.60 
   7   6  -4   69.79    7.80 
  -7  -6   4   59.29   14.40 
  -7  -6   4   42.90   11.30 
   6   6  -4  368.26   27.70 
   6   6  -4  361.16   29.90 
   6   6  -4  337.37   25.10 
  -6  -6   4  368.06   32.60 
  -6  -6   4  316.47   29.30 
   5   6  -4   24.30    5.00 
   5   6  -4   30.80    4.40 
   5   6  -4   33.60    7.10 
   5   6  -4   44.70    9.50 
  -5  -6   4   45.30    8.80 
  -5  -6   4   38.40    9.60 
  -5  -6   4   27.10    5.00 
   4   6  -4  391.66   28.10 
   4   6  -4  376.96   29.20 
   4   6  -4  406.66   30.60 
   4   6  -4  357.46   27.60 
  -4  -6   4  397.96   27.90 
  -4  -6   4  445.46   32.80 
  -4  -6   4  377.66   31.40 
   3   6  -4  917.41   64.29 
   3   6  -4  896.81   64.49 
   3   6  -4  918.21   65.59 
   3   6  -4 1013.50   66.49 
  -3  -6   4  923.91   67.29 
  -3  -6   4  919.11   67.39 
   2   6  -4  258.07   19.50 
   2   6  -4  245.38   17.80 
   2   6  -4  254.27   19.00 
  -2  -6   4  236.28   16.90 
  -2  -6   4  251.17   20.90 
  -2  -6   4  209.08   20.40 
   1   6  -4 1201.48   87.79 
   1   6  -4 1229.58   86.79 
   1   6  -4 1252.77   88.19 
  -1  -6   4 1232.48   89.39 
  -1  -6   4 1395.16   90.39 
   0   6  -4   50.79    6.90 
   0   6  -4   46.50    7.70 
   0   6  -4   65.69   10.90 
   0  -6   4   67.99    9.30 
   0  -6   4   61.69   10.10 
  -1   6  -4  331.27   24.70 
  -1   6  -4  347.87   23.20 
   1  -6   4  314.37   25.90 
   1  -6   4  289.47   28.00 
  -2   6  -4  961.10   65.39 
  -2   6  -4  843.32   70.09 
   2  -6   4 1039.80   68.49 
   2  -6   4  934.61   64.99 
  -3   6  -4  369.76   33.00 
   3  -6   4  362.26   29.50 
  -4   6  -4  325.87   31.30 
   4  -6   4  303.47   23.20 
   4  -6   4  360.66   27.80 
   4  -6   4  321.17   22.80 
  -5   6  -4 1360.76   97.59 
  -5   6  -4 1379.46  105.49 
   5  -6   4 1509.75   97.29 
   5  -6   4 1409.46   97.69 
  -6   6  -4    5.10    4.20 
  -6   6  -4    8.20    4.40 
  -6   6  -4   11.00   10.90 
   6  -6   4    8.00    4.20 
   6  -6   4   15.10    9.10 
   6  -6   4    4.20    3.00 
   6  -6   4    9.50    4.20 
  -7   6  -4   83.69    9.30 
  -7   6  -4   70.89    9.30 
   7  -6   4   79.89    8.70 
   7  -6   4   77.49    9.40 
   7  -6   4   89.19   14.30 
  -8   6  -4   78.99    9.10 
  -8   6  -4  110.29   22.40 
   8  -6   4   73.99    9.80 
   8  -6   4   78.29    8.50 
   8  -6   4   71.29   14.50 
  -9   6  -4  125.79   14.90 
  -9   6  -4  119.59   13.40 
  -9   6  -4  129.09   27.20 
   9  -6   4  122.79   13.00 
 -10   6  -4    1.70    8.70 
 -10   6  -4    3.70    7.80 
 -10   6  -4   12.20   20.90 
  10  -6   4    2.60    7.00 
 -11   6  -4  242.38   21.70 
 -11   6  -4  256.67   23.70 
  11  -6   4  229.78   21.40 
 -12   6  -4  940.91   61.79 
  12  -6   4  777.82   61.39 
 -13   6  -4   73.29   12.60 
  13  -6   4   50.59   10.40 
  13  -6   4   47.30   12.80 
  14  -6   4    5.30    9.30 
  15  -6   4   60.49    8.00 
  15  -6   4   53.29   11.80 
  15   5  -4   30.40    7.70 
 -14  -5   4  100.59    9.50 
  13   5  -4    9.70   15.70 
  13   5  -4   26.60   15.40 
 -13  -5   4   15.70   10.90 
 -13  -5   4   23.90    6.00 
 -12  -5   4   52.49   12.50 
 -12  -5   4   68.89    8.00 
  11   5  -4  413.66   34.30 
  11   5  -4  448.46   40.00 
  11   5  -4  446.56   32.50 
  10   5  -4   24.40    6.90 
  10   5  -4    6.70   11.20 
  10   5  -4    9.40    8.30 
   9   5  -4  281.27   27.80 
   9   5  -4  260.37   22.20 
   9   5  -4  271.17   20.90 
   9   5  -4  272.47   24.90 
  -9  -5   4  254.87   27.40 
   8   5  -4   76.99   11.50 
   8   5  -4   74.09   14.90 
   8   5  -4   66.19    7.70 
   8   5  -4   67.89    8.80 
  -8  -5   4   49.99   11.80 
  -8  -5   4   71.19   17.40 
   7   5  -4 2828.72  186.88 
   7   5  -4 2720.13  185.18 
   7   5  -4 2772.12  188.08 
  -7  -5   4 2461.75  188.28 
   6   5  -4  223.38   18.30 
   6   5  -4  229.88   20.80 
   6   5  -4  203.78   15.50 
   6   5  -4  195.48   16.00 
  -6  -5   4  189.28   19.50 
   5   5  -4  738.73   53.59 
   5   5  -4  801.92   56.39 
   5   5  -4  757.22   53.89 
   5   5  -4  756.92   55.09 
  -5  -5   4  823.12   56.99 
   4   5  -4  665.33   51.59 
   4   5  -4  810.02   54.09 
   4   5  -4  775.52   53.19 
   3   5  -4 2240.88  154.08 
   3   5  -4 2227.48  152.58 
   3   5  -4 2204.88  153.48 
  -3  -5   4 2224.98  154.68 
   2   5  -4  323.27   24.20 
   2   5  -4  355.46   24.80 
  -2  -5   4  321.37   25.80 
  -2  -5   4  291.97   25.00 
  -2  -5   4  326.67   22.50 
   1   5  -4  126.59   13.30 
   1   5  -4  121.69   11.30 
  -1  -5   4  133.29   12.60 
  -1  -5   4  144.59   13.60 
   0   5  -4  171.68   17.60 
   0   5  -4  198.08   15.80 
   0  -5   4  217.28   18.70 
   0  -5   4  207.18   17.00 
  -1   5  -4 6771.02  444.86 
   1  -5   4 6152.08  445.16 
  -2   5  -4   18.90    7.80 
  -2   5  -4   31.70    7.80 
   2  -5   4   28.00    6.60 
   2  -5   4   40.70    9.30 
   3  -5   4 1038.00   73.89 
   3  -5   4 1124.39   77.19 
  -4   5  -4 1180.58   77.79 
  -4   5  -4 1033.20   83.79 
   4  -5   4 1131.79   77.29 
   4  -5   4 1140.39   77.69 
  -5   5  -4  453.45   44.10 
   5  -5   4  566.64   36.30 
   5  -5   4  520.05   36.80 
  -6   5  -4 1008.60   87.99 
  -6   5  -4 1023.10   80.09 
   6  -5   4 1257.77   79.69 
   6  -5   4 1260.27   84.99 
   6  -5   4 1200.98   80.59 
   6  -5   4 1190.58   80.29 
  -7   5  -4   89.19    9.50 
  -7   5  -4   79.29   10.30 
  -7   5  -4   79.99   18.80 
   7  -5   4   97.09    9.10 
   7  -5   4  104.59    9.60 
   7  -5   4   91.69   14.10 
  -8   5  -4  127.09   13.10 
  -8   5  -4  131.09   11.90 
  -8   5  -4  120.89   23.90 
   8  -5   4  137.99   11.90 
   8  -5   4  100.79   10.40 
  -9   5  -4  495.45   38.90 
  -9   5  -4  529.65   37.70 
  -9   5  -4  464.05   52.09 
   9  -5   4  548.55   37.70 
 -10   5  -4  139.29   15.60 
 -10   5  -4  189.48   17.80 
 -10   5  -4  107.19   28.40 
  10  -5   4  153.68   15.40 
  11  -5   4  301.87   24.70 
 -12   5  -4   76.39   14.00 
 -12   5  -4   58.79   11.10 
  12  -5   4   40.70   12.20 
  12  -5   4   48.50   10.20 
 -13   5  -4   -0.60   10.60 
  13  -5   4    4.10   10.10 
  13  -5   4   14.50    8.90 
  14  -5   4  500.05   41.70 
 -15   5  -4  -14.50   10.00 
  15  -5   4   -2.50    5.00 
  15  -5   4    4.80   10.30 
  15   4  -4   25.50    8.20 
  15   4  -4   13.30    7.50 
  14   4  -4   14.00    8.90 
  14   4  -4   23.70    9.10 
 -14  -4   4   12.30    6.20 
  13   4  -4   74.79   10.50 
  13   4  -4   59.39   11.90 
 -13  -4   4   52.09    7.80 
  12   4  -4   22.70    8.30 
  12   4  -4    7.70    9.40 
 -12  -4   4    3.70    4.50 
  11   4  -4   34.20    9.70 
  11   4  -4   22.50    7.60 
 -11  -4   4   17.10    4.80 
  10   4  -4  164.98   19.70 
  10   4  -4  168.78   17.10 
  10   4  -4  181.78   15.20 
 -10  -4   4  154.58   28.40 
   9   4  -4   59.69    8.80 
   9   4  -4   62.99    7.40 
  -9  -4   4   58.69   19.60 
  -9  -4   4   37.90   10.90 
   8   4  -4  596.44   42.00 
   8   4  -4  633.84   44.50 
   8   4  -4  607.34   42.70 
   8   4  -4  677.63   46.20 
  -8  -4   4  553.54   41.70 
  -8  -4   4  589.54   51.69 
  -8  -4   4  516.15   45.30 
   7   4  -4  430.06   32.10 
   7   4  -4  379.86   27.30 
   7   4  -4  357.86   29.50 
   7   4  -4  365.46   27.80 
  -7  -4   4  419.06   36.20 
  -7  -4   4  353.36   30.30 
   6   4  -4 1150.18   79.69 
   6   4  -4 1095.79   77.19 
   6   4  -4 1062.69   76.89 
   6   4  -4 1212.78   78.69 
  -6  -4   4 1062.89   79.29 
   5   4  -4 2985.30  192.08 
   5   4  -4 2616.04  190.78 
   5   4  -4 2599.84  190.58 
  -5  -4   4 3029.00  198.08 
  -5  -4   4 2725.93  192.68 
   4   4  -4 2093.69  139.79 
   4   4  -4 2033.40  138.59 
  -4  -4   4 1941.81  140.39 
   3   4  -4  741.53   54.19 
  -3  -4   4  800.42   55.09 
   2   4  -4  155.78   13.30 
  -2  -4   4  176.68   14.20 
   1   4  -4 2287.87  152.38 
   1   4  -4 1967.10  153.38 
  -1  -4   4 2271.07  153.08 
  -1  -4   4 2324.07  154.18 
   0   4  -4 1326.77   88.89 
   0   4  -4 1286.77   90.39 
   0  -4   4 1225.88   89.39 
  -1   4  -4  156.58   11.20 
  -1   4  -4  175.78   15.10 
  -1   4  -4  135.79   15.70 
   1  -4   4  174.08   16.10 
   1  -4   4  157.68   14.10 
  -2   4  -4  448.76   32.60 
   2  -4   4  417.76   31.20 
   2  -4   4  364.96   33.40 
   3  -4   4 1822.72  128.59 
   3  -4   4 1926.61  134.49 
   3  -4   4 1865.21  130.79 
  -4   4  -4  666.43   57.79 
  -4   4  -4  699.63   52.09 
   4  -4   4  753.52   52.19 
   4  -4   4  875.01   52.69 
  -5   4  -4   41.90    6.20 
  -5   4  -4   52.89   13.00 
  -5   4  -4   47.80    5.50 
   5  -4   4   72.09   11.00 
   5  -4   4   62.79    6.30 
  -6   4  -4   97.99   18.30 
  -6   4  -4  102.89    9.60 
  -6   4  -4  105.49   11.80 
   6  -4   4  117.29   10.10 
   6  -4   4  123.79   15.60 
   6  -4   4  116.39   10.00 
  -7   4  -4    9.50    5.40 
  -7   4  -4   14.20    4.70 
  -7   4  -4    9.20   12.90 
   7  -4   4   14.70    4.00 
   7  -4   4   24.10    5.10 
  -8   4  -4  555.64   39.40 
  -8   4  -4  583.34   40.60 
  -8   4  -4  503.05   51.19 
   8  -4   4  514.15   38.80 
   8  -4   4  583.24   39.60 
  -9   4  -4  103.79   24.60 
  -9   4  -4  112.09   12.40 
  -9   4  -4  133.09   13.80 
   9  -4   4  102.59   12.30 
 -10   4  -4  831.22   52.39 
  10  -4   4  666.13   51.89 
  10  -4   4  686.63   53.29 
 -11   4  -4  139.09   15.70 
  11  -4   4  108.19   14.80 
 -12   4  -4   13.60   10.60 
  12  -4   4    9.70   10.00 
  12  -4   4   10.40    8.10 
  13  -4   4   60.29    9.70 
  13  -4   4   61.69   13.30 
 -14   4  -4   31.60   17.20 
  14  -4   4   12.40    7.30 
 -15   4  -4   17.20   11.10 
  15  -4   4   -7.90   10.00 
  15   3  -4    8.10    7.60 
  15   3  -4   15.40    8.60 
 -15  -3   4   19.20    6.90 
  14   3  -4  176.78   18.50 
 -14  -3   4  191.58   16.60 
  13   3  -4    9.10    9.60 
  13   3  -4   -1.70    8.60 
 -13  -3   4    3.90    5.50 
  12   3  -4  405.96   31.50 
 -12  -3   4  379.46   28.90 
  11   3  -4  187.28   20.10 
 -11  -3   4  281.77   45.40 
 -11  -3   4  234.08   17.50 
  10   3  -4  365.16   31.30 
  10   3  -4  380.26   28.00 
  10   3  -4  336.27   28.80 
  10   3  -4  388.26   29.80 
 -10  -3   4  403.26   44.90 
 -10  -3   4  389.86   26.70 
   9   3  -4  368.76   30.20 
   9   3  -4  418.46   29.60 
   9   3  -4  415.16   32.40 
   9   3  -4  412.66   32.60 
  -9  -3   4  428.16   41.90 
   8   3  -4   97.29   14.00 
   8   3  -4   86.89   11.30 
   8   3  -4   79.39    8.80 
   8   3  -4   84.99    9.40 
  -8  -3   4   82.89   12.70 
  -8  -3   4  112.79   19.20 
  -8  -3   4   79.29   11.80 
   7   3  -4 2530.55  155.88 
   7   3  -4 2160.88  153.08 
   7   3  -4 2282.67  154.78 
   7   3  -4 2284.87  153.58 
  -7  -3   4 2131.99  153.08 
  -7  -3   4 2254.67  154.98 
  -7  -3   4 1989.80  154.78 
   6   3  -4 5427.46  376.66 
  -6  -3   4 5536.05  380.16 
   5   3  -4  441.76   31.80 
   5   3  -4  415.66   30.30 
  -5  -3   4  446.46   31.90 
   4   3  -4  475.35   32.90 
  -4  -3   4  432.86   32.80 
   3   3  -4   42.30    5.60 
  -3  -3   4   41.90    5.60 
   2   3  -4 4089.39  280.87 
   1   3  -4  736.33   50.29 
   1   3  -4  721.43   50.99 
  -1  -3   4  691.53   50.49 
   0   3  -4 4429.46  307.37 
  -1   3  -4 1623.94  108.19 
  -1   3  -4 1391.86  109.19 
  -1   3  -4 1439.56  105.69 
   1  -3   4 1422.76  107.39 
   1  -3   4 1717.83  109.49 
   1  -3   4 1667.23  106.29 
  -2   3  -4 3945.61  257.37 
   2  -3   4 3502.85  258.57 
   3  -3   4   86.69    7.70 
   3  -3   4   79.69   10.70 
   4  -3   4 2435.46  169.68 
   4  -3   4 2427.06  166.98 
  -5   3  -4   21.70   10.40 
  -5   3  -4   16.90    3.50 
   5  -3   4   22.90    4.00 
   5  -3   4   28.90    4.40 
   5  -3   4   24.00    7.80 
  -6   3  -4   57.49    7.70 
  -6   3  -4   52.89    6.40 
  -6   3  -4   63.09   13.90 
   6  -3   4   74.29    7.20 
   6  -3   4   55.79    7.20 
  -7   3  -4  604.14   44.20 
   7  -3   4  660.73   44.70 
   7  -3   4  620.94   44.40 
  -8   3  -4   10.60    5.90 
  -8   3  -4    5.40   13.60 
  -8   3  -4   12.80    5.50 
   8  -3   4    9.60    3.20 
   8  -3   4   14.60    5.60 
  -9   3  -4 1552.74  123.29 
  -9   3  -4 1681.83  109.99 
  -9   3  -4 1791.02  111.39 
   9  -3   4 1385.56  110.69 
   9  -3   4 1520.95  110.09 
 -10   3  -4   69.99    9.90 
 -10   3  -4   79.79   29.70 
  10  -3   4   72.19    9.60 
  10  -3   4   53.79   11.10 
  11  -3   4  240.38   26.00 
  11  -3   4  203.08   21.40 
 -12   3  -4   31.30   10.60 
  12  -3   4    8.40    9.60 
  12  -3   4   11.70    7.40 
  13  -3   4   50.89    8.40 
  13  -3   4   49.90   12.50 
 -14   3  -4  496.35   45.20 
 -15   3  -4   15.80   10.90 
  15  -3   4    2.70    9.70 
  16   2  -4   36.70    7.50 
  15   2  -4   39.40    9.50 
  15   2  -4   64.29   10.30 
 -15  -2   4   61.29    8.80 
  14   2  -4    8.10    9.20 
  14   2  -4   -0.80    8.50 
 -14  -2   4    2.00    6.10 
  13   2  -4  176.28   18.00 
 -13  -2   4  146.89   14.70 
  12   2  -4 1248.88   81.59 
  12   2  -4 1082.49   82.59 
  11   2  -4    0.10    7.20 
  11   2  -4    5.20    6.50 
 -11  -2   4    8.70   20.30 
 -11  -2   4    1.40    4.80 
  10   2  -4 2513.05  168.98 
  10   2  -4 2622.24  171.48 
  10   2  -4 2192.88  169.68 
 -10  -2   4 2534.15  182.18 
   9   2  -4   49.60    6.60 
   9   2  -4   57.99    8.60 
   9   2  -4   50.69    9.50 
  -9  -2   4   46.70    4.70 
  -9  -2   4   70.99   17.70 
  -9  -2   4   37.60    7.10 
   8   2  -4 1641.44  122.49 
   8   2  -4 1791.72  123.89 
  -8  -2   4 1915.71  130.99 
   7   2  -4  451.55   34.00 
   7   2  -4  474.75   33.70 
   7   2  -4  496.25   35.60 
  -7  -2   4  523.55   35.20 
  -7  -2   4  543.75   42.10 
  -7  -2   4  422.26   33.10 
   6   2  -4  858.31   61.19 
   6   2  -4  835.92   59.79 
  -6  -2   4  825.52   59.89 
  -6  -2   4  929.71   60.79 
  -6  -2   4  807.82   60.59 
  -6  -2   4  958.00   66.19 
   5   2  -4  134.19   11.40 
   5   2  -4  119.49    9.30 
  -5  -2   4  134.69   15.30 
  -5  -2   4  128.69    9.90 
  -5  -2   4  117.79   10.20 
  -4  -2   4 3065.09  226.68 
  -4  -2   4 3554.04  226.88 
   3   2  -4 1057.69   72.89 
  -3  -2   4 1021.10   72.49 
  -3  -2   4 1066.99   72.59 
   2   2  -4 1370.96   93.09 
   2   2  -4 1406.66   92.49 
  -2  -2   4 1262.77   92.89 
   0   2  -4  965.10   70.29 
   0   2  -4 1118.49   71.89 
   0   2  -4 1092.29   71.19 
   0  -2   4  927.21   70.79 
  -1   2  -4 2409.46  177.78 
  -1   2  -4 2789.32  179.48 
  -2   2  -4   17.70    6.70 
  -2   2  -4   30.90    5.60 
   2  -2   4   24.30    6.70 
   2  -2   4   16.80    5.50 
   2  -2   4   25.90    3.80 
   3  -2   4  377.66   32.60 
   3  -2   4  496.55   36.20 
   3  -2   4  426.46   30.60 
  -4   2  -4   95.19   11.50 
  -4   2  -4   75.29    7.30 
   4  -2   4   91.19    8.20 
   4  -2   4   99.19   14.30 
   4  -2   4   82.79    8.10 
  -5   2  -4  626.34   49.20 
  -5   2  -4  573.24   41.80 
   5  -2   4  609.64   42.40 
  -6   2  -4   34.60   12.30 
  -6   2  -4   26.30    4.40 
   6  -2   4   28.30    5.30 
   6  -2   4   33.80    5.00 
  -7   2  -4   21.00   12.80 
  -7   2  -4   15.20    5.50 
  -7   2  -4    2.40    4.10 
   7  -2   4    9.70    4.70 
   7  -2   4    6.60    3.60 
  -8   2  -4  112.19   10.30 
  -8   2  -4   90.09   10.90 
   8  -2   4   84.49    8.60 
   8  -2   4  106.29   10.70 
   8  -2   4   70.79   10.50 
  -9   2  -4  114.39   24.30 
  -9   2  -4  102.19   11.40 
  -9   2  -4   90.79   11.40 
   9  -2   4   64.49   11.20 
   9  -2   4   81.49   10.90 
 -10   2  -4  672.53   58.99 
  10  -2   4  539.45   39.30 
  10  -2   4  472.25   40.60 
 -11   2  -4   27.60    9.50 
  11  -2   4    6.80    9.50 
  11  -2   4   10.70    9.00 
 -12   2  -4    1.00   10.10 
  12  -2   4    0.70   10.00 
  12  -2   4    1.20    6.60 
 -13   2  -4    6.90   16.40 
 -13   2  -4   30.80   11.70 
  13  -2   4    8.30    5.70 
  13  -2   4    8.30   10.80 
 -14   2  -4  148.79   17.60 
 -14   2  -4  150.28   23.30 
 -15   2  -4   14.50   10.50 
  15  -2   4    1.80    9.50 
  16   1  -4    8.10    6.20 
  16   1  -4    3.00    8.00 
 -16  -1   4   10.40    7.10 
  15   1  -4    3.40    8.60 
  15   1  -4    0.40    7.10 
 -15  -1   4   -1.50    6.70 
  14   1  -4    9.00    8.60 
  14   1  -4   15.80    9.10 
 -14  -1   4   13.20    6.80 
  13   1  -4   69.89    9.80 
  13   1  -4   55.49   10.50 
 -13  -1   4   59.39    8.90 
  12   1  -4   13.50    7.30 
  11   1  -4  746.23   55.29 
  11   1  -4  807.92   54.49 
 -11  -1   4  789.32   54.09 
 -11  -1   4  706.63   70.09 
  10   1  -4  988.50   74.69 
  10   1  -4  981.50   76.19 
  10   1  -4 1082.39   73.89 
 -10  -1   4 1065.39   86.59 
 -10  -1   4 1184.58   74.09 
   9   1  -4 3611.54  255.97 
   9   1  -4 3687.73  254.87 
  -9  -1   4 3887.11  253.77 
  -9  -1   4 3919.91  264.47 
  -9  -1   4 3467.75  256.47 
   8   1  -4  730.53   49.90 
   8   1  -4  691.73   51.69 
   8   1  -4  707.43   50.39 
  -8  -1   4  689.83   49.30 
  -8  -1   4  779.32   59.09 
   7   1  -4   21.70    3.90 
   7   1  -4   18.20    6.20 
   7   1  -4   23.10    4.10 
  -7  -1   4   31.10    4.00 
  -7  -1   4   27.90    4.50 
  -7  -1   4   36.00   11.10 
   6   1  -4  204.28   15.50 
   6   1  -4  211.58   17.40 
  -6  -1   4  217.78   15.70 
  -6  -1   4  229.28   15.30 
  -6  -1   4  204.48   21.80 
   5   1  -4 1068.49   71.59 
   5   1  -4  910.21   70.39 
  -5  -1   4 1066.09   70.49 
  -5  -1   4 1060.69   75.19 
   4   1  -4 1569.34  106.59 
  -4  -1   4 1514.95  105.89 
   2   1  -4 2315.27  154.18 
  -2  -1   4 2183.38  154.28 
   1   1  -4 4006.00  276.47 
   0   1  -4  692.23   48.20 
   0   1  -4  644.84   47.20 
   0  -1   4  736.23   49.50 
   0  -1   4  713.63   47.60 
   0  -1   4  624.54   48.10 
  -1   1  -4  110.29    9.90 
  -1   1  -4  114.19    8.50 
   1  -1   4   90.19    9.70 
   1  -1   4   97.29    8.60 
  -2   1  -4 3150.78  206.98 
  -2   1  -4 2839.62  208.78 
   3  -1   4  666.43   46.50 
   3  -1   4  654.43   50.69 
   4  -1   4 2801.92  192.48 
  -5   1  -4 1275.87  104.19 
  -5   1  -4 1324.17   98.09 
   5  -1   4 1505.25   98.59 
   5  -1   4 1586.14   98.99 
  -6   1  -4   11.00   10.90 
  -6   1  -4   17.50    4.20 
   6  -1   4   14.30    4.20 
   6  -1   4   22.30    4.70 
   6  -1   4   14.30    4.40 
  -7   1  -4   54.29    6.50 
  -7   1  -4   60.59   16.00 
   7  -1   4   51.09    6.50 
   7  -1   4   46.60    7.80 
   7  -1   4   50.29    7.00 
  -8   1  -4    8.30    5.40 
  -8   1  -4    0.00   13.60 
  -8   1  -4   16.50    5.50 
   8  -1   4    5.40    5.10 
   8  -1   4    7.70    5.80 
   8  -1   4    0.50    3.60 
   9  -1   4  237.48   22.20 
   9  -1   4  278.47   20.90 
 -10   1  -4   39.00    8.60 
 -10   1  -4   18.50   23.60 
  10  -1   4   21.20    6.40 
  10  -1   4   12.70    8.40 
 -11   1  -4    8.10    9.40 
  11  -1   4    7.30    9.50 
  12  -1   4  154.88   19.30 
  12  -1   4  162.38   14.10 
 -13   1  -4   50.69   12.80 
 -13   1  -4   34.80   18.00 
 -14   1  -4  167.78   24.00 
  14  -1   4  111.49   15.90 
  15  -1   4   51.39   11.60 
  16   0  -4  -11.60    7.50 
  16   0  -4    6.40    7.00 
 -16   0   4    1.00    7.00 
  15   0  -4  247.78   20.70 
 -15   0   4  220.68   20.00 
  14   0  -4   10.10    8.20 
  14   0  -4   11.00    9.00 
 -14   0   4   12.50    7.00 
  13   0  -4   38.70    8.70 
  13   0  -4   35.30    8.50 
 -13   0   4   27.40    7.70 
  12   0  -4  465.55   32.10 
  12   0  -4  394.56   32.80 
 -12   0   4  425.06   33.60 
  11   0  -4  285.67   25.60 
  11   0  -4  367.46   25.10 
 -11   0   4  355.26   24.80 
 -11   0   4  265.67   45.60 
  10   0  -4   43.10    6.60 
  10   0  -4   36.00    7.20 
 -10   0   4   57.89   18.10 
 -10   0   4   43.40    5.70 
   9   0  -4   39.70    4.50 
   9   0  -4   34.80    5.90 
   9   0  -4   37.70    8.70 
   9   0  -4   40.60    6.20 
  -9   0   4   40.00    5.30 
  -9   0   4   46.50   15.20 
   8   0  -4  185.98   14.10 
   8   0  -4  178.08   13.00 
   8   0  -4  167.98   16.10 
   8   0  -4  170.08   13.70 
  -8   0   4  196.48   23.50 
  -8   0   4  173.98   13.00 
   7   0  -4   24.00    3.00 
   7   0  -4   26.40    3.90 
   7   0  -4   32.60    6.50 
  -7   0   4   18.90    3.80 
  -7   0   4   18.80    9.90 
   6   0  -4   31.30    5.70 
   6   0  -4   28.20    3.60 
  -6   0   4   28.30    2.80 
  -6   0   4   23.00    9.00 
   5   0  -4 2289.77  158.18 
  -5   0   4 2283.77  157.18 
  -5   0   4 2314.87  161.58 
   4   0  -4 1661.63  111.99 
   4   0  -4 1586.64  112.09 
   3   0  -4   22.00    3.40 
   3   0  -4   19.30    3.70 
   2   0  -4  289.57   21.20 
   2   0  -4  266.77   20.80 
   2   0  -4  320.97   21.20 
  -2   0   4  301.87   21.10 
   1   0  -4  123.49    9.60 
   1   0  -4  124.39    9.50 
   1   0  -4  124.19   10.00 
  -1   0   4  113.59    9.70 
   0   0  -4  142.89   12.00 
   0   0  -4  149.09   11.20 
   0   0  -4  135.39   11.20 
   0   0   4  153.58   11.20 
  -1   0  -4  349.47   26.00 
  -1   0  -4  369.16   27.10 
   1   0   4  344.77   26.00 
   1   0   4  385.46   28.20 
  -2   0  -4  558.04   44.20 
  -2   0  -4  585.14   42.50 
  -2   0  -4  560.64   41.30 
   2   0   4  638.54   44.40 
   2   0   4  573.44   41.20 
  -3   0  -4 2463.05  187.98 
   3   0   4 3009.60  191.88 
  -4   0  -4  561.94   50.69 
   4   0   4  677.03   58.79 
   4   0   4  642.94   45.60 
   4   0   4  703.33   46.30 
   4   0   4  663.03   45.50 
  -5   0  -4  146.29   20.80 
  -5   0  -4  149.59   12.10 
   5   0   4  165.18   13.50 
   5   0   4  145.89   12.70 
   5   0   4  165.48   12.50 
  -6   0  -4  115.89    9.80 
  -6   0  -4   93.69   18.10 
   6   0   4  101.79   10.50 
   6   0   4   93.59   10.40 
   6   0   4  112.09   10.00 
  -7   0  -4   88.79    8.90 
  -7   0  -4   89.19   18.70 
   7   0   4   68.79    8.60 
   7   0   4   60.39    8.30 
  -8   0  -4  204.48   15.60 
  -8   0  -4  223.48   30.80 
   8   0   4  175.48   15.40 
   8   0   4  145.59   16.50 
  -9   0  -4   17.30   18.80 
  -9   0  -4   17.40    7.30 
   9   0   4    8.40    8.00 
   9   0   4   16.70    6.00 
 -10   0  -4   28.30   16.30 
 -10   0  -4   33.00   24.50 
 -10   0  -4   22.10    8.90 
  10   0   4   22.00    6.30 
  10   0   4   13.30    8.50 
  11   0   4  598.44   40.20 
  11   0   4  457.05   40.80 
 -12   0  -4   26.60   18.40 
 -12   0  -4    4.00   10.80 
  12   0   4    8.30   10.10 
 -13   0  -4   50.49   19.60 
 -13   0  -4   58.89   12.90 
  14   0   4   26.00   11.30 
  15   0   4   61.89   11.70 
  16  -1  -4  256.27   20.20 
 -16   1   4  208.08   19.70 
  15  -1  -4   64.89    9.90 
 -15   1   4   58.19    9.30
[truncated: 962,866 more chars]
