# Supplementary material for: Observation of Near‐Infrared Photothermal and Photoacoustic Effects in a Metallosupramolecular Trefoil Knot
Source: Angew Chem Int Ed Engl. 2025 Oct 3;64(48):e202518415. doi: 10.1002/anie.202518415 (PMC12643334; doi:10.1002/anie.202518415)
Supplement: Supplementary file 2 — Supplementary Information [file ANIE-64-e202518415-s001.zip › anie202518415-sup-0002-Suppmat/[2](CF3SO3)4x4MeOHx4H2O.cif]

data_complex_2
_audit_creation_date               2025-07-03
_audit_creation_method
;
Olex2 1.3
(compiled 2020.11.12 svn.r5f609507 for OlexSys, GUI svn.r6408)
;
_shelx_SHELXL_version_number       '2019/2'
_audit_contact_author_address      ?
_audit_contact_author_email        ?
_audit_contact_author_name         ''
_audit_contact_author_phone        ?
_publ_contact_author_id_orcid      ?
_chemical_name_common              ?
_chemical_name_systematic          ?
_chemical_formula_moiety          
 'C108 H112 N16 Rh4, 4(C F3 O3 S), 4(C H4 O), 4(H2 O)'
_chemical_formula_sum              'C116 H136 F12 N16 O20 Rh4 S4'
_chemical_formula_weight           2842.28
_chemical_melting_point            ?
loop_
  _atom_type_symbol
  _atom_type_description
  _atom_type_scat_dispersion_real
  _atom_type_scat_dispersion_imag
  _atom_type_scat_source
 'C' 'C' 0.0137 0.0067 'International Tables Vol C Tables 4.2.6.8 and 6.1.1.4'
 'F' 'F' 0.0583 0.0400 'International Tables Vol C Tables 4.2.6.8 and 6.1.1.4'
 'N' 'N' 0.0241 0.0134 'International Tables Vol C Tables 4.2.6.8 and 6.1.1.4'
 'O' 'O' 0.0389 0.0241 'International Tables Vol C Tables 4.2.6.8 and 6.1.1.4'
 'Rh' 'Rh' -0.0161 2.8414
 'International Tables Vol C Tables 4.2.6.8 and 6.1.1.4'
 'S' 'S' 0.2925 0.4295 'International Tables Vol C Tables 4.2.6.8 and 6.1.1.4'
 'H' 'H' 0.0000 0.0000 'International Tables Vol C Tables 4.2.6.8 and 6.1.1.4'

_shelx_space_group_comment
;
The symmetry employed for this shelxl refinement is uniquely defined 
by the following loop, which should always be used as a source of 
symmetry information in preference to the above space-group names. 
They are only intended as comments. 
;
_space_group_crystal_system        'monoclinic'
_space_group_IT_number             15
_space_group_name_H-M_alt          'C 1 2/c 1'
_space_group_name_Hall             '-C 2yc'
loop_
  _space_group_symop_operation_xyz
 'x, y, z'
 '-x, y, -z+1/2'
 'x+1/2, y+1/2, z'
 '-x+1/2, y+1/2, -z+1/2'
 '-x, -y, -z'
 'x, -y, z-1/2'
 '-x+1/2, -y+1/2, -z'
 'x+1/2, -y+1/2, z-1/2'

_cell_length_a                     25.5980(7)
_cell_length_b                     15.3056(4)
_cell_length_c                     31.7533(9)
_cell_angle_alpha                  90
_cell_angle_beta                   95.2970(10)
_cell_angle_gamma                  90
_cell_volume                       12387.6(6)
_cell_formula_units_Z              4
_cell_measurement_reflns_used      9846
_cell_measurement_temperature      173(2)
_cell_measurement_theta_max        59.38
_cell_measurement_theta_min        3.07
_shelx_estimated_absorpt_T_max     0.660
_shelx_estimated_absorpt_T_min     0.518
_exptl_absorpt_coefficient_mu      3.782
_exptl_absorpt_correction_T_max    0.751
_exptl_absorpt_correction_T_min    0.338
_exptl_absorpt_correction_type     multi-scan
_exptl_absorpt_process_details     sadabs
_exptl_absorpt_special_details     ?
_exptl_crystal_colour              yellow
_exptl_crystal_colour_primary      yellow
_exptl_crystal_density_diffrn      1.524
_exptl_crystal_density_meas        ?
_exptl_crystal_density_method      ?
_exptl_crystal_description         block
_exptl_crystal_F_000               5824
_exptl_crystal_size_max            0.2
_exptl_crystal_size_mid            0.15
_exptl_crystal_size_min            0.12
_exptl_transmission_factor_max     ?
_exptl_transmission_factor_min     ?
_diffrn_reflns_av_R_equivalents    0.0467
_diffrn_reflns_av_unetI/netI       0.0242
_diffrn_reflns_Laue_measured_fraction_full  0.997
_diffrn_reflns_Laue_measured_fraction_max  0.997
_diffrn_reflns_limit_h_max         31
_diffrn_reflns_limit_h_min         -31
_diffrn_reflns_limit_k_max         18
_diffrn_reflns_limit_k_min         -18
_diffrn_reflns_limit_l_max         38
_diffrn_reflns_limit_l_min         -38
_diffrn_reflns_number              88979
_diffrn_reflns_point_group_measured_fraction_full  0.997
_diffrn_reflns_point_group_measured_fraction_max  0.997
_diffrn_reflns_theta_full          53.594
_diffrn_reflns_theta_max           54.873
_diffrn_reflns_theta_min           3.697
_diffrn_ambient_temperature        173(2)
_diffrn_detector_area_resol_mean   ?
_diffrn_measured_fraction_theta_full  0.997
_diffrn_measured_fraction_theta_max  0.997
_diffrn_measurement_device_type    'Bruker APEX-II CCD'
_diffrn_measurement_method         '\f and \w scans'
_diffrn_radiation_type             GaK\a
_diffrn_radiation_wavelength       1.34139
_diffrn_source                     ?
_reflns_Friedel_coverage           0.000
_reflns_Friedel_fraction_full      .
_reflns_Friedel_fraction_max       .
_reflns_number_gt                  10235
_reflns_number_total               11727
_reflns_special_details
;
 Reflections were merged by SHELXL according to the crystal 
 class for the calculation of statistics and refinement. 
  
 Structure factors included contributions from the .fab file. 
  
 _reflns_Friedel_fraction is defined as the number of unique 
 Friedel pairs measured divided by the number that would be 
 possible theoretically, ignoring centric projections and 
 systematic absences. 
;
_reflns_threshold_expression       'I > 2\s(I)'
_computing_cell_refinement         'Bruker SAINT'
_computing_data_collection         'Bruker APEX2'
_computing_data_reduction          'Bruker SAINT'
_computing_molecular_graphics      'Olex2 1.3 (Dolomanov et al., 2009)'
_computing_publication_material    'Olex2 1.3 (Dolomanov et al., 2009)'
_computing_structure_refinement    'SHELXL-2019/2 (Sheldrick, 2019)'
_computing_structure_solution      'SHELXT 2018/2 (Sheldrick, 2018)'
_refine_diff_density_max           1.668
_refine_diff_density_min           -0.905
_refine_diff_density_rms           0.094
_refine_ls_extinction_coef         .
_refine_ls_extinction_method       none
_refine_ls_goodness_of_fit_ref     1.044
_refine_ls_hydrogen_treatment      mixed
_refine_ls_matrix_type             full
_refine_ls_number_parameters       998
_refine_ls_number_reflns           11727
_refine_ls_number_restraints       404
_refine_ls_R_factor_all            0.0576
_refine_ls_R_factor_gt             0.0511
_refine_ls_restrained_S_all        1.043
_refine_ls_shift/su_max            0.001
_refine_ls_shift/su_mean           0.000
_refine_ls_structure_factor_coef   Fsqd
_refine_ls_weighting_details      
 'w=1/[\s^2^(Fo^2^)+(0.0857P)^2^+40.1503P] where P=(Fo^2^+2Fc^2^)/3'
_refine_ls_weighting_scheme        calc
_refine_ls_wR_factor_gt            0.1445
_refine_ls_wR_factor_ref           0.1508
_refine_special_details
;
 One triflate anion, one bi-imidazole ligand and one Cp* 
 fragment were disordered and they were divided into two 
 parts (59:41 for anion, 56:44 for bi-imidazole and 59:41 for 
 Cp*). 16 ISOR, 2 SIMU, 4 DANG and 22 DFIX instructions were 
 used to restrain anions, ligand and Cp* fragments so that 
 there were 404 restraints in the data. Hydrogen of O7 were 
 found difference fourier map and others were put in 
 calculated positions. 
;
_olex2_refinement_description
;
1. Restrained distances
 C25'-C26' = C26'-C27' = C27'-C28' = C28'-C29' = C29'-C30'
 1.4 with sigma of 0.02
 C22-C25'
 1.47 with sigma of 0.03
 C32'-N7'
 1.36 with sigma of 0.02
 C32'-N8'
 1.32 with sigma of 0.02
 C35-C36 = C37-C38 = C38-C39
 1.4 with sigma of 0.02
 C35-C40
 1.5 with sigma of 0.02
 S2'-C56'
 1.8 with sigma of 0.02
 S2'-O4' = S2'-O5' = S2'-O6'
 1.43 with sigma of 0.02
 C56'-F4' = C56'-F5' = C56'-F6'
 1.32 with sigma of 0.02
 C33-H33 = C34-H34
 1.02 with sigma of 0.05
 O7-H7
 0.87 with sigma of 0.03
 F4'-F5' = F4'-F6' = F5'-F6'
 2.1 with sigma of 0.03
 C56'-O6'
 2.55 with sigma of 0.03
2. Uiso/Uaniso restraints and constraints
C39 \\sim C39': within 2A with sigma of 0.02 and sigma for terminal atoms of
0.05 within 2A
C56 \\sim C56' \\sim F4' \\sim F5' \\sim F6': within 2A with sigma of 0.02 and
sigma for terminal atoms of 0.05 within 2A
Uanis(N8') \\sim Ueq, Uanis(C25') \\sim Ueq, Uanis(C26') \\sim Ueq, Uanis(C27')
\\sim Ueq, Uanis(C28') \\sim Ueq, Uanis(C29') \\sim Ueq, Uanis(C30') \\sim Ueq,
Uanis(C31') \\sim Ueq, Uanis(C32') \\sim Ueq: with sigma of 0.01 and sigma for
terminal atoms of 0.02
Uanis(N7) \\sim Ueq, Uanis(N8) \\sim Ueq, Uanis(C25) \\sim Ueq, Uanis(C26)
\\sim Ueq, Uanis(C27) \\sim Ueq, Uanis(C28) \\sim Ueq, Uanis(C29) \\sim Ueq,
Uanis(C30) \\sim Ueq, Uanis(C31) \\sim Ueq, Uanis(C32) \\sim Ueq, Uanis(N7')
\\sim Ueq: with sigma of 0.01 and sigma for terminal atoms of 0.02
Uanis(C35) \\sim Ueq, Uanis(C36) \\sim Ueq, Uanis(C37) \\sim Ueq, Uanis(C38)
\\sim Ueq, Uanis(C39) \\sim Ueq, Uanis(C40) \\sim Ueq, Uanis(C41) \\sim Ueq,
Uanis(C42) \\sim Ueq, Uanis(C43) \\sim Ueq, Uanis(C44) \\sim Ueq, Uanis(C35')
\\sim Ueq: with sigma of 0.02 and sigma for terminal atoms of 0.04
Uanis(C36') \\sim Ueq, Uanis(C37') \\sim Ueq, Uanis(C38') \\sim Ueq,
Uanis(C39') \\sim Ueq, Uanis(C40') \\sim Ueq, Uanis(C41') \\sim Ueq,
Uanis(C42') \\sim Ueq, Uanis(C43') \\sim Ueq, Uanis(C44') \\sim Ueq: with sigma
of 0.02 and sigma for terminal atoms of 0.04
Uanis(S2) \\sim Ueq, Uanis(O4) \\sim Ueq, Uanis(O5) \\sim Ueq, Uanis(C56) \\sim
Ueq, Uanis(F4) \\sim Ueq, Uanis(F5) \\sim Ueq, Uanis(F6) \\sim Ueq, Uanis(S2')
\\sim Ueq, Uanis(O4') \\sim Ueq, Uanis(O5') \\sim Ueq, Uanis(O6') \\sim Ueq,
Uanis(C56') \\sim Ueq: with sigma of 0.02 and sigma for terminal atoms of 0.04
Uanis(F5') \\sim Ueq, Uanis(F6') \\sim Ueq: with sigma of 0.02 and sigma for
terminal atoms of 0.04
Uanis(O6) \\sim Ueq, Uanis(F4') \\sim Ueq: with sigma of 0.01 and sigma for
terminal atoms of 0.02
3. Others
 Sof(S2')=Sof(O4')=Sof(O5')=Sof(O6')=Sof(C56')=Sof(F4')=Sof(F5')=Sof(F6')=1-
 FVAR(1)
 Sof(S2)=Sof(O4)=Sof(O5)=Sof(O6)=Sof(C56)=Sof(F4)=Sof(F5)=Sof(F6)=FVAR(1)
 Sof(N7')=Sof(N8')=Sof(C25')=Sof(C26')=Sof(H26')=Sof(C27')=Sof(H27')=Sof(C28')=
 Sof(C29')=Sof(H29')=Sof(C30')=Sof(H30')=Sof(C31')=Sof(H31C)=Sof(H31D)=
 Sof(C32')=Sof(H32')=1-FVAR(2)
 Sof(N7)=Sof(N8)=Sof(C25)=Sof(C26)=Sof(H26)=Sof(C27)=Sof(H27)=Sof(C28)=
 Sof(C29)=Sof(H29)=Sof(C30)=Sof(H30)=Sof(C31)=Sof(H31A)=Sof(H31B)=Sof(C32)=
 Sof(H32)=FVAR(2)
 Sof(C35')=Sof(C36')=Sof(C37')=Sof(C38')=Sof(C39')=Sof(C40')=Sof(H40D)=
 Sof(H40E)=Sof(H40F)=Sof(C41')=Sof(H41D)=Sof(H41E)=Sof(H41F)=Sof(C42')=
 Sof(H42D)=Sof(H42E)=Sof(H42F)=Sof(C43')=Sof(H43D)=Sof(H43E)=Sof(H43F)=
 Sof(C44')=Sof(H44D)=Sof(H44E)=Sof(H44F)=1-FVAR(3)
 Sof(C35)=Sof(C36)=Sof(C37)=Sof(C38)=Sof(C39)=Sof(C40)=Sof(H40A)=Sof(H40B)=
 Sof(H40C)=Sof(C41)=Sof(H41A)=Sof(H41B)=Sof(H41C)=Sof(C42)=Sof(H42A)=Sof(H42B)=
 Sof(H42C)=Sof(C43)=Sof(H43A)=Sof(H43B)=Sof(H43C)=Sof(C44)=Sof(H44A)=Sof(H44B)=
 Sof(H44C)=FVAR(3)
4.a :
 C35'(C36',C37',C38',C39',C40',C41',C42',C43',C44')
4.b Secondary CH2 refined with riding coordinates:
 C31(H31A,H31B), C31'(H31C,H31D), C18(H18A,H18B)
4.c Aromatic/amide H refined with riding coordinates:
 C26(H26), C27(H27), C29(H29), C30(H30), C32(H32), C26'(H26'), C27'(H27'),
 C29'(H29'), C30'(H30'), C32'(H32'), C4(H4), C5(H5), C6(H6), C7(H7A), C10(H10),
 C11(H11), C12(H12), C13(H13), C15(H15), C16(H16), C17(H17), C20(H20), C21(H21),
  C23(H23), C24(H24)
4.d Idealised Me refined as rotating group:
 C40(H40A,H40B,H40C), C41(H41A,H41B,H41C), C42(H42A,H42B,H42C), C43(H43A,H43B,
 H43C), C44(H44A,H44B,H44C), C40'(H40D,H40E,H40F), C41'(H41D,H41E,H41F),
 C42'(H42D,H42E,H42F), C43'(H43D,H43E,H43F), C44'(H44D,H44E,H44F), C50(H50A,
 H50B,H50C), C51(H51A,H51B,H51C), C52(H52A,H52B,H52C), C53(H53A,H53B,H53C),
 C54(H54A,H54B,H54C), C57(H57A,H57B,H57C)
;
_atom_sites_solution_hydrogens     mixed
_atom_sites_solution_primary       ?
_atom_sites_solution_secondary     ?
loop_
  _atom_site_label
  _atom_site_type_symbol
  _atom_site_fract_x
  _atom_site_fract_y
  _atom_site_fract_z
  _atom_site_U_iso_or_equiv
  _atom_site_adp_type
  _atom_site_occupancy
  _atom_site_site_symmetry_order
  _atom_site_calc_flag
  _atom_site_refinement_flags_posn
  _atom_site_refinement_flags_adp
  _atom_site_refinement_flags_occupancy
  _atom_site_disorder_assembly
  _atom_site_disorder_group
 Rh1 Rh 0.63282(2) 0.69983(2) 0.14700(2) 0.04466(11) Uani 1 1 d . . . . .
 Rh2 Rh 0.77759(2) 0.51023(2) 0.06154(2) 0.04848(11) Uani 1 1 d . . . . .
 N1 N 0.64885(12) 0.6675(2) 0.08299(10) 0.0451(7) Uani 1 1 d . . . . .
 N2 N 0.70873(13) 0.6370(2) 0.15919(11) 0.0489(8) Uani 1 1 d . . . . .
 N3 N 0.76907(13) 0.5627(2) 0.12399(12) 0.0528(8) Uani 1 1 d . . . . .
 N4 N 0.70825(12) 0.5911(2) 0.04808(10) 0.0459(7) Uani 1 1 d . . . . .
 N5 N 0.60173(13) 0.5741(2) 0.14780(11) 0.0490(8) Uani 1 1 d . . . . .
 N6 N 0.55029(13) 0.4615(2) 0.13346(11) 0.0514(8) Uani 1 1 d . . . . .
 N7 N 0.3057(8) 0.2940(13) 0.3936(6) 0.052(4) Uani 0.56(4) 1 d . U P A 1
 N8 N 0.2752(11) 0.4069(13) 0.4252(6) 0.045(4) Uani 0.56(4) 1 d . U P A 1
 C25 C 0.3866(7) 0.2870(14) 0.2528(6) 0.040(3) Uani 0.56(4) 1 d . U P A 1
 C26 C 0.4061(7) 0.2236(13) 0.2820(6) 0.048(3) Uani 0.56(4) 1 d . U P A 1
 H26 H 0.437630 0.193872 0.277318 0.057 Uiso 0.56(4) 1 calc R U P A 1
 C27 C 0.3810(7) 0.2030(13) 0.3173(6) 0.051(3) Uani 0.56(4) 1 d . U P A 1
 H27 H 0.396305 0.161017 0.336763 0.061 Uiso 0.56(4) 1 calc R U P A 1
 C28 C 0.3337(6) 0.2425(12) 0.3252(6) 0.043(3) Uani 0.56(4) 1 d . U P A 1
 C29 C 0.3122(7) 0.3008(13) 0.2956(6) 0.047(4) Uani 0.56(4) 1 d . U P A 1
 H29 H 0.278816 0.325261 0.299356 0.056 Uiso 0.56(4) 1 calc R U P A 1
 C30 C 0.3365(8) 0.3249(12) 0.2616(6) 0.048(4) Uani 0.56(4) 1 d . U P A 1
 H30 H 0.320562 0.367600 0.242878 0.058 Uiso 0.56(4) 1 calc R U P A 1
 C31 C 0.3069(6) 0.2210(11) 0.3635(6) 0.048(3) Uani 0.56(4) 1 d . U P A 1
 H31A H 0.270441 0.202844 0.354617 0.057 Uiso 0.56(4) 1 calc R U P A 1
 H31B H 0.325035 0.170821 0.378070 0.057 Uiso 0.56(4) 1 calc R U P A 1
 C32 C 0.2655(8) 0.3448(14) 0.3976(6) 0.055(5) Uani 0.56(4) 1 d . U P A 1
 H32 H 0.232378 0.337066 0.381952 0.066 Uiso 0.56(4) 1 calc R U P A 1
 N7' N 0.2992(8) 0.3037(15) 0.3830(8) 0.042(4) Uani 0.44(4) 1 d D U P A 2
 N8' N 0.2719(13) 0.4184(17) 0.4163(8) 0.042(4) Uani 0.44(4) 1 d D U P A 2
 C25' C 0.3796(10) 0.3005(18) 0.2441(8) 0.050(6) Uani 0.44(4) 1 d D U P A 2
 C26' C 0.3990(10) 0.2334(18) 0.2710(8) 0.052(6) Uani 0.44(4) 1 d D U P A 2
 H26' H 0.430290 0.203875 0.265552 0.063 Uiso 0.44(4) 1 calc R U P A 2
 C27' C 0.3723(9) 0.2092(17) 0.3062(8) 0.056(5) Uani 0.44(4) 1 d D U P A 2
 H27' H 0.384477 0.162715 0.324341 0.067 Uiso 0.44(4) 1 calc R U P A 2
 C28' C 0.3268(8) 0.2571(15) 0.3132(8) 0.045(5) Uani 0.44(4) 1 d D U P A 2
 C29' C 0.3095(9) 0.3234(15) 0.2861(7) 0.044(4) Uani 0.44(4) 1 d D U P A 2
 H29' H 0.278609 0.354958 0.290897 0.053 Uiso 0.44(4) 1 calc R U P A 2
 C30' C 0.3368(9) 0.3443(16) 0.2517(7) 0.041(4) Uani 0.44(4) 1 d D U P A 2
 H30' H 0.324641 0.390609 0.233410 0.049 Uiso 0.44(4) 1 calc R U P A 2
 C31' C 0.2980(10) 0.2324(16) 0.3509(9) 0.065(6) Uani 0.44(4) 1 d . U P A 2
 H31C H 0.261107 0.218478 0.341225 0.078 Uiso 0.44(4) 1 calc R U P A 2
 H31D H 0.314243 0.179210 0.364248 0.078 Uiso 0.44(4) 1 calc R U P A 2
 C32' C 0.2582(8) 0.3575(13) 0.3879(7) 0.039(4) Uani 0.44(4) 1 d D U P A 2
 H32' H 0.224396 0.352296 0.373005 0.046 Uiso 0.44(4) 1 calc R U P A 2
 C1 C 0.69469(14) 0.6258(3) 0.08401(13) 0.0452(8) Uani 1 1 d . . . . .
 C2 C 0.72538(15) 0.6113(3) 0.12281(13) 0.0493(9) Uani 1 1 d . . . . .
 C3 C 0.74581(16) 0.6010(3) 0.18905(14) 0.0517(10) Uani 1 1 d . . . . .
 C4 C 0.7497(2) 0.6021(3) 0.23327(15) 0.0636(12) Uani 1 1 d . . . . .
 H4 H 0.724251 0.630665 0.248312 0.076 Uiso 1 1 calc R U . . .
 C5 C 0.7921(2) 0.5600(4) 0.25406(17) 0.0729(14) Uani 1 1 d . . . . .
 H5 H 0.795975 0.560675 0.284099 0.087 Uiso 1 1 calc R U . . .
 C6 C 0.8292(2) 0.5166(4) 0.23271(19) 0.0777(15) Uani 1 1 d . . . . .
 H6 H 0.857948 0.488904 0.248473 0.093 Uiso 1 1 calc R U . . .
 C7 C 0.82544(19) 0.5126(3) 0.18917(18) 0.0665(13) Uani 1 1 d . . . . .
 H7A H 0.850735 0.482112 0.174734 0.080 Uiso 1 1 calc R U . . .
 C8 C 0.78334(15) 0.5549(3) 0.16712(14) 0.0516(9) Uani 1 1 d . . . . .
 C9 C 0.66560(14) 0.6109(3) 0.01923(12) 0.0438(8) Uani 1 1 d . . . . .
 C10 C 0.65608(17) 0.5945(3) -0.02384(14) 0.0530(10) Uani 1 1 d . . . . .
 H10 H 0.680463 0.562734 -0.038696 0.064 Uiso 1 1 calc R U . . .
 C11 C 0.60997(17) 0.6259(3) -0.04427(15) 0.0576(11) Uani 1 1 d . . . . .
 H11 H 0.602958 0.616371 -0.073820 0.069 Uiso 1 1 calc R U . . .
 C12 C 0.57334(17) 0.6712(3) -0.02269(15) 0.0563(10) Uani 1 1 d . . . . .
 H12 H 0.541990 0.691585 -0.037892 0.068 Uiso 1 1 calc R U . . .
 C13 C 0.58150(16) 0.6871(3) 0.01982(14) 0.0496(9) Uani 1 1 d . . . . .
 H13 H 0.555937 0.716867 0.034271 0.059 Uiso 1 1 calc R U . . .
 C14 C 0.62852(14) 0.6582(2) 0.04151(12) 0.0430(8) Uani 1 1 d . . . . .
 C15 C 0.56071(16) 0.5443(3) 0.12358(14) 0.0503(9) Uani 1 1 d . . . . .
 H15 H 0.541312 0.577228 0.102121 0.060 Uiso 1 1 calc R U . . .
 C16 C 0.58668(18) 0.4371(3) 0.16548(16) 0.0620(12) Uani 1 1 d . . . . .
 H16 H 0.589380 0.381790 0.179061 0.074 Uiso 1 1 calc R U . . .
 C17 C 0.61820(18) 0.5073(3) 0.17410(16) 0.0589(11) Uani 1 1 d . . . . .
 H17 H 0.647103 0.509586 0.195106 0.071 Uiso 1 1 calc R U . . .
 C18 C 0.50644(17) 0.4078(3) 0.11523(15) 0.0561(10) Uani 1 1 d . . . . .
 H18A H 0.520268 0.356773 0.100637 0.067 Uiso 1 1 calc R U . . .
 H18B H 0.484490 0.442474 0.094045 0.067 Uiso 1 1 calc R U . . .
 C19 C 0.47343(16) 0.3767(3) 0.14904(15) 0.0550(10) Uani 1 1 d . . . . .
 C20 C 0.46659(18) 0.2885(3) 0.15646(16) 0.0586(11) Uani 1 1 d . . . . .
 H20 H 0.482006 0.246572 0.139363 0.070 Uiso 1 1 calc R U . . .
 C21 C 0.43751(19) 0.2610(3) 0.18856(16) 0.0615(11) Uani 1 1 d . . . . .
 H21 H 0.433558 0.200258 0.193418 0.074 Uiso 1 1 calc R U . . .
 C22 C 0.41387(17) 0.3209(3) 0.21395(15) 0.0562(10) Uani 1 1 d D . . . .
 C23 C 0.4209(2) 0.4086(3) 0.20614(19) 0.0704(14) Uani 1 1 d . . . . .
 H23 H 0.405108 0.450548 0.223008 0.085 Uiso 1 1 calc R U . . .
 C24 C 0.4501(2) 0.4367(3) 0.17462(19) 0.0700(13) Uani 1 1 d . . . . .
 H24 H 0.454518 0.497579 0.170189 0.084 Uiso 1 1 calc R U . . .
 C33 C 0.32559(18) 0.3979(3) 0.43580(17) 0.0606(11) Uani 1 1 d D . . . .
 H33 H 0.343(2) 0.430(3) 0.4587(14) 0.069(15) Uiso 1 1 d D . . . .
 C34 C 0.3434(2) 0.3277(3) 0.41567(18) 0.0640(12) Uani 1 1 d D . . . .
 H34 H 0.3753(17) 0.296(3) 0.4196(16) 0.062(14) Uiso 1 1 d D . . . .
 C35 C 0.5659(4) 0.7583(10) 0.1730(5) 0.071(4) Uani 0.588(12) 1 d D U P B 1
 C36 C 0.6088(5) 0.7586(9) 0.2033(4) 0.070(3) Uani 0.588(12) 1 d D U P B 1
 C37 C 0.6506(5) 0.8095(10) 0.1878(4) 0.074(5) Uani 0.588(12) 1 d D U P B 1
 C38 C 0.6317(5) 0.8391(7) 0.1475(4) 0.057(3) Uani 0.588(12) 1 d D U P B 1
 C39 C 0.5800(5) 0.8074(9) 0.1376(5) 0.068(3) Uani 0.588(12) 1 d D U P B 1
 C40 C 0.5140(5) 0.7154(11) 0.1777(7) 0.138(7) Uani 0.588(12) 1 d D U P B 1
 H40A H 0.519683 0.660810 0.193509 0.207 Uiso 0.588(12) 1 calc R U P B 1
 H40B H 0.496357 0.702857 0.149598 0.207 Uiso 0.588(12) 1 calc R U P B 1
 H40C H 0.492095 0.754685 0.192919 0.207 Uiso 0.588(12) 1 calc R U P B 1
 C41 C 0.6108(9) 0.7162(12) 0.2470(4) 0.148(8) Uani 0.588(12) 1 d . U P B 1
 H41A H 0.580596 0.735738 0.261427 0.222 Uiso 0.588(12) 1 calc R U P B 1
 H41B H 0.643296 0.733273 0.263739 0.222 Uiso 0.588(12) 1 calc R U P B 1
 H41C H 0.609708 0.652541 0.243952 0.222 Uiso 0.588(12) 1 calc R U P B 1
 C42 C 0.7030(5) 0.8272(11) 0.2091(6) 0.137(8) Uani 0.588(12) 1 d . U P B 1
 H42A H 0.723241 0.772865 0.211638 0.206 Uiso 0.588(12) 1 calc R U P B 1
 H42B H 0.699432 0.850968 0.237388 0.206 Uiso 0.588(12) 1 calc R U P B 1
 H42C H 0.721171 0.869745 0.192599 0.206 Uiso 0.588(12) 1 calc R U P B 1
 C43 C 0.6569(8) 0.8999(8) 0.1185(7) 0.132(7) Uani 0.588(12) 1 d . U P B 1
 H43A H 0.647923 0.960289 0.125011 0.198 Uiso 0.588(12) 1 calc R U P B 1
 H43B H 0.644303 0.886580 0.089114 0.198 Uiso 0.588(12) 1 calc R U P B 1
 H43C H 0.695109 0.892504 0.122369 0.198 Uiso 0.588(12) 1 calc R U P B 1
 C44 C 0.5436(7) 0.8321(10) 0.0996(5) 0.129(7) Uani 0.588(12) 1 d . U P B 1
 H44A H 0.521717 0.781748 0.090437 0.194 Uiso 0.588(12) 1 calc R U P B 1
 H44B H 0.564176 0.850165 0.076542 0.194 Uiso 0.588(12) 1 calc R U P B 1
 H44C H 0.521046 0.880524 0.106907 0.194 Uiso 0.588(12) 1 calc R U P B 1
 C35' C 0.5814(3) 0.7638(6) 0.1878(3) 0.061(5) Uani 0.412(12) 1 d G U P B 2
 C36' C 0.6339(4) 0.7870(5) 0.2004(2) 0.064(5) Uani 0.412(12) 1 d G U P B 2
 C37' C 0.6540(3) 0.8314(5) 0.1664(3) 0.060(4) Uani 0.412(12) 1 d G U P B 2
 C38' C 0.6140(4) 0.8355(4) 0.1327(3) 0.056(4) Uani 0.412(12) 1 d G U P B 2
 C39' C 0.5691(3) 0.7937(6) 0.1460(3) 0.061(5) Uani 0.412(12) 1 d G U P B 2
 C40' C 0.5451(6) 0.7157(9) 0.2141(4) 0.121(8) Uani 0.412(12) 1 d G U P B 2
 H40D H 0.564425 0.697216 0.240739 0.181 Uiso 0.412(12) 1 calc R U P B 2
 H40E H 0.531009 0.664174 0.198668 0.181 Uiso 0.412(12) 1 calc R U P B 2
 H40F H 0.516189 0.754226 0.220246 0.181 Uiso 0.412(12) 1 calc R U P B 2
 C41' C 0.6632(6) 0.7680(9) 0.2425(4) 0.127(10) Uani 0.412(12) 1 d G U P B 2
 H41D H 0.660133 0.817943 0.261429 0.191 Uiso 0.412(12) 1 calc R U P B 2
 H41E H 0.700287 0.757660 0.238788 0.191 Uiso 0.412(12) 1 calc R U P B 2
 H41F H 0.648331 0.715937 0.254827 0.191 Uiso 0.412(12) 1 calc R U P B 2
 C42' C 0.7085(4) 0.8677(8) 0.1660(5) 0.122(8) Uani 0.412(12) 1 d G U P B 2
 H42D H 0.707749 0.918498 0.147192 0.183 Uiso 0.412(12) 1 calc R U P B 2
 H42E H 0.731640 0.822884 0.155916 0.183 Uiso 0.412(12) 1 calc R U P B 2
 H42F H 0.721538 0.885427 0.194731 0.183 Uiso 0.412(12) 1 calc R U P B 2
 C43' C 0.6183(6) 0.8770(7) 0.0904(4) 0.104(7) Uani 0.412(12) 1 d G U P B 2
 H43D H 0.590979 0.853513 0.069850 0.156 Uiso 0.412(12) 1 calc R U P B 2
 H43E H 0.652910 0.864215 0.080948 0.156 Uiso 0.412(12) 1 calc R U P B 2
 H43F H 0.613956 0.940377 0.092698 0.156 Uiso 0.412(12) 1 calc R U P B 2
 C44' C 0.5174(4) 0.7830(9) 0.1201(4) 0.107(7) Uani 0.412(12) 1 d G U P B 2
 H44D H 0.490357 0.816087 0.133224 0.161 Uiso 0.412(12) 1 calc R U P B 2
 H44E H 0.507782 0.721052 0.118836 0.161 Uiso 0.412(12) 1 calc R U P B 2
 H44F H 0.520217 0.805016 0.091434 0.161 Uiso 0.412(12) 1 calc R U P B 2
 C45 C 0.85662(17) 0.5551(4) 0.05665(16) 0.0656(13) Uani 1 1 d . . . . .
 C46 C 0.85637(18) 0.4610(4) 0.06248(18) 0.0732(15) Uani 1 1 d . . . . .
 C47 C 0.82572(18) 0.4234(3) 0.02711(18) 0.0647(13) Uani 1 1 d . . . . .
 C48 C 0.80551(17) 0.4920(3) 0.00017(16) 0.0569(11) Uani 1 1 d . . . . .
 C49 C 0.82472(17) 0.5741(3) 0.01888(15) 0.0567(11) Uani 1 1 d . . . . .
 C50 C 0.8852(2) 0.6194(5) 0.0848(2) 0.0902(19) Uani 1 1 d . . . . .
 H50A H 0.885959 0.599308 0.114184 0.135 Uiso 1 1 calc R U . . .
 H50B H 0.867339 0.675994 0.081971 0.135 Uiso 1 1 calc R U . . .
 H50C H 0.921138 0.625407 0.076998 0.135 Uiso 1 1 calc R U . . .
 C51 C 0.8883(2) 0.4109(6) 0.0961(2) 0.107(3) Uani 1 1 d . . . . .
 H51A H 0.865891 0.368430 0.108924 0.161 Uiso 1 1 calc R U . . .
 H51B H 0.903313 0.451388 0.117934 0.161 Uiso 1 1 calc R U . . .
 H51C H 0.916696 0.380153 0.083636 0.161 Uiso 1 1 calc R U . . .
 C52 C 0.8160(3) 0.3288(4) 0.0188(2) 0.097(2) Uani 1 1 d . . . . .
 H52A H 0.838128 0.308544 -0.002803 0.145 Uiso 1 1 calc R U . . .
 H52B H 0.778973 0.319958 0.008762 0.145 Uiso 1 1 calc R U . . .
 H52C H 0.824343 0.295637 0.044945 0.145 Uiso 1 1 calc R U . . .
 C53 C 0.7767(2) 0.4784(4) -0.04136(17) 0.0702(14) Uani 1 1 d . . . . .
 H53A H 0.799645 0.449948 -0.060256 0.105 Uiso 1 1 calc R U . . .
 H53B H 0.765021 0.534904 -0.053310 0.105 Uiso 1 1 calc R U . . .
 H53C H 0.746087 0.441230 -0.038277 0.105 Uiso 1 1 calc R U . . .
 C54 C 0.8126(2) 0.6628(4) 0.00059(18) 0.0744(14) Uani 1 1 d . . . . .
 H54A H 0.813314 0.705908 0.023466 0.112 Uiso 1 1 calc R U . . .
 H54B H 0.777730 0.662243 -0.014976 0.112 Uiso 1 1 calc R U . . .
 H54C H 0.838899 0.678390 -0.018702 0.112 Uiso 1 1 calc R U . . .
 S1 S 0.05574(5) 0.37515(9) 0.57182(5) 0.0773(4) Uani 1 1 d . . . . .
 O1 O 0.04281(18) 0.2873(3) 0.58086(17) 0.0979(14) Uani 1 1 d . . . . .
 O2 O 0.11092(18) 0.3915(3) 0.5735(2) 0.1130(17) Uani 1 1 d . . . . .
 O3 O 0.0251(2) 0.4407(4) 0.5896(2) 0.128(2) Uani 1 1 d . . . . .
 C55 C 0.0352(3) 0.3801(5) 0.5144(3) 0.097(2) Uani 1 1 d . . . . .
 F1 F -0.0175(2) 0.3748(3) 0.50881(16) 0.1296(16) Uani 1 1 d . . . . .
 F2 F 0.0499(2) 0.4534(4) 0.49871(19) 0.154(2) Uani 1 1 d . . . . .
 F3 F 0.0560(3) 0.3165(4) 0.4945(2) 0.173(3) Uani 1 1 d . . . . .
 S2 S 0.15263(17) 0.1524(3) 0.37029(19) 0.1011(14) Uani 0.588(8) 1 d . U P C 1
 O4 O 0.1747(4) 0.2232(8) 0.3444(5) 0.098(4) Uani 0.588(8) 1 d . U P C 1
 O5 O 0.0969(4) 0.1409(7) 0.3594(5) 0.139(5) Uani 0.588(8) 1 d . U P C 1
 O6 O 0.1701(7) 0.1582(10) 0.4123(4) 0.156(6) Uani 0.588(8) 1 d . U P C 1
 C56 C 0.1793(5) 0.0548(9) 0.3522(4) 0.079(3) Uani 0.588(8) 1 d . U P C 1
 F4 F 0.1639(4) -0.0147(5) 0.3720(2) 0.097(2) Uani 0.588(8) 1 d . U P C 1
 F5 F 0.1710(3) 0.0418(4) 0.31155(18) 0.093(2) Uani 0.588(8) 1 d . U P C 1
 F6 F 0.2327(3) 0.0571(6) 0.3616(3) 0.107(3) Uani 0.588(8) 1 d . U P C 1
 S2' S 0.1297(3) 0.1761(5) 0.35535(16) 0.095(2) Uani 0.412(8) 1 d D U P C 2
 O4' O 0.1555(9) 0.2526(12) 0.3409(7) 0.120(7) Uani 0.412(8) 1 d D U P C 2
 O5' O 0.0997(7) 0.1379(9) 0.3189(5) 0.133(6) Uani 0.412(8) 1 d D U P C 2
 O6' O 0.1053(8) 0.1921(14) 0.3951(6) 0.184(9) Uani 0.412(8) 1 d D U P C 2
 C56' C 0.1760(7) 0.0953(12) 0.3741(7) 0.142(7) Uani 0.412(8) 1 d D U P C 2
 F4' F 0.2041(8) 0.1389(14) 0.4034(6) 0.192(8) Uani 0.412(8) 1 d D U P C 2
 F5' F 0.1490(6) 0.0331(10) 0.3898(5) 0.138(5) Uani 0.412(8) 1 d D U P C 2
 F6' F 0.2005(11) 0.0696(17) 0.3428(8) 0.207(10) Uani 0.412(8) 1 d D U P C 2
 C57 C 0.0582(3) 0.1021(6) 0.4789(3) 0.137(4) Uani 1 1 d . . . . .
 H57A H 0.061581 0.159702 0.492380 0.205 Uiso 1 1 calc R U . . .
 H57B H 0.092894 0.074870 0.479339 0.205 Uiso 1 1 calc R U . . .
 H57C H 0.035233 0.065162 0.494436 0.205 Uiso 1 1 calc R U . . .
 O7 O 0.03652(19) 0.1114(5) 0.43688(18) 0.124(2) Uani 1 1 d D . . . .
 H7 H 0.057(4) 0.108(8) 0.416(3) 0.186 Uiso 1 1 d D U . . .

loop_
  _atom_site_aniso_label
  _atom_site_aniso_U_11
  _atom_site_aniso_U_22
  _atom_site_aniso_U_33
  _atom_site_aniso_U_23
  _atom_site_aniso_U_13
  _atom_site_aniso_U_12
 Rh1 0.03956(17) 0.04264(18) 0.05244(19) -0.00077(12) 0.00786(12) 0.00311(11)
 Rh2 0.03290(17) 0.05128(19) 0.0632(2) 0.00975(14) 0.01481(13) 0.00693(12)
 N1 0.0371(16) 0.0462(18) 0.0526(18) 0.0032(14) 0.0079(13) 0.0061(14)
 N2 0.0392(16) 0.054(2) 0.0536(18) 0.0003(15) 0.0031(14) 0.0007(15)
 N3 0.0339(16) 0.058(2) 0.067(2) 0.0080(17) 0.0061(15) 0.0054(15)
 N4 0.0363(16) 0.0503(19) 0.0521(18) 0.0074(15) 0.0088(13) 0.0075(14)
 N5 0.0416(17) 0.0458(18) 0.0588(19) 0.0060(15) 0.0008(14) 0.0018(14)
 N6 0.0429(18) 0.0474(19) 0.062(2) 0.0046(16) -0.0032(15) 0.0011(15)
 N7 0.050(6) 0.053(6) 0.055(7) 0.005(5) 0.013(5) 0.003(4)
 N8 0.043(5) 0.045(6) 0.047(7) 0.003(5) 0.011(5) 0.002(4)
 C25 0.028(5) 0.046(7) 0.044(6) -0.004(5) -0.002(5) 0.001(4)
 C26 0.041(5) 0.048(6) 0.054(7) 0.000(5) 0.002(5) 0.002(4)
 C27 0.046(5) 0.056(6) 0.050(6) 0.000(5) 0.005(5) -0.002(4)
 C28 0.043(5) 0.043(5) 0.044(6) -0.003(5) 0.001(5) -0.004(4)
 C29 0.041(5) 0.048(7) 0.051(6) 0.002(5) 0.003(5) -0.003(5)
 C30 0.048(6) 0.048(6) 0.047(7) 0.003(5) -0.003(5) -0.002(5)
 C31 0.045(5) 0.049(5) 0.052(6) -0.007(5) 0.019(5) -0.012(4)
 C32 0.048(6) 0.060(7) 0.057(7) 0.004(5) 0.001(5) -0.010(5)
 N7' 0.038(6) 0.039(6) 0.049(8) -0.002(5) 0.013(5) -0.005(5)
 N8' 0.036(6) 0.048(7) 0.043(8) 0.003(6) 0.010(6) -0.002(5)
 C25' 0.042(8) 0.046(8) 0.059(9) -0.009(6) -0.012(6) 0.002(5)
 C26' 0.050(8) 0.053(8) 0.055(9) -0.006(7) 0.008(7) 0.006(6)
 C27' 0.058(9) 0.051(7) 0.058(9) 0.001(7) 0.005(7) -0.001(6)
 C28' 0.047(7) 0.046(8) 0.044(9) -0.008(7) 0.006(6) -0.007(6)
 C29' 0.040(6) 0.038(7) 0.054(8) -0.006(6) 0.005(6) -0.004(5)
 C30' 0.032(5) 0.048(8) 0.043(7) 0.000(5) 0.003(5) -0.005(5)
 C31' 0.075(9) 0.052(8) 0.067(10) -0.011(7) 0.006(7) 0.000(6)
 C32' 0.031(6) 0.038(6) 0.048(8) -0.006(6) 0.008(5) 0.001(4)
 C1 0.0359(18) 0.047(2) 0.054(2) 0.0046(17) 0.0095(16) 0.0051(16)
 C2 0.0365(19) 0.054(2) 0.058(2) 0.0079(19) 0.0071(17) 0.0012(17)
 C3 0.042(2) 0.053(2) 0.059(2) 0.0037(19) -0.0027(17) -0.0040(18)
 C4 0.072(3) 0.058(3) 0.059(3) -0.002(2) 0.000(2) -0.001(2)
 C5 0.077(3) 0.074(3) 0.064(3) 0.004(3) -0.015(3) -0.007(3)
 C6 0.066(3) 0.086(4) 0.077(3) 0.013(3) -0.015(3) 0.007(3)
 C7 0.048(3) 0.073(3) 0.077(3) 0.014(2) -0.001(2) 0.007(2)
 C8 0.038(2) 0.057(2) 0.059(2) 0.0072(19) 0.0008(17) -0.0039(18)
 C9 0.0358(18) 0.043(2) 0.053(2) 0.0051(16) 0.0080(15) 0.0014(15)
 C10 0.046(2) 0.058(3) 0.057(2) 0.0006(19) 0.0113(18) 0.0064(19)
 C11 0.050(2) 0.068(3) 0.054(2) -0.004(2) 0.0006(18) 0.001(2)
 C12 0.043(2) 0.061(3) 0.064(3) 0.002(2) -0.0027(19) 0.0047(19)
 C13 0.0375(19) 0.049(2) 0.062(2) 0.0001(18) 0.0049(17) 0.0061(17)
 C14 0.0371(18) 0.0380(19) 0.054(2) 0.0031(16) 0.0051(16) 0.0009(15)
 C15 0.045(2) 0.047(2) 0.058(2) 0.0083(18) -0.0002(17) 0.0044(17)
 C16 0.050(2) 0.054(3) 0.079(3) 0.023(2) -0.011(2) 0.000(2)
 C17 0.045(2) 0.060(3) 0.070(3) 0.018(2) -0.006(2) -0.0011(19)
 C18 0.051(2) 0.051(2) 0.065(3) -0.001(2) -0.0029(19) -0.0027(19)
 C19 0.040(2) 0.054(2) 0.069(3) -0.008(2) -0.0022(19) -0.0026(18)
 C20 0.055(2) 0.044(2) 0.078(3) -0.012(2) 0.010(2) -0.0022(19)
 C21 0.062(3) 0.048(2) 0.078(3) -0.011(2) 0.021(2) -0.004(2)
 C22 0.043(2) 0.057(3) 0.069(3) -0.015(2) 0.0048(19) -0.0036(19)
 C23 0.060(3) 0.052(3) 0.102(4) -0.020(3) 0.021(3) 0.005(2)
 C24 0.063(3) 0.049(3) 0.100(4) -0.001(3) 0.018(3) 0.008(2)
 C33 0.046(2) 0.063(3) 0.073(3) -0.010(2) 0.010(2) 0.002(2)
 C34 0.051(3) 0.058(3) 0.085(3) -0.009(2) 0.014(2) 0.004(2)
 C35 0.056(6) 0.079(7) 0.082(8) -0.024(6) 0.025(6) 0.005(5)
 C36 0.089(10) 0.065(7) 0.058(6) 0.001(5) 0.021(6) 0.016(7)
 C37 0.066(7) 0.069(8) 0.084(10) -0.029(7) -0.008(7) 0.019(6)
 C38 0.061(7) 0.049(5) 0.061(7) -0.006(4) 0.006(5) -0.002(4)
 C39 0.060(6) 0.074(6) 0.071(6) -0.020(5) 0.011(6) 0.028(5)
 C40 0.084(9) 0.128(11) 0.217(18) -0.048(12) 0.087(11) -0.011(8)
 C41 0.22(2) 0.164(15) 0.067(7) 0.018(8) 0.064(10) 0.068(14)
 C42 0.088(9) 0.122(11) 0.190(17) -0.083(12) -0.051(10) 0.011(8)
 C43 0.155(14) 0.066(7) 0.187(17) 0.002(9) 0.085(13) -0.019(8)
 C44 0.158(14) 0.101(10) 0.118(10) -0.040(8) -0.045(10) 0.089(10)
 C35' 0.064(11) 0.055(8) 0.064(11) 0.005(8) 0.010(8) 0.007(8)
 C36' 0.071(12) 0.060(11) 0.062(9) -0.011(8) 0.012(9) 0.009(8)
 C37' 0.064(9) 0.045(7) 0.069(10) -0.024(8) 0.000(8) -0.012(6)
 C38' 0.070(11) 0.042(7) 0.057(8) 0.002(6) 0.012(7) 0.021(7)
 C39' 0.051(8) 0.068(9) 0.067(10) -0.010(7) 0.018(7) 0.022(6)
 C40' 0.135(18) 0.118(14) 0.123(16) 0.013(12) 0.085(14) 0.006(13)
 C41' 0.19(2) 0.098(13) 0.088(12) -0.044(10) -0.041(13) 0.059(15)
 C42' 0.122(14) 0.100(13) 0.154(18) -0.055(13) 0.062(13) -0.056(11)
 C43' 0.170(19) 0.044(8) 0.104(12) 0.015(7) 0.047(12) 0.026(10)
 C44' 0.072(10) 0.116(15) 0.129(15) -0.024(12) -0.017(10) 0.058(10)
 C45 0.037(2) 0.089(4) 0.074(3) 0.005(3) 0.020(2) -0.003(2)
 C46 0.041(2) 0.095(4) 0.088(4) 0.025(3) 0.026(2) 0.025(2)
 C47 0.049(2) 0.061(3) 0.089(3) 0.008(3) 0.034(2) 0.014(2)
 C48 0.042(2) 0.059(3) 0.074(3) 0.000(2) 0.027(2) 0.0063(19)
 C49 0.044(2) 0.061(3) 0.069(3) 0.004(2) 0.023(2) 0.0014(19)
 C50 0.051(3) 0.130(6) 0.091(4) -0.003(4) 0.014(3) -0.025(3)
 C51 0.062(3) 0.157(7) 0.106(5) 0.042(5) 0.024(3) 0.058(4)
 C52 0.102(5) 0.064(3) 0.132(6) 0.001(4) 0.056(4) 0.018(3)
 C53 0.056(3) 0.083(4) 0.075(3) -0.014(3) 0.022(2) 0.008(2)
 C54 0.084(4) 0.062(3) 0.081(3) 0.009(3) 0.028(3) -0.007(3)
 S1 0.0629(7) 0.0645(8) 0.1079(10) -0.0017(7) 0.0267(7) -0.0109(6)
 O1 0.086(3) 0.078(3) 0.132(4) 0.028(3) 0.024(3) -0.017(2)
 O2 0.069(3) 0.096(3) 0.175(5) 0.010(3) 0.018(3) -0.022(2)
 O3 0.114(4) 0.115(4) 0.162(5) -0.050(4) 0.044(4) 0.010(3)
 C55 0.087(4) 0.079(4) 0.129(6) 0.012(4) 0.026(4) -0.002(3)
 F1 0.112(3) 0.138(4) 0.137(4) 0.023(3) 0.000(3) -0.032(3)
 F2 0.121(4) 0.168(5) 0.182(5) 0.085(4) 0.057(4) 0.000(3)
 F3 0.220(7) 0.163(5) 0.148(5) -0.030(4) 0.079(5) 0.026(5)
 S2 0.068(2) 0.095(3) 0.136(4) -0.043(2) -0.009(2) 0.0011(18)
 O4 0.076(6) 0.071(6) 0.140(8) 0.013(6) -0.026(6) -0.039(5)
 O5 0.064(5) 0.115(8) 0.241(15) -0.036(9) 0.027(7) -0.022(5)
 O6 0.210(13) 0.153(9) 0.108(7) -0.046(7) 0.029(9) 0.041(9)
 C56 0.087(7) 0.077(7) 0.074(6) 0.007(5) 0.014(5) -0.033(5)
 F4 0.121(6) 0.082(5) 0.088(4) 0.015(4) 0.014(4) -0.037(4)
 F5 0.128(5) 0.092(4) 0.061(3) -0.010(3) 0.017(3) -0.032(4)
 F6 0.079(4) 0.094(5) 0.144(7) 0.019(5) -0.012(4) -0.027(4)
 S2' 0.088(4) 0.108(4) 0.088(3) -0.004(3) 0.000(3) -0.056(3)
 O4' 0.149(18) 0.112(14) 0.100(10) 0.013(10) 0.018(12) -0.043(12)
 O5' 0.159(12) 0.094(8) 0.132(11) 0.028(8) -0.073(10) -0.072(8)
 O6' 0.188(18) 0.207(19) 0.171(16) -0.057(14) 0.093(14) -0.089(15)
 C56' 0.157(12) 0.123(12) 0.145(13) 0.015(11) 0.013(12) -0.033(11)
 F4' 0.179(13) 0.220(15) 0.163(13) 0.044(11) -0.062(11) -0.087(12)
 F5' 0.146(11) 0.113(10) 0.154(12) 0.071(9) 0.006(9) -0.028(9)
 F6' 0.23(2) 0.159(16) 0.24(2) -0.046(15) 0.059(18) -0.055(16)
 C57 0.106(6) 0.141(8) 0.152(8) -0.049(6) -0.046(6) 0.039(5)
 O7 0.067(3) 0.182(6) 0.119(4) -0.033(4) -0.020(3) -0.004(3)

_geom_special_details
;
 All esds (except the esd in the dihedral angle between two l.s. planes) 
 are estimated using the full covariance matrix.  The cell esds are taken 
 into account individually in the estimation of esds in distances, angles 
 and torsion angles; correlations between esds in cell parameters are only 
 used when they are defined by crystal symmetry.  An approximate (isotropic) 
 treatment of cell esds is used for estimating esds involving l.s. planes. 
;
loop_
  _geom_bond_atom_site_label_1
  _geom_bond_atom_site_label_2
  _geom_bond_distance
  _geom_bond_site_symmetry_2
  _geom_bond_publ_flag
 Rh1 N1 2.168(3) . ?
 Rh1 N2 2.171(3) . ?
 Rh1 N5 2.084(3) . ?
 Rh1 C35 2.163(11) . ?
 Rh1 C36 2.142(11) . ?
 Rh1 C37 2.143(13) . ?
 Rh1 C38 2.132(11) . ?
 Rh1 C39 2.134(12) . ?
 Rh1 C35' 2.163(7) . ?
 Rh1 C36' 2.155(7) . ?
 Rh1 C37' 2.160(6) . ?
 Rh1 C38' 2.170(7) . ?
 Rh2 N3 2.169(4) . ?
 Rh2 N4 2.174(3) . ?
 Rh2 N8 2.15(2) 2_655 ?
 Rh2 N8' 2.06(3) 2_655 ?
 Rh2 C45 2.155(4) . ?
 Rh2 C46 2.150(4) . ?
 Rh2 C47 2.174(4) . ?
 Rh2 C48 2.155(5) . ?
 Rh2 C49 2.133(4) . ?
 N1 C1 1.333(5) . ?
 N1 C14 1.378(5) . ?
 N2 C2 1.327(5) . ?
 N2 C3 1.392(5) . ?
 N3 C2 1.340(5) . ?
 N3 C8 1.390(6) . ?
 N4 C1 1.333(5) . ?
 N4 C9 1.392(5) . ?
 N5 C15 1.324(5) . ?
 N5 C17 1.361(5) . ?
 N6 C15 1.338(5) . ?
 N6 C16 1.366(5) . ?
 N6 C18 1.467(5) . ?
 N7 C31 1.47(2) . ?
 N7 C32 1.31(2) . ?
 N7 C34 1.25(2) . ?
 N8 C32 1.300(19) . ?
 N8 C33 1.31(3) . ?
 C25 C26 1.40(2) . ?
 C25 C30 1.46(3) . ?
 C25 C22 1.561(18) . ?
 C26 H26 0.9500 . ?
 C26 C27 1.379(19) . ?
 C27 H27 0.9500 . ?
 C27 C28 1.397(19) . ?
 C28 C29 1.373(16) . ?
 C28 C31 1.49(2) . ?
 C29 H29 0.9500 . ?
 C29 C30 1.35(2) . ?
 C30 H30 0.9500 . ?
 C31 H31A 0.9900 . ?
 C31 H31B 0.9900 . ?
 C32 H32 0.9500 . ?
 C32 C33 2.04(2) . ?
 N7' C31' 1.49(3) . ?
 N7' C32' 1.355(18) . ?
 N7' C34 1.51(2) . ?
 N8' C32' 1.321(18) . ?
 N8' C33 1.49(3) . ?
 C25' C26' 1.397(17) . ?
 C25' C30' 1.33(3) . ?
 C25' C22 1.39(2) . ?
 C26' H26' 0.9500 . ?
 C26' C27' 1.411(18) . ?
 C27' H27' 0.9500 . ?
 C27' C28' 1.411(18) . ?
 C28' C29' 1.379(15) . ?
 C28' C31' 1.51(3) . ?
 C29' H29' 0.9500 . ?
 C29' C30' 1.385(17) . ?
 C30' H30' 0.9500 . ?
 C31' H31C 0.9900 . ?
 C31' H31D 0.9900 . ?
 C32' H32' 0.9500 . ?
 C1 C2 1.416(6) . ?
 C3 C4 1.398(6) . ?
 C3 C8 1.425(6) . ?
 C4 H4 0.9500 . ?
 C4 C5 1.376(7) . ?
 C5 H5 0.9500 . ?
 C5 C6 1.388(9) . ?
 C6 H6 0.9500 . ?
 C6 C7 1.378(8) . ?
 C7 H7A 0.9500 . ?
 C7 C8 1.389(6) . ?
 C9 C10 1.390(6) . ?
 C9 C14 1.432(5) . ?
 C10 H10 0.9500 . ?
 C10 C11 1.380(6) . ?
 C11 H11 0.9500 . ?
 C11 C12 1.396(6) . ?
 C12 H12 0.9500 . ?
 C12 C13 1.368(6) . ?
 C13 H13 0.9500 . ?
 C13 C14 1.402(5) . ?
 C15 H15 0.9500 . ?
 C16 H16 0.9500 . ?
 C16 C17 1.356(7) . ?
 C17 H17 0.9500 . ?
 C18 H18A 0.9900 . ?
 C18 H18B 0.9900 . ?
 C18 C19 1.504(7) . ?
 C19 C20 1.384(6) . ?
 C19 C24 1.396(7) . ?
 C20 H20 0.9500 . ?
 C20 C21 1.382(7) . ?
 C21 H21 0.9500 . ?
 C21 C22 1.394(6) . ?
 C22 C23 1.380(7) . ?
 C23 H23 0.9500 . ?
 C23 C24 1.373(8) . ?
 C24 H24 0.9500 . ?
 C33 H33 0.96(4) . ?
 C33 C34 1.351(7) . ?
 C34 H34 0.95(4) . ?
 C35 C36 1.394(14) . ?
 C35 C39 1.42(2) . ?
 C35 C40 1.501(14) . ?
 C36 C37 1.447(19) . ?
 C36 C41 1.529(17) . ?
 C37 C38 1.401(13) . ?
 C37 C42 1.470(17) . ?
 C38 C39 1.419(14) . ?
 C38 C43 1.496(16) . ?
 C39 C44 1.505(17) . ?
 C40 H40A 0.9800 . ?
 C40 H40B 0.9800 . ?
 C40 H40C 0.9800 . ?
 C41 H41A 0.9800 . ?
 C41 H41B 0.9800 . ?
 C41 H41C 0.9800 . ?
 C42 H42A 0.9800 . ?
 C42 H42B 0.9800 . ?
 C42 H42C 0.9800 . ?
 C43 H43A 0.9800 . ?
 C43 H43B 0.9800 . ?
 C43 H43C 0.9800 . ?
 C44 H44A 0.9800 . ?
 C44 H44B 0.9800 . ?
 C44 H44C 0.9800 . ?
 C35' C36' 1.412(4) . ?
 C35' C39' 1.412(4) . ?
 C35' C40' 1.501(4) . ?
 C36' C37' 1.412(4) . ?
 C36' C41' 1.501(4) . ?
 C37' C38' 1.412(4) . ?
 C37' C42' 1.501(4) . ?
 C38' C39' 1.412(4) . ?
 C38' C43' 1.501(4) . ?
 C39' C44' 1.501(4) . ?
 C40' H40D 0.9800 . ?
 C40' H40E 0.9800 . ?
 C40' H40F 0.9800 . ?
 C41' H41D 0.9800 . ?
 C41' H41E 0.9800 . ?
 C41' H41F 0.9800 . ?
 C42' H42D 0.9800 . ?
 C42' H42E 0.9800 . ?
 C42' H42F 0.9800 . ?
 C43' H43D 0.9800 . ?
 C43' H43E 0.9800 . ?
 C43' H43F 0.9800 . ?
 C44' H44D 0.9800 . ?
 C44' H44E 0.9800 . ?
 C44' H44F 0.9800 . ?
 C45 C46 1.452(8) . ?
 C45 C49 1.418(7) . ?
 C45 C50 1.477(8) . ?
 C46 C47 1.430(8) . ?
 C46 C51 1.496(8) . ?
 C47 C48 1.421(7) . ?
 C47 C52 1.489(8) . ?
 C48 C49 1.457(7) . ?
 C48 C53 1.465(8) . ?
 C49 C54 1.498(7) . ?
 C50 H50A 0.9800 . ?
 C50 H50B 0.9800 . ?
 C50 H50C 0.9800 . ?
 C51 H51A 0.9800 . ?
 C51 H51B 0.9800 . ?
 C51 H51C 0.9800 . ?
 C52 H52A 0.9800 . ?
 C52 H52B 0.9800 . ?
 C52 H52C 0.9800 . ?
 C53 H53A 0.9800 . ?
 C53 H53B 0.9800 . ?
 C53 H53C 0.9800 . ?
 C54 H54A 0.9800 . ?
 C54 H54B 0.9800 . ?
 C54 H54C 0.9800 . ?
 S1 O1 1.420(4) . ?
 S1 O2 1.431(5) . ?
 S1 O3 1.422(5) . ?
 S1 C55 1.851(9) . ?
 C55 F1 1.348(8) . ?
 C55 F2 1.298(8) . ?
 C55 F3 1.301(9) . ?
 S2 O4 1.501(14) . ?
 S2 O5 1.448(10) . ?
 S2 O6 1.370(15) . ?
 S2 C56 1.761(17) . ?
 C56 F4 1.314(13) . ?
 C56 F5 1.303(15) . ?
 C56 F6 1.372(17) . ?
 S2' O4' 1.440(15) . ?
 S2' O5' 1.452(11) . ?
 S2' O6' 1.479(13) . ?
 S2' C56' 1.778(17) . ?
 C56' F4' 1.305(17) . ?
 C56' F5' 1.302(16) . ?
 C56' F6' 1.284(17) . ?
 C57 H57A 0.9800 . ?
 C57 H57B 0.9800 . ?
 C57 H57C 0.9800 . ?
 C57 O7 1.405(10) . ?
 O7 H7 0.89(3) . ?

loop_
  _geom_angle_atom_site_label_1
  _geom_angle_atom_site_label_2
  _geom_angle_atom_site_label_3
  _geom_angle
  _geom_angle_site_symmetry_1
  _geom_angle_site_symmetry_3
  _geom_angle_publ_flag
 N1 Rh1 N2 79.75(12) . . ?
 N1 Rh1 C38' 94.6(2) . . ?
 N5 Rh1 N1 84.61(13) . . ?
 N5 Rh1 N2 85.70(13) . . ?
 N5 Rh1 C35 93.5(4) . . ?
 N5 Rh1 C36 103.8(4) . . ?
 N5 Rh1 C37 140.9(4) . . ?
 N5 Rh1 C38 156.7(3) . . ?
 N5 Rh1 C39 118.4(4) . . ?
 N5 Rh1 C35' 99.0(3) . . ?
 N5 Rh1 C36' 122.7(3) . . ?
 N5 Rh1 C37' 160.7(3) . . ?
 N5 Rh1 C38' 144.0(3) . . ?
 C35 Rh1 N1 132.6(4) . . ?
 C35 Rh1 N2 147.5(4) . . ?
 C36 Rh1 N1 166.5(3) . . ?
 C36 Rh1 N2 111.0(4) . . ?
 C36 Rh1 C35 37.8(4) . . ?
 C36 Rh1 C37 39.5(5) . . ?
 C37 Rh1 N1 134.2(4) . . ?
 C37 Rh1 N2 95.9(4) . . ?
 C37 Rh1 C35 65.0(5) . . ?
 C38 Rh1 N1 103.8(3) . . ?
 C38 Rh1 N2 117.0(3) . . ?
 C38 Rh1 C35 64.7(5) . . ?
 C38 Rh1 C36 64.5(5) . . ?
 C38 Rh1 C37 38.3(4) . . ?
 C38 Rh1 C39 38.8(4) . . ?
 C39 Rh1 N1 102.6(4) . . ?
 C39 Rh1 N2 155.8(4) . . ?
 C39 Rh1 C35 38.7(6) . . ?
 C39 Rh1 C36 64.3(5) . . ?
 C39 Rh1 C37 65.0(5) . . ?
 C35' Rh1 N1 147.4(3) . . ?
 C35' Rh1 N2 132.7(3) . . ?
 C35' Rh1 C38' 63.6(2) . . ?
 C36' Rh1 N1 152.7(3) . . ?
 C36' Rh1 N2 100.8(2) . . ?
 C36' Rh1 C35' 38.17(14) . . ?
 C36' Rh1 C37' 38.20(14) . . ?
 C36' Rh1 C38' 63.8(2) . . ?
 C37' Rh1 N1 114.5(3) . . ?
 C37' Rh1 N2 99.5(2) . . ?
 C37' Rh1 C35' 63.8(2) . . ?
 C37' Rh1 C38' 38.06(14) . . ?
 C38' Rh1 N2 129.7(3) . . ?
 N3 Rh2 N4 79.61(12) . . ?
 N3 Rh2 C47 142.71(18) . . ?
 N4 Rh2 C47 137.68(18) . . ?
 N8 Rh2 N3 88.6(6) 2_655 . ?
 N8 Rh2 N4 86.6(6) 2_655 . ?
 N8 Rh2 C45 149.4(6) 2_655 . ?
 N8 Rh2 C46 110.2(7) 2_655 . ?
 N8 Rh2 C47 92.5(7) 2_655 . ?
 N8 Rh2 C48 110.4(6) 2_655 . ?
 N8' Rh2 N3 79.8(8) 2_655 . ?
 N8' Rh2 N4 86.5(8) 2_655 . ?
 N8' Rh2 C45 148.6(8) 2_655 . ?
 N8' Rh2 C46 111.2(8) 2_655 . ?
 N8' Rh2 C47 98.6(8) 2_655 . ?
 N8' Rh2 C48 119.1(8) 2_655 . ?
 N8' Rh2 C49 158.8(8) 2_655 . ?
 C45 Rh2 N3 97.02(17) . . ?
 C45 Rh2 N4 124.02(18) . . ?
 C45 Rh2 C47 65.1(2) . . ?
 C46 Rh2 N3 106.89(19) . . ?
 C46 Rh2 N4 161.79(17) . . ?
 C46 Rh2 C45 39.4(2) . . ?
 C46 Rh2 C47 38.6(2) . . ?
 C46 Rh2 C48 65.1(2) . . ?
 C48 Rh2 N3 160.81(16) . . ?
 C48 Rh2 N4 103.24(15) . . ?
 C48 Rh2 C45 65.43(19) . . ?
 C48 Rh2 C47 38.33(18) . . ?
 C49 Rh2 N3 121.41(16) . . ?
 C49 Rh2 N4 96.52(15) . . ?
 C49 Rh2 N8 150.0(6) . 2_655 ?
 C49 Rh2 C45 38.61(19) . . ?
 C49 Rh2 C46 65.47(19) . . ?
 C49 Rh2 C47 65.23(18) . . ?
 C49 Rh2 C48 39.72(18) . . ?
 C1 N1 Rh1 109.2(3) . . ?
 C1 N1 C14 103.2(3) . . ?
 C14 N1 Rh1 146.3(3) . . ?
 C2 N2 Rh1 109.3(3) . . ?
 C2 N2 C3 102.9(3) . . ?
 C3 N2 Rh1 147.1(3) . . ?
 C2 N3 Rh2 109.5(3) . . ?
 C2 N3 C8 102.6(4) . . ?
 C8 N3 Rh2 146.0(3) . . ?
 C1 N4 Rh2 109.3(2) . . ?
 C1 N4 C9 103.1(3) . . ?
 C9 N4 Rh2 146.1(3) . . ?
 C15 N5 Rh1 126.4(3) . . ?
 C15 N5 C17 106.4(4) . . ?
 C17 N5 Rh1 127.1(3) . . ?
 C15 N6 C16 107.2(4) . . ?
 C15 N6 C18 126.9(3) . . ?
 C16 N6 C18 125.8(4) . . ?
 C32 N7 C31 125.4(17) . . ?
 C34 N7 C31 128.0(15) . . ?
 C34 N7 C32 105.9(16) . . ?
 C32 N8 Rh2 125.9(18) . 2_655 ?
 C32 N8 C33 102.6(19) . . ?
 C33 N8 Rh2 130.5(12) . 2_655 ?
 C26 C25 C30 114.5(14) . . ?
 C26 C25 C22 126.5(14) . . ?
 C30 C25 C22 119.0(14) . . ?
 C25 C26 H26 118.9 . . ?
 C27 C26 C25 122.2(16) . . ?
 C27 C26 H26 118.9 . . ?
 C26 C27 H27 119.2 . . ?
 C26 C27 C28 121.5(16) . . ?
 C28 C27 H27 119.2 . . ?
 C27 C28 C31 121.5(13) . . ?
 C29 C28 C27 117.3(15) . . ?
 C29 C28 C31 121.1(14) . . ?
 C28 C29 H29 118.6 . . ?
 C30 C29 C28 122.7(15) . . ?
 C30 C29 H29 118.6 . . ?
 C25 C30 H30 119.2 . . ?
 C29 C30 C25 121.6(14) . . ?
 C29 C30 H30 119.2 . . ?
 N7 C31 C28 113.7(13) . . ?
 N7 C31 H31A 108.8 . . ?
 N7 C31 H31B 108.8 . . ?
 C28 C31 H31A 108.8 . . ?
 C28 C31 H31B 108.8 . . ?
 H31A C31 H31B 107.7 . . ?
 N7 C32 H32 123.3 . . ?
 N7 C32 C33 74.8(12) . . ?
 N8 C32 N7 113(2) . . ?
 N8 C32 H32 123.3 . . ?
 N8 C32 C33 38.9(13) . . ?
 C33 C32 H32 161.7 . . ?
 C31' N7' C34 127.9(15) . . ?
 C32' N7' C31' 123.8(18) . . ?
 C32' N7' C34 108.3(16) . . ?
 C32' N8' C33 108(2) . . ?
 C33 N8' Rh2 125.1(13) . 2_655 ?
 C30' C25' C26' 121(2) . . ?
 C30' C25' C22 126.6(19) . . ?
 C22 C25' C26' 112(2) . . ?
 C25' C26' H26' 119.8 . . ?
 C25' C26' C27' 120(2) . . ?
 C27' C26' H26' 119.8 . . ?
 C26' C27' H27' 121.5 . . ?
 C28' C27' C26' 117.1(19) . . ?
 C28' C27' H27' 121.5 . . ?
 C27' C28' C31' 117.7(18) . . ?
 C29' C28' C27' 120.4(19) . . ?
 C29' C28' C31' 121.9(17) . . ?
 C28' C29' H29' 119.8 . . ?
 C28' C29' C30' 120.4(19) . . ?
 C30' C29' H29' 119.8 . . ?
 C25' C30' C29' 120.8(18) . . ?
 C25' C30' H30' 119.6 . . ?
 C29' C30' H30' 119.6 . . ?
 N7' C31' C28' 112.2(19) . . ?
 N7' C31' H31C 109.2 . . ?
 N7' C31' H31D 109.2 . . ?
 C28' C31' H31C 109.2 . . ?
 C28' C31' H31D 109.2 . . ?
 H31C C31' H31D 107.9 . . ?
 N7' C32' H32' 124.9 . . ?
 N8' C32' N7' 110(2) . . ?
 N8' C32' H32' 124.9 . . ?
 N1 C1 C2 120.8(4) . . ?
 N4 C1 N1 117.9(4) . . ?
 N4 C1 C2 121.0(3) . . ?
 N2 C2 N3 118.3(4) . . ?
 N2 C2 C1 120.9(4) . . ?
 N3 C2 C1 120.4(4) . . ?
 N2 C3 C4 131.4(4) . . ?
 N2 C3 C8 108.1(4) . . ?
 C4 C3 C8 120.5(4) . . ?
 C3 C4 H4 121.4 . . ?
 C5 C4 C3 117.2(5) . . ?
 C5 C4 H4 121.4 . . ?
 C4 C5 H5 118.8 . . ?
 C4 C5 C6 122.3(5) . . ?
 C6 C5 H5 118.8 . . ?
 C5 C6 H6 119.2 . . ?
 C7 C6 C5 121.5(5) . . ?
 C7 C6 H6 119.2 . . ?
 C6 C7 H7A 121.2 . . ?
 C6 C7 C8 117.7(5) . . ?
 C8 C7 H7A 121.2 . . ?
 N3 C8 C3 108.1(4) . . ?
 C7 C8 N3 131.1(4) . . ?
 C7 C8 C3 120.7(4) . . ?
 N4 C9 C14 107.5(3) . . ?
 C10 C9 N4 131.6(4) . . ?
 C10 C9 C14 120.9(4) . . ?
 C9 C10 H10 121.2 . . ?
 C11 C10 C9 117.7(4) . . ?
 C11 C10 H10 121.2 . . ?
 C10 C11 H11 119.1 . . ?
 C10 C11 C12 121.8(4) . . ?
 C12 C11 H11 119.1 . . ?
 C11 C12 H12 119.2 . . ?
 C13 C12 C11 121.6(4) . . ?
 C13 C12 H12 119.2 . . ?
 C12 C13 H13 120.8 . . ?
 C12 C13 C14 118.3(4) . . ?
 C14 C13 H13 120.8 . . ?
 N1 C14 C9 108.4(3) . . ?
 N1 C14 C13 131.9(4) . . ?
 C13 C14 C9 119.7(4) . . ?
 N5 C15 N6 110.7(3) . . ?
 N5 C15 H15 124.6 . . ?
 N6 C15 H15 124.6 . . ?
 N6 C16 H16 126.7 . . ?
 C17 C16 N6 106.6(4) . . ?
 C17 C16 H16 126.7 . . ?
 N5 C17 H17 125.5 . . ?
 C16 C17 N5 109.0(4) . . ?
 C16 C17 H17 125.5 . . ?
 N6 C18 H18A 109.5 . . ?
 N6 C18 H18B 109.5 . . ?
 N6 C18 C19 110.8(4) . . ?
 H18A C18 H18B 108.1 . . ?
 C19 C18 H18A 109.5 . . ?
 C19 C18 H18B 109.5 . . ?
 C20 C19 C18 121.2(4) . . ?
 C20 C19 C24 118.4(5) . . ?
 C24 C19 C18 120.4(4) . . ?
 C19 C20 H20 119.7 . . ?
 C21 C20 C19 120.5(4) . . ?
 C21 C20 H20 119.7 . . ?
 C20 C21 H21 119.4 . . ?
 C20 C21 C22 121.2(4) . . ?
 C22 C21 H21 119.4 . . ?
 C25' C22 C21 125.8(12) . . ?
 C21 C22 C25 119.2(8) . . ?
 C23 C22 C25 122.7(8) . . ?
 C23 C22 C25' 116.2(12) . . ?
 C23 C22 C21 117.7(5) . . ?
 C22 C23 H23 119.2 . . ?
 C24 C23 C22 121.7(5) . . ?
 C24 C23 H23 119.2 . . ?
 C19 C24 H24 119.7 . . ?
 C23 C24 C19 120.6(5) . . ?
 C23 C24 H24 119.7 . . ?
 N8 C33 C32 38.5(9) . . ?
 N8 C33 H33 121(3) . . ?
 N8 C33 C34 109.2(9) . . ?
 C32 C33 H33 159(3) . . ?
 N8' C33 H33 124(3) . . ?
 C34 C33 C32 70.8(7) . . ?
 C34 C33 N8' 108.1(10) . . ?
 C34 C33 H33 128(3) . . ?
 N7 C34 C33 108.4(9) . . ?
 N7 C34 H34 118(3) . . ?
 N7' C34 H34 123(3) . . ?
 C33 C34 N7' 104.7(8) . . ?
 C33 C34 H34 132(3) . . ?
 C36 C35 Rh1 70.3(7) . . ?
 C36 C35 C39 107.6(12) . . ?
 C36 C35 C40 125.6(16) . . ?
 C39 C35 Rh1 69.5(6) . . ?
 C39 C35 C40 126.8(14) . . ?
 C40 C35 Rh1 126.6(9) . . ?
 C35 C36 Rh1 71.9(7) . . ?
 C35 C36 C37 109.1(13) . . ?
 C35 C36 C41 125.7(15) . . ?
 C37 C36 Rh1 70.3(8) . . ?
 C37 C36 C41 125.1(14) . . ?
 C41 C36 Rh1 126.3(9) . . ?
 C36 C37 Rh1 70.2(8) . . ?
 C36 C37 C42 127.8(14) . . ?
 C38 C37 Rh1 70.4(7) . . ?
 C38 C37 C36 106.4(11) . . ?
 C38 C37 C42 125.8(15) . . ?
 C42 C37 Rh1 123.9(9) . . ?
 C37 C38 Rh1 71.3(7) . . ?
 C37 C38 C39 109.1(10) . . ?
 C37 C38 C43 129.1(13) . . ?
 C39 C38 Rh1 70.6(6) . . ?
 C39 C38 C43 121.6(13) . . ?
 C43 C38 Rh1 127.6(8) . . ?
 C35 C39 Rh1 71.7(7) . . ?
 C35 C39 C44 125.6(15) . . ?
 C38 C39 Rh1 70.5(6) . . ?
 C38 C39 C35 107.8(10) . . ?
 C38 C39 C44 126.0(16) . . ?
 C44 C39 Rh1 130.1(8) . . ?
 C35 C40 H40A 109.5 . . ?
 C35 C40 H40B 109.5 . . ?
 C35 C40 H40C 109.5 . . ?
 H40A C40 H40B 109.5 . . ?
 H40A C40 H40C 109.5 . . ?
 H40B C40 H40C 109.5 . . ?
 C36 C41 H41A 109.5 . . ?
 C36 C41 H41B 109.5 . . ?
 C36 C41 H41C 109.5 . . ?
 H41A C41 H41B 109.5 . . ?
 H41A C41 H41C 109.5 . . ?
 H41B C41 H41C 109.5 . . ?
 C37 C42 H42A 109.5 . . ?
 C37 C42 H42B 109.5 . . ?
 C37 C42 H42C 109.5 . . ?
 H42A C42 H42B 109.5 . . ?
 H42A C42 H42C 109.5 . . ?
 H42B C42 H42C 109.5 . . ?
 C38 C43 H43A 109.5 . . ?
 C38 C43 H43B 109.5 . . ?
 C38 C43 H43C 109.5 . . ?
 H43A C43 H43B 109.5 . . ?
 H43A C43 H43C 109.5 . . ?
 H43B C43 H43C 109.5 . . ?
 C39 C44 H44A 109.5 . . ?
 C39 C44 H44B 109.5 . . ?
 C39 C44 H44C 109.5 . . ?
 H44A C44 H44B 109.5 . . ?
 H44A C44 H44C 109.5 . . ?
 H44B C44 H44C 109.5 . . ?
 C36' C35' Rh1 70.6(2) . . ?
 C36' C35' C39' 108.0 . . ?
 C36' C35' C40' 126.0 . . ?
 C39' C35' Rh1 71.3(2) . . ?
 C39' C35' C40' 126.0 . . ?
 C40' C35' Rh1 123.7(2) . . ?
 C35' C36' Rh1 71.2(2) . . ?
 C35' C36' C37' 108.0 . . ?
 C35' C36' C41' 126.0 . . ?
 C37' C36' Rh1 71.1(2) . . ?
 C37' C36' C41' 126.0 . . ?
 C41' C36' Rh1 123.4(2) . . ?
 C36' C37' Rh1 70.7(2) . . ?
 C36' C37' C38' 108.0 . . ?
 C36' C37' C42' 126.0 . . ?
 C38' C37' Rh1 71.4(2) . . ?
 C38' C37' C42' 126.0 . . ?
 C42' C37' Rh1 123.6(2) . . ?
 C37' C38' Rh1 70.6(2) . . ?
 C37' C38' C43' 126.0 . . ?
 C39' C38' Rh1 71.1(2) . . ?
 C39' C38' C37' 108.0 . . ?
 C39' C38' C43' 126.0 . . ?
 C43' C38' Rh1 124.0(2) . . ?
 C35' C39' Rh1 70.6(2) . . ?
 C35' C39' C44' 126.0 . . ?
 C38' C39' Rh1 71.0(2) . . ?
 C38' C39' C35' 108.0 . . ?
 C38' C39' C44' 126.0 . . ?
 C44' C39' Rh1 124.0(2) . . ?
 C35' C40' H40D 109.5 . . ?
 C35' C40' H40E 109.5 . . ?
 C35' C40' H40F 109.5 . . ?
 H40D C40' H40E 109.5 . . ?
 H40D C40' H40F 109.5 . . ?
 H40E C40' H40F 109.5 . . ?
 C36' C41' H41D 109.5 . . ?
 C36' C41' H41E 109.5 . . ?
 C36' C41' H41F 109.5 . . ?
 H41D C41' H41E 109.5 . . ?
 H41D C41' H41F 109.5 . . ?
 H41E C41' H41F 109.5 . . ?
 C37' C42' H42D 109.5 . . ?
 C37' C42' H42E 109.5 . . ?
 C37' C42' H42F 109.5 . . ?
 H42D C42' H42E 109.5 . . ?
 H42D C42' H42F 109.5 . . ?
 H42E C42' H42F 109.5 . . ?
 C38' C43' H43D 109.5 . . ?
 C38' C43' H43E 109.5 . . ?
 C38' C43' H43F 109.5 . . ?
 H43D C43' H43E 109.5 . . ?
 H43D C43' H43F 109.5 . . ?
 H43E C43' H43F 109.5 . . ?
 C39' C44' H44D 109.5 . . ?
 C39' C44' H44E 109.5 . . ?
 C39' C44' H44F 109.5 . . ?
 H44D C44' H44E 109.5 . . ?
 H44D C44' H44F 109.5 . . ?
 H44E C44' H44F 109.5 . . ?
 C46 C45 Rh2 70.1(3) . . ?
 C46 C45 C50 126.2(5) . . ?
 C49 C45 Rh2 69.8(2) . . ?
 C49 C45 C46 107.6(5) . . ?
 C49 C45 C50 126.1(5) . . ?
 C50 C45 Rh2 125.7(4) . . ?
 C45 C46 Rh2 70.5(2) . . ?
 C45 C46 C51 126.2(6) . . ?
 C47 C46 Rh2 71.6(3) . . ?
 C47 C46 C45 107.9(4) . . ?
 C47 C46 C51 125.4(6) . . ?
 C51 C46 Rh2 129.8(4) . . ?
 C46 C47 Rh2 69.8(3) . . ?
 C46 C47 C52 127.0(5) . . ?
 C48 C47 Rh2 70.1(3) . . ?
 C48 C47 C46 108.5(5) . . ?
 C48 C47 C52 124.5(6) . . ?
 C52 C47 Rh2 126.2(4) . . ?
 C47 C48 Rh2 71.6(3) . . ?
 C47 C48 C49 107.6(5) . . ?
 C47 C48 C53 124.2(5) . . ?
 C49 C48 Rh2 69.3(2) . . ?
 C49 C48 C53 127.8(5) . . ?
 C53 C48 Rh2 130.6(3) . . ?
 C45 C49 Rh2 71.6(3) . . ?
 C45 C49 C48 108.3(4) . . ?
 C45 C49 C54 126.7(5) . . ?
 C48 C49 Rh2 71.0(2) . . ?
 C48 C49 C54 125.1(5) . . ?
 C54 C49 Rh2 123.6(3) . . ?
 C45 C50 H50A 109.5 . . ?
 C45 C50 H50B 109.5 . . ?
 C45 C50 H50C 109.5 . . ?
 H50A C50 H50B 109.5 . . ?
 H50A C50 H50C 109.5 . . ?
 H50B C50 H50C 109.5 . . ?
 C46 C51 H51A 109.5 . . ?
 C46 C51 H51B 109.5 . . ?
 C46 C51 H51C 109.5 . . ?
 H51A C51 H51B 109.5 . . ?
 H51A C51 H51C 109.5 . . ?
 H51B C51 H51C 109.5 . . ?
 C47 C52 H52A 109.5 . . ?
 C47 C52 H52B 109.5 . . ?
 C47 C52 H52C 109.5 . . ?
 H52A C52 H52B 109.5 . . ?
 H52A C52 H52C 109.5 . . ?
 H52B C52 H52C 109.5 . . ?
 C48 C53 H53A 109.5 . . ?
 C48 C53 H53B 109.5 . . ?
 C48 C53 H53C 109.5 . . ?
 H53A C53 H53B 109.5 . . ?
 H53A C53 H53C 109.5 . . ?
 H53B C53 H53C 109.5 . . ?
 C49 C54 H54A 109.5 . . ?
 C49 C54 H54B 109.5 . . ?
 C49 C54 H54C 109.5 . . ?
 H54A C54 H54B 109.5 . . ?
 H54A C54 H54C 109.5 . . ?
 H54B C54 H54C 109.5 . . ?
 O1 S1 O2 113.9(3) . . ?
 O1 S1 O3 116.1(3) . . ?
 O1 S1 C55 100.8(3) . . ?
 O2 S1 C55 102.6(3) . . ?
 O3 S1 O2 116.2(3) . . ?
 O3 S1 C55 104.2(4) . . ?
 F1 C55 S1 108.5(5) . . ?
 F2 C55 S1 110.4(6) . . ?
 F2 C55 F1 108.9(6) . . ?
 F2 C55 F3 108.2(7) . . ?
 F3 C55 S1 110.9(6) . . ?
 F3 C55 F1 109.9(7) . . ?
 O4 S2 C56 104.9(8) . . ?
 O5 S2 O4 111.6(8) . . ?
 O5 S2 C56 102.9(6) . . ?
 O6 S2 O4 112.4(10) . . ?
 O6 S2 O5 117.8(10) . . ?
 O6 S2 C56 105.8(8) . . ?
 F4 C56 S2 112.8(10) . . ?
 F4 C56 F6 104.7(11) . . ?
 F5 C56 S2 114.8(10) . . ?
 F5 C56 F4 108.8(11) . . ?
 F5 C56 F6 106.8(11) . . ?
 F6 C56 S2 108.3(9) . . ?
 O4' S2' O5' 107.3(11) . . ?
 O4' S2' O6' 112.4(13) . . ?
 O4' S2' C56' 111.2(11) . . ?
 O5' S2' O6' 120.8(13) . . ?
 O5' S2' C56' 105.9(10) . . ?
 O6' S2' C56' 98.7(11) . . ?
 F4' C56' S2' 100.9(15) . . ?
 F5' C56' S2' 106.0(13) . . ?
 F5' C56' F4' 112.3(17) . . ?
 F6' C56' S2' 108(2) . . ?
 F6' C56' F4' 116(2) . . ?
 F6' C56' F5' 112.7(18) . . ?
 H57A C57 H57B 109.5 . . ?
 H57A C57 H57C 109.5 . . ?
 H57B C57 H57C 109.5 . . ?
 O7 C57 H57A 109.5 . . ?
 O7 C57 H57B 109.5 . . ?
 O7 C57 H57C 109.5 . . ?
 C57 O7 H7 121(8) . . ?

loop_
  _geom_torsion_atom_site_label_1
  _geom_torsion_atom_site_label_2
  _geom_torsion_atom_site_label_3
  _geom_torsion_atom_site_label_4
  _geom_torsion
  _geom_torsion_site_symmetry_1
  _geom_torsion_site_symmetry_2
  _geom_torsion_site_symmetry_3
  _geom_torsion_site_symmetry_4
  _geom_torsion_publ_flag
 Rh1 N1 C1 N4 171.9(3) . . . . ?
 Rh1 N1 C1 C2 -1.9(5) . . . . ?
 Rh1 N1 C14 C9 -164.9(4) . . . . ?
 Rh1 N1 C14 C13 16.3(8) . . . . ?
 Rh1 N2 C2 N3 -173.0(3) . . . . ?
 Rh1 N2 C2 C1 -0.4(5) . . . . ?
 Rh1 N2 C3 C4 -10.4(9) . . . . ?
 Rh1 N2 C3 C8 167.6(4) . . . . ?
 Rh1 N5 C15 N6 -177.8(3) . . . . ?
 Rh1 N5 C17 C16 177.9(3) . . . . ?
 Rh1 C35 C36 C37 60.8(10) . . . . ?
 Rh1 C35 C36 C41 -122.2(13) . . . . ?
 Rh1 C35 C39 C38 -61.6(8) . . . . ?
 Rh1 C35 C39 C44 126.7(11) . . . . ?
 Rh1 C36 C37 C38 61.6(9) . . . . ?
 Rh1 C36 C37 C42 -118.1(14) . . . . ?
 Rh1 C37 C38 C39 60.8(8) . . . . ?
 Rh1 C37 C38 C43 -123.7(13) . . . . ?
 Rh1 C38 C39 C35 62.4(8) . . . . ?
 Rh1 C38 C39 C44 -126.0(12) . . . . ?
 Rh1 C35' C36' C37' 61.9(2) . . . . ?
 Rh1 C35' C36' C41' -118.1(2) . . . . ?
 Rh1 C35' C39' C38' -61.5(2) . . . . ?
 Rh1 C35' C39' C44' 118.5(2) . . . . ?
 Rh1 C36' C37' C38' 62.0(3) . . . . ?
 Rh1 C36' C37' C42' -118.0(3) . . . . ?
 Rh1 C37' C38' C39' 61.6(3) . . . . ?
 Rh1 C37' C38' C43' -118.4(3) . . . . ?
 Rh1 C38' C39' C35' 61.3(2) . . . . ?
 Rh1 C38' C39' C44' -118.7(2) . . . . ?
 Rh2 N3 C2 N2 168.9(3) . . . . ?
 Rh2 N3 C2 C1 -3.7(5) . . . . ?
 Rh2 N3 C8 C3 -160.9(4) . . . . ?
 Rh2 N3 C8 C7 19.6(9) . . . . ?
 Rh2 N4 C1 N1 -170.8(3) . . . . ?
 Rh2 N4 C1 C2 3.0(5) . . . . ?
 Rh2 N4 C9 C10 -19.0(8) . . . . ?
 Rh2 N4 C9 C14 162.7(4) . . . . ?
 Rh2 N8 C32 N7 175.2(15) 2_655 . . . ?
 Rh2 N8 C32 C33 170(3) 2_655 . . . ?
 Rh2 N8 C33 C32 -169(3) 2_655 . . . ?
 Rh2 N8 C33 C34 -172.0(13) 2_655 . . . ?
 Rh2 N8' C32' N7' -175.0(17) 2_655 . . . ?
 Rh2 N8' C33 C34 172.8(14) 2_655 . . . ?
 Rh2 C45 C46 C47 62.2(3) . . . . ?
 Rh2 C45 C46 C51 -125.6(5) . . . . ?
 Rh2 C45 C49 C48 -61.8(3) . . . . ?
 Rh2 C45 C49 C54 118.6(5) . . . . ?
 Rh2 C46 C47 C48 59.6(3) . . . . ?
 Rh2 C46 C47 C52 -120.7(5) . . . . ?
 Rh2 C47 C48 C49 60.3(3) . . . . ?
 Rh2 C47 C48 C53 -127.1(4) . . . . ?
 Rh2 C48 C49 C45 62.2(3) . . . . ?
 Rh2 C48 C49 C54 -118.2(4) . . . . ?
 N1 C1 C2 N2 1.6(6) . . . . ?
 N1 C1 C2 N3 174.1(4) . . . . ?
 N2 C3 C4 C5 -179.7(5) . . . . ?
 N2 C3 C8 N3 -0.1(5) . . . . ?
 N2 C3 C8 C7 179.5(4) . . . . ?
 N4 C1 C2 N2 -171.9(4) . . . . ?
 N4 C1 C2 N3 0.5(6) . . . . ?
 N4 C9 C10 C11 -177.6(4) . . . . ?
 N4 C9 C14 N1 0.7(4) . . . . ?
 N4 C9 C14 C13 179.6(3) . . . . ?
 N6 C16 C17 N5 -0.2(6) . . . . ?
 N6 C18 C19 C20 -120.0(5) . . . . ?
 N6 C18 C19 C24 58.1(6) . . . . ?
 N8 C33 C34 N7 -0.3(14) . . . . ?
 C25 C26 C27 C28 2(3) . . . . ?
 C25 C22 C23 C24 172.5(10) . . . . ?
 C26 C25 C30 C29 1(3) . . . . ?
 C26 C25 C22 C21 43(2) . . . . ?
 C26 C25 C22 C23 -129.1(16) . . . . ?
 C26 C27 C28 C29 2(3) . . . . ?
 C26 C27 C28 C31 -179.3(16) . . . . ?
 C27 C28 C29 C30 -4(3) . . . . ?
 C27 C28 C31 N7 112.9(18) . . . . ?
 C28 C29 C30 C25 3(3) . . . . ?
 C29 C28 C31 N7 -68(2) . . . . ?
 C30 C25 C26 C27 -3(3) . . . . ?
 C30 C25 C22 C21 -138.5(13) . . . . ?
 C30 C25 C22 C23 49.0(18) . . . . ?
 C31 N7 C32 N8 -177.1(17) . . . . ?
 C31 N7 C32 C33 -173.4(18) . . . . ?
 C31 N7 C34 C33 174.4(14) . . . . ?
 C31 C28 C29 C30 176.8(15) . . . . ?
 C32 N7 C31 C28 101(2) . . . . ?
 C32 N7 C34 C33 3.6(16) . . . . ?
 C32 N8 C33 C34 -3.1(17) . . . . ?
 C32 C33 C34 N7 -2.4(11) . . . . ?
 N8' C33 C34 N7' -0.6(14) . . . . ?
 C25' C26' C27' C28' -2(4) . . . . ?
 C25' C22 C23 C24 -174.3(13) . . . . ?
 C26' C25' C30' C29' -1(4) . . . . ?
 C26' C25' C22 C21 49(3) . . . . ?
 C26' C25' C22 C23 -137.7(18) . . . . ?
 C26' C27' C28' C29' 1(3) . . . . ?
 C26' C27' C28' C31' -180(2) . . . . ?
 C27' C28' C29' C30' -1(3) . . . . ?
 C27' C28' C31' N7' 115(2) . . . . ?
 C28' C29' C30' C25' 1(3) . . . . ?
 C29' C28' C31' N7' -66(3) . . . . ?
 C30' C25' C26' C27' 2(4) . . . . ?
 C30' C25' C22 C21 -140(2) . . . . ?
 C30' C25' C22 C23 34(3) . . . . ?
 C31' N7' C32' N8' -175(2) . . . . ?
 C31' N7' C34 C33 178.1(18) . . . . ?
 C31' C28' C29' C30' -179.9(19) . . . . ?
 C32' N7' C31' C28' 103(3) . . . . ?
 C32' N7' C34 C33 -3.4(18) . . . . ?
 C32' N8' C33 C34 4(2) . . . . ?
 C1 N1 C14 C9 -1.2(4) . . . . ?
 C1 N1 C14 C13 -180.0(4) . . . . ?
 C1 N4 C9 C10 178.4(4) . . . . ?
 C1 N4 C9 C14 0.1(4) . . . . ?
 C2 N2 C3 C4 -177.9(5) . . . . ?
 C2 N2 C3 C8 0.1(4) . . . . ?
 C2 N3 C8 C3 0.0(5) . . . . ?
 C2 N3 C8 C7 -179.6(5) . . . . ?
 C3 N2 C2 N3 -0.2(5) . . . . ?
 C3 N2 C2 C1 172.4(4) . . . . ?
 C3 C4 C5 C6 -1.1(8) . . . . ?
 C4 C3 C8 N3 178.2(4) . . . . ?
 C4 C3 C8 C7 -2.2(7) . . . . ?
 C4 C5 C6 C7 -0.6(9) . . . . ?
 C5 C6 C7 C8 0.9(9) . . . . ?
 C6 C7 C8 N3 179.9(5) . . . . ?
 C6 C7 C8 C3 0.4(7) . . . . ?
 C8 N3 C2 N2 0.2(5) . . . . ?
 C8 N3 C2 C1 -172.5(4) . . . . ?
 C8 C3 C4 C5 2.5(7) . . . . ?
 C9 N4 C1 N1 -1.0(5) . . . . ?
 C9 N4 C1 C2 172.8(4) . . . . ?
 C9 C10 C11 C12 -1.2(7) . . . . ?
 C10 C9 C14 N1 -177.8(4) . . . . ?
 C10 C9 C14 C13 1.2(6) . . . . ?
 C10 C11 C12 C13 0.3(8) . . . . ?
 C11 C12 C13 C14 1.4(7) . . . . ?
 C12 C13 C14 N1 176.6(4) . . . . ?
 C12 C13 C14 C9 -2.1(6) . . . . ?
 C14 N1 C1 N4 1.4(5) . . . . ?
 C14 N1 C1 C2 -172.4(4) . . . . ?
 C14 C9 C10 C11 0.5(6) . . . . ?
 C15 N5 C17 C16 0.0(6) . . . . ?
 C15 N6 C16 C17 0.3(6) . . . . ?
 C15 N6 C18 C19 -121.5(5) . . . . ?
 C16 N6 C15 N5 -0.3(5) . . . . ?
 C16 N6 C18 C19 54.9(6) . . . . ?
 C17 N5 C15 N6 0.2(5) . . . . ?
 C18 N6 C15 N5 176.6(4) . . . . ?
 C18 N6 C16 C17 -176.7(4) . . . . ?
 C18 C19 C20 C21 177.9(4) . . . . ?
 C18 C19 C24 C23 -178.6(5) . . . . ?
 C19 C20 C21 C22 0.7(8) . . . . ?
 C20 C19 C24 C23 -0.4(8) . . . . ?
 C20 C21 C22 C25 -173.4(9) . . . . ?
 C20 C21 C22 C25' 173.1(15) . . . . ?
 C20 C21 C22 C23 -0.5(7) . . . . ?
 C21 C22 C23 C24 -0.1(8) . . . . ?
 C22 C25 C26 C27 174.7(15) . . . . ?
 C22 C25 C30 C29 -177.3(15) . . . . ?
 C22 C25' C26' C27' 174(2) . . . . ?
 C22 C25' C30' C29' -172(2) . . . . ?
 C22 C23 C24 C19 0.6(9) . . . . ?
 C24 C19 C20 C21 -0.2(7) . . . . ?
 C33 N8 C32 N7 6(2) . . . . ?
 C33 N8' C32' N7' -7(3) . . . . ?
 C34 N7 C31 C28 -68(2) . . . . ?
 C34 N7 C32 N8 -6(2) . . . . ?
 C34 N7 C32 C33 -2.4(11) . . . . ?
 C34 N7' C31' C28' -79(2) . . . . ?
 C34 N7' C32' N8' 6(3) . . . . ?
 C35 C36 C37 Rh1 -61.8(10) . . . . ?
 C35 C36 C37 C38 -0.2(16) . . . . ?
 C35 C36 C37 C42 -179.9(12) . . . . ?
 C36 C35 C39 Rh1 60.3(9) . . . . ?
 C36 C35 C39 C38 -1.3(15) . . . . ?
 C36 C35 C39 C44 -173.0(11) . . . . ?
 C36 C37 C38 Rh1 -61.4(10) . . . . ?
 C36 C37 C38 C39 -0.6(15) . . . . ?
 C36 C37 C38 C43 174.8(12) . . . . ?
 C37 C38 C39 Rh1 -61.2(9) . . . . ?
 C37 C38 C39 C35 1.2(14) . . . . ?
 C37 C38 C39 C44 172.8(11) . . . . ?
 C39 C35 C36 Rh1 -59.8(9) . . . . ?
 C39 C35 C36 C37 1.0(16) . . . . ?
 C39 C35 C36 C41 178.0(12) . . . . ?
 C40 C35 C36 Rh1 121.5(14) . . . . ?
 C40 C35 C36 C37 -177.7(12) . . . . ?
 C40 C35 C36 C41 -1(2) . . . . ?
 C40 C35 C39 Rh1 -121.1(13) . . . . ?
 C40 C35 C39 C38 177.3(12) . . . . ?
 C40 C35 C39 C44 6(2) . . . . ?
 C41 C36 C37 Rh1 121.1(13) . . . . ?
 C41 C36 C37 C38 -177.3(11) . . . . ?
 C41 C36 C37 C42 3(2) . . . . ?
 C42 C37 C38 Rh1 118.3(13) . . . . ?
 C42 C37 C38 C39 179.1(12) . . . . ?
 C42 C37 C38 C43 -5(2) . . . . ?
 C43 C38 C39 Rh1 122.9(11) . . . . ?
 C43 C38 C39 C35 -174.6(11) . . . . ?
 C43 C38 C39 C44 -3.1(18) . . . . ?
 C35' C36' C37' Rh1 -62.0(3) . . . . ?
 C35' C36' C37' C38' 0.0 . . . . ?
 C35' C36' C37' C42' 180.0 . . . . ?
 C36' C35' C39' Rh1 61.5(2) . . . . ?
 C36' C35' C39' C38' 0.0 . . . . ?
 C36' C35' C39' C44' 180.0 . . . . ?
 C36' C37' C38' Rh1 -61.6(3) . . . . ?
 C36' C37' C38' C39' 0.0 . . . . ?
 C36' C37' C38' C43' 180.0 . . . . ?
 C37' C38' C39' Rh1 -61.3(2) . . . . ?
 C37' C38' C39' C35' 0.0 . . . . ?
 C37' C38' C39' C44' 180.0 . . . . ?
 C39' C35' C36' Rh1 -61.9(2) . . . . ?
 C39' C35' C36' C37' 0.0 . . . . ?
 C39' C35' C36' C41' 180.0 . . . . ?
 C40' C35' C36' Rh1 118.1(2) . . . . ?
 C40' C35' C36' C37' 180.0 . . . . ?
 C40' C35' C36' C41' 0.0 . . . . ?
 C40' C35' C39' Rh1 -118.5(2) . . . . ?
 C40' C35' C39' C38' 180.0 . . . . ?
 C40' C35' C39' C44' 0.0 . . . . ?
 C41' C36' C37' Rh1 118.0(3) . . . . ?
 C41' C36' C37' C38' 180.0 . . . . ?
 C41' C36' C37' C42' 0.0 . . . . ?
 C42' C37' C38' Rh1 118.4(3) . . . . ?
 C42' C37' C38' C39' 180.0 . . . . ?
 C42' C37' C38' C43' 0.0 . . . . ?
 C43' C38' C39' Rh1 118.7(2) . . . . ?
 C43' C38' C39' C35' -180.0 . . . . ?
 C43' C38' C39' C44' 0.0 . . . . ?
 C45 C46 C47 Rh2 -61.5(3) . . . . ?
 C45 C46 C47 C48 -1.9(5) . . . . ?
 C45 C46 C47 C52 177.9(5) . . . . ?
 C46 C45 C49 Rh2 60.2(3) . . . . ?
 C46 C45 C49 C48 -1.6(5) . . . . ?
 C46 C45 C49 C54 178.8(4) . . . . ?
 C46 C47 C48 Rh2 -59.4(3) . . . . ?
 C46 C47 C48 C49 0.9(5) . . . . ?
 C46 C47 C48 C53 173.5(4) . . . . ?
 C47 C48 C49 Rh2 -61.7(3) . . . . ?
 C47 C48 C49 C45 0.5(5) . . . . ?
 C47 C48 C49 C54 -179.9(4) . . . . ?
 C49 C45 C46 Rh2 -60.0(3) . . . . ?
 C49 C45 C46 C47 2.2(5) . . . . ?
 C49 C45 C46 C51 174.4(5) . . . . ?
 C50 C45 C46 Rh2 120.3(5) . . . . ?
 C50 C45 C46 C47 -177.5(4) . . . . ?
 C50 C45 C46 C51 -5.3(7) . . . . ?
 C50 C45 C49 Rh2 -120.1(5) . . . . ?
 C50 C45 C49 C48 178.1(4) . . . . ?
 C50 C45 C49 C54 -1.5(7) . . . . ?
 C51 C46 C47 Rh2 126.2(5) . . . . ?
 C51 C46 C47 C48 -174.2(4) . . . . ?
 C51 C46 C47 C52 5.5(8) . . . . ?
 C52 C47 C48 Rh2 120.8(5) . . . . ?
 C52 C47 C48 C49 -178.9(4) . . . . ?
 C52 C47 C48 C53 -6.2(7) . . . . ?
 C53 C48 C49 Rh2 126.0(4) . . . . ?
 C53 C48 C49 C45 -171.8(4) . . . . ?
 C53 C48 C49 C54 7.8(7) . . . . ?
 O1 S1 C55 F1 68.7(5) . . . . ?
 O1 S1 C55 F2 -172.1(5) . . . . ?
 O1 S1 C55 F3 -52.2(6) . . . . ?
 O2 S1 C55 F1 -173.5(5) . . . . ?
 O2 S1 C55 F2 -54.3(6) . . . . ?
 O2 S1 C55 F3 65.6(6) . . . . ?
 O3 S1 C55 F1 -52.0(6) . . . . ?
 O3 S1 C55 F2 67.2(6) . . . . ?
 O3 S1 C55 F3 -172.8(6) . . . . ?
 O4 S2 C56 F4 179.8(9) . . . . ?
 O4 S2 C56 F5 -54.9(10) . . . . ?
 O4 S2 C56 F6 64.3(10) . . . . ?
 O5 S2 C56 F4 -63.4(12) . . . . ?
 O5 S2 C56 F5 62.0(11) . . . . ?
 O5 S2 C56 F6 -178.8(9) . . . . ?
 O6 S2 C56 F4 60.8(13) . . . . ?
 O6 S2 C56 F5 -173.9(11) . . . . ?
 O6 S2 C56 F6 -54.7(12) . . . . ?
 O4' S2' C56' F4' 57.3(18) . . . . ?
 O4' S2' C56' F5' 174.4(16) . . . . ?
 O4' S2' C56' F6' -64(2) . . . . ?
 O5' S2' C56' F4' 173.5(14) . . . . ?
 O5' S2' C56' F5' -69.4(17) . . . . ?
 O5' S2' C56' F6' 51.7(18) . . . . ?
 O6' S2' C56' F4' -60.9(15) . . . . ?
 O6' S2' C56' F5' 56.2(16) . . . . ?
 O6' S2' C56' F6' 177.4(16) . . . . ?

_shelx_res_file
;
TITL ga_250317b_a.res in C2/c 
    platon_sq.res 
    created by SHELXL-2019/2 at 15:04:27 on 07-May-2025 
CELL  1.34139  25.5980  15.3056  31.7533   90.000   95.297   90.000 
ZERR  4.000   0.0007   0.0004   0.0009    0.000    0.001    0.000 
LATT 7 
SYMM -X, Y, 1/2-Z 
SFAC C  F  N  O  Rh S  H 
UNIT 464 48 64 80 16 16 544 
OMIT 1 3 2 
OMIT 3 1 4 
OMIT 5 1 2 
OMIT 2 2 2 
OMIT -1 1 4 
OMIT 4 0 2 
L.S. 6 0 53 
ABIN 
ACTA 
BOND $H 
FMAP 2 
PLAN 5 
CONF 
DFIX 1.40 0.02 C25' C26' C26' C27' C27' C28' C28' C29' C29' C30' 
DFIX 1.47 0.03 C22 C25' 
DFIX 1.36 0.02 C32' N7' 
DFIX 1.32 0.02 C32' N8' 
DFIX 1.40 0.02 C35 C36 C37 C38 C38 C39 
DFIX 1.50 0.02 C35 C40 
DFIX 1.80 0.02 S2' C56' 
DFIX 1.43 0.02 S2' O4' S2' O5' S2' O6' 
DFIX 1.32 0.02 C56' F4' C56' F5' C56' F6' 
DANG 2.10 0.03 F4' F5' F4' F6' F5' F6' 
DANG 2.55 0.03 C56' O6' 
DFIX 1.02 0.05 C33 H33 C34 H34 
ISOR 0.01 N8' C25' C26' C27' C28' C29' C30' C31' C32' 
ISOR 0.01 N7 N8 C25 C26 C27 C28 C29 C30 C31 C32 N7' 
ISOR 0.02 C35 C36 C37 C38 C39 C40 C41 C42 C43 C44 C35' 
ISOR 0.02 C36' C37' C38' C39' C40' C41' C42' C43' C44' 
ISOR 0.02 S2 O4 O5 C56 F4 F5 F6 S2' O4' O5' O6' C56' 
ISOR 0.02 F5' F6' 
ISOR 0.01 O6 F4' 
SIMU 0.02 0.05 2.0 C39 C39' 
SIMU 0.02 0.05 2.0 C56 C56' F4' F5' F6' 
DFIX 0.87 0.03 O7 H7 
SIZE 0.12 0.15 0.20 
BIND F6'  C56' 
TEMP -100.150 
WGHT    0.085700   40.150299 
FVAR       0.16746   0.58833   0.56212   0.58840 
RH1   5    0.632816    0.699826    0.147000    11.00000    0.03956    0.04264 = 
         0.05244   -0.00077    0.00786    0.00311 
RH2   5    0.777592    0.510230    0.061541    11.00000    0.03290    0.05128 = 
         0.06319    0.00975    0.01481    0.00693 
N1    3    0.648854    0.667495    0.082994    11.00000    0.03712    0.04617 = 
         0.05261    0.00319    0.00791    0.00606 
N2    3    0.708731    0.636986    0.159186    11.00000    0.03920    0.05357 = 
         0.05365    0.00028    0.00309    0.00066 
N3    3    0.769068    0.562747    0.123990    11.00000    0.03388    0.05803 = 
         0.06675    0.00804    0.00606    0.00541 
N4    3    0.708248    0.591078    0.048079    11.00000    0.03627    0.05026 = 
         0.05214    0.00738    0.00879    0.00752 
N5    3    0.601733    0.574056    0.147801    11.00000    0.04158    0.04582 = 
         0.05884    0.00596    0.00081    0.00177 
N6    3    0.550294    0.461524    0.133458    11.00000    0.04291    0.04736 = 
         0.06248    0.00461   -0.00323    0.00108 
PART 1  31 
N7    3    0.305714    0.293993    0.393587    31.00000    0.04965    0.05258 = 
         0.05496    0.00540    0.01314    0.00350 
N8    3    0.275189    0.406877    0.425180    31.00000    0.04346    0.04537 = 
         0.04668    0.00272    0.01121    0.00160 
C25   1    0.386624    0.286983    0.252811    31.00000    0.02805    0.04593 = 
         0.04424   -0.00373   -0.00168    0.00113 
C26   1    0.406112    0.223616    0.282006    31.00000    0.04142    0.04779 = 
         0.05400    0.00022    0.00208    0.00249 
AFIX  43 
H26   7    0.437630    0.193872    0.277318    31.00000   -1.20000 
AFIX   0 
C27   1    0.381035    0.203018    0.317324    31.00000    0.04578    0.05593 = 
         0.05024   -0.00043    0.00470   -0.00250 
AFIX  43 
H27   7    0.396305    0.161017    0.336763    31.00000   -1.20000 
AFIX   0 
C28   1    0.333685    0.242505    0.325169    31.00000    0.04297    0.04309 = 
         0.04368   -0.00343    0.00132   -0.00409 
C29   1    0.312199    0.300842    0.295637    31.00000    0.04063    0.04753 = 
         0.05140    0.00215    0.00326   -0.00318 
AFIX  43 
H29   7    0.278816    0.325261    0.299356    31.00000   -1.20000 
AFIX   0 
C30   1    0.336477    0.324892    0.261615    31.00000    0.04776    0.04799 = 
         0.04737    0.00330   -0.00298   -0.00199 
AFIX  43 
H30   7    0.320562    0.367600    0.242878    31.00000   -1.20000 
AFIX   0 
C31   1    0.306915    0.221028    0.363499    31.00000    0.04549    0.04890 = 
         0.05152   -0.00671    0.01862   -0.01206 
AFIX  23 
H31A  7    0.270441    0.202844    0.354617    31.00000   -1.20000 
H31B  7    0.325035    0.170821    0.378070    31.00000   -1.20000 
AFIX   0 
C32   1    0.265501    0.344756    0.397623    31.00000    0.04766    0.06033 = 
         0.05704    0.00419    0.00056   -0.00965 
AFIX  43 
H32   7    0.232378    0.337066    0.381952    31.00000   -1.20000 
PART 2  -31 
AFIX   0 
N7'   3    0.299213    0.303661    0.383029   -31.00000    0.03802    0.03936 = 
         0.04916   -0.00213    0.01293   -0.00517 
N8'   3    0.271905    0.418427    0.416273   -31.00000    0.03583    0.04787 = 
         0.04342    0.00291    0.01013   -0.00225 
C25'  1    0.379589    0.300517    0.244108   -31.00000    0.04219    0.04603 = 
         0.05873   -0.00853   -0.01164    0.00208 
C26'  1    0.398971    0.233411    0.270992   -31.00000    0.05024    0.05308 = 
         0.05461   -0.00593    0.00840    0.00634 
AFIX  43 
H26'  7    0.430290    0.203875    0.265552   -31.00000   -1.20000 
AFIX   0 
C27'  1    0.372320    0.209213    0.306187   -31.00000    0.05799    0.05058 = 
         0.05816    0.00093    0.00459   -0.00072 
AFIX  43 
H27'  7    0.384477    0.162715    0.324341   -31.00000   -1.20000 
AFIX   0 
C28'  1    0.326825    0.257108    0.313232   -31.00000    0.04670    0.04590 = 
         0.04414   -0.00820    0.00622   -0.00696 
C29'  1    0.309458    0.323432    0.286052   -31.00000    0.03987    0.03827 = 
         0.05359   -0.00604    0.00458   -0.00430 
AFIX  43 
H29'  7    0.278609    0.354958    0.290897   -31.00000   -1.20000 
AFIX   0 
C30'  1    0.336752    0.344335    0.251720   -31.00000    0.03247    0.04831 = 
         0.04270   -0.00004    0.00255   -0.00523 
AFIX  43 
H30'  7    0.324641    0.390609    0.233410   -31.00000   -1.20000 
AFIX   0 
C31'  1    0.298037    0.232361    0.350940   -31.00000    0.07506    0.05188 = 
         0.06698   -0.01068    0.00635   -0.00003 
AFIX  23 
H31C  7    0.261107    0.218478    0.341225   -31.00000   -1.20000 
H31D  7    0.314243    0.179210    0.364248   -31.00000   -1.20000 
AFIX   0 
C32'  1    0.258188    0.357547    0.387886   -31.00000    0.03108    0.03822 = 
         0.04778   -0.00632    0.00841    0.00112 
AFIX  43 
H32'  7    0.224396    0.352296    0.373005   -31.00000   -1.20000 
PART 0 
AFIX   0 
C1    1    0.694687    0.625787    0.084013    11.00000    0.03594    0.04662 = 
         0.05390    0.00458    0.00947    0.00506 
C2    1    0.725384    0.611306    0.122811    11.00000    0.03645    0.05386 = 
         0.05804    0.00794    0.00709    0.00125 
C3    1    0.745809    0.601048    0.189053    11.00000    0.04200    0.05264 = 
         0.05918    0.00365   -0.00267   -0.00395 
C4    1    0.749733    0.602092    0.233267    11.00000    0.07213    0.05842 = 
         0.05896   -0.00213   -0.00023   -0.00117 
AFIX  43 
H4    7    0.724251    0.630665    0.248312    11.00000   -1.20000 
AFIX   0 
C5    1    0.792056    0.559994    0.254057    11.00000    0.07685    0.07402 = 
         0.06385    0.00399   -0.01491   -0.00664 
AFIX  43 
H5    7    0.795975    0.560675    0.284099    11.00000   -1.20000 
AFIX   0 
C6    1    0.829225    0.516572    0.232710    11.00000    0.06606    0.08561 = 
         0.07739    0.01345   -0.01520    0.00665 
AFIX  43 
H6    7    0.857948    0.488904    0.248473    11.00000   -1.20000 
AFIX   0 
C7    1    0.825442    0.512649    0.189168    11.00000    0.04842    0.07259 = 
         0.07738    0.01355   -0.00071    0.00658 
AFIX  43 
H7A   7    0.850735    0.482112    0.174734    11.00000   -1.20000 
AFIX   0 
C8    1    0.783344    0.554918    0.167123    11.00000    0.03799    0.05675 = 
         0.05941    0.00719    0.00081   -0.00395 
C9    1    0.665602    0.610889    0.019226    11.00000    0.03577    0.04345 = 
         0.05288    0.00514    0.00805    0.00138 
C10   1    0.656077    0.594471   -0.023841    11.00000    0.04561    0.05799 = 
         0.05674    0.00057    0.01127    0.00638 
AFIX  43 
H10   7    0.680463    0.562734   -0.038696    11.00000   -1.20000 
AFIX   0 
C11   1    0.609970    0.625868   -0.044273    11.00000    0.04951    0.06804 = 
         0.05438   -0.00418    0.00059    0.00097 
AFIX  43 
H11   7    0.602958    0.616371   -0.073820    11.00000   -1.20000 
AFIX   0 
C12   1    0.573340    0.671223   -0.022694    11.00000    0.04313    0.06052 = 
         0.06372    0.00190   -0.00267    0.00467 
AFIX  43 
H12   7    0.541990    0.691585   -0.037892    11.00000   -1.20000 
AFIX   0 
C13   1    0.581500    0.687056    0.019817    11.00000    0.03748    0.04894 = 
         0.06238    0.00008    0.00495    0.00611 
AFIX  43 
H13   7    0.555937    0.716867    0.034271    11.00000   -1.20000 
AFIX   0 
C14   1    0.628521    0.658193    0.041509    11.00000    0.03712    0.03797 = 
         0.05406    0.00306    0.00512    0.00094 
C15   1    0.560709    0.544300    0.123583    11.00000    0.04487    0.04738 = 
         0.05786    0.00826   -0.00021    0.00439 
AFIX  43 
H15   7    0.541312    0.577228    0.102121    11.00000   -1.20000 
AFIX   0 
C16   1    0.586678    0.437123    0.165480    11.00000    0.04966    0.05447 = 
         0.07872    0.02254   -0.01066    0.00014 
AFIX  43 
H16   7    0.589380    0.381790    0.179061    11.00000   -1.20000 
AFIX   0 
C17   1    0.618196    0.507338    0.174099    11.00000    0.04475    0.05955 = 
         0.07039    0.01753   -0.00596   -0.00110 
AFIX  43 
H17   7    0.647103    0.509586    0.195106    11.00000   -1.20000 
AFIX   0 
C18   1    0.506445    0.407801    0.115227    11.00000    0.05067    0.05061 = 
         0.06534   -0.00130   -0.00293   -0.00272 
AFIX  23 
H18A  7    0.520268    0.356773    0.100637    11.00000   -1.20000 
H18B  7    0.484490    0.442474    0.094045    11.00000   -1.20000 
AFIX   0 
C19   1    0.473426    0.376730    0.149039    11.00000    0.04035    0.05390 = 
         0.06941   -0.00765   -0.00222   -0.00265 
C20   1    0.466591    0.288529    0.156463    11.00000    0.05504    0.04369 = 
         0.07773   -0.01217    0.01030   -0.00217 
AFIX  43 
H20   7    0.482006    0.246572    0.139363    11.00000   -1.20000 
AFIX   0 
C21   1    0.437514    0.261044    0.188560    11.00000    0.06199    0.04763 = 
         0.07759   -0.01059    0.02121   -0.00409 
AFIX  43 
H21   7    0.433558    0.200258    0.193418    11.00000   -1.20000 
AFIX   0 
C22   1    0.413874    0.320854    0.213947    11.00000    0.04346    0.05657 = 
         0.06852   -0.01472    0.00479   -0.00362 
C23   1    0.420894    0.408584    0.206145    11.00000    0.05966    0.05186 = 
         0.10226   -0.01962    0.02079    0.00505 
AFIX  43 
H23   7    0.405108    0.450548    0.223008    11.00000   -1.20000 
AFIX   0 
C24   1    0.450119    0.436741    0.174625    11.00000    0.06333    0.04881 = 
         0.09973   -0.00064    0.01759    0.00756 
AFIX  43 
H24   7    0.454518    0.497579    0.170189    11.00000   -1.20000 
AFIX   0 
C33   1    0.325590    0.397890    0.435801    11.00000    0.04623    0.06290 = 
         0.07347   -0.00959    0.00978    0.00220 
H33   7    0.343048    0.430475    0.458662    11.00000    0.06907 
C34   1    0.343440    0.327681    0.415674    11.00000    0.05108    0.05792 = 
         0.08450   -0.00931    0.01390    0.00389 
H34   7    0.375286    0.295840    0.419560    11.00000    0.06172 
PART 1  41 
C35   1    0.565872    0.758293    0.172953    41.00000    0.05636    0.07931 = 
         0.08159   -0.02436    0.02527    0.00520 
C36   1    0.608847    0.758631    0.203321    41.00000    0.08926    0.06480 = 
         0.05782    0.00105    0.02143    0.01650 
C37   1    0.650646    0.809492    0.187766    41.00000    0.06604    0.06858 = 
         0.08425   -0.02852   -0.00795    0.01918 
C38   1    0.631715    0.839111    0.147466    41.00000    0.06054    0.04886 = 
         0.06072   -0.00633    0.00645   -0.00180 
C39   1    0.579966    0.807351    0.137607    41.00000    0.05958    0.07397 = 
         0.07129   -0.01957    0.01091    0.02801 
C40   1    0.514003    0.715445    0.177652    41.00000    0.08365    0.12784 = 
         0.21652   -0.04824    0.08664   -0.01134 
AFIX 137 
H40A  7    0.519683    0.660810    0.193509    41.00000   -1.50000 
H40B  7    0.496357    0.702857    0.149598    41.00000   -1.50000 
H40C  7    0.492095    0.754685    0.192919    41.00000   -1.50000 
AFIX   0 
C41   1    0.610786    0.716242    0.247032    41.00000    0.22216    0.16414 = 
         0.06711    0.01839    0.06439    0.06844 
AFIX 137 
H41A  7    0.580596    0.735738    0.261427    41.00000   -1.50000 
H41B  7    0.643296    0.733273    0.263739    41.00000   -1.50000 
H41C  7    0.609708    0.652541    0.243952    41.00000   -1.50000 
AFIX   0 
C42   1    0.702985    0.827247    0.209128    41.00000    0.08821    0.12156 = 
         0.19034   -0.08327   -0.05101    0.01130 
AFIX 137 
H42A  7    0.723241    0.772865    0.211638    41.00000   -1.50000 
H42B  7    0.699432    0.850968    0.237388    41.00000   -1.50000 
H42C  7    0.721171    0.869745    0.192599    41.00000   -1.50000 
AFIX   0 
C43   1    0.656937    0.899858    0.118493    41.00000    0.15540    0.06615 = 
         0.18730    0.00218    0.08481   -0.01908 
AFIX 137 
H43A  7    0.647923    0.960289    0.125011    41.00000   -1.50000 
H43B  7    0.644303    0.886580    0.089114    41.00000   -1.50000 
H43C  7    0.695109    0.892504    0.122369    41.00000   -1.50000 
AFIX   0 
C44   1    0.543551    0.832105    0.099556    41.00000    0.15807    0.10073 = 
         0.11797   -0.04039   -0.04495    0.08911 
AFIX 137 
H44A  7    0.521717    0.781748    0.090437    41.00000   -1.50000 
H44B  7    0.564176    0.850165    0.076542    41.00000   -1.50000 
H44C  7    0.521046    0.880524    0.106907    41.00000   -1.50000 
PART 2  -41 
AFIX   9 
C35'  1    0.581435    0.763786    0.187757   -41.00000    0.06369    0.05542 = 
         0.06389    0.00490    0.01025    0.00684 
C36'  1    0.633931    0.787039    0.200362   -41.00000    0.07138    0.05968 = 
         0.06236   -0.01134    0.01238    0.00895 
C37'  1    0.654049    0.831360    0.166363   -41.00000    0.06377    0.04500 = 
         0.06908   -0.02449   -0.00011   -0.01187 
C38'  1    0.613981    0.835494    0.132739   -41.00000    0.06979    0.04237 = 
         0.05659    0.00155    0.01171    0.02073 
C39'  1    0.569107    0.793729    0.145961   -41.00000    0.05061    0.06836 = 
         0.06687   -0.00991    0.01795    0.02220 
C40'  1    0.545114    0.715677    0.214142   -41.00000    0.13469    0.11800 = 
         0.12300    0.01294    0.08466    0.00557 
AFIX 137 
H40D  7    0.564425    0.697216    0.240739   -41.00000   -1.50000 
H40E  7    0.531009    0.664174    0.198668   -41.00000   -1.50000 
H40F  7    0.516189    0.754226    0.220246   -41.00000   -1.50000 
AFIX   5 
C41'  1    0.663211    0.767992    0.242508   -41.00000    0.18607    0.09768 = 
         0.08789   -0.04408   -0.04145    0.05878 
AFIX 137 
H41D  7    0.660133    0.817943    0.261429   -41.00000   -1.50000 
H41E  7    0.700287    0.757660    0.238788   -41.00000   -1.50000 
H41F  7    0.648331    0.715937    0.254827   -41.00000   -1.50000 
AFIX   5 
C42'  1    0.708465    0.867694    0.166021   -41.00000    0.12188    0.09970 = 
         0.15365   -0.05481    0.06214   -0.05565 
AFIX 137 
H42D  7    0.707749    0.918498    0.147192   -41.00000   -1.50000 
H42E  7    0.731640    0.822884    0.155916   -41.00000   -1.50000 
H42F  7    0.721538    0.885427    0.194731   -41.00000   -1.50000 
AFIX   5 
C43'  1    0.618334    0.877000    0.090384   -41.00000    0.16979    0.04416 = 
         0.10363    0.01466    0.04750    0.02557 
AFIX 137 
H43D  7    0.590979    0.853513    0.069850   -41.00000   -1.50000 
H43E  7    0.652910    0.864215    0.080948   -41.00000   -1.50000 
H43F  7    0.613956    0.940377    0.092698   -41.00000   -1.50000 
AFIX   5 
C44'  1    0.517377    0.783044    0.120122   -41.00000    0.07185    0.11642 = 
         0.12934   -0.02356   -0.01678    0.05839 
AFIX 137 
H44D  7    0.490357    0.816087    0.133224   -41.00000   -1.50000 
H44E  7    0.507782    0.721052    0.118836   -41.00000   -1.50000 
H44F  7    0.520217    0.805016    0.091434   -41.00000   -1.50000 
PART 0 
AFIX   0 
C45   1    0.856622    0.555061    0.056647    11.00000    0.03655    0.08864 = 
         0.07446    0.00485    0.01977   -0.00314 
C46   1    0.856370    0.461006    0.062477    11.00000    0.04105    0.09491 = 
         0.08756    0.02458    0.02623    0.02491 
C47   1    0.825718    0.423385    0.027113    11.00000    0.04871    0.06146 = 
         0.08896    0.00789    0.03376    0.01422 
C48   1    0.805512    0.491977    0.000171    11.00000    0.04195    0.05878 = 
         0.07397    0.00036    0.02673    0.00631 
C49   1    0.824716    0.574129    0.018880    11.00000    0.04411    0.06071 = 
         0.06872    0.00431    0.02295    0.00141 
C50   1    0.885166    0.619352    0.084821    11.00000    0.05065    0.13042 = 
         0.09072   -0.00332    0.01354   -0.02466 
AFIX 137 
H50A  7    0.885959    0.599308    0.114184    11.00000   -1.50000 
H50B  7    0.867339    0.675994    0.081971    11.00000   -1.50000 
H50C  7    0.921138    0.625407    0.076998    11.00000   -1.50000 
AFIX   0 
C51   1    0.888323    0.410926    0.096146    11.00000    0.06181    0.15701 = 
         0.10584    0.04190    0.02408    0.05817 
AFIX 137 
H51A  7    0.865891    0.368430    0.108924    11.00000   -1.50000 
H51B  7    0.903313    0.451388    0.117934    11.00000   -1.50000 
H51C  7    0.916696    0.380153    0.083636    11.00000   -1.50000 
AFIX   0 
C52   1    0.815957    0.328803    0.018794    11.00000    0.10193    0.06415 = 
         0.13228    0.00069    0.05589    0.01831 
AFIX 137 
H52A  7    0.838128    0.308544   -0.002803    11.00000   -1.50000 
H52B  7    0.778973    0.319958    0.008762    11.00000   -1.50000 
H52C  7    0.824343    0.295637    0.044945    11.00000   -1.50000 
AFIX   0 
C53   1    0.776679    0.478390   -0.041356    11.00000    0.05606    0.08285 = 
         0.07471   -0.01449    0.02196    0.00816 
AFIX 137 
H53A  7    0.799645    0.449948   -0.060256    11.00000   -1.50000 
H53B  7    0.765021    0.534904   -0.053310    11.00000   -1.50000 
H53C  7    0.746087    0.441230   -0.038277    11.00000   -1.50000 
AFIX   0 
C54   1    0.812619    0.662834    0.000586    11.00000    0.08428    0.06222 = 
         0.08065    0.00884    0.02832   -0.00731 
AFIX 137 
H54A  7    0.813314    0.705908    0.023466    11.00000   -1.50000 
H54B  7    0.777730    0.662243   -0.014976    11.00000   -1.50000 
H54C  7    0.838899    0.678390   -0.018702    11.00000   -1.50000 
AFIX   0 
S1    6    0.055741    0.375150    0.571816    11.00000    0.06294    0.06447 = 
         0.10793   -0.00167    0.02675   -0.01093 
O1    4    0.042812    0.287307    0.580864    11.00000    0.08631    0.07773 = 
         0.13214    0.02816    0.02414   -0.01694 
O2    4    0.110919    0.391500    0.573467    11.00000    0.06854    0.09648 = 
         0.17536    0.01026    0.01810   -0.02170 
O3    4    0.025068    0.440682    0.589604    11.00000    0.11383    0.11496 = 
         0.16219   -0.05040    0.04427    0.01006 
C55   1    0.035217    0.380086    0.514432    11.00000    0.08651    0.07852 = 
         0.12917    0.01177    0.02642   -0.00233 
F1    2   -0.017530    0.374820    0.508814    11.00000    0.11161    0.13777 = 
         0.13720    0.02282    0.00038   -0.03201 
F2    2    0.049919    0.453407    0.498713    11.00000    0.12087    0.16795 = 
         0.18183    0.08502    0.05747   -0.00036 
F3    2    0.056019    0.316522    0.494487    11.00000    0.22007    0.16251 = 
         0.14763   -0.03044    0.07913    0.02625 
PART 1  21 
S2    6    0.152629    0.152367    0.370288    21.00000    0.06823    0.09517 = 
         0.13630   -0.04297   -0.00930    0.00108 
O4    4    0.174661    0.223180    0.344410    21.00000    0.07635    0.07098 = 
         0.13995    0.01260   -0.02613   -0.03879 
O5    4    0.096863    0.140938    0.359414    21.00000    0.06359    0.11544 = 
         0.24071   -0.03556    0.02727   -0.02158 
O6    4    0.170073    0.158175    0.412286    21.00000    0.21006    0.15263 = 
         0.10761   -0.04594    0.02913    0.04117 
C56   1    0.179302    0.054759    0.352159    21.00000    0.08677    0.07723 = 
         0.07429    0.00731    0.01372   -0.03306 
F4    2    0.163893   -0.014662    0.371956    21.00000    0.12097    0.08173 = 
         0.08768    0.01532    0.01423   -0.03695 
F5    2    0.170964    0.041786    0.311545    21.00000    0.12793    0.09223 = 
         0.06123   -0.00973    0.01659   -0.03194 
F6    2    0.232688    0.057147    0.361575    21.00000    0.07916    0.09363 = 
         0.14370    0.01877   -0.01172   -0.02698 
PART 2  -21 
S2'   6    0.129711    0.176145    0.355353   -21.00000    0.08763    0.10797 = 
         0.08793   -0.00428   -0.00006   -0.05601 
O4'   4    0.155466    0.252640    0.340861   -21.00000    0.14864    0.11183 = 
         0.09993    0.01272    0.01833   -0.04345 
O5'   4    0.099722    0.137890    0.318876   -21.00000    0.15884    0.09354 = 
         0.13188    0.02795   -0.07261   -0.07195 
O6'   4    0.105275    0.192069    0.395067   -21.00000    0.18772    0.20680 = 
         0.17083   -0.05677    0.09303   -0.08916 
C56'  1    0.176043    0.095296    0.374107   -21.00000    0.15725    0.12306 = 
         0.14513    0.01459    0.01339   -0.03313 
F4'   2    0.204132    0.138934    0.403384   -21.00000    0.17931    0.22002 = 
         0.16342    0.04439   -0.06166   -0.08706 
F5'   2    0.149048    0.033064    0.389771   -21.00000    0.14612    0.11250 = 
         0.15430    0.07085    0.00623   -0.02797 
F6'   2    0.200549    0.069589    0.342827   -21.00000    0.23042    0.15933 = 
         0.23905   -0.04624    0.05907   -0.05508 
PART 0 
C57   1    0.058198    0.102086    0.478942    11.00000    0.10638    0.14144 = 
         0.15171   -0.04892   -0.04629    0.03947 
AFIX 137 
H57A  7    0.061581    0.159702    0.492380    11.00000   -1.50000 
H57B  7    0.092894    0.074870    0.479339    11.00000   -1.50000 
H57C  7    0.035233    0.065162    0.494436    11.00000   -1.50000 
AFIX   0 
O7    4    0.036522    0.111442    0.436880    11.00000    0.06719    0.18154 = 
         0.11870   -0.03265   -0.02030   -0.00353 
H7    7    0.056710    0.108399    0.415511    11.00000   -1.50000 
HKLF 4 
  
  
  
  
REM  ga_250317b_a.res in C2/c 
REM wR2 = 0.1508, GooF = S = 1.044, Restrained GooF = 1.043 for all data 
REM R1 = 0.0511 for 10235 Fo > 4sig(Fo) and 0.0576 for all 11727 data 
REM 998 parameters refined using 404 restraints 
  
END 
  
WGHT      0.0856     40.1855 
  
REM Highest difference peak  1.668,  deepest hole -0.905,  1-sigma level  0.094 
Q1    1   0.6488  0.7233  0.1263  11.00000  0.05    1.67 
Q2    1   0.6086  0.6959  0.1243  11.00000  0.05    1.06 
Q3    1   0.7953  0.5188  0.0427  11.00000  0.05    0.72 
Q4    1   0.0799  0.3819  0.5998  11.00000  0.05    0.70 
Q5    1   0.7494  0.5031  0.0389  11.00000  0.05    0.66 
;
_shelx_res_checksum                72019
_shelx_hkl_file
;
  -4   0   0 3715.43  158.58 
   4   0   0 3391.66  158.08 
  -4   0   0 3216.38  158.08 
  -6   0   0  669.93   33.60 
  -6   0   0  710.63   34.40 
   6   0   0  731.93   33.70 
  -8   0   0   38.40    4.50 
   8   0   0   39.40    2.60 
   8   0   0   40.00    4.30 
  -8   0   0   37.20    5.20 
 -10   0   0 1068.19   53.29 
 -10   0   0 1116.79   54.29 
  10   0   0 1126.49   53.19 
  10   0   0 1108.09   51.29 
 -12   0   0 3663.43  174.38 
  12   0   0 3674.53  171.68 
  12   0   0 3847.01  174.18 
 -12   0   0 3759.52  175.38 
  14   0   0 1061.19   49.30 
  14   0   0  947.41   49.20 
 -14   0   0 1097.99   53.99 
  14   0   0 1078.29   52.39 
 -14   0   0 1077.09   52.89 
 -16   0   0  252.67   17.80 
  16   0   0  244.88   12.60 
 -16   0   0  180.68   24.80 
  16   0   0  244.48   16.60 
 -16   0   0  228.78   12.30 
  18   0   0  674.33   30.40 
 -18   0   0  690.43   37.00 
 -18   0   0  615.84   30.30 
  18   0   0  557.24   30.20 
 -18   0   0  605.64   37.30 
 -18   0   0  620.94   30.00 
  18   0   0  583.04   39.60 
  20   0   0 1049.79   48.30 
  20   0   0  930.81   48.10 
  20   0   0 1114.99   54.49 
 -20   0   0  985.20   48.20 
 -20   0   0  928.41   55.49 
 -20   0   0 1073.69   55.89 
 -20   0   0  981.80   47.80 
 -22   0   0  870.81   41.90 
 -22   0   0  825.82   51.69 
 -22   0   0  850.71   43.00 
 -22   0   0  879.11   50.89 
  22   0   0  909.41   42.70 
  22   0   0  825.62   42.50 
  22   0   0  969.20   50.09 
  24   0   0   11.70    9.40 
  24   0   0   23.30    4.10 
  24   0   0   24.80    4.30 
 -24   0   0   22.40    3.60 
 -24   0   0    8.30   12.60 
 -26   0   0   41.90   19.70 
 -26   0   0   59.59    8.50 
  26   0   0   76.79    8.00 
  26   0   0   78.39    8.30 
  26   0   0   61.69   14.10 
 -26   0   0   81.19    6.40 
  28   0   0    6.10    3.60 
 -28   0   0   -0.80    4.10 
  28   0   0    5.80    3.70 
 -28   0   0  -19.20   16.60 
 -30   0   0    2.30    3.20 
  30   0   0    1.70    3.70 
 -30   0   0    0.10    3.40 
  30   0   0    0.00    3.70 
   3  -1   0  550.54   26.30 
  -3  -1   0  578.84   26.70 
   3   1   0  565.54   26.70 
  -5  -1   0 6874.01  299.47 
  -5   1   0 5901.11  298.07 
  -5   1   0 6732.13  298.67 
  -7  -1   0 2004.30   88.09 
   7  -1   0 1779.92   85.89 
   7  -1   0 1945.51   87.09 
  -7  -1   0 1842.92   87.39 
   7   1   0 1918.11   87.49 
  -7   1   0 1884.31   87.99 
  -7   1   0 1773.52   87.09 
   7   1   0 1826.12   86.19 
   9  -1   0 2324.87  106.19 
   9  -1   0 2244.58  104.69 
  -9  -1   0 2391.46  107.49 
  -9  -1   0 2175.88  106.59 
   9   1   0 2271.67  104.89 
   9   1   0 2362.16  106.69 
  -9   1   0 2178.48  106.29 
  11  -1   0 1278.17   60.49 
 -11  -1   0 1327.37   63.99 
  11  -1   0 1375.86   62.69 
 -11  -1   0 1284.67   63.09 
 -11   1   0 1299.67   62.79 
  11   1   0 1292.27   60.69 
 -11   1   0 1252.97   63.79 
  11   1   0 1338.27   62.99 
  13  -1   0  150.58   11.00 
 -13  -1   0  146.99    8.80 
 -13  -1   0  172.58   12.90 
  13  -1   0  148.69    8.00 
 -13  -1   0  146.09   12.00 
  13   1   0  144.09    8.20 
 -13   1   0  146.59   12.80 
  13   1   0  131.89    8.10 
  13   1   0  148.19   11.30 
 -13   1   0  142.99   11.70 
 -15  -1   0  301.57   20.40 
 -15  -1   0  308.97   20.10 
  15  -1   0  315.67   18.80 
  15  -1   0  310.37   15.20 
 -15   1   0  286.17   20.60 
  15   1   0  297.87   19.10 
  15   1   0  270.47   15.20 
 -15   1   0  298.77   15.20 
 -15   1   0  289.97   19.30 
  15   1   0  307.17   15.40 
  17  -1   0  167.48   14.10 
 -17  -1   0  152.98   15.40 
 -17  -1   0  145.89    8.50 
 -17  -1   0  150.98   16.20 
  17  -1   0  158.18    9.00 
  17   1   0  144.19    9.10 
 -17   1   0  150.78    9.10 
 -17   1   0  164.48    9.10 
  17   1   0  158.98    9.30 
 -17   1   0  159.08   15.20 
 -17   1   0  137.19   15.70 
  17   1   0  122.29   13.50 
  19  -1   0   63.39    5.60 
  19  -1   0   76.89   11.80 
 -19  -1   0   55.99   11.80 
 -19  -1   0   64.49   11.90 
 -19  -1   0   58.59    6.40 
  19  -1   0   63.39    5.80 
 -19  -1   0   76.59    7.60 
 -19   1   0   69.99   11.80 
  19   1   0   57.49    5.90 
  19   1   0   60.49    5.80 
 -19   1   0   54.59    5.70 
 -19   1   0   54.69   11.10 
  19   1   0   83.59   11.10 
 -19   1   0   68.59    6.20 
 -21  -1   0  162.38    9.40 
  21  -1   0  183.08   17.70 
  21  -1   0  142.59   10.30 
 -21  -1   0  151.58   10.90 
  21  -1   0  165.98   10.30 
 -21  -1   0  154.38   21.90 
 -21  -1   0  142.79   20.20 
 -21   1   0  155.28   10.10 
 -21   1   0  168.88   10.70 
  21   1   0  155.58   10.40 
 -21   1   0  179.98   19.90 
 -21   1   0  163.98   20.70 
  21   1   0  173.48   10.50 
  21   1   0  164.98   17.70 
 -23  -1   0  105.09    9.60 
 -23  -1   0  153.78   22.50 
  23  -1   0  124.89   18.10 
 -23  -1   0  119.69    7.50 
  23  -1   0   96.29    8.70 
  23  -1   0  127.89    8.90 
 -23  -1   0  101.09   17.40 
  23   1   0  102.59    9.70 
 -23   1   0  100.29   15.40 
 -23   1   0  138.59   22.30 
 -23   1   0  117.19    9.40 
  23   1   0  122.69    8.80 
  23   1   0  134.79   18.30 
  25  -1   0  523.35   26.20 
 -25  -1   0  517.95   24.60 
 -25  -1   0  450.85   39.80 
 -25  -1   0  494.15   40.20 
  25  -1   0  510.45   35.90 
  25  -1   0  510.75   26.30 
 -25   1   0  516.15   39.20 
 -25   1   0  427.46   26.00 
 -25   1   0  491.35   25.30 
  25   1   0  530.95   35.90 
  25   1   0  525.45   26.30 
  25   1   0  526.75   26.10 
 -25   1   0  440.16   37.70 
  25   1   0  487.35   35.50 
  27  -1   0  437.36   34.70 
 -27  -1   0  369.46   38.50 
  27  -1   0  405.66   21.50 
 -27  -1   0  338.47   21.40 
 -27  -1   0  303.87   44.70 
  27  -1   0  372.76   21.80 
 -27  -1   0  407.76   19.80 
  27   1   0  367.26   21.10 
  27   1   0  347.97   33.00 
  27   1   0  413.36   21.50 
 -27   1   0  398.06   37.30 
  27   1   0  397.96   34.60 
 -27   1   0  424.36   20.20 
  29  -1   0  132.89   10.60 
 -29  -1   0  163.58   11.60 
 -29  -1   0   96.89   23.20 
 -29   1   0  150.88    8.90 
  29   1   0  153.18   10.80 
 -29   1   0  163.48   11.60 
 -29   1   0  177.18   35.50 
  29   1   0  122.49   10.80 
 -31  -1   0   13.10    4.20 
  31  -1   0    4.70    5.30 
  31  -1   0   11.20    3.90 
 -31   1   0    8.90    3.50 
 -31   1   0    9.80    4.10 
  31   1   0   16.20    3.50 
   0  -2   0  382.76   17.10 
   0  -2   0  352.56   17.00 
   0   2   0  355.26   16.90 
   0   2   0  346.87   17.00 
   6  -2   0  922.31   43.80 
  -6  -2   0  878.91   44.40 
  -6  -2   0  968.80   45.00 
   6  -2   0  879.91   43.00 
  -6   2   0  990.90   44.90 
   6   2   0  967.50   44.60 
   8  -2   0  401.36   19.30 
  -8  -2   0  421.56   20.90 
  -8  -2   0  384.76   20.10 
  -8  -2   0  350.46   18.40 
   8  -2   0  353.66   18.00 
   8   2   0  399.76   20.20 
  -8   2   0  406.56   21.70 
  -8   2   0  361.66   19.50 
 -10  -2   0  110.19    9.50 
  10  -2   0  111.69    7.60 
 -10  -2   0  104.29    6.50 
 -10  -2   0  115.69    8.60 
 -10   2   0   92.59    9.10 
  10   2   0  112.89    8.70 
  10   2   0  105.29    6.20 
 -10   2   0  110.19    8.20 
  12  -2   0   34.50    3.00 
 -12  -2   0   34.80    3.90 
 -12  -2   0   46.60    7.50 
 -12  -2   0   33.30    5.90 
  12  -2   0   40.50    5.80 
  12   2   0   36.80    5.80 
  12   2   0   34.90    3.60 
 -12   2   0   39.70    3.60 
  12   2   0   37.60    3.40 
 -12   2   0   32.20    6.40 
 -12   2   0   32.40    5.10 
  14  -2   0   31.70    3.40 
 -14  -2   0   28.30    6.10 
 -14  -2   0   34.40    7.30 
  14  -2   0   30.70    5.60 
 -14  -2   0   27.60    3.60 
 -14   2   0   34.40    7.60 
 -14   2   0   36.50    3.90 
  14   2   0   40.10    3.90 
  14   2   0   30.60    3.90 
  14   2   0   34.40    6.00 
 -14   2   0   37.60    6.00 
  16  -2   0 2962.70  129.69 
 -16  -2   0 2762.42  131.79 
 -16  -2   0 2533.25  125.19 
 -16  -2   0 2858.11  131.39 
 -16  -2   0 2762.22  126.39 
  16  -2   0 2803.02  125.69 
 -16   2   0 2596.84  125.79 
 -16   2   0 2644.94  125.49 
  16   2   0 2464.45  125.69 
  16   2   0 2774.32  126.09 
 -16   2   0 2815.02  129.29 
 -16   2   0 2483.15  130.89 
  16   2   0 2921.21  130.29 
 -18  -2   0 2916.31  144.09 
  18  -2   0 3333.37  150.58 
  18  -2   0 3171.98  145.39 
 -18  -2   0 3058.09  151.58 
  18   2   0 3249.18  145.19 
  18   2   0 3288.17  146.49 
 -18   2   0 3267.57  148.99 
 -18   2   0 2898.21  150.98 
 -18   2   0 2972.50  144.79 
 -18   2   0 3152.08  144.59 
 -20  -2   0  131.79    7.90 
  20  -2   0  122.09    8.80 
  20  -2   0  145.39    8.70 
 -20  -2   0  117.69   17.20 
  20  -2   0  148.89   15.00 
 -20  -2   0  118.69    9.40 
 -20  -2   0  149.69   20.60 
  20   2   0  140.39   15.60 
 -20   2   0  150.78   16.30 
 -20   2   0  122.89    9.10 
 -20   2   0  144.99   18.50 
  20   2   0  111.49    8.80 
  20   2   0  147.29    9.00 
 -20   2   0  132.59    8.80 
 -22  -2   0   81.79   10.50 
 -22  -2   0   74.79   15.60 
  22  -2   0   81.49    7.10 
  22  -2   0   73.89   11.70 
 -22  -2   0   80.79   18.00 
 -22  -2   0   75.49    5.50 
  22   2   0   82.89    6.40 
 -22   2   0   83.39   12.90 
  22   2   0   92.59   13.50 
 -22   2   0   69.69   14.60 
  22   2   0   71.19    7.20 
  22   2   0   90.59    7.40 
 -22   2   0   79.69    7.20 
 -24  -2   0  259.57   31.40 
 -24  -2   0  206.68   14.90 
  24  -2   0  232.28   14.40 
  24  -2   0  273.57   24.60 
 -24  -2   0  241.78   30.70 
 -24   2   0  251.57   14.70 
  24   2   0  291.87   24.70 
 -24   2   0  231.18   25.90 
  24   2   0  227.28   14.40 
  24   2   0  259.87   24.30 
 -24   2   0  238.18   14.20 
  24   2   0  237.38   14.40 
 -24   2   0  243.98   27.10 
 -26  -2   0   38.80   19.60 
 -26  -2   0   38.70   19.80 
  26  -2   0   47.20    6.00 
 -26  -2   0   58.39    8.50 
  26  -2   0   33.80   13.20 
  26  -2   0   63.29    7.30 
 -26   2   0   66.99    8.00 
 -26   2   0   65.49   17.80 
  26   2   0   59.89    7.10 
  26   2   0   63.09   14.30 
  26   2   0   39.40   14.40 
 -26   2   0   74.69    6.80 
  26   2   0   51.99    7.30 
  28  -2   0   30.30    5.40 
 -28  -2   0   27.40    5.40 
  28  -2   0   40.70    7.10 
 -28  -2   0   46.90   20.30 
 -28   2   0   40.00    4.70 
  28   2   0   46.40    7.60 
 -28   2   0   47.00    6.00 
  28   2   0   55.89    6.70 
 -28   2   0   51.89   17.80 
  30  -2   0  196.98   12.60 
 -30  -2   0  177.98   13.00 
 -30   2   0  180.38   12.50 
  30   2   0  186.78   12.10 
 -30   2   0  204.28   11.60 
 -30   2   0  199.98   11.50 
  -5  -3   0 4024.40  173.38 
   5  -3   0 3707.93  172.18 
  -5  -3   0 3671.33  172.88 
  -5  -3   0 3332.17  171.68 
   5  -3   0 3824.12  171.48 
  -5   3   0 3905.21  172.88 
   5   3   0 3606.64  172.78 
   5   3   0 3898.71  172.88 
   7  -3   0   33.50    3.30 
  -7  -3   0   35.20    5.20 
  -7  -3   0   28.10    4.00 
   7   3   0   32.60    4.30 
   7   3   0   29.70    2.70 
   7   3   0   37.70    4.70 
  -9  -3   0 4977.90  214.68 
   9  -3   0 4461.75  211.28 
  -9  -3   0 4615.34  213.78 
   9  -3   0 4688.23  212.68 
  -9  -3   0 4214.68  211.78 
  -9   3   0 4656.43  212.78 
   9   3   0 4772.42  213.78 
  -9   3   0 4565.54  213.98 
   9   3   0 4567.74  211.78 
 -11  -3   0 2999.00  144.09 
  11  -3   0 3105.09  144.09 
  11  -3   0 3339.97  145.49 
 -11  -3   0 3152.08  146.69 
 -11   3   0 3128.29  143.59 
 -11   3   0 3229.68  143.39 
  11   3   0 3182.08  143.99 
 -11   3   0 3272.37  145.49 
  11   3   0 2906.11  150.28 
  11   3   0 3115.09  143.69 
 -11   3   0 2911.31  146.69 
  13  -3   0 1644.44   77.99 
 -13  -3   0 1695.73   82.09 
  13  -3   0 1788.52   80.59 
 -13  -3   0 1767.42   83.09 
 -13  -3   0 1644.14   78.79 
 -13   3   0 1749.62   80.39 
 -13   3   0 1580.14   78.09 
  13   3   0 1631.04   78.19 
  13   3   0 1780.02   81.79 
 -13   3   0 1547.05   81.99 
 -13   3   0 1669.03   77.89 
 -13   3   0 1728.73   77.79 
 -15  -3   0    4.50    6.00 
  15  -3   0    3.20    4.00 
 -15  -3   0    0.10    2.50 
 -15  -3   0    0.10    5.30 
  15  -3   0    0.60    1.20 
 -15   3   0    5.30    2.20 
  15   3   0    5.60    2.20 
 -15   3   0    1.30    5.70 
  15   3   0    1.00    1.70 
  15   3   0    5.20    4.20 
 -15   3   0    2.30    1.60 
  15   3   0    2.60    1.50 
 -15   3   0    3.80    4.20 
 -17  -3   0  261.57   20.70 
 -17  -3   0  259.97   14.80 
  17  -3   0  262.37   17.80 
  17  -3   0  249.38   13.00 
 -17  -3   0  238.38   12.40 
 -17  -3   0  261.37   20.90 
 -17   3   0  243.18   12.90 
  17   3   0  260.67   13.60 
 -17   3   0  251.77   17.20 
 -17   3   0  226.28   20.00 
 -17   3   0  217.88   13.40 
  17   3   0  212.78   12.40 
  17   3   0  245.88   18.50 
  19  -3   0  488.45   27.70 
 -19  -3   0  441.06   20.80 
 -19  -3   0  474.95   31.60 
 -19  -3   0  390.56   30.60 
  19  -3   0  376.46   21.90 
  19  -3   0  460.35   21.90 
 -19  -3   0  409.96   22.30 
  19   3   0  447.86   28.40 
  19   3   0  432.36   22.00 
 -19   3   0  440.26   21.70 
 -19   3   0  420.56   29.90 
 -19   3   0  472.85   26.40 
  19   3   0  405.66   21.10 
 -19   3   0  399.16   22.10 
  21  -3   0   35.90    4.90 
 -21  -3   0   46.10   12.70 
 -21  -3   0   51.09   13.80 
 -21  -3   0   34.80    5.10 
  21  -3   0   60.99   10.50 
  21  -3   0   47.90    5.40 
  21   3   0   48.20    5.80 
 -21   3   0   59.59   10.10 
  21   3   0   53.99    5.90 
 -21   3   0   50.09    6.50 
  21   3   0   51.59   10.20 
 -21   3   0   43.30   12.20 
  21   3   0   35.60    8.90 
 -23  -3   0  580.34   33.40 
  23  -3   0  697.63   42.40 
 -23  -3   0  701.23   50.19 
  23  -3   0  679.83   33.20 
 -23  -3   0  598.94   44.70 
 -23   3   0  630.64   33.10 
  23   3   0  683.63   33.30 
  23   3   0  680.03   51.59 
 -23   3   0  680.43   33.00 
  23   3   0  681.03   33.20 
 -23   3   0  644.74   44.00 
  23   3   0  705.43   48.40 
  25  -3   0  255.37   26.80 
 -25  -3   0  194.88   26.50 
 -25  -3   0  217.48   15.80 
 -25  -3   0  242.38   32.30 
  25  -3   0  273.57   15.40 
 -25   3   0  254.57   29.20 
  25   3   0  273.97   15.10 
 -25   3   0  245.08   15.00 
  25   3   0  284.57   25.70 
  25   3   0  258.07   15.40 
  25   3   0  300.97   26.90 
 -25   3   0  252.67   15.20 
 -27  -3   0   31.60   20.40 
  27  -3   0   55.39   16.40 
 -27  -3   0   52.69   26.60 
  27  -3   0   56.29    6.90 
 -27  -3   0   53.49    7.70 
 -27   3   0   63.49    9.20 
 -27   3   0   42.30    6.50 
  27   3   0   50.99   15.40 
  27   3   0   39.90   15.20 
  27   3   0   41.30    5.70 
 -27   3   0   45.80   16.30 
 -29  -3   0    7.20    4.10 
 -29  -3   0    5.90    4.10 
  29  -3   0    8.60    3.70 
 -29   3   0   10.70    3.20 
 -29   3   0   24.80   16.40 
  29   3   0   11.00    3.40 
 -29   3   0   10.50    4.20 
   0  -4   0  112.69    6.90 
   0  -4   0  105.49    5.60 
   0  -4   0  108.99    6.70 
   0   4   0  114.09    6.20 
   0   4   0  124.99    6.70 
   2  -4   0  720.63   33.70 
   2  -4   0  721.03   33.80 
   2  -4   0  648.44   32.80 
  -2  -4   0  708.63   34.00 
  -2   4   0  735.23   33.60 
   2   4   0  712.73   33.70 
   2   4   0  729.63   33.90 
   4  -4   0  225.58   10.90 
  -4  -4   0  210.48   11.30 
  -4  -4   0  248.88   12.80 
   4   4   0  232.58   12.50 
  -4   4   0  206.98   12.00 
  -4   4   0  248.58   12.10 
   6  -4   0    8.00    1.10 
  -6  -4   0   13.80    4.00 
  -6   4   0    4.30    2.10 
   6   4   0    3.50    2.30 
  -6   4   0    6.90    2.80 
  -8  -4   0   16.40    4.90 
  -8  -4   0   12.20    3.60 
   8  -4   0    8.70    2.30 
  -8  -4   0    8.30    1.80 
   8   4   0   10.50    3.40 
   8   4   0   14.00    3.30 
  -8   4   0    8.00    3.80 
  10  -4   0    4.40    4.10 
  10  -4   0    8.80    1.40 
 -10  -4   0    0.10    4.50 
 -10  -4   0    4.80    3.90 
 -10   4   0    7.80    1.70 
  10   4   0    8.40    3.50 
  10   4   0    7.40    3.50 
 -10   4   0    4.50    4.00 
  10   4   0    5.90    1.80 
 -10   4   0    6.20    1.10 
  10   4   0    6.70    1.70 
 -10   4   0    3.80    2.70 
 -12  -4   0  441.26   24.80 
 -12  -4   0  399.76   21.30 
  12  -4   0  429.96   22.60 
  12  -4   0  396.36   20.30 
 -12  -4   0  460.05   25.90 
 -12   4   0  438.26   22.40 
  12   4   0  454.45   24.40 
 -12   4   0  398.56   24.30 
 -12   4   0  433.86   20.20 
 -12   4   0  421.56   20.20 
  12   4   0  424.16   20.60 
 -12   4   0  412.56   20.60 
  12   4   0  415.16   20.90 
  12   4   0  414.26   23.80 
  14  -4   0  886.81   42.10 
 -14  -4   0  846.92   40.40 
  14  -4   0  808.12   39.10 
 -14  -4   0  875.91   45.00 
 -14  -4   0  834.72   44.40 
 -14   4   0  881.11   41.40 
 -14   4   0  747.23   43.80 
  14   4   0  874.21   43.60 
  14   4   0  783.22   39.30 
 -14   4   0  854.11   38.90 
 -14   4   0  790.02   39.30 
 -14   4   0  836.72   39.00 
  14   4   0  801.72   39.40 
  14   4   0  792.02   42.90 
  14   4   0  855.91   39.80 
 -16  -4   0  164.28   16.50 
  16  -4   0  155.78    8.80 
 -16  -4   0  168.98   16.70 
  16  -4   0  162.18   13.00 
 -16  -4   0  169.08   12.70 
  16   4   0  158.58   14.60 
  16   4   0  165.38   11.00 
  16   4   0  146.79   13.80 
 -16   4   0  143.99   15.30 
 -16   4   0  146.99    9.50 
  16   4   0  171.38    9.70 
  16   4   0  138.49    8.80 
 -16   4   0  152.18   12.20 
 -18  -4   0  269.57   14.60 
 -18  -4   0  273.67   16.40 
 -18  -4   0  308.47   23.90 
  18  -4   0  263.47   19.00 
  18  -4   0  247.68   13.70 
 -18  -4   0  246.38   22.30 
  18   4   0  260.17   14.10 
  18   4   0  229.98   13.20 
  18   4   0  253.87   20.20 
 -18   4   0  274.47   17.60 
  18   4   0  259.67   14.40 
 -18   4   0  256.17   14.50 
 -18   4   0  221.48   21.00 
  18   4   0  249.68   19.30 
 -18   4   0  264.27   13.70 
  20  -4   0  741.73   35.80 
  20  -4   0  781.22   42.20 
 -20  -4   0  655.23   44.50 
 -20  -4   0  695.83   36.30 
 -20  -4   0  786.62   46.80 
  20   4   0  701.93   36.00 
 -20   4   0  745.03   38.50 
  20   4   0  742.53   36.30 
 -20   4   0  744.23   35.60 
  20   4   0  764.62   42.90 
  20   4   0  729.63   41.90 
  22  -4   0  684.33   32.90 
 -22  -4   0  622.44   45.20 
 -22  -4   0  644.34   45.90 
 -22  -4   0  629.34   33.40 
  22  -4   0  702.43   40.70 
 -22  -4   0  729.03   47.80 
  22   4   0  670.63   41.20 
 -22   4   0  579.14   42.00 
  22   4   0  652.03   39.60 
  22   4   0  687.13   33.30 
  22   4   0  618.54   33.10 
 -22   4   0  690.23   32.70 
 -24  -4   0   25.40   17.10 
 -24  -4   0   61.49   18.60 
 -24  -4   0   54.29    6.80 
  24  -4   0   41.90    6.60 
 -24  -4   0   49.40   22.70 
  24  -4   0   48.70   13.00 
  24   4   0   42.90    7.80 
  24   4   0   30.20   11.30 
 -24   4   0   50.69    6.90 
 -24   4   0   36.10    5.30 
  24   4   0   47.10    6.70 
 -24   4   0   38.90   13.80 
  24   4   0   45.00   12.90 
  26  -4   0   -7.30   18.70 
 -26  -4   0   12.20   32.50 
 -26  -4   0   -9.90   18.40 
  26  -4   0    2.00    3.10 
 -26  -4   0    2.90    3.60 
  26   4   0    2.90   17.10 
  26   4   0    2.60    4.00 
  26   4   0   20.40   19.70 
 -26   4   0    1.10    3.30 
 -26   4   0    8.70    3.80 
 -26   4   0   20.00   13.70 
  26   4   0    1.10    3.20 
 -28  -4   0    5.30   26.60 
 -28  -4   0    1.90    3.60 
  28  -4   0   -2.90    3.00 
  28   4   0    3.80    2.70 
 -28   4   0    4.20    3.00 
 -28   4   0   -1.80    3.30 
 -28   4   0    4.40   21.40 
 -30  -4   0    2.80    3.80 
 -30  -4   0    3.50    3.50 
  30  -4   0    7.20    3.70 
 -30   4   0   -1.50    2.80 
  30   4   0    3.40    3.30 
 -30   4   0    2.80    3.30 
   1  -5   0  194.08   10.00 
   1  -5   0  228.98   11.60 
  -1  -5   0  198.68   11.40 
  -1  -5   0  186.98   10.10 
  -1  -5   0  201.68   11.50 
   1  -5   0  203.68   11.20 
   1   5   0  227.88   11.50 
   1   5   0  212.48   10.90 
  -1   5   0  223.28   11.80 
  -1   5   0  200.28   10.60 
   3  -5   0   90.99    4.80 
  -3  -5   0   82.59    5.00 
   3  -5   0   91.59    6.20 
  -3  -5   0   95.39    7.10 
  -3  -5   0   90.29    6.60 
  -3   5   0   96.29    6.00 
  -3   5   0   93.39    6.00 
   3   5   0   87.99    6.00 
   3   5   0   89.49    6.50 
   5  -5   0 8274.37  364.36 
  -5  -5   0 8324.47  365.76 
  -5  -5   0 7865.71  365.16 
   5   5   0 8157.18  364.66 
   5   5   0 7926.11  364.86 
  -5   5   0 7284.97  363.86 
  -5   5   0 7727.43  364.36 
  -7  -5   0 8543.15  395.06 
   7  -5   0 8817.72  393.76 
  -7  -5   0 8350.67  395.46 
   7   5   0 8672.53  394.56 
   7   5   0 8617.54  394.76 
  -7   5   0 8806.92  393.46 
  -7   5   0 8238.98  394.56 
  -9  -5   0  674.03   36.00 
   9  -5   0  606.04   34.60 
  -9  -5   0  656.53   32.90 
  -9  -5   0  680.93   35.30 
  -9   5   0  699.23   32.00 
  -9   5   0  748.33   33.30 
  -9   5   0  671.23   35.20 
  -9   5   0  698.83   32.20 
   9   5   0  698.03   35.10 
   9   5   0  711.03   34.90 
   9   5   0  693.93   32.30 
 -11  -5   0   -0.60    5.50 
  11  -5   0    1.10    1.10 
  11  -5   0    5.50    2.80 
 -11  -5   0    9.70    4.50 
 -11   5   0    2.10    1.20 
 -11   5   0    0.70    2.60 
 -11   5   0    3.50    4.40 
 -11   5   0    3.60    1.20 
  11   5   0    1.70    3.30 
  11   5   0    1.30    1.40 
  11   5   0   -2.40    3.40 
  11   5   0    1.70    1.70 
  13  -5   0 1570.24   72.49 
 -13  -5   0 1579.14   75.99 
  13  -5   0 1465.05   69.89 
 -13  -5   0 1510.65   71.19 
 -13  -5   0 1516.55   74.89 
 -13   5   0 1574.34   69.79 
  13   5   0 1453.95   73.49 
  13   5   0 1532.75   70.59 
 -13   5   0 1529.75   69.79 
 -13   5   0 1429.26   69.99 
  13   5   0 1602.24   74.29 
 -13   5   0 1385.96   74.19 
  13   5   0 1436.26   70.09 
 -15  -5   0 2149.58  105.29 
  15  -5   0 2191.88  102.29 
 -15  -5   0 2226.98  105.79 
  15  -5   0 2072.99   98.99 
 -15  -5   0 2233.08  100.69 
 -15   5   0 2190.68  100.29 
 -15   5   0 2156.68   98.79 
 -15   5   0 1934.91   99.09 
 -15   5   0 2195.98   98.79 
  15   5   0 2202.18   99.69 
  15   5   0 2285.87  104.19 
 -15   5   0 1896.11  103.89 
  15   5   0 2064.39  103.19 
  17  -5   0    1.90    1.60 
 -17  -5   0    4.50    9.30 
 -17  -5   0    9.00    3.80 
  17  -5   0   -5.90    4.30 
 -17  -5   0    1.30    7.70 
 -17  -5   0    7.50    2.80 
  17   5   0    6.10    5.70 
  17   5   0   -0.80    2.00 
 -17   5   0    2.20    1.80 
  17   5   0    1.30    2.20 
 -17   5   0    5.20    3.10 
  17   5   0   -3.80    8.30 
 -17   5   0    2.70    7.50 
 -17   5   0    2.80    4.40 
  17   5   0    4.70    2.50 
  19  -5   0  561.34   33.30 
 -19  -5   0  514.75   38.10 
 -19  -5   0  556.24   38.10 
 -19  -5   0  556.14   28.00 
  19  -5   0  559.54   27.50 
  19   5   0  569.94   33.50 
 -19   5   0  532.75   42.90 
  19   5   0  590.44   29.20 
  19   5   0  587.64   35.00 
 -19   5   0  495.05   27.70 
  19   5   0  556.44   27.70 
 -19   5   0  567.64   27.20 
 -21  -5   0   84.39   19.00 
 -21  -5   0  107.29    9.40 
 -21  -5   0   99.09   17.90 
 -21  -5   0  106.89   18.60 
  21  -5   0  119.69    8.30 
  21  -5   0  109.29   16.80 
  21   5   0  130.69   16.70 
 -21   5   0   93.09   15.20 
  21   5   0  117.59    8.80 
 -21   5   0   96.79    8.90 
 -23  -5   0   -1.20    3.40 
  23  -5   0   -5.20   10.00 
 -23  -5   0    1.70   17.50 
  23  -5   0    2.40    2.80 
 -23  -5   0  -27.40   15.00 
 -23  -5   0   -2.50   15.50 
  23   5   0    3.70    3.30 
 -23   5   0    9.90   11.40 
  23   5   0    0.20    9.80 
  23   5   0    9.20   10.30 
  23   5   0    5.10    3.40 
 -23   5   0    5.50    3.90 
 -23   5   0    2.90    2.90 
 -25  -5   0   37.60   19.50 
 -25  -5   0   49.10    6.10 
 -25  -5   0   61.19   25.60 
 -25  -5   0   56.49   23.40 
  25  -5   0   60.89    6.90 
  25  -5   0   55.89   14.70 
 -25   5   0   66.29   14.50 
  25   5   0   60.69   13.80 
  25   5   0   62.59    6.60 
  25   5   0   46.20   13.00 
 -25   5   0   50.19    7.00 
  27  -5   0  466.15   24.90 
 -27  -5   0  422.76   23.30 
 -27  -5   0  390.66   61.89 
 -27   5   0  426.36   23.20 
  27   5   0  464.65   23.10 
 -27   5   0  408.46   34.10 
 -29  -5   0  146.49   11.00 
 -29  -5   0  135.29   10.10 
  29  -5   0  136.59   10.50 
 -29   5   0  132.49    9.90 
  29   5   0  147.59    9.70 
 -29   5   0  157.28    9.80 
   0  -6   0 1840.92   93.29 
   0  -6   0 2060.99   94.79 
   0  -6   0 2031.90   94.89 
   0   6   0 2032.40   93.99 
   0   6   0 2175.18   94.59 
  -2  -6   0 1977.20   92.89 
  -2  -6   0 2001.60   93.09 
  -2  -6   0 1756.72   91.29 
   2  -6   0 2021.40   92.59 
   2  -6   0 2010.30   92.69 
   2  -6   0 1910.71   91.19 
  -2   6   0 2075.69   92.39 
  -2   6   0 1837.82   92.99 
   2   6   0 2007.60   92.19 
   2   6   0 2145.89   92.89 
  -2   6   0 2052.69   91.89 
  -4  -6   0  374.46   20.20 
  -4  -6   0  386.26   20.10 
   4  -6   0  406.26   19.40 
   4  -6   0  363.56   17.80 
  -4  -6   0  327.07   18.00 
   4   6   0  388.26   19.30 
  -4   6   0  375.76   19.00 
  -4   6   0  381.36   19.20 
   4   6   0  361.06   19.60 
   6  -6   0   66.69    5.90 
  -6  -6   0   54.39    6.90 
  -6  -6   0   51.49    7.20 
  -6  -6   0   47.90    4.50 
   6  -6   0   51.29    3.80 
  -6  -6   0   54.59    8.60 
  -6   6   0   66.39    5.30 
  -6   6   0   62.29    3.90 
  -6   6   0   49.30    6.10 
   6   6   0   52.29    3.70 
   6   6   0   49.40    6.70 
   6   6   0   61.99    6.40 
  -8  -6   0  227.18   15.00 
  -8  -6   0  225.28   16.90 
   8  -6   0  237.68   11.80 
   8  -6   0  230.78   13.30 
  -8  -6   0  228.38   13.00 
   8   6   0  254.37   14.50 
  -8   6   0  252.37   12.40 
   8   6   0  228.88   14.80 
   8   6   0  220.88   11.70 
  -8   6   0  240.88   11.60 
  -8   6   0  241.08   12.00 
  -8   6   0  210.08   14.60 
 -10  -6   0   58.79    9.40 
 -10  -6   0   42.30    6.70 
 -10  -6   0   45.10    5.10 
 -10   6   0   53.69    3.50 
  10   6   0   61.99    4.60 
  10   6   0   44.20    6.50 
 -10   6   0   51.79    8.10 
  10   6   0   51.19    7.50 
 -10   6   0   52.89    4.00 
 -10   6   0   53.79    5.00 
  10   6   0   53.09    4.10 
 -10   6   0   56.69    3.70 
 -12  -6   0  688.93   37.40 
  12  -6   0  647.84   32.10 
  12  -6   0  659.03   34.40 
 -12  -6   0  667.13   38.00 
 -12  -6   0  659.43   33.40 
  12   6   0  684.53   32.70 
 -12   6   0  632.34   36.30 
 -12   6   0  686.43   32.60 
  12   6   0  673.63   35.90 
 -12   6   0  705.33   32.30 
  12   6   0  663.53   36.40 
 -12   6   0  688.23   31.90 
  12   6   0  713.53   32.20 
  12   6   0  669.63   32.30 
 -12   6   0  728.93   32.00 
 -14  -6   0 1154.28   60.29 
 -14  -6   0 1193.58   61.69 
 -14  -6   0 1172.88   55.79 
  14  -6   0 1135.29   53.99 
  14  -6   0 1138.79   56.99 
 -14   6   0 1196.28   53.79 
 -14   6   0 1152.78   54.69 
  14   6   0 1218.98   59.39 
  14   6   0 1133.69   54.29 
 -14   6   0 1033.70   58.79 
  14   6   0 1171.18   58.39 
 -14   6   0 1151.98   54.19 
  16  -6   0   70.59   10.50 
 -16  -6   0  105.29    9.60 
  16  -6   0   96.49    6.30 
 -16  -6   0   84.69   13.50 
 -16  -6   0   71.59   12.10 
 -16   6   0   96.99    7.30 
 -16   6   0   99.69    6.20 
 -16   6   0  102.69    6.20 
  16   6   0   89.59    7.20 
  16   6   0   89.49    6.30 
 -16   6   0   72.29   11.60 
  16   6   0   99.29   12.40 
  16   6   0   88.09   13.40 
  16   6   0   94.59    6.90 
 -18  -6   0   12.70    9.50 
  18  -6   0    3.60    2.00 
 -18  -6   0    5.20    9.80 
  18  -6   0    5.10    6.10 
 -18  -6   0    9.70    3.10 
 -18  -6   0   -9.30   11.10 
 -18  -6   0    3.30    4.50 
  18   6   0   -0.70    6.40 
  18   6   0    4.10    2.60 
 -18   6   0   21.60    9.00 
  18   6   0   10.80    7.60 
 -18   6   0    6.10    2.10 
  18   6   0    2.60    2.40 
 -18   6   0    4.10    2.90 
 -20  -6   0  456.55   35.60 
 -20  -6   0  447.86   35.80 
  20  -6   0  420.66   29.80 
 -20  -6   0  466.95   23.40 
  20  -6   0  475.65   23.00 
 -20  -6   0  412.16   38.60 
  20   6   0  461.85   29.90 
 -20   6   0  382.16   31.20 
 -20   6   0  451.35   22.40 
 -20   6   0  404.86   25.90 
  20   6   0  450.55   26.10 
  20   6   0  460.05   31.90 
  22  -6   0  241.28   24.70 
 -22  -6   0  256.87   15.50 
 -22  -6   0  257.67   34.90 
  22  -6   0  277.87   16.10 
 -22  -6   0  283.87   33.50 
 -22  -6   0  193.08   28.50 
 -22   6   0  229.28   15.30 
  22   6   0  233.08   23.70 
  22   6   0  281.67   15.00 
 -22   6   0  246.68   24.50 
  22   6   0  287.57   25.90 
 -22   6   0  286.97   14.80 
 -24  -6   0   13.30    3.90 
 -24  -6   0   -5.20   28.10 
  24  -6   0   12.90    3.50 
  24  -6   0    4.10   12.10 
 -24  -6   0   -5.20   21.50 
 -24  -6   0   17.00   18.50 
  24   6   0   14.70   11.00 
 -24   6   0   16.70    3.70 
  24   6   0   19.60    3.90 
 -24   6   0   13.40    4.20 
  24   6   0   -2.10   11.90 
 -24   6   0   21.90   19.10 
  26  -6   0   22.10    4.50 
 -26  -6   0   12.40    5.20 
 -26  -6   0   24.00    4.70 
 -26  -6   0   12.00   25.10 
 -26   6   0   30.70    5.60 
 -26   6   0   10.80   12.50 
  26   6   0   21.80    4.30 
 -26   6   0   18.00    4.10 
 -28  -6   0   13.20    3.80 
 -28  -6   0   11.70    4.30 
  28  -6   0    6.10    3.40 
 -28   6   0   18.00    4.30 
 -28   6   0   12.80    3.60 
  28   6   0   11.50    3.40 
 -28   6   0   11.50   18.00 
  -1  -7   0  969.00   46.70 
   1  -7   0  926.41   44.50 
  -1  -7   0  859.61   48.40 
  -1  -7   0  892.11   44.60 
   1  -7   0  963.40   46.50 
   1  -7   0  952.60   46.30 
  -1   7   0  967.80   45.20 
  -1   7   0  971.30   47.20 
  -1   7   0 1019.00   46.00 
   1   7   0 1034.00   46.20 
  -1   7   0  970.00   44.40 
   1   7   0  931.81   45.30 
  -3  -7   0  364.86   20.10 
   3  -7   0  353.16   19.50 
   3  -7   0  346.07   17.60 
  -3  -7   0  378.96   20.40 
   3   7   0  384.16   19.80 
   3   7   0  371.46   19.00 
  -3   7   0  369.76   18.70 
  -3   7   0  352.36   19.50 
  -3   7   0  368.96   17.50 
  -3   7   0  372.46   19.10 
  -5  -7   0  151.98    9.00 
  -5  -7   0  154.18   11.90 
   5  -7   0  158.58   10.50 
  -5  -7   0  169.28   11.80 
   5   7   0  160.68   10.70 
  -5   7   0  155.28   11.00 
  -5   7   0  176.98    8.50 
  -5   7   0  156.78   10.40 
   7  -7   0  468.85   23.60 
   7  -7   0  451.35   21.70 
  -7  -7   0  459.35   25.20 
  -7  -7   0  454.65   25.40 
  -7  -7   0  420.16   22.30 
  -7  -7   0  411.66   26.90 
  -7   7   0  488.75   21.90 
  -7   7   0  421.86   24.10 
   7   7   0  453.35   24.60 
   7   7   0  478.75   24.20 
   7   7   0  442.06   21.60 
  -7   7   0  479.55   21.60 
   9  -7   0 1007.00   48.10 
  -9  -7   0  938.51   47.10 
  -9  -7   0  998.60   51.89 
  -9  -7   0  990.60   50.19 
  -9  -7   0  999.20   50.39 
   9  -7   0 1001.10   46.30 
   9   7   0  981.20   49.00 
  -9   7   0 1001.90   45.80 
  -9   7   0 1030.10   46.20 
   9   7   0 1048.30   46.30 
  -9   7   0 1007.40   46.20 
   9   7   0  943.91   46.20 
  -9   7   0  866.91   49.10 
   9   7   0 1003.20   49.90 
  -9   7   0 1011.70   46.10 
 -11  -7   0 1575.84   73.29 
 -11  -7   0 1517.05   73.49 
  11  -7   0 1429.26   70.19 
 -11  -7   0 1450.95   69.39 
 -11  -7   0 1472.75   74.09 
 -11   7   0 1375.46   71.89 
  11   7   0 1417.16   68.09 
  11   7   0 1419.96   68.19 
  11   7   0 1437.86   68.99 
 -11   7   0 1540.15   68.09 
 -11   7   0 1490.65   68.19 
 -11   7   0 1472.45   67.99 
  11   7   0 1522.85   72.39 
  11   7   0 1430.36   71.39 
 -13  -7   0   80.29    7.70 
  13  -7   0   75.29    5.30 
  13  -7   0   74.99    9.10 
 -13  -7   0   68.99   12.90 
 -13  -7   0   98.69   13.80 
 -13   7   0   86.79    5.10 
  13   7   0   59.49    9.00 
 -13   7   0   85.89    5.80 
  13   7   0   77.79    5.70 
  13   7   0   69.09   10.40 
 -13   7   0   76.49    5.20 
 -13   7   0   57.19    9.20 
  13   7   0   74.49    6.40 
  13   7   0   77.39    5.40 
 -15  -7   0  140.99   19.40 
 -15  -7   0  166.88   17.80 
  15  -7   0  161.08    9.30 
 -15  -7   0  171.68   12.00 
 -15  -7   0  163.08   18.70 
 -15  -7   0  163.28    9.40 
  15  -7   0  137.89   13.10 
 -15   7   0  166.38    9.00 
  15   7   0  169.78   16.30 
  15   7   0  183.08   12.90 
  15   7   0  164.18   14.90 
 -15   7   0  127.79   16.00 
 -15   7   0  155.38    9.70 
  15   7   0  157.28    9.60 
 -15   7   0  174.18    9.00 
 -17  -7   0  170.18   20.60 
 -17  -7   0  154.38   25.40 
  17  -7   0  159.08   15.40 
  17  -7   0  166.18    9.80 
 -17  -7   0  166.68   10.20 
 -17  -7   0  187.88   21.00 
 -17  -7   0  203.28   14.30 
 -17   7   0  169.18    9.60 
  17   7   0  162.88   10.20 
 -17   7   0  170.28   10.60 
  17   7   0  177.48   16.70 
 -17   7   0  170.48    9.60 
  17   7   0  169.58   17.90 
 -19  -7   0  156.68   10.20 
  19  -7   0  162.68   10.10 
 -19  -7   0  183.48   14.20 
 -19  -7   0  120.49   21.80 
  19  -7   0  152.98   17.40 
 -19  -7   0  166.28   24.20 
  19   7   0  153.28   19.70 
 -19   7   0  117.19   18.20 
 -19   7   0  158.08    9.50 
  19   7   0  160.98   18.50 
 -21  -7   0    6.60   16.20 
 -21  -7   0  -11.90   14.20 
  21  -7   0   -8.00    8.80 
 -21  -7   0  -12.20   20.40 
 -21  -7   0   -5.10    2.60 
  21   7   0  -10.40    8.90 
 -21   7   0    3.10    9.40 
 -21   7   0   10.10    4.00 
  21   7   0    0.60    3.00 
  21   7   0    2.50   12.60 
 -21   7   0    1.00    2.80 
 -23  -7   0  503.85   26.10 
  23  -7   0  561.94   26.60 
 -23  -7   0  465.55   44.00 
 -23  -7   0  397.66   56.79 
 -23  -7   0  421.76   46.20 
  23  -7   0  460.65   36.00 
  23   7   0  519.25   35.10 
 -23   7   0  465.65   26.40 
  23   7   0  496.25   37.30 
 -23   7   0  534.95   25.70 
  23   7   0  574.94   26.20 
  25  -7   0  286.97   15.60 
 -25  -7   0  283.17   17.40 
 -25  -7   0  215.98   34.90 
  25  -7   0  204.88   32.70 
 -25   7   0  240.38   16.30 
  25   7   0  283.27   39.40 
 -25   7   0  251.97   24.00 
 -25   7   0  212.68   19.70 
  25   7   0  244.88   31.30 
  27  -7   0   -2.90    3.10 
 -27  -7   0    9.10    3.20 
 -27  -7   0    5.50    4.00 
 -27   7   0    0.60    2.90 
 -27   7   0   -6.00   11.30 
  27   7   0    3.10    2.80 
 -27   7   0    3.10    3.70 
   0  -8   0  101.29    9.10 
   0  -8   0  101.29    6.30 
   0  -8   0  107.19    8.70 
   0   8   0   89.99   10.70 
   0   8   0  114.59    6.00 
   0   8   0  107.19    8.20 
   0   8   0  109.09    7.40 
   2  -8   0  303.97   15.90 
  -2  -8   0  320.57   18.70 
  -2  -8   0  302.27   16.10 
   2  -8   0  317.87   18.20 
  -2  -8   0  343.67   19.10 
   2  -8   0  323.57   18.50 
  -2   8   0  349.47   16.90 
   2   8   0  322.27   18.00 
  -2   8   0  335.27   17.50 
  -2   8   0  340.37   15.70 
  -2   8   0  349.67   22.40 
   2   8   0  299.17   16.10 
   2   8   0  299.17   17.40 
  -4  -8   0 2433.26  122.79 
   4  -8   0 2550.04  122.49 
   4  -8   0 2766.22  124.69 
  -4  -8   0 2711.33  125.49 
  -4   8   0 2730.53  124.29 
   4   8   0 2674.53  123.99 
  -4   8   0 2597.14  124.29 
   4   8   0 2731.93  124.99 
   4   8   0 2674.03  122.39 
  -4   8   0 2734.13  122.39 
  -6  -8   0  258.87   13.40 
  -6  -8   0  264.37   17.10 
   6  -8   0  264.27   15.30 
  -6  -8   0  239.38   13.60 
  -6  -8   0  266.27   16.80 
   6  -8   0  248.78   13.00 
   6   8   0  252.27   15.30 
  -6   8   0  250.67   18.60 
  -6   8   0  272.67   12.90 
   6   8   0  264.97   13.30 
  -6   8   0  273.37   12.70 
  -6   8   0  243.98   15.80 
  -8  -8   0  160.68    9.80 
   8  -8   0  165.58   11.20 
  -8  -8   0  135.39   18.70 
  -8  -8   0  175.88   14.30 
  -8  -8   0  189.38   14.10 
   8  -8   0  159.98    8.80 
  -8  -8   0  148.99    8.90 
   8   8   0  148.59   11.80 
   8   8   0  162.38    9.00 
  -8   8   0  167.48   12.80 
  -8   8   0  166.28    8.60 
 -10  -8   0  155.18   10.00 
 -10  -8   0  151.08   14.60 
 -10  -8   0  152.88   15.30 
 -10  -8   0  133.59   17.00 
  10  -8   0  120.69   10.70 
  10  -8   0  144.29    8.40 
  10   8   0  123.59   13.10 
  10   8   0  132.29   12.20 
 -10   8   0  164.58    8.30 
 -10   8   0  143.89    7.50 
 -10   8   0  118.39   12.60 
  10   8   0  146.09    8.30 
 -10   8   0  168.08    9.40 
  12  -8   0   15.60    4.40 
 -12  -8   0   14.00    3.10 
 -12  -8   0   10.50    7.90 
 -12  -8   0   12.30    3.50 
 -12  -8   0   12.00   14.30 
 -12  -8   0   11.50    7.40 
  12   8   0   17.70    2.50 
  12   8   0   22.20    6.80 
  12   8   0   15.60    5.80 
  12   8   0   13.30    2.50 
 -12   8   0   13.90    2.20 
 -12   8   0   16.40    2.10 
 -12   8   0   11.60    6.30 
 -14  -8   0   43.30   15.40 
 -14  -8   0   26.70    2.90 
  14  -8   0   19.00    5.60 
 -14  -8   0   29.80    5.20 
  14  -8   0   22.30    3.60 
 -14  -8   0   16.20    8.70 
 -14  -8   0   28.10    9.20 
  14   8   0   37.40    8.80 
  14   8   0   22.90    2.90 
  14   8   0   20.50    3.00 
 -14   8   0   28.40    3.20 
 -14   8   0   31.00    3.70 
 -14   8   0   22.40    7.60 
  14   8   0   16.70    6.50 
 -14   8   0   27.50    3.60 
 -16  -8   0  495.05   35.20 
 -16  -8   0  512.05   24.70 
 -16  -8   0  507.95   34.50 
  16  -8   0  440.46   24.70 
 -16  -8   0  532.65   27.80 
  16  -8   0  498.75   29.70 
  16   8   0  505.05   25.00 
 -16   8   0  499.35   25.10 
 -16   8   0  506.65   24.50 
 -16   8   0  511.85   24.40 
  16   8   0  542.55   32.80 
  16   8   0  499.05   30.90 
 -18  -8   0 1483.25   69.29 
 -18  -8   0 1419.06   65.89 
 -18  -8   0 1441.26   76.59 
 -18  -8   0 1390.26   77.49 
  18  -8   0 1424.96   71.89 
  18  -8   0 1482.35   66.29 
  18   8   0 1448.06   73.89 
  18   8   0 1316.27   67.69 
 -18   8   0 1428.56   67.19 
  18   8   0 1386.76   71.99 
 -18   8   0 1380.86   65.49 
 -18   8   0 1233.08   66.19 
 -20  -8   0   14.20    7.60 
  20  -8   0   15.60    9.80 
 -20  -8   0   19.90    3.80 
 -20  -8   0   14.20   14.20 
 -20  -8   0  -11.80   14.70 
 -20   8   0   22.70    4.30 
  20   8   0   21.50    3.80 
  20   8   0    7.10    9.30 
 -20   8   0   19.70    9.80 
 -20   8   0   22.50    3.30 
 -22  -8   0   53.99   18.50 
  22  -8   0   70.19    7.20 
  22  -8   0   52.89   12.80 
 -22  -8   0   64.19    8.50 
 -22  -8   0   59.19    6.60 
 -22  -8   0   50.99   19.80 
 -22   8   0   70.99    7.70 
  22   8   0   66.49    6.90 
  22   8   0   48.10   12.30 
  22   8   0   46.60   14.00 
 -22   8   0   64.99    5.90 
 -24  -8   0   92.29   23.80 
 -24  -8   0   89.99   26.70 
  24  -8   0  115.29    9.20 
  24  -8   0  118.09   18.40 
 -24  -8   0  121.99   13.70 
 -24   8   0  100.09    9.60 
  24   8   0  133.69   11.30 
  24   8   0   80.09   15.10 
 -24   8   0  109.59   17.60 
 -24   8   0   95.39   11.70 
  26  -8   0   31.00    4.80 
 -26  -8   0   34.10    4.20 
 -26  -8   0   32.80    5.30 
 -26   8   0   39.30    4.50 
 -26   8   0   31.60   11.40 
  26   8   0   37.50    5.70 
 -26   8   0   29.40    5.00 
 -28  -8   0    3.40    3.80 
  28  -8   0    3.50    3.30 
 -28   8   0   -2.30    3.20 
 -28   8   0    1.50    2.70 
  -1  -9   0  127.59    7.90 
   1  -9   0  123.89    7.70 
   1  -9   0  125.19   10.50 
  -1  -9   0  111.79   10.50 
   1  -9   0  118.39   11.10 
   1   9   0  130.49    9.80 
  -1   9   0  151.08    9.00 
  -1   9   0  131.39    7.30 
  -1   9   0  143.09   20.00 
   1   9   0  136.09    7.30 
   1   9   0  142.39    9.40 
  -1   9   0  135.09    9.50 
  -3  -9   0   13.00    5.30 
   3  -9   0    6.10    3.80 
  -3  -9   0    5.80    2.10 
  -3  -9   0    4.80    3.80 
  -3   9   0   -2.70    5.30 
  -3   9   0    5.90    3.60 
  -3   9   0    8.20    1.60 
   3   9   0    4.10    3.00 
   3   9   0    3.20    3.80 
  -5  -9   0   15.20    2.70 
   5  -9   0   15.60    4.50 
  -5  -9   0   17.40    2.50 
  -5  -9   0   10.10    6.00 
   5  -9   0   14.50    2.30 
  -5  -9   0   23.90    6.00 
  -5   9   0   20.50    5.90 
  -5   9   0   21.70    3.10 
  -5   9   0   18.60    4.40 
   5   9   0   24.10    5.50 
   5   9   0   15.70    2.30 
   5   9   0   16.00    4.10 
   7  -9   0  815.52   41.00 
  -7  -9   0  805.82   43.40 
  -7  -9   0  769.72   38.60 
  -7  -9   0  917.31   43.70 
   7  -9   0  799.92   38.60 
  -7  -9   0  804.22   39.40 
   7   9   0  815.02   38.40 
  -7   9   0  842.12   38.20 
  -7   9   0  746.43   41.10 
  -7   9   0  792.72   40.90 
  -7   9   0  832.62   38.50 
   7   9   0  841.32   41.00 
  -9  -9   0   66.29    6.90 
   9  -9   0   66.19    5.20 
   9  -9   0   70.49    8.50 
  -9  -9   0   61.29    9.80 
  -9  -9   0   66.29    5.70 
  -9  -9   0   76.59   11.90 
  -9   9   0   65.09    5.00 
  -9   9   0   78.79    5.00 
  -9   9   0   56.79    8.90 
  -9   9   0   59.49    9.70 
   9   9   0   61.79    9.50 
   9   9   0   61.09    4.90 
 -11  -9   0  147.49   13.10 
 -11  -9   0  167.88   14.00 
 -11  -9   0  150.88   19.50 
  11  -9   0  188.08   13.10 
 -11  -9   0  171.28   17.40 
  11   9   0  146.69   15.80 
  11   9   0  153.28    9.20 
 -11   9   0  154.88    8.50 
 -11   9   0  160.28   14.70 
 -11   9   0  171.18    9.30 
 -11   9   0  181.58    9.30 
 -13  -9   0  317.27   25.10 
 -13  -9   0  301.07   15.60 
  13  -9   0  281.87   18.70 
 -13  -9   0  309.97   23.80 
  13  -9   0  290.17   14.80 
 -13  -9   0  287.77   17.20 
  13   9   0  285.77   19.80 
 -13   9   0  235.38   20.20 
 -13   9   0  278.47   14.00 
  13   9   0  284.67   14.80 
 -13   9   0  287.07   14.70 
  13   9   0  271.47   21.60 
 -13   9   0  284.97   14.50 
  13   9   0  258.97   14.50 
 -15  -9   0   69.49   13.60 
 -15  -9   0   72.69   13.00 
 -15  -9   0   99.29   10.10 
 -15  -9   0   93.79    7.70 
  15  -9   0   69.39    6.00 
  15  -9   0   89.39   12.20 
 -15   9   0   82.99    6.80 
  15   9   0   92.59   12.90 
  15   9   0   80.39    6.50 
  15   9   0   98.59   13.90 
 -15   9   0   79.49    5.30 
 -15   9   0   81.29    6.00 
 -15   9   0   62.59   11.00 
 -17  -9   0   45.10   14.30 
  17  -9   0   21.10    3.50 
  17  -9   0   20.70    8.30 
 -17  -9   0   36.00    6.80 
 -17  -9   0   29.40    7.10 
 -17  -9   0   11.20   12.60 
 -17   9   0   21.90    3.30 
 -17   9   0   29.00    4.00 
  17   9   0   20.90    9.80 
 -17   9   0   21.80    9.10 
  17   9   0   13.80    8.70 
 -17   9   0   28.80    4.40 
  17   9   0   20.80    3.80 
 -19  -9   0   27.00   15.40 
 -19  -9   0   48.40    8.00 
 -19  -9   0   71.09    8.20 
  19  -9   0   35.20   11.20 
 -19  -9   0   24.40   13.70 
  19  -9   0   53.59    6.80 
 -19   9   0   35.30   10.00 
  19   9   0   44.10   11.60 
 -19   9   0   54.39    5.30 
  19   9   0   47.00    6.40 
 -19   9   0   59.49    6.90 
 -21  -9   0   -2.60    2.70 
 -21  -9   0    3.70    3.70 
  21  -9   0   21.90   10.90 
 -21  -9   0   -3.10   17.00 
 -21  -9   0    5.30   15.60 
  21  -9   0    1.30    2.90 
  21   9   0  -22.20   13.50 
  21   9   0    0.80    2.60 
 -21   9   0    5.80    3.40 
 -21   9   0   -0.30    2.30 
  21   9   0    4.80   10.40 
 -23  -9   0   33.00   21.30 
  23  -9   0   -1.60   14.40 
  23  -9   0   11.70    3.70 
 -23  -9   0   26.90   25.20 
 -23   9   0   11.50    4.60 
  23   9   0   -5.50   25.90 
  23   9   0   11.50    4.70 
  23   9   0    2.20   12.60 
 -23   9   0   10.50    8.50 
  25  -9   0   32.30    4.80 
 -25  -9   0   25.10    5.20 
 -25   9   0   29.20    3.80 
 -25   9   0   27.00    4.60 
  27  -9   0   43.00    6.70 
 -27  -9   0   36.90    5.60 
 -27   9   0   37.40    4.20 
 -27   9   0   51.29    6.50 
   0 -10   0 2615.94  129.09 
   0 -10   0 2679.23  125.79 
   0 -10   0 2812.52  128.99 
   0  10   0 2744.83  125.29 
   0  10   0 2732.13  127.79 
  -2 -10   0  504.75   27.00 
   2 -10   0  442.56   22.80 
  -2 -10   0  452.55   27.10 
   2 -10   0  470.75   26.20 
  -2 -10   0  453.05   23.10 
  -2  10   0  473.65   22.30 
   2  10   0  516.75   24.00 
   2  10   0  460.95   25.30 
   2  10   0  446.06   22.30 
  -2  10   0  443.96   24.80 
  -2  10   0  400.96   28.00 
  -4 -10   0   43.20    8.00 
  -4 -10   0   49.70    5.30 
   4 -10   0   50.49    4.60 
   4 -10   0   58.59    8.50 
  -4 -10   0   48.20    7.80 
  -4  10   0   37.00    5.90 
  -4  10   0   47.90    4.30 
  -4  10   0   52.39    8.10 
  -4  10   0   47.30    3.60 
   4  10   0   52.19    4.10 
   4  10   0   66.19    7.40 
   4  10   0   58.19    8.30 
  -6 -10   0    9.40    6.50 
  -6 -10   0   14.70    5.50 
   6 -10   0   11.80    4.80 
   6 -10   0   10.70    2.40 
  -6 -10   0   13.20    3.10 
  -6 -10   0   14.70    2.80 
  -6  10   0    8.20    4.90 
   6  10   0   16.70    2.40 
   6  10   0    4.30    4.20 
   6  10   0    5.40    5.00 
  -6  10   0   14.30    2.10 
  -6  10   0    6.40   10.70 
  -8 -10   0  674.13   36.50 
  -8 -10   0  772.92   42.90 
  -8 -10   0  821.42   42.80 
   8 -10   0  754.42   36.70 
  -8 -10   0  766.72   38.00 
   8 -10   0  767.42   39.30 
  -8  10   0  703.53   39.30 
  -8  10   0  726.53   40.10 
   8  10   0  754.62   36.20 
   8  10   0  802.62   39.30 
  -8  10   0  791.12   36.10 
   8  10   0  769.62   41.10 
  -8  10   0  807.12   37.60 
 -10 -10   0    3.70    3.10 
  10 -10   0    6.60    4.40 
 -10 -10   0    6.70    8.10 
  10 -10   0    1.60    2.00 
 -10 -10   0    8.50    7.50 
 -10 -10   0    3.50    3.30 
  10  10   0   -0.80    5.00 
 -10  10   0    3.80    2.00 
  10  10   0    3.00    2.00 
 -10  10   0   -0.80    6.80 
 -10  10   0   11.20    6.40 
 -10  10   0    3.40    2.10 
 -12 -10   0  704.43   40.70 
 -12 -10   0  689.13   34.50 
 -12 -10   0  643.74   32.90 
  12 -10   0  681.03   35.90 
 -12 -10   0  699.63   41.80 
  12  10   0  617.14   32.40 
 -12  10   0  656.93   31.90 
 -12  10   0  669.63   32.10 
  12  10   0  674.73   36.80 
 -14 -10   0  127.99    9.70 
 -14 -10   0  149.39   22.70 
  14 -10   0  137.59   14.60 
 -14 -10   0  128.79   20.20 
  14 -10   0  129.59    8.50 
 -14 -10   0  148.69   12.10 
  14  10   0  109.29    8.00 
  14  10   0  118.99   15.50 
 -14  10   0  126.59    8.30 
 -14  10   0  125.99    8.00 
  16 -10   0    9.20    2.90 
 -16 -10   0    8.40   11.10 
 -16 -10   0   11.10    4.70 
  16 -10   0   -0.90    7.10 
 -16 -10   0   19.70    5.60 
 -16 -10   0   20.00   13.50 
 -16  10   0   11.10    2.80 
 -16  10   0   12.80    3.60 
  16  10   0   10.30    8.00 
  16  10   0    2.40   11.10 
 -16  10   0   17.10    8.20 
 -18 -10   0   -4.90    3.60 
 -18 -10   0   -0.80   14.90 
  18 -10   0   -1.00    2.60 
 -18 -10   0   14.40   12.40 
  18 -10   0   -3.30    8.90 
 -18  10   0    0.00    3.10 
 -18  10   0    2.90    2.60 
  18  10   0   24.70   18.70 
  18  10   0   10.80    9.20 
 -20 -10   0  500.15   42.60 
 -20 -10   0  464.35   43.40 
  20 -10   0  485.75   33.90 
 -20 -10   0  476.55   26.30 
 -20  10   0  481.25   34.90 
 -20  10   0  507.85   25.30 
  20  10   0  551.04   33.80 
  20  10   0  433.76   39.50 
 -22 -10   0  252.27   36.70 
 -22 -10   0  182.68   19.10 
  22 -10   0  178.58   29.30 
 -22 -10   0  144.99   33.80 
  22  10   0  223.38   28.70 
 -22  10   0  222.78   11.80 
 -22  10   0  168.38   23.00 
 -22  10   0  231.28   15.80 
  24 -10   0    3.10    3.20 
 -24 -10   0    4.30    4.10 
 -24  10   0    5.20    3.70 
 -26 -10   0   -1.50    3.90 
  26 -10   0    4.40    3.20 
 -26  10   0    3.70    3.20 
  -1 -11   0  146.79    9.40 
  -1 -11   0  133.99   16.10 
  -1 -11   0  110.09   17.20 
   1 -11   0  111.89   13.80 
   1 -11   0  139.89    9.10 
   1  11   0  111.99   11.40 
  -1  11   0  148.49    8.30 
   1  11   0  156.78   10.50 
   1  11   0  138.39    8.20 
  -1  11   0  133.49   11.80 
   3 -11   0    6.00    6.70 
   3 -11   0    2.60    2.20 
  -3 -11   0    5.40    2.70 
  -3 -11   0   -0.40    2.30 
  -3 -11   0    4.40    5.20 
  -3 -11   0   16.30    7.50 
  -3  11   0    4.80    1.80 
  -3  11   0    7.00    1.80 
   3  11   0    1.30    1.80 
   3  11   0    5.20    4.20 
  -3  11   0    6.70    4.80 
   3  11   0    3.20    4.90 
  -5 -11   0  372.86   25.90 
  -5 -11   0  380.96   19.90 
   5 -11   0  372.86   19.10 
  -5 -11   0  331.57   18.80 
  -5 -11   0  399.26   25.20 
   5 -11   0  359.56   25.90 
  -5  11   0  325.07   21.70 
  -5  11   0  376.76   18.40 
   5  11   0  361.86   18.40 
   5  11   0  418.06   21.20 
   5  11   0  361.36   23.00 
  -5  11   0  389.76   18.00 
   7 -11   0  382.26   23.10 
  -7 -11   0  384.26   26.60 
   7 -11   0  384.06   19.30 
  -7 -11   0  367.66   20.50 
   7  11   0  361.46   18.70 
  -7  11   0  371.86   18.70 
  -7  11   0  375.96   18.30 
  -7  11   0  328.07   22.80 
   7  11   0  375.26   24.20 
   7  11   0  400.96   22.20 
  -9 -11   0   40.70    9.60 
   9 -11   0   48.70    5.50 
  -9 -11   0   60.39    7.90 
  -9 -11   0   40.80    6.00 
  -9 -11   0   31.40   10.50 
   9  11   0   45.90   10.00 
  -9  11   0   56.79    5.00 
  -9  11   0   39.60    8.60 
  -9  11   0   55.69    4.70 
   9  11   0   45.80    4.80 
   9  11   0   42.90    7.60 
 -11 -11   0   15.40    4.50 
 -11 -11   0   12.60    9.10 
 -11 -11   0    5.90   11.20 
 -11 -11   0   12.90    3.60 
  11 -11   0   19.30    6.10 
 -11  11   0    5.30    7.90 
  11  11   0   13.60    2.60 
  11  11   0    6.20    6.40 
 -11  11   0   18.50    7.40 
  11  11   0    3.80    9.50 
 -11  11   0   12.80    2.70 
 -11  11   0   10.40    2.40 
 -13 -11   0    9.30    3.60 
 -13 -11   0   -4.00   10.40 
  13 -11   0    4.30    6.50 
 -13 -11   0    7.20   12.40 
 -13 -11   0   14.80    5.10 
  13 -11   0    4.70    2.50 
 -13  11   0    7.20    2.80 
 -13  11   0    2.60    7.10 
 -13  11   0    5.30    2.20 
  13  11   0    5.60    7.20 
 -13  11   0   14.50    8.40 
 -15 -11   0  294.37   45.10 
 -15 -11   0  290.17   30.60 
 -15 -11   0  307.67   17.80 
 -15 -11   0  321.17   20.10 
  15 -11   0  316.97   16.60 
  15 -11   0  269.57   27.20 
 -15  11   0  263.17   20.90 
 -15  11   0  303.07   16.10 
 -15  11   0  303.27   15.80 
 -17 -11   0   45.80   17.30 
 -17 -11   0   43.90   17.60 
  17 -11   0   37.20    5.80 
  17 -11   0   34.80   10.60 
 -17 -11   0   38.20    8.30 
 -17 -11   0   25.30    5.00 
 -17  11   0   25.70    7.50 
 -17  11   0   35.70    4.70 
  17  11   0   10.80   10.00 
 -17  11   0   33.20    4.90 
 -17  11   0   20.70    9.50 
 -19 -11   0   23.30   18.10 
 -19 -11   0   10.70    4.50 
 -19 -11   0   10.90    7.00 
  19 -11   0   12.10   11.60 
 -19 -11   0  -14.10   18.20 
 -19  11   0   11.20    9.50 
  19  11   0    7.20   11.20 
 -19  11   0   13.20    4.00 
 -19  11   0   10.10    5.80 
  21 -11   0    6.70    3.60 
 -21 -11   0    4.10    4.30 
 -21  11   0    9.00    4.30 
  23 -11   0    0.60    3.20 
 -23 -11   0    0.40    3.90 
 -23  11   0    3.20    3.30 
 -25 -11   0   52.09    6.90 
  25 -11   0   50.39    6.70 
 -25  11   0   43.40    6.20 
   0 -12   0   32.50    8.30 
   0 -12   0   18.50    3.50 
   0  12   0   28.40    6.40 
   0  12   0   20.80    2.80 
  -2 -12   0  563.34   36.90 
  -2 -12   0  598.74   30.60 
   2 -12   0  630.74   30.40 
   2 -12   0  647.24   35.10 
  -2 -12   0  654.53   36.20 
  -2  12   0  593.94   29.30 
   2  12   0  605.94   33.40 
  -2  12   0  583.04   32.80 
   2  12   0  596.34   29.40 
  -4 -12   0  308.37   22.20 
  -4 -12   0  286.87   15.90 
   4 -12   0  280.87   15.10 
  -4 -12   0  267.87   16.20 
  -4 -12   0  313.07   35.10 
   4 -12   0  267.97   19.60 
  -4  12   0  277.27   14.10 
   4  12   0  256.47   19.10 
   4  12   0  259.27   14.10 
  -4  12   0  249.58   13.60 
  -4  12   0  244.68   17.80 
   6 -12   0   25.90    7.20 
  -6 -12   0   31.20    4.90 
  -6 -12   0   23.70    4.80 
   6 -12   0   25.60    3.90 
  -6 -12   0   23.10   11.20 
  -6 -12   0   37.80   10.00 
   6  12   0   36.20    4.50 
  -6  12   0   30.40    3.80 
   6  12   0   33.70    9.10 
  -8 -12   0   50.19   12.70 
  -8 -12   0   52.09    6.70 
   8 -12   0   64.09    6.30 
  -8 -12   0   62.49    8.20 
  -8  12   0   63.49    5.40 
   8  12   0   48.20    5.10 
  -8  12   0   44.60    9.10 
   8  12   0   41.10    7.80 
   8  12   0   38.90    9.70 
  -8  12   0   58.99    5.00 
  10 -12   0   97.99   13.20 
 -10 -12   0  115.79   10.90 
 -10 -12   0  103.09    8.90 
 -10 -12   0   99.09   17.00 
  10 -12   0  107.99    8.20 
 -10 -12   0  141.99   20.50 
 -10  12   0  104.79   14.40 
 -10  12   0  103.89    6.90 
  10  12   0  111.79   16.00 
  10  12   0   88.99    7.00 
 -10  12   0  114.09    7.90 
  10  12   0  112.89   13.70 
 -12 -12   0  462.05   24.90 
  12 -12   0  470.05   27.80 
  12 -12   0  431.36   22.00 
 -12 -12   0  402.46   35.20 
 -12 -12   0  400.16   23.70 
  12  12   0  414.96   26.50 
 -12  12   0  428.16   21.20 
  12  12   0  434.26   30.20 
 -12  12   0  425.06   25.90 
  12  12   0  378.96   21.00 
 -12  12   0  408.76   21.20 
  14 -12   0    6.50    3.20 
  14 -12   0    9.80    8.50 
 -14 -12   0    7.10   15.10 
 -14 -12   0   26.10   14.90 
 -14  12   0   13.60    7.50 
 -14  12   0   15.10    3.10 
 -14  12   0   12.80    6.80 
  14  12   0   15.70   12.00 
  14  12   0    3.50    8.80 
 -14  12   0   13.70    3.30 
  16 -12   0  375.56   28.00 
 -16 -12   0  361.26   23.10 
 -16 -12   0  394.76   37.30 
 -16 -12   0  347.87   38.50 
 -16 -12   0  364.56   20.60 
 -16  12   0  333.07   20.50 
  16  12   0  349.47   27.00 
 -16  12   0  384.56   19.10 
  16  12   0  315.97   32.90 
 -16  12   0  378.46   18.80 
 -18 -12   0  219.18   30.50 
 -18 -12   0  252.47   15.60 
 -18 -12   0  215.58   18.30 
  18 -12   0  262.97   28.90 
 -18 -12   0  228.78   38.40 
 -18  12   0  220.08   13.60 
  18  12   0  209.58   31.20 
  18  12   0  245.18   32.90 
 -18  12   0  251.07   13.40 
  20 -12   0   29.30    5.40 
 -20 -12   0   34.80    5.80 
  20  12   0   40.40   20.80 
 -20  12   0   32.90    4.80 
  22 -12   0    3.20    3.10 
 -22 -12   0    6.20    4.00 
 -22  12   0   -1.50    3.00 
  -1 -13   0   80.79   12.40 
   1 -13   0   67.29   10.90 
  -1 -13   0   97.29    8.40 
   1 -13   0   75.69    7.80 
  -1  13   0   88.49   12.10 
  -1  13   0   77.19    6.30 
   1  13   0   59.39    9.30 
   1  13   0   85.59    6.20 
  -3 -13   0  486.65   25.20 
   3 -13   0  462.45   29.80 
   3 -13   0  492.45   24.60 
  -3 -13   0  443.66   34.00 
  -3 -13   0  456.65   31.70 
   3  13   0  449.16   28.00 
  -3  13   0  471.85   23.20 
  -3  13   0  460.35   27.50 
   3  13   0  456.75   23.20 
  -5 -13   0   70.59    8.70 
   5 -13   0   41.90    9.60 
  -5 -13   0   32.80   13.90 
   5 -13   0   64.49    7.40 
  -5 -13   0   43.80   11.10 
  -5  13   0   44.00    9.10 
   5  13   0   54.89    9.90 
  -5  13   0   59.29    6.70 
   5  13   0   68.19    5.80 
  -7 -13   0    1.10    2.90 
  -7 -13   0    4.20    3.90 
   7 -13   0    0.10    2.80 
  -7 -13   0    0.10    9.70 
   7 -13   0    0.90    7.00 
  -7 -13   0    2.00   12.50 
   7  13   0   11.30    7.80 
  -7  13   0    0.70    2.10 
  -7  13   0    2.00    7.50 
   7  13   0   -1.50    2.00 
   7  13   0    3.90    6.90 
   9 -13   0  184.68   12.10 
  -9 -13   0  186.78   27.60 
  -9 -13   0  218.78   29.40 
  -9 -13   0  212.28   14.90 
   9 -13   0  212.58   18.10 
  -9 -13   0  179.38   12.20 
  -9  13   0  193.08   10.60 
   9  13   0  175.58   19.10 
   9  13   0  170.38   10.80 
  -9  13   0  196.28   17.30 
  -9  13   0  190.88   11.00 
 -11 -13   0  165.38   21.10 
  11 -13   0  162.18   17.30 
 -11 -13   0  107.09   20.50 
 -11 -13   0  136.19   10.70 
  11  13   0  152.58   20.50 
 -11  13   0  110.79   14.10 
  11  13   0  143.69   17.90 
  11  13   0  137.09    8.70 
 -11  13   0  136.09    8.80 
 -11  13   0  140.89    8.60 
 -11  13   0  133.39   14.00 
 -13 -13   0    7.70    5.20 
 -13 -13   0   19.60   15.00 
  13 -13   0   -7.10    8.80 
  13 -13   0   -2.90    2.90 
 -13 -13   0    0.90    4.00 
 -13 -13   0  -16.70   16.70 
 -13  13   0   -3.30    4.70 
 -13  13   0    3.50    2.60 
  13  13   0  -14.00    9.60 
 -13  13   0   -0.90    5.00 
 -13  13   0    4.00    2.70 
  13  13   0    1.80   11.80 
 -15 -13   0   12.40    6.10 
 -15 -13   0    1.50    4.40 
 -15 -13   0  -14.40   19.10 
 -15 -13   0    5.50   16.60 
  15 -13   0    7.00    3.40 
  15 -13   0    2.40   10.80 
 -15  13   0   10.40    3.40 
  15  13   0   15.40   11.40 
 -15  13   0   13.00    3.10 
  15  13   0   10.10   13.50 
  17 -13   0   28.50   22.80 
 -17 -13   0  -17.40   20.20 
 -17 -13   0  -18.70   24.40 
 -17 -13   0   20.70    7.20 
  17 -13   0   22.20    4.40 
 -17 -13   0   22.30    6.50 
  17  13   0   21.70   16.30 
 -17  13   0   18.10    4.90 
 -19 -13   0  139.79   18.10 
 -19 -13   0  147.49   11.60 
 -19  13   0  140.59    9.60 
  19  13   0  140.39   32.40 
 -21 -13   0    3.70    3.90 
  21 -13   0    1.20    3.00 
 -21  13   0    0.30    3.00 
   0 -14   0  162.58   11.40 
   0  14   0  141.39   15.40 
   0  14   0  127.09    8.80 
   2 -14   0   68.99   13.10 
  -2 -14   0   83.29    9.30 
   2 -14   0   82.79    8.70 
  -2 -14   0   55.59   18.00 
   2  14   0   77.79    6.50 
  -2  14   0   59.49   10.30 
  -2  14   0   90.09    6.80 
   4 -14   0   18.10    4.30 
  -4 -14   0   18.80   11.40 
  -4 -14   0   10.70    4.80 
   4  14   0   14.10    8.30 
  -4  14   0   14.30    3.00 
  -4  14   0   12.00    8.10 
   4  14   0   18.40    3.30 
  -6 -14   0   13.20   12.00 
   6 -14   0   10.30    8.90 
   6  14   0   21.40    9.10 
  -6  14   0   11.50    2.90 
   6  14   0    7.60    2.60 
  -6  14   0    1.00    7.90 
  -8 -14   0   49.70    7.50 
  -8 -14   0   69.99   16.50 
   8 -14   0   76.09    7.70 
  -8 -14   0   74.49   19.80 
  -8 -14   0   74.59   10.10 
   8 -14   0   55.29   11.30 
   8  14   0   67.69   12.30 
  -8  14   0   45.50    9.60 
  -8  14   0   69.49   10.00 
   8  14   0   60.79    5.90 
  -8  14   0   74.19    6.10 
  10 -14   0    6.00    9.40 
 -10 -14   0   19.30    6.30 
 -10 -14   0   -7.20   18.70 
 -10 -14   0   12.10   14.40 
  10  14   0   22.70    3.50 
 -10  14   0   14.10    5.90 
 -10  14   0   12.50    5.40 
  10  14   0   24.70   11.90 
 -12 -14   0  132.59   11.70 
 -12 -14   0  137.49   13.90 
  12 -14   0  146.19   10.80 
 -12 -14   0  142.79   22.90 
  12  14   0  136.19   21.80 
 -12  14   0  135.29    9.00 
 -12  14   0  136.79    9.40 
  14 -14   0   20.50    4.50 
 -14 -14   0   49.70   22.40 
 -14 -14   0   20.80    6.70 
 -14 -14   0    1.10   18.80 
  14 -14   0   15.70   13.00 
 -14 -14   0   21.30    7.60 
 -14  14   0   22.30    3.80 
  14  14   0   27.30   13.80 
 -14  14   0   20.70    3.80 
 -16 -14   0    8.90    5.10 
  16 -14   0    8.20    4.50 
 -16 -14   0   27.40    9.90 
 -16  14   0   17.20    3.50 
 -16  14   0   15.30    3.50 
  16  14   0   -6.20   15.30 
 -18 -14   0    1.20    8.20 
  18 -14   0    2.40    3.20 
 -18 -14   0   -2.50    4.10 
  18  14   0  -13.30   20.70 
 -18  14   0    6.40    3.10 
  20 -14   0   44.70    6.50 
 -20 -14   0   27.00    6.30 
 -20  14   0   34.20    4.30 
   1 -15   0   20.00    5.00 
  -1 -15   0   17.50    4.90 
  -1 -15   0    9.20   11.00 
   1 -15   0   23.90   11.00 
   1  15   0   21.00    8.70 
   1  15   0   23.60    3.70 
  -1  15   0   16.00    3.20 
  -1  15   0   17.20    8.70 
   3 -15   0   69.49   13.30 
   3 -15   0   93.19    9.10 
  -3 -15   0   98.39   10.00 
  -3 -15   0   68.69   14.40 
   3  15   0   70.09    6.60 
   3  15   0   74.49   11.60 
  -3  15   0   77.79    6.50 
  -3  15   0   84.79   11.30 
   5 -15   0  212.58   23.50 
  -5 -15   0  255.87   16.90 
   5 -15   0  262.27   15.60 
  -5 -15   0  223.38   28.10 
   5  15   0  243.88   21.10 
  -5  15   0  270.47   19.60 
  -5  15   0  233.38   13.50 
   5  15   0  233.48   13.50 
  -7 -15   0  242.58   31.10 
   7 -15   0  325.67   26.30 
   7 -15   0  320.77   17.90 
  -7 -15   0  324.27   20.00 
   7  15   0  306.57   33.60 
  -7  15   0  282.27   16.20 
   7  15   0  296.07   16.20 
  -9 -15   0   17.10   17.10 
   9 -15   0   10.30   11.80 
  -9 -15   0   28.20    6.40 
  -9 -15   0   12.50   23.50 
  -9  15   0   24.00    3.60 
   9  15   0   28.40    3.80 
   9  15   0   16.70   11.40 
 -11 -15   0    7.70   17.10 
 -11 -15   0   -3.50    7.30 
  11 -15   0   22.40   12.90 
  11 -15   0   -3.50    3.20 
 -11 -15   0    0.30   23.90 
 -11 -15   0    3.30    5.40 
 -11  15   0    0.60    2.50 
  11  15   0   -0.20   11.60 
 -13 -15   0  219.38   14.80 
 -13 -15   0  220.88   21.90 
 -13  15   0  214.38   12.50 
 -13  15   0  208.98   12.00 
  13  15   0  207.98   26.30 
 -15 -15   0  158.88   14.60 
 -15 -15   0  151.18   11.60 
 -15  15   0  149.19    9.60 
  15  15   0  119.09   19.80 
 -15  15   0  129.29    8.80 
 -17 -15   0   24.90    7.00 
 -17 -15   0   19.60    9.10 
  17 -15   0   35.40    4.90 
 -17  15   0   25.30    3.90 
 -17  15   0   26.40    3.90 
   0 -16   0  152.28   25.60 
   0 -16   0  164.08   12.80 
   0  16   0  137.29    9.30 
   0  16   0  117.99   17.30 
   2 -16   0    1.50    4.10 
   2 -16   0   24.10   22.50 
  -2 -16   0    7.10    4.60 
  -2  16   0    0.00    2.50 
   2  16   0   15.60    9.30 
   2  16   0    5.80    2.70 
  -2  16   0   -5.10    8.30 
  -4 -16   0   -3.80   16.30 
  -4 -16   0    5.00    4.90 
   4 -16   0   16.70   13.40 
   4 -16   0    1.10    4.20 
  -4  16   0   10.00    7.20 
  -4  16   0    5.70    8.50 
  -4  16   0    2.90    2.90 
   4  16   0   -8.20    9.20 
   4  16   0    4.90    2.80 
   6 -16   0   37.10    5.90 
  -6 -16   0   28.20    6.90 
  -6 -16   0   56.19   18.60 
   6 -16   0    2.80   13.60 
   6  16   0   26.20   11.40 
  -6  16   0   34.80    4.80 
   6  16   0   40.70    6.70 
  -8 -16   0   -5.40    5.40 
   8 -16   0    7.70    4.30 
  -8  16   0    4.50    3.00 
   8  16   0   -9.20   10.80 
   8  16   0    1.70    2.90 
 -10 -16   0    1.20    8.40 
 -10  16   0    0.20    2.70 
  10  16   0   -2.30   12.00 
 -12 -16   0   17.70    6.70 
  12 -16   0   36.30    5.30 
  12  16   0   13.90   13.90 
 -12  16   0   28.40    4.10 
  14 -16   0   11.20    4.40 
 -14 -16   0    9.10    6.10 
 -14 -16   0    0.70    6.70 
 -14  16   0   12.00    3.30 
 -16 -16   0   -5.10    4.10 
  16 -16   0   -2.90    3.70 
 -16  16   0   -1.70    2.70 
  -1 -17   0   64.29    9.10 
   1 -17   0   71.49   11.50 
  -1  17   0   70.79    6.50 
  -1  17   0   63.69    9.10 
   1  17   0   73.89   11.20 
   1  17   0   65.89    6.70 
   3 -17   0   60.69   10.10 
  -3 -17   0   64.09   11.40 
   3  17   0   69.29    6.50 
  -3  17   0   82.49    6.60 
   3  17   0   77.99   12.10 
  -5 -17   0    4.40    5.40 
   5 -17   0    3.10    4.40 
   5  17   0    7.20    3.10 
  -5  17   0    4.70    3.00 
   5  17   0  -15.60   12.70 
  -7 -17   0   -2.30    5.30 
   7  17   0   -5.20   13.60 
   7  17   0    6.60    2.80 
  -7  17   0    0.40    2.80 
   9 -17   0   70.99    8.30 
  -9 -17   0   77.39   11.00 
  -9  17   0   57.99    6.20 
   9  17   0   37.70   14.90 
  11 -17   0  177.18   11.70 
 -11 -17   0  159.98   14.60 
 -11  17   0  142.19    9.80 
   0 -18   0   -2.70    4.60 
   0  18   0    4.70    2.90 
  -2 -18   0    4.60    5.50 
   2 -18   0   10.70    5.00 
  -2  18   0    9.10    3.20 
   2  18   0   14.00    3.40 
  -4 -18   0   40.50    7.40 
   4 -18   0   63.29    9.00 
   4  18   0   51.29    6.70 
  -4  18   0   66.09    6.10 
  -6 -18   0    1.50    5.20 
  -6  18   0    0.90    2.60 
   8 -18   0   11.20    4.70 
  -8 -18   0   19.60    6.70 
  -8  18   0    9.70    3.00 
 -30   0   1   -0.20    3.80 
  30   0  -1   -2.20    3.10 
  30   0  -1   -2.00    3.90 
 -28   0   1    6.40    4.20 
 -28   0   1    0.30    2.30 
 -28   0   1   28.00   16.90 
  28   0  -1   -0.10    3.30 
 -26   0   1   -1.50    2.60 
 -26   0   1    4.10   17.70 
  26   0  -1    4.20   11.80 
  26   0  -1    4.40    3.60 
 -26   0   1    4.40    4.40 
  26   0  -1    0.50    3.40 
 -24   0   1   -1.10   12.10 
  24   0  -1   -2.90    9.20 
  24   0  -1   -2.00    2.70 
 -24   0   1    2.20    2.40 
  24   0  -1   -2.70    2.40 
 -24   0   1   -4.00    3.20 
  22   0  -1    7.50    3.10 
 -22   0   1   -4.30   10.30 
 -22   0   1    3.00    2.50 
 -22   0   1   -0.90   10.90 
  22   0  -1    6.70    7.90 
 -22   0   1    7.70    3.70 
  22   0  -1    0.80    2.50 
  20   0  -1    6.80    3.00 
 -20   0   1    1.70    2.30 
 -20   0   1    0.30    3.00 
  20   0  -1    3.60    2.50 
 -20   0   1    4.10    9.40 
  20   0  -1    4.80    6.30 
 -20   0   1    0.60    9.40 
 -18   0   1    6.90    7.40 
 -18   0   1    5.30    7.70 
  18   0  -1    2.40    2.10 
  18   0  -1    5.80    6.00 
 -18   0   1   11.80    2.60 
 -16   0   1   -3.50    5.90 
  16   0  -1    6.30    1.90 
  16   0  -1    9.70    4.80 
 -16   0   1    1.90    1.80 
 -16   0   1   -3.70    5.30 
  14   0  -1    3.10    3.30 
  14   0  -1    1.50    1.40 
 -14   0   1    7.80    5.60 
  14   0  -1    1.80    1.80 
 -14   0   1    1.30    1.50 
 -14   0   1    1.00    4.50 
 -12   0   1    7.10    4.70 
  12   0  -1    3.00    2.90 
 -12   0   1    7.10    4.20 
 -10   0   1    6.90    6.10 
  10   0  -1    1.10    2.30 
  10   0  -1    0.30    0.90 
 -10   0   1    1.10    2.40 
  -8   0   1    0.00    2.80 
   8   0  -1    1.60    0.80 
  -8   0   1    3.30    2.20 
   8   0  -1    5.60    2.10 
  -6   0   1    5.70    3.00 
  -6   0   1    4.40    2.10 
  -4   0   1    1.60    1.50 
   4   0  -1    0.30    1.00 
  -4   0   1    4.40    2.00 
  -2   0   1   -0.50    0.40 
   2   0  -1   -0.30    0.30 
   2   0   1    0.50    0.40 
  -2   0  -1    0.00    0.40 
   4   0   1    2.30    1.20 
  -4   0  -1    1.50    1.20 
   6   0   1    4.50    1.00 
  -6   0  -1    1.20    1.50 
   6   0   1    3.70    1.60 
  10   0   1    0.70    2.30 
 -10   0  -1    2.90    3.40 
  10   0   1    2.40    1.10 
 -10   0  -1    2.00    2.70 
 -12   0  -1    2.90    4.40 
  12   0   1    3.30    3.30 
  12   0   1    2.00    1.40 
 -12   0  -1    5.50    4.50 
  14   0   1    5.50    4.30 
  14   0   1    8.10    2.40 
 -14   0  -1    0.90    5.20 
  14   0   1    3.10    1.70 
 -14   0  -1    4.60    4.80 
 -16   0  -1   -9.40    6.00 
  16   0   1    2.50    2.30 
 -16   0  -1    4.60    2.10 
 -16   0  -1   10.30    6.00 
 -16   0  -1    4.00    2.00 
  16   0   1   -5.70    4.60 
 -18   0  -1    1.00    6.60 
  18   0   1    2.10    2.10 
  18   0   1    2.00    1.90 
 -18   0  -1    0.80    2.10 
 -18   0  -1   -0.50    1.70 
 -18   0  -1    3.10    7.60 
 -20   0  -1    5.30    2.40 
  20   0   1    2.70    2.20 
 -20   0  -1   -1.50    8.20 
 -20   0  -1    7.30    9.00 
 -20   0  -1    2.90    2.60 
  20   0   1    1.60    6.70 
  22   0   1   13.50    9.30 
  22   0   1    7.40    3.20 
 -22   0  -1   -2.10    2.40 
  22   0   1    0.40    2.50 
 -22   0  -1    5.00    4.90 
 -22   0  -1   -7.80   10.60 
 -22   0  -1    0.30   10.40 
 -24   0  -1    0.90    2.50 
  24   0   1   -7.90   10.10 
 -24   0  -1   13.30   13.70 
  24   0   1    4.30    3.30 
 -24   0  -1    4.30    3.80 
  24   0   1    1.10    3.00 
  26   0   1  -23.00   13.30 
  26   0   1   -5.60    3.50 
  26   0   1    0.10    3.10 
 -26   0  -1    2.80   16.90 
 -26   0  -1    0.80    2.60 
 -26   0  -1    3.70    3.70 
  26   0   1  -12.00   12.00 
  28   0   1   -0.80    4.00 
 -28   0  -1    7.50   17.30 
 -28   0  -1   -3.80    2.30 
  28   0   1   -0.10    3.50 
 -28   0  -1    4.70    4.20 
 -30   0  -1   -1.10    3.50 
 -30   0  -1    1.50    3.10 
 -31  -1   1    0.70    3.40 
 -31  -1   1   -4.70    3.40 
  31  -1  -1   -5.80    3.20 
 -31   1   1    0.10    3.90 
 -31   1   1   -5.40    3.20 
  31   1  -1   -1.00    2.80 
 -29  -1   1  118.59   10.30 
 -29  -1   1   87.69   24.90 
  29  -1  -1  109.39    9.50 
  29  -1  -1  101.89    9.10 
 -29   1   1   90.79   32.50 
 -29   1   1  117.19   10.10 
 -29   1   1  112.39    7.30 
  29   1  -1   95.89    9.00 
  29   1  -1   99.19    9.60 
 -27  -1   1   -3.20   16.40 
  27  -1  -1    3.70    3.90 
 -27  -1   1  -15.20   23.70 
  27  -1  -1    3.50    3.50 
 -27  -1   1    6.20    2.80 
 -27  -1   1    1.50    3.80 
  27  -1  -1    6.20   13.60 
  27   1  -1   -8.40   14.10 
 -27   1   1    5.40    4.30 
  27   1  -1   16.70   12.80 
 -27   1   1    6.20    3.10 
 -27   1   1   12.90   15.80 
  27   1  -1    1.00    3.30 
  27   1  -1   -3.90    3.30 
 -25  -1   1  160.18   22.80 
 -25  -1   1  134.39   20.50 
  25  -1  -1  136.59   10.50 
  25  -1  -1  142.99   21.20 
  25  -1  -1  156.98   10.80 
 -25  -1   1  158.88    8.90 
 -25   1   1  152.58    9.80 
  25   1  -1  145.99   22.10 
  25   1  -1  140.19   10.60 
 -25   1   1  100.29   18.30 
 -25   1   1  141.39   11.30 
 -25   1   1  195.98   26.30 
  25   1  -1  142.19   10.70 
  23  -1  -1  193.68   11.90 
 -23  -1   1  192.18   10.70 
  23  -1  -1  195.68   12.00 
 -23  -1   1  194.98   26.20 
 -23  -1   1  165.18   12.50 
  23  -1  -1  230.78   20.70 
 -23  -1   1  164.88   22.30 
  23   1  -1  217.58   14.70 
 -23   1   1  188.58   13.80 
  23   1  -1  196.38   11.90 
  23   1  -1  204.08   20.60 
 -23   1   1  184.68   12.20 
 -23   1   1  145.29   23.30 
 -23   1   1  146.29   23.00 
 -21  -1   1  295.47   27.40 
 -21  -1   1  316.77   18.50 
  21  -1  -1  340.87   18.10 
  21  -1  -1  331.77   18.10 
 -21  -1   1  334.77   17.30 
  21  -1  -1  377.16   24.70 
 -21  -1   1  364.06   29.50 
 -21   1   1  346.67   18.30 
  21   1  -1  349.47   18.30 
  21   1  -1  371.06   25.10 
 -21   1   1  366.56   28.10 
 -21   1   1  331.37   17.80 
 -21   1   1  310.87   26.50 
  21   1  -1  327.67   18.00 
  19  -1  -1  326.07   21.60 
 -19  -1   1  301.77   15.80 
  19  -1  -1  332.07   16.40 
 -19  -1   1  313.37   25.20 
 -19  -1   1  310.37   23.80 
  19  -1  -1  293.67   16.60 
 -19   1   1  301.07   24.50 
 -19   1   1  310.87   16.40 
  19   1  -1  305.57   16.40 
  19   1  -1  340.87   22.10 
 -19   1   1  284.87   16.30 
 -17  -1   1 1144.29   61.79 
  17  -1  -1 1284.37   59.89 
  17  -1  -1 1208.78   55.59 
 -17  -1   1 1114.69   55.09 
 -17  -1   1 1221.78   61.59 
 -17   1   1 1196.58   60.79 
 -17   1   1 1149.98   61.69 
  17   1  -1 1267.87   60.19 
  17   1  -1 1228.18   55.79 
 -17   1   1 1096.59   55.49 
  17   1  -1 1084.19   55.49 
 -15  -1   1   28.50    7.10 
  15  -1  -1   33.30    5.80 
 -15  -1   1   42.90    8.60 
  15  -1  -1   40.80    3.80 
 -15  -1   1   39.10    4.30 
 -15   1   1   45.10    4.20 
 -15   1   1   39.90    7.10 
  15   1  -1   41.50    4.10 
 -15   1   1   34.40    7.60 
  15   1  -1   43.10    7.00 
  15   1  -1   38.50    4.00 
  13  -1  -1  994.00   46.40 
 -13  -1   1  953.90   48.30 
  13  -1  -1  934.21   43.70 
 -13  -1   1  955.10   47.50 
 -13  -1   1  960.60   44.30 
 -13   1   1  882.91   47.80 
 -13   1   1  892.01   43.70 
 -13   1   1  957.30   47.10 
  13   1  -1  850.31   43.70 
  13   1  -1  950.90   44.40 
  13   1  -1  931.11   46.60 
 -11  -1   1 2673.43  127.69 
  11  -1  -1 2706.23  124.99 
 -11  -1   1 2744.23  128.59 
  11  -1  -1 2877.51  126.99 
 -11  -1   1 2601.14  125.29 
 -11   1   1 2626.24  128.29 
 -11   1   1 2657.93  127.39 
  11   1  -1 2815.62  127.39 
  11   1  -1 2749.12  125.19 
  -9  -1   1   19.70    2.60 
  -9   1   1   12.60    3.20 
   9   1  -1   17.30    3.10 
  -9   1   1   30.10    5.00 
   9   1  -1   19.40    2.20 
  -7   1   1 9142.99  419.56 
  -5  -1   1    6.00    2.60 
  -5   1   1    5.80    2.50 
   5   1  -1    6.70    1.90 
  -5   1   1    6.30    2.40 
   3  -1   1 2220.28  104.39 
  -3  -1  -1 2303.77  104.99 
  -3  -1  -1 2199.88  104.69 
  -3   1  -1 2254.67  104.39 
   3   1   1 2182.58  104.79 
  -3   1  -1 2489.65  104.89 
  -5  -1  -1 4247.88  187.18 
  -5  -1  -1 3918.81  186.68 
   5  -1   1 3898.01  186.88 
  -5   1  -1 4211.28  187.08 
  -5   1  -1 3999.90  186.38 
   5   1   1 4084.19  186.98 
  -7  -1  -1  464.15   22.80 
   7  -1   1  415.66   20.80 
   7  -1   1  448.26   21.90 
  -7  -1  -1  450.55   22.20 
  -7   1  -1  429.16   21.80 
   7   1   1  459.85   22.40 
   7   1   1  426.96   21.00 
  -7   1  -1  470.95   22.80 
  -9  -1  -1 1321.17   61.29 
   9  -1   1 1269.37   60.19 
   9  -1   1 1241.88   58.59 
  -9  -1  -1 1247.68   60.39 
   9   1   1 1228.38   58.79 
   9   1   1 1297.07   60.69 
  -9   1  -1 1267.27   60.09 
  -9   1  -1 1285.57   61.29 
 -11  -1  -1  478.65   26.10 
  11  -1   1  518.35   26.00 
  11  -1   1  478.75   23.60 
 -11  -1  -1  527.65   27.20 
  11   1   1  529.15   26.50 
 -11   1  -1  498.65   25.70 
 -11   1  -1  483.75   27.00 
  11   1   1  477.05   23.80 
  13  -1   1  201.88   12.80 
 -13  -1  -1  202.38   14.20 
 -13  -1  -1  174.58   13.10 
  13  -1   1  184.88    9.60 
  13   1   1  173.68    9.80 
 -13   1  -1  180.48   12.70 
 -13   1  -1  158.28   11.00 
 -13   1  -1  189.68   14.20 
  13   1   1  178.18   12.90 
 -15  -1  -1 2632.64  125.99 
 -15  -1  -1 2826.52  131.69 
  15  -1   1 2804.52  126.39 
 -15  -1  -1 2759.02  130.49 
  15  -1   1 2887.01  129.99 
 -15   1  -1 2861.81  129.69 
  15   1   1 2812.82  126.59 
 -15   1  -1 2721.23  126.29 
 -15   1  -1 2623.34  139.09 
  15   1   1 2433.86  126.29 
 -15   1  -1 2591.64  126.09 
  15   1   1 2883.11  130.39 
  17  -1   1  266.77   13.90 
  17  -1   1  277.77   18.60 
 -17  -1  -1  268.87   20.10 
 -17  -1  -1  276.67   21.20 
 -17  -1  -1  243.58   13.90 
 -17  -1  -1  262.57   13.50 
 -17   1  -1  255.07   13.90 
  17   1   1  263.97   14.10 
 -17   1  -1  283.87   19.00 
  17   1   1  281.57   19.10 
 -17   1  -1  239.38   20.30 
 -17   1  -1  261.17   13.90 
  19  -1   1  222.78   17.60 
 -19  -1  -1  206.98   20.20 
  19  -1   1  208.28   11.50 
 -19  -1  -1  191.98   20.00 
 -19  -1  -1  190.18   11.80 
  19   1   1  208.68   17.60 
 -19   1  -1  213.48   20.30 
 -19   1  -1  203.08   11.50 
  19   1   1  178.68   11.50 
 -19   1  -1  198.38   17.90 
  19   1   1  207.58   11.70 
 -19   1  -1  199.18   11.60 
  21  -1   1   57.69    6.00 
 -21  -1  -1   66.69    7.10 
  21  -1   1   55.69    6.30 
 -21  -1  -1   54.69   12.30 
 -21  -1  -1   57.79    5.20 
 -21  -1  -1   57.89   13.40 
  21  -1   1   54.89   10.00 
 -21   1  -1   55.79   10.90 
  21   1   1   67.79   11.40 
 -21   1  -1   58.19    6.00 
  21   1   1   64.09    6.30 
 -21   1  -1   54.69   13.80 
 -21   1  -1   72.59    6.60 
  21   1   1   55.39    6.30 
  23  -1   1   82.99   13.40 
 -23  -1  -1   77.69   15.50 
 -23  -1  -1   67.49   15.90 
 -23  -1  -1   79.49    6.10 
  23  -1   1   70.99    7.40 
 -23  -1  -1   71.59    8.40 
  23  -1   1   74.59    7.30 
 -23   1  -1   84.19    8.20 
  23   1   1   73.59    8.10 
 -23   1  -1   83.09   14.00 
  23   1   1   63.39   13.00 
 -23   1  -1   63.19   14.80 
  23   1   1   83.39    7.60 
 -23   1  -1   95.39    9.90 
  25  -1   1   -0.50    3.20 
  25  -1   1    2.70   11.00 
 -25  -1  -1    3.80    2.30 
 -25  -1  -1   13.10   15.20 
 -25  -1  -1    6.20    4.10 
 -25  -1  -1   33.10   16.80 
  25  -1   1    1.40    3.30 
 -25   1  -1    1.00    3.10 
  25   1   1    3.10    3.40 
 -25   1  -1   -2.70   14.40 
  25   1   1    8.50   11.80 
  25   1   1    1.70    3.30 
  25   1   1    9.60   11.90 
 -25   1  -1    7.80    3.60 
 -27  -1  -1  118.29   22.10 
  27  -1   1  145.19   10.80 
 -27  -1  -1  138.49   11.50 
  27  -1   1  128.79   14.40 
  27  -1   1  172.38   26.60 
 -27  -1  -1  145.49    9.30 
 -27   1  -1  137.49   11.40 
 -27   1  -1  135.59   22.10 
  27   1   1  144.59   11.00 
 -27   1  -1  154.18    9.60 
  27   1   1  140.99   20.00 
  27   1   1  129.29   10.30 
 -29  -1  -1   30.00    5.30 
  29  -1   1   23.10    4.30 
  29  -1   1   27.10    4.80 
 -29  -1  -1   34.50   20.20 
  29   1   1   16.40    4.50 
 -29   1  -1   22.60    3.40 
  29   1   1   18.70    4.40 
 -29   1  -1   23.90    5.10 
 -29   1  -1   30.10   20.60 
  30  -2  -1   12.40    4.10 
 -30  -2   1   21.10    4.90 
  30  -2  -1   13.90    4.50 
 -30   2   1   17.50    3.20 
  30   2  -1   24.50    4.20 
 -30   2   1   23.60    4.90 
 -28  -2   1   63.79    8.60 
 -28  -2   1   75.49   20.70 
  28  -2  -1   71.49    9.10 
  28  -2  -1   64.69    7.60 
 -28   2   1   66.59    8.40 
 -28   2   1   76.59    6.50 
  28   2  -1   71.49    8.80 
 -28   2   1   65.59   18.80 
  28   2  -1   69.99    7.40 
 -26  -2   1  213.78   14.80 
 -26  -2   1  293.17   41.10 
  26  -2  -1  254.87   25.80 
  26  -2  -1  220.78   14.40 
  26  -2  -1  233.68   14.10 
  26   2  -1  248.38   25.80 
 -26   2   1  253.67   32.40 
  26   2  -1  226.28   14.20 
  26   2  -1  186.48   25.90 
  26   2  -1  236.58   14.00 
 -26   2   1  217.18   14.40 
 -26   2   1  240.78   13.50 
 -24  -2   1    9.80   15.20 
 -24  -2   1    3.20   14.10 
  24  -2  -1   -3.70    3.20 
  24  -2  -1   -7.80    9.60 
 -24  -2   1    8.80    4.30 
  24   2  -1    5.80    3.50 
 -24   2   1  -18.50   12.70 
 -24   2   1    8.70   12.90 
  24   2  -1  -12.00    9.70 
  24   2  -1  -13.00    9.80 
  24   2  -1    0.10    3.10 
 -24   2   1    8.30    3.60 
 -22  -2   1   51.29    4.60 
  22  -2  -1   57.19    6.50 
 -22  -2   1   38.40   14.00 
  22  -2  -1   51.59    6.30 
 -22  -2   1   49.70    6.90 
  22  -2  -1   72.49   12.10 
 -22   2   1   55.59    6.70 
  22   2  -1   56.69    6.60 
  22   2  -1   52.89    5.00 
 -22   2   1   44.10    6.80 
  22   2  -1   63.39    6.60 
 -22   2   1   53.89   11.90 
 -22   2   1   57.99   14.10 
 -20  -2   1   16.40    9.70 
 -20  -2   1   -0.20    2.70 
  20  -2  -1    0.60    2.30 
  20  -2  -1    5.50    6.10 
  20  -2  -1   -0.60    1.80 
 -20   2   1    1.20    2.70 
  20   2  -1    4.60    2.60 
 -20   2   1   -2.30    7.70 
 -20   2   1    4.00    9.00 
  20   2  -1    3.00    6.00 
  20   2  -1   -0.20    2.10 
 -20   2   1    0.60    3.00 
  18  -2  -1   18.80    7.00 
 -18  -2   1    3.70    1.70 
  18  -2  -1    4.70    2.50 
 -18  -2   1    8.70    8.00 
  18   2  -1    8.80    2.50 
 -18   2   1    7.90    8.20 
 -18   2   1    7.60    6.90 
 -18   2   1    4.80    2.80 
  18   2  -1   -0.40    3.00 
  16  -2  -1    7.80    4.80 
  16  -2  -1   12.40    2.30 
 -16  -2   1   14.10    6.90 
 -16  -2   1   18.90    3.50 
 -16  -2   1    4.00    6.80 
  16  -2  -1   19.40    2.90 
  16   2  -1   24.70    6.90 
 -16   2   1   19.80    7.80 
 -16   2   1   17.10    3.20 
 -16   2   1   19.70    6.50 
  14  -2  -1 1646.84   75.99 
 -14  -2   1 1542.55   77.49 
 -14  -2   1 1593.34   73.99 
 -14  -2   1 1689.73   78.69 
  14  -2  -1 1604.64   73.29 
 -14   2   1 1450.25   73.29 
  14   2  -1 1424.76   73.29 
 -14   2   1 1504.95   77.79 
  14   2  -1 1638.74   73.59 
 -14   2   1 1576.24   76.59 
  14   2  -1 1694.23   76.99 
 -12  -2   1  547.15   27.30 
  12  -2  -1  553.74   26.60 
 -12  -2   1  583.24   30.40 
 -12  -2   1  604.14   31.30 
  12  -2  -1  606.94   28.90 
  12   2  -1  519.95   26.70 
 -12   2   1  526.35   26.70 
  12   2  -1  575.04   27.00 
 -12   2   1  532.15   30.50 
  12   2  -1  581.64   29.70 
 -10  -2   1  232.58   14.00 
  10  -2  -1  229.68   12.70 
  10  -2  -1  222.68   11.00 
 -10  -2   1  196.28   11.40 
 -10  -2   1  228.98   14.50 
 -10   2   1  213.98   14.40 
  10   2  -1  248.58   13.90 
 -10   2   1  218.28   13.50 
  10   2  -1  218.88   11.30 
   8  -2  -1  987.40   46.40 
  -8  -2   1  999.70   48.40 
   8  -2  -1 1107.09   47.70 
  -8  -2   1 1044.00   49.10 
  -8  -2   1  910.21   46.80 
   8   2  -1 1051.79   48.50 
  -8   2   1 1058.49   49.00 
  -8   2   1  899.51   47.90 
   8   2  -1  989.90   46.80 
   6  -2  -1    6.30    1.40 
  -6  -2   1   11.00    2.50 
   6  -2  -1    5.20    0.80 
  -6   2   1    4.20    2.10 
   6   2  -1    5.70    2.10 
  -6   2   1    6.00    2.60 
  -4  -2   1 3614.44  162.48 
   4  -2  -1 3583.94  162.08 
  -4   2   1 3776.42  162.58 
   4   2  -1 3471.75  162.38 
  -4   2   1 3189.28  162.18 
   0  -2  -1 3879.11  181.78 
   0  -2   1 3935.81  181.58 
   0   2  -1 4077.09  181.58 
  -2  -2  -1   13.90    1.90 
   2  -2   1   10.60    1.60 
  -2   2  -1    9.50    1.30 
   2   2   1   10.60    1.60 
   2   2   1    9.80    1.50 
  -4  -2  -1 1038.80   46.70 
   4  -2   1  928.21   45.60 
  -4   2  -1  930.01   45.60 
  -4   2  -1 1096.69   46.40 
   4   2   1  931.01   46.30 
  -6  -2  -1  367.56   18.00 
   6  -2   1  348.27   17.20 
  -6  -2  -1  356.46   18.50 
   6  -2   1  331.77   16.40 
  -6   2  -1  365.56   17.50 
  -6   2  -1  352.16   18.20 
   6   2   1  348.77   16.80 
   6   2   1  348.17   18.00 
  -8  -2  -1 1480.05   70.59 
  -8  -2  -1 1565.14   71.29 
   8  -2   1 1417.66   68.69 
   8  -2   1 1588.24   70.09 
  -8  -2  -1 1380.66   69.09 
  -8   2  -1 1552.94   69.89 
  -8   2  -1 1433.76   71.49 
   8   2   1 1474.85   69.09 
   8   2   1 1556.24   70.89 
 -10  -2  -1   62.69    6.80 
  10  -2   1   65.49    5.80 
 -10  -2  -1   60.99    4.40 
  10  -2   1   60.29    3.80 
 -10  -2  -1   78.59    7.60 
 -10   2  -1   58.89    5.90 
 -10   2  -1   63.29    7.70 
  10   2   1   63.39    4.40 
  10   2   1   64.49    7.00 
 -12  -2  -1 1163.88   53.99 
 -12  -2  -1 1043.80   52.69 
 -12  -2  -1 1068.09   50.09 
  12  -2   1 1002.00   49.50 
  12  -2   1 1122.99   52.09 
 -12   2  -1 1051.99   49.70 
  12   2   1 1002.60   49.99 
 -12   2  -1 1086.09   51.59 
  12   2   1 1132.29   52.89 
  12   2   1 1052.19   49.99 
 -12   2  -1  995.20   53.19 
 -14  -2  -1  486.35   27.70 
 -14  -2  -1  471.65   28.10 
  14  -2   1  502.95   26.60 
  14  -2   1  514.95   23.40 
 -14   2  -1  467.55   23.40 
  14   2   1  502.25   27.40 
 -14   2  -1  469.75   28.10 
 -14   2  -1  468.35   23.20 
  14   2   1  494.95   23.80 
 -14   2  -1  503.95   26.30 
  14   2   1  439.16   23.40 
 -16  -2  -1  223.08   19.40 
 -16  -2  -1  210.58   11.20 
  16  -2   1  223.68   16.10 
 -16  -2  -1  222.68   18.10 
  16  -2   1  224.18   11.80 
  16   2   1  225.18   12.30 
 -16   2  -1  232.08   11.80 
 -16   2  -1  230.08   15.90 
  16   2   1  211.28   12.00 
  16   2   1  228.48   16.90 
 -16   2  -1  218.28   12.20 
 -16   2  -1  198.88   17.70 
  18  -2   1   11.90    2.80 
  18  -2   1   20.30    3.50 
 -18  -2  -1   15.30    2.50 
  18  -2   1   10.80    7.10 
 -18  -2  -1   26.40   10.00 
  18   2   1   18.20    3.30 
  18   2   1   23.00    8.00 
 -18   2  -1   18.00    8.80 
 -20  -2  -1    1.50   10.10 
 -20  -2  -1    1.60    3.00 
 -20  -2  -1   20.90   10.50 
  20  -2   1    7.10    6.70 
 -20  -2  -1    5.70    2.00 
  20  -2   1    3.30    2.10 
 -20   2  -1    3.90    3.30 
 -20   2  -1   -2.20    7.80 
  20   2   1    2.00    6.30 
  20   2   1    3.60    2.10 
  20   2   1    3.50    2.40 
  20   2   1    8.50    2.90 
 -20   2  -1    6.20    2.50 
 -20   2  -1   17.00    9.90 
 -22  -2  -1   25.20   13.60 
  22  -2   1   22.60    4.00 
 -22  -2  -1   20.60   12.80 
  22  -2   1   41.70    5.30 
 -22  -2  -1   29.40    3.80 
  22  -2   1   30.10    9.10 
  22   2   1   32.70   10.60 
 -22   2  -1   35.60   10.10 
  22   2   1   36.80    5.50 
 -22   2  -1   29.90    4.50 
 -22   2  -1   32.30    4.90 
 -22   2  -1   15.30   11.60 
  22   2   1   23.20    9.50 
 -24  -2  -1   32.10   14.30 
 -24  -2  -1    3.20    4.20 
 -24  -2  -1  -18.60   14.10 
  24  -2   1    9.70   10.20 
  24  -2   1    1.00    3.20 
 -24  -2  -1    1.60    2.30 
 -24   2  -1    5.00    3.30 
 -24   2  -1    4.70    3.80 
  24   2   1    3.00    3.20 
  24   2   1   -6.10   10.40 
  24   2   1    4.30    9.70 
 -24   2  -1   -6.20   12.20 
  24   2   1    6.30    3.50 
  26  -2   1   48.20   15.30 
 -26  -2  -1   67.59   20.60 
  26  -2   1   57.69    7.00 
  26  -2   1   49.40    7.60 
 -26  -2  -1   53.79   18.50 
  26   2   1   77.79   15.10 
 -26   2  -1   48.20   16.70 
 -26   2  -1   57.79    7.70 
  26   2   1   60.69    7.20 
  26   2   1   62.59    7.20 
 -26   2  -1   58.89    6.50 
  26   2   1   55.79   14.50 
 -28  -2  -1   -4.80   19.30 
  28  -2   1   19.60    5.80 
 -28  -2  -1   24.60    4.90 
 -28   2  -1   28.60   17.00 
  28   2   1   29.90    4.90 
  28   2   1   28.10    4.40 
 -28   2  -1   29.70    5.00 
 -28   2  -1   24.50    3.90 
 -30  -2  -1   17.40    4.40 
 -30  -2  -1   13.10    4.40 
  30  -2   1   10.20    3.70 
 -30   2  -1   16.30    4.50 
 -30   2  -1   17.90    4.20 
 -30   2  -1   12.50    3.80 
  30   2   1   12.30    3.90 
  29  -3  -1    6.40    3.50 
 -29  -3   1    5.60    4.20 
  29   3  -1    9.30    3.30 
 -29   3   1    6.40    3.90 
 -29   3   1   -0.70   15.90 
 -29   3   1    6.10    3.30 
  27  -3  -1    6.90    3.30 
 -27  -3   1   17.20   21.60 
 -27  -3   1   15.40   18.40 
  27  -3  -1   13.10   13.20 
 -27  -3   1    7.40    4.40 
 -27   3   1   18.90   15.30 
  27   3  -1    0.00   12.80 
  27   3  -1    4.60    3.70 
 -27   3   1    9.20    4.30 
  27   3  -1    4.80   14.00 
 -27   3   1    8.70    4.40 
  25  -3  -1   95.09   15.70 
  25  -3  -1   95.69    8.20 
 -25  -3   1   91.09   28.00 
  25  -3  -1   66.09    7.80 
 -25  -3   1   79.59   18.80 
 -25  -3   1   98.19    9.60 
 -25  -3   1   78.89   19.40 
  25   3  -1   67.79    8.20 
  25   3  -1   90.99    7.80 
 -25   3   1   85.09    8.30 
 -25   3   1   79.39   17.20 
  25   3  -1   70.19   13.30 
  25   3  -1   52.69   13.30 
 -25   3   1   90.09    8.00 
 -23  -3   1   57.59   15.90 
 -23  -3   1   47.50    6.60 
  23  -3  -1   46.80    6.50 
  23  -3  -1   57.59   13.10 
 -23   3   1   38.60   13.70 
 -23   3   1   38.80    5.50 
  23   3  -1   44.00    6.50 
  23   3  -1   39.20    5.20 
 -23   3   1   41.30    5.40 
 -23   3   1   31.30   11.60 
 -21  -3   1   32.20    5.20 
  21  -3  -1   20.90    7.40 
 -21  -3   1   23.50   11.50 
 -21  -3   1   27.20   12.40 
  21  -3  -1   30.70    4.70 
  21  -3  -1   24.20    3.70 
  21   3  -1   33.80    4.00 
 -21   3   1   29.40    4.00 
 -21   3   1   32.20    4.90 
 -21   3   1   13.80   10.60 
  21   3  -1   24.20    3.80 
  21   3  -1   36.20    5.20 
 -21   3   1   25.70    9.40 
  21   3  -1   23.90    8.30 
  21   3  -1   41.30   10.00 
  19  -3  -1   55.69    5.60 
 -19  -3   1   55.69   12.00 
  19  -3  -1   64.39    9.80 
 -19  -3   1   63.79    4.40 
 -19  -3   1   59.59   12.70 
 -19   3   1   71.99   10.20 
  19   3  -1   53.59    9.20 
 -19   3   1   63.59    6.90 
  19   3  -1   54.99    6.30 
  19   3  -1   68.39    6.10 
 -19   3   1   62.29   12.30 
  19   3  -1   58.59    5.00 
  17  -3  -1  147.79    8.60 
  17  -3  -1  131.59    8.70 
 -17  -3   1  147.89   16.70 
  17  -3  -1  167.88   13.40 
 -17   3   1  123.09   15.70 
 -17   3   1  158.88    8.70 
  17   3  -1  135.79   14.00 
  17   3  -1  151.28    9.20 
  17   3  -1  126.89    8.10 
 -17   3   1  151.18   14.30 
 -17   3   1  142.09    9.30 
  15  -3  -1  732.73   34.90 
 -15  -3   1  734.13   38.50 
  15  -3  -1  663.73   31.50 
 -15  -3   1  660.63   37.00 
 -15  -3   1  684.03   32.80 
  15  -3  -1  583.44   31.50 
 -15   3   1  656.43   37.00 
 -15   3   1  595.94   31.60 
  15   3  -1  686.93   32.00 
  15   3  -1  591.74   31.60 
  15   3  -1  689.23   35.80 
 -15   3   1  687.73   35.20 
 -13  -3   1  580.84   32.60 
  13  -3  -1  592.24   30.60 
 -13  -3   1  632.74   33.50 
  13  -3  -1  584.64   28.30 
 -13  -3   1  592.04   29.30 
  13   3  -1  606.44   28.80 
 -13   3   1  612.64   31.40 
 -13   3   1  561.04   28.50 
 -13   3   1  609.24   28.10 
 -13   3   1  610.94   33.00 
  13   3  -1  605.84   32.00 
  13   3  -1  574.94   28.50 
 -11  -3   1  110.49    9.80 
  11  -3  -1  113.29    8.30 
 -11  -3   1  106.39   10.70 
  11  -3  -1  109.19    6.80 
 -11  -3   1  108.89    7.20 
  11   3  -1  127.39   10.50 
  11   3  -1  121.09    6.70 
 -11   3   1  115.29    9.20 
 -11   3   1  102.39   10.30 
 -11   3   1  114.19    6.10 
 -11   3   1  107.99    6.60 
  11   3  -1  113.29    6.80 
  -9  -3   1  272.47   14.30 
  -9  -3   1  293.17   16.60 
   9  -3  -1  263.07   13.60 
  -9  -3   1  284.27   17.10 
   9  -3  -1  296.07   15.10 
   9   3  -1  301.57   16.40 
  -9   3   1  264.07   15.60 
  -9   3   1  297.27   16.90 
   9   3  -1  284.27   14.10 
   7  -3  -1  331.17   16.60 
  -7  -3   1  351.46   18.40 
  -7  -3   1  292.17   16.00 
  -7  -3   1  345.67   17.80 
  -7   3   1  325.77   18.80 
   7   3  -1  346.87   17.70 
   5  -3  -1 1000.60   46.40 
   5  -3  -1 1014.60   47.10 
  -5  -3   1 1057.89   49.00 
  -5  -3   1  962.80   47.70 
  -5   3   1  987.50   47.60 
   5   3  -1 1046.70   47.70 
   5   3  -1  968.80   47.60 
  -3  -3   1 2312.47  108.79 
   3  -3  -1 2416.46  108.59 
   3   3  -1 2421.86  108.69 
   3   3  -1 2300.47  108.69 
  -3   3   1 2305.57  108.49 
  -3   3   1 2358.86  108.59 
   1  -3  -1 2277.57  102.99 
   1  -3  -1 2226.98  102.99 
  -1  -3   1 2213.88  102.89 
  -1   3   1 2334.37  102.89 
   1   3  -1 2195.38  102.59 
  -1   3   1 2139.49  102.69 
   1  -3   1  419.56   20.20 
   1  -3   1  413.46   20.20 
  -1  -3  -1  432.96   20.70 
  -1   3  -1  406.56   19.90 
  -1   3  -1  461.65   20.20 
   1   3   1  415.56   20.40 
   3  -3   1 5413.96  222.98 
  -3  -3  -1 4285.27  224.98 
  -3   3  -1 4638.34  222.68 
   3   3   1 5071.29  223.48 
  -3   3  -1 4891.81  222.98 
  -5  -3  -1  182.98   11.30 
  -5  -3  -1  198.78   10.90 
  -5  -3  -1  184.18    9.40 
   5  -3   1  192.28    9.80 
   5   3   1  196.18   10.80 
   5   3   1  179.28   10.60 
  -5   3  -1  203.18   10.70 
  -7  -3  -1  479.25   25.30 
   7  -3   1  510.65   24.30 
  -7  -3  -1  526.45   26.00 
  -7  -3  -1  469.35   23.80 
  -7   3  -1  519.85   24.20 
   7   3   1  502.15   25.40 
  -7   3  -1  521.95   25.60 
   7   3   1  529.55   25.40 
   7   3   1  459.75   23.80 
   9  -3   1 1094.99   52.39 
   9  -3   1 1192.68   53.89 
  -9  -3  -1 1130.49   54.89 
  -9  -3  -1 1034.50   52.79 
  -9  -3  -1 1207.08   55.69 
  -9   3  -1 1231.88   53.69 
   9   3   1 1168.28   54.99 
   9   3   1 1102.99   52.89 
  -9   3  -1 1048.40   54.99 
  11  -3   1 1200.08   53.99 
 -11  -3  -1 1060.89   52.39 
 -11  -3  -1 1190.98   55.99 
 -11  -3  -1 1092.19   54.89 
  11  -3   1 1061.09   52.89 
  11   3   1 1126.69   52.39 
 -11   3  -1 1190.18   53.39 
  11   3   1 1163.48   55.09 
  11   3   1 1107.69   52.09 
 -11   3  -1 1087.99   51.99 
 -11   3  -1 1088.89   51.69 
 -11   3  -1 1130.29   52.09 
 -11   3  -1 1021.70   54.99 
 -13  -3  -1   53.69    4.90 
 -13  -3  -1   36.00    6.70 
  13  -3   1   57.09    6.90 
  13  -3   1   44.10    3.60 
 -13  -3  -1   46.30    7.80 
 -13   3  -1   48.50    4.30 
  13   3   1   45.20    4.30 
  13   3   1   37.30    6.10 
 -13   3  -1   54.09    3.90 
 -13   3  -1   46.40    7.60 
  13   3   1   41.70    4.50 
 -13   3  -1   44.90    4.00 
 -15  -3  -1   17.20    6.40 
 -15  -3  -1   10.70    2.90 
  15  -3   1   11.90    2.00 
 -15  -3  -1    7.00    6.40 
  15  -3   1   14.40    4.60 
  15   3   1   12.50    2.40 
 -15   3  -1   13.40    2.10 
  15   3   1   14.90    5.30 
 -15   3  -1   16.80    4.80 
  15   3   1   15.40    2.70 
 -15   3  -1   11.40    6.20 
 -15   3  -1   14.30    2.60 
  17  -3   1  159.88   10.90 
 -17  -3  -1  189.88   11.00 
 -17  -3  -1  208.38   18.40 
  17  -3   1  192.88   11.00 
 -17  -3  -1  162.98   18.30 
 -17  -3  -1  189.58    9.70 
  17  -3   1  174.18   15.40 
 -17   3  -1  185.38   11.10 
  17   3   1  201.38   11.30 
  17   3   1  171.48   10.20 
 -17   3  -1  198.08   14.50 
  17   3   1  206.28   16.90 
  17   3   1  179.28   12.40 
 -17   3  -1  169.78   17.70 
 -17   3  -1  206.98   10.60 
  19  -3   1  243.38   19.20 
 -19  -3  -1  227.18   22.20 
 -19  -3  -1  235.98   22.90 
 -19  -3  -1  213.28   11.40 
 -19  -3  -1  222.88   13.20 
  19  -3   1  232.18   12.50 
 -19   3  -1  225.98   13.10 
  19   3   1  223.38   13.10 
  19   3   1  206.58   13.20 
 -19   3  -1  214.78   21.50 
  19   3   1  211.28   12.70 
  19   3   1  217.58   18.90 
 -19   3  -1  227.78   12.50 
  19   3   1  238.88   19.70 
 -19   3  -1  232.68   17.00 
 -21  -3  -1   71.39   15.50 
  21  -3   1   73.29    6.20 
 -21  -3  -1   59.99    7.30 
 -21  -3  -1   59.39    6.20 
  21  -3   1   66.09    6.80 
 -21  -3  -1   66.39   14.40 
  21  -3   1   81.99   12.80 
 -21   3  -1   77.39    6.60 
  21   3   1   60.49    6.60 
  21   3   1   86.89   13.20 
 -21   3  -1   62.09    7.00 
 -21   3  -1   44.40   12.00 
  21   3   1   73.19   12.20 
 -21   3  -1   58.69    9.50 
  21   3   1   67.99    6.80 
 -23  -3  -1  420.46   40.30 
 -23  -3  -1  291.87   32.40 
 -23  -3  -1  321.67   19.80 
  23  -3   1  367.76   29.60 
  23  -3   1  368.06   19.20 
  23   3   1  389.26   29.50 
 -23   3  -1  353.36   19.00 
 -23   3  -1  310.87   30.10 
  23   3   1  351.16   19.20 
 -23   3  -1  321.47   19.20 
  23   3   1  355.46   19.30 
  23   3   1  411.36   35.00 
  25  -3   1    1.20    5.10 
 -25  -3  -1   10.40   18.30 
 -25  -3  -1   -1.00   16.40 
  25  -3   1   -0.70    3.10 
  25  -3   1   15.10   11.80 
 -25  -3  -1    3.60    3.70 
  25   3   1    3.50    3.40 
  25   3   1    2.10    3.60 
 -25   3  -1    4.60    3.50 
 -25   3  -1   -1.30   15.00 
  25   3   1    5.40   11.60 
 -25   3  -1    7.50    3.70 
  25   3   1   -4.20   12.10 
  27  -3   1   17.00    4.00 
  27  -3   1    5.30   15.10 
 -27  -3  -1    1.10   19.40 
 -27  -3  -1   14.80    6.30 
 -27   3  -1    8.00    4.80 
  27   3   1   19.40    4.60 
  27   3   1   -7.10   16.30 
 -27   3  -1   17.20    5.20 
  27   3   1   24.30    7.30 
  27   3   1    1.30   13.40 
 -27   3  -1   35.50   15.30 
 -29  -3  -1    6.50    4.00 
  29  -3   1    8.00    3.40 
 -29  -3  -1   -1.00    3.50 
 -29   3  -1    4.30   15.80 
  29   3   1    5.80    3.10 
 -29   3  -1    4.00    3.30 
 -29   3  -1    3.20    2.80 
 -29   3  -1    4.90    2.50 
  30  -4  -1   51.99    7.70 
 -30  -4   1   56.19    7.40 
 -30  -4   1   59.19    7.10 
 -30   4   1   61.59    6.70 
  30   4  -1   46.50    6.10 
 -30   4   1   46.10    6.90 
  28  -4  -1    1.50    3.10 
 -28  -4   1    5.20   32.40 
 -28  -4   1    4.50    3.70 
 -28   4   1    3.30    3.20 
 -28   4   1    6.80    3.90 
  28   4  -1   -0.30    2.70 
 -28   4   1   19.60   18.40 
 -26  -4   1   62.49    8.20 
  26  -4  -1   69.59    7.40 
  26  -4  -1   30.90   16.60 
 -26  -4   1   87.39   22.70 
  26   4  -1   62.79   25.10 
 -26   4   1   39.70   15.10 
  26   4  -1   72.49    7.20 
 -26   4   1   70.09    7.70 
  26   4  -1   41.30   15.50 
 -26   4   1   59.89    7.30 
 -24  -4   1   87.99   21.70 
  24  -4  -1   68.99   14.30 
  24  -4  -1   72.89    7.40 
 -24  -4   1   71.29    8.50 
 -24  -4   1   75.69   18.90 
 -24  -4   1   73.19   18.00 
 -24   4   1   67.09    7.90 
  24   4  -1   76.29    8.60 
 -24   4   1   71.99    7.60 
  24   4  -1   66.89    7.40 
 -24   4   1   60.89   15.60 
  24   4  -1   54.29   13.10 
  24   4  -1   67.89   12.50 
 -22  -4   1  837.62   53.99 
 -22  -4   1  788.12   41.50 
  22  -4  -1  908.31   41.20 
 -22  -4   1  787.12   51.99 
  22  -4  -1  876.81   48.40 
  22   4  -1  883.11   49.00 
 -22   4   1  834.12   50.59 
 -22   4   1  884.11   40.90 
  22   4  -1  870.61   41.40 
 -22   4   1  727.03   41.00 
 -20  -4   1  107.29   16.90 
 -20  -4   1  121.19    9.60 
  20  -4  -1  109.39    8.20 
 -20  -4   1  106.99   16.70 
  20  -4  -1  119.89   14.60 
 -20   4   1  128.49    8.30 
 -20   4   1  110.99    9.20 
  20   4  -1  104.59    8.90 
  20   4  -1  132.69    8.80 
  20   4  -1  102.79    7.70 
  20   4  -1  129.19   15.70 
 -18  -4   1  923.81   51.09 
 -18  -4   1  853.11   50.29 
  18  -4  -1  944.71   47.30 
 -18  -4   1  975.30   44.70 
  18  -4  -1  909.01   42.60 
 -18   4   1  911.41   42.40 
 -18   4   1  875.31   49.90 
  18   4  -1  841.42   47.30 
  18   4  -1  921.51   43.10 
 -18   4   1  785.92   42.70 
 -18   4   1  930.01   46.10 
  18   4  -1  941.31   48.50 
  18   4  -1  872.81   42.70 
  18   4  -1  809.62   42.00 
 -16  -4   1  124.59   15.10 
  16  -4  -1  118.39    7.10 
 -16  -4   1  128.79    9.50 
  16  -4  -1  117.79   11.00 
 -16  -4   1  132.69   15.00 
 -16   4   1  106.19    7.80 
  16   4  -1  107.09   12.00 
 -16   4   1  127.69   11.70 
  16   4  -1  108.09    7.00 
 -16   4   1  104.79   13.50 
  16   4  -1  134.09   13.20 
  16   4  -1  119.89    7.90 
 -14  -4   1  403.26   25.60 
  14  -4  -1  413.06   23.10 
 -14  -4   1  462.55   23.80 
  14  -4  -1  396.76   20.30 
 -14  -4   1  424.86   27.00 
  14   4  -1  421.26   24.30 
  14   4  -1  425.16   21.00 
 -14   4   1  425.46   23.40 
 -14   4   1  416.36   25.40 
 -14   4   1  435.36   20.20 
  14   4  -1  440.26   24.90 
 -14   4   1  382.66   20.60 
 -14   4   1  423.96   20.30 
  14   4  -1  408.16   20.60 
  12  -4  -1  119.19    6.70 
  12  -4  -1  128.59    9.00 
 -12  -4   1  121.29   13.60 
 -12  -4   1  125.79    8.00 
 -12  -4   1  129.39   11.40 
 -12   4   1  113.19    7.00 
 -12   4   1  129.69    6.60 
 -12   4   1  113.79    6.70 
  12   4  -1  116.09    7.00 
 -12   4   1  129.89   11.20 
  12   4  -1  119.29    7.30 
  12   4  -1  121.29   10.70 
  12   4  -1  113.29    9.90 
  10  -4  -1 2287.77  107.09 
 -10  -4   1 2348.07  110.19 
  10  -4  -1 2342.37  108.69 
 -10  -4   1 2240.78  107.69 
 -10  -4   1 2482.15  111.09 
  10   4  -1 2256.07  107.09 
 -10   4   1 2379.86  106.89 
  10   4  -1 2357.66  109.79 
 -10   4   1 2237.28  108.69 
  10   4  -1 2328.87  109.59 
 -10   4   1 2360.56  110.19 
  10   4  -1 2355.16  107.49 
 -10   4   1 2257.27  107.09 
  -8  -4   1 1390.06   64.59 
  -8  -4   1 1429.06   65.39 
  -8  -4   1 1286.87   62.49 
   8  -4  -1 1305.17   63.09 
   8   4  -1 1395.96   64.29 
   8   4  -1 1353.16   64.29 
  -8   4   1 1185.78   63.39 
   8   4  -1 1391.96   62.49 
  -8   4   1 1361.16   64.49 
   6  -4  -1  188.08    8.90 
  -6  -4   1  172.28   11.60 
   6  -4  -1  195.68   10.20 
  -6  -4   1  179.58   11.00 
  -6   4   1  155.48   10.40 
  -6   4   1  177.98   10.90 
   6   4  -1  189.08   11.00 
   4  -4  -1 3521.75  163.38 
   4  -4  -1 3886.41  164.38 
  -4  -4   1 3242.38  163.58 
  -4  -4   1 3566.84  164.68 
   4   4  -1 3427.26  165.28 
   4   4  -1 3618.74  164.38 
  -4   4   1 3743.13  164.38 
  -4   4   1 3509.75  164.28 
   2  -4  -1  528.45   24.20 
   2  -4  -1  474.35   23.00 
  -2  -4   1  492.65   24.10 
   2  -4  -1  510.15   24.00 
   2   4  -1  467.95   23.60 
   2   4  -1  479.95   23.90 
  -2   4   1  506.45   23.90 
  -2   4   1  485.15   23.50 
   0  -4  -1  176.78    9.90 
   0  -4   1  179.78    9.60 
   0  -4  -1  187.08   10.10 
   0  -4   1  185.58    9.80 
   0  -4  -1  174.78    8.90 
   0   4  -1  189.18    9.70 
   0   4  -1  172.18    9.20 
   0   4   1  174.88    9.40 
   0   4   1  207.08   10.00 
   2  -4   1 5925.81  258.07 
  -2  -4  -1 5010.60  257.47 
   2  -4   1 5714.63  258.07 
  -2  -4  -1 5699.73  258.57 
  -2  -4  -1 5620.74  258.47 
  -2   4  -1 5650.13  257.87 
  -2   4  -1 5748.72  257.77 
   4  -4   1 4418.96  194.68 
  -4  -4  -1 4161.18  195.38 
   4  -4   1 4068.79  193.78 
  -4  -4  -1 4393.36  195.88 
  -4   4  -1 4113.99  194.78 
  -4   4  -1 4167.38  194.28 
   4   4   1 4266.67  195.38 
   4   4   1 4292.87  195.18 
   6  -4   1  131.39    6.20 
  -6  -4  -1  117.19    8.40 
  -6  -4  -1  112.19    8.90 
  -6  -4  -1  107.29    6.60 
   6  -4   1  116.49    7.10 
  -6   4  -1  133.09    7.10 
   6   4   1  133.89    8.50 
  -6   4  -1  137.89    8.60 
   6   4   1  127.29    8.30 
   8  -4   1  765.42   37.80 
  -8  -4  -1  811.52   39.30 
   8  -4   1  791.52   36.70 
  -8  -4  -1  722.93   37.20 
  -8  -4  -1  797.62   39.70 
   8   4   1  787.22   39.10 
   8   4   1  819.52   39.10 
  -8   4  -1  769.72   39.20 
  -8   4  -1  872.11   37.50 
   8   4   1  764.12   37.20 
 -10  -4  -1   92.59    9.20 
 -10  -4  -1   86.59    6.30 
  10  -4   1   94.29    5.30 
 -10  -4  -1  109.09   10.60 
  10   4   1   94.19    8.80 
  10   4   1  105.89    9.10 
 -10   4  -1   98.99    5.30 
 -10   4  -1   85.49    8.90 
  10   4   1   95.69    5.80 
 -10   4  -1  102.99    6.80 
  10   4   1   92.99    6.10 
 -10   4  -1  108.39    5.80 
  12  -4   1 2697.83  119.59 
 -12  -4  -1 2672.13  121.89 
 -12  -4  -1 2467.15  120.89 
 -12  -4  -1 2475.15  117.99 
  12  -4   1 2407.46  117.09 
 -12   4  -1 2732.93  118.49 
  12   4   1 2433.56  120.39 
 -12   4  -1 2517.35  117.29 
  12   4   1 2664.23  120.89 
  12   4   1 2583.84  117.79 
  12   4   1 2529.55  117.39 
 -12   4  -1 2255.27  120.69 
 -12   4  -1 2631.44  117.09 
 -12   4  -1 2558.94  117.09 
 -14  -4  -1   99.29   12.70 
  14  -4   1  111.99   10.40 
 -14  -4  -1  114.89   12.70 
 -14  -4  -1  112.39    8.10 
  14  -4   1  107.89    6.60 
  14   4   1  125.39   12.00 
  14   4   1  117.09    7.20 
  14   4   1  122.29    7.50 
  14   4   1  101.19   11.40 
 -14   4  -1  110.89    9.10 
 -14   4  -1  106.29    6.40 
 -14   4  -1   87.39   12.10 
 -14   4  -1  121.39    6.70 
 -14   4  -1  111.89    7.30 
 -16  -4  -1  823.42   39.00 
  16  -4   1  836.82   41.90 
 -16  -4  -1  788.12   44.80 
 -16  -4  -1  835.12   44.50 
 -16  -4  -1  770.62   37.80 
  16  -4   1  783.12   37.50 
  16   4   1  806.72   38.20 
 -16   4  -1  750.32   37.80 
 -16   4  -1  826.82   39.30 
  16   4   1  769.42   39.10 
 -16   4  -1  712.53   43.30 
  16   4   1  754.62   42.10 
  16   4   1  839.12   42.90 
 -16   4  -1  759.62   37.70 
  18  -4   1    8.60    6.20 
 -18  -4  -1    4.80    2.80 
 -18  -4  -1    9.00    8.70 
 -18  -4  -1   -2.40    8.30 
  18   4   1    6.20    2.60 
 -18   4  -1    4.60    2.20 
 -18   4  -1   12.40    5.00 
  18   4   1    5.90    2.70 
  18   4   1   -0.20    5.50 
  18   4   1    1.10    6.30 
 -18   4  -1    9.10    3.10 
 -18   4  -1   -1.80    7.40 
  20  -4   1  294.77   15.60 
 -20  -4  -1  301.57   27.70 
 -20  -4  -1  290.97   16.40 
  20  -4   1  282.67   22.70 
 -20  -4  -1  260.57   25.20 
  20   4   1  291.27   16.10 
  20   4   1  283.97   22.50 
 -20   4  -1  249.88   15.90 
  20   4   1  301.47   15.90 
 -20   4  -1  245.68   28.90 
  20   4   1  270.27   23.40 
 -20   4  -1  308.97   15.50 
 -22  -4  -1   10.90   14.40 
  22  -4   1   11.50    9.70 
 -22  -4  -1    9.90    3.90 
  22  -4   1   11.40    3.30 
 -22  -4  -1   32.40   14.70 
 -22  -4  -1   -4.80   14.20 
 -22   4  -1   14.40    3.90 
  22   4   1   10.80    3.60 
  22   4   1   -5.00    9.10 
 -22   4  -1   13.90    4.30 
 -22   4  -1   12.80   10.70 
  22   4   1    8.10    8.60 
  24  -4   1  481.45   35.20 
 -24  -4  -1  405.26   48.20 
 -24  -4  -1  477.95   42.50 
 -24  -4  -1  413.66   24.70 
 -24  -4  -1  444.86   40.30 
  24  -4   1  493.05   24.50 
 -24   4  -1  405.36   34.20 
 -24   4  -1  465.35   24.00 
  24   4   1  433.26   33.50 
  24   4   1  530.45   35.10 
  24   4   1  494.85   24.40 
  26  -4   1  120.99   19.60 
  26  -4   1  139.59    9.80 
 -26  -4  -1   98.99   10.10 
 -26  -4  -1   93.99   28.30 
 -26  -4  -1  119.39   23.70 
  26   4   1  115.69    9.80 
  26   4   1  100.89   17.70 
 -26   4  -1  131.19    9.40 
 -26   4  -1   98.99   18.10 
  26   4   1  120.69   21.00 
 -26   4  -1  113.09    9.60 
 -28  -4  -1   17.50    4.80 
 -28  -4  -1   29.70   23.50 
  28  -4   1   16.30    4.00 
 -28  -4  -1   13.30    4.40 
 -28   4  -1   14.70    3.60 
 -28   4  -1   11.20    3.70 
 -28   4  -1   12.10    2.60 
  28   4   1   18.80    3.90 
 -30  -4  -1   25.50    4.70 
  30  -4   1   13.70    4.80 
 -30   4  -1   28.20    4.70 
 -30   4  -1   18.30    4.20 
  30   4   1   18.40    4.80 
 -29  -5   1    3.30    3.80 
 -29  -5   1   -1.10    3.10 
  29  -5  -1    1.80    3.20 
 -29   5   1    1.40    3.10 
 -29   5   1    0.20    3.20 
  29   5  -1    1.80    2.90 
  27  -5  -1    8.10    3.90 
 -27  -5   1   -6.80   27.00 
 -27  -5   1    9.00    3.80 
 -27   5   1    7.80    4.00 
 -27   5   1   19.50   13.80 
 -27   5   1    9.00    4.00 
  27   5  -1    5.00    3.60 
 -25  -5   1   -4.00   26.60 
  25  -5  -1   -3.10   12.00 
 -25  -5   1    9.50    3.70 
 -25  -5   1   -8.50   18.80 
  25  -5  -1    1.90    3.20 
 -25  -5   1  -23.40   22.30 
  25   5  -1    3.10   12.00 
 -25   5   1    9.60    4.10 
 -25   5   1    7.60    3.80 
  25   5  -1    6.80   11.30 
 -25   5   1   29.30   13.20 
  25   5  -1    6.40    3.20 
  23  -5  -1  174.78   11.10 
 -23  -5   1  156.58   11.70 
 -23  -5   1  164.78   22.70 
 -23  -5   1  140.59   21.50 
  23  -5  -1  160.68   20.70 
 -23  -5   1  118.59   22.20 
 -23   5   1  163.48   10.70 
 -23   5   1  155.28   11.40 
 -23   5   1  169.58   22.70 
  23   5  -1  185.38   22.00 
  23   5  -1  182.18   11.10 
  23   5  -1  196.08   21.30 
 -21  -5   1  -13.10   14.40 
 -21  -5   1   -9.60   12.30 
 -21  -5   1    5.30    3.80 
  21  -5  -1    1.30    2.60 
  21  -5  -1   -4.90    6.80 
 -21   5   1    7.90    9.90 
 -21   5   1   -0.30    3.30 
  21   5  -1   -0.30    2.80 
  21   5  -1    1.20    8.50 
  21   5  -1    1.40    7.70 
 -21   5   1   -2.90    3.30 
 -19  -5   1  127.59   20.40 
  19  -5  -1  115.59    9.40 
  19  -5  -1  135.59    8.50 
 -19  -5   1  120.49    9.30 
 -19  -5   1  141.59   20.30 
 -19  -5   1  135.49   12.10 
  19  -5  -1  127.49   14.40 
 -19   5   1  119.69   12.90 
  19   5  -1  136.39    8.80 
 -19   5   1  111.99    9.20 
 -19   5   1  126.19   18.20 
  19   5  -1  147.09   16.90 
  19   5  -1  139.09    9.20 
  19   5  -1  114.69    7.80 
 -19   5   1  138.09    8.40 
  19   5  -1  114.19   14.80 
  17  -5  -1  399.36   23.60 
 -17  -5   1  429.06   22.00 
 -17  -5   1  407.36   28.20 
  17  -5  -1  394.76   19.40 
 -17   5   1  341.87   19.70 
  17   5  -1  383.86   24.50 
 -17   5   1  373.96   27.00 
 -17   5   1  396.86   22.30 
  17   5  -1  378.06   19.60 
  17   5  -1  343.17   19.00 
  17   5  -1  351.56   30.00 
  17   5  -1  399.16   20.00 
 -17   5   1  405.96   19.20 
  15  -5  -1   56.39    4.30 
  15  -5  -1   37.70    6.20 
 -15  -5   1   45.40    8.90 
 -15  -5   1   50.09    6.90 
  15  -5  -1   40.70    4.40 
 -15  -5   1   35.50   10.00 
 -15   5   1   53.39    4.30 
  15   5  -1   51.99    5.40 
 -15   5   1   54.79    4.40 
  15   5  -1   42.90    7.50 
 -15   5   1   49.60    5.30 
  15   5  -1   39.30    7.70 
 -15   5   1   52.09    8.30 
 -15   5   1   52.39    9.00 
 -13  -5   1  107.99    8.10 
  13  -5  -1   91.29    8.90 
 -13  -5   1   88.49   14.50 
  13  -5  -1   86.39    5.90 
 -13  -5   1   86.89   11.00 
 -13   5   1   89.69    9.10 
  13   5  -1   92.59   10.70 
  13   5  -1   99.79    6.60 
  13   5  -1  109.59   11.10 
 -13   5   1   96.69    5.80 
 -13   5   1   85.89    6.50 
 -13   5   1  106.09    6.00 
 -13   5   1   89.69   11.70 
  13   5  -1   95.49    6.70 
  11  -5  -1  649.74   32.70 
  11  -5  -1  632.64   30.80 
 -11  -5   1  670.93   35.10 
 -11  -5   1  642.34   31.90 
 -11  -5   1  613.84   35.40 
  11   5  -1  652.43   34.30 
 -11   5   1  641.64   30.70 
 -11   5   1  691.13   32.80 
  11   5  -1  652.53   34.00 
 -11   5   1  654.73   31.00 
 -11   5   1  685.73   30.70 
  11   5  -1  657.33   31.40 
 -11   5   1  667.83   34.70 
  11   5  -1  641.74   31.00 
   9  -5  -1  161.98   10.30 
  -9  -5   1  187.38   13.60 
  -9  -5   1  176.08    9.90 
  -9  -5   1  172.18   13.10 
  -9   5   1  182.18    9.10 
   9   5  -1  166.78   11.90 
  -9   5   1  166.78   10.80 
   9   5  -1  161.78    9.10 
  -9   5   1  181.68    8.80 
   9   5  -1  180.58    9.40 
  -9   5   1  173.78   12.20 
   9   5  -1  177.88   11.80 
  -7  -5   1  588.74   29.40 
   7  -5  -1  630.44   29.00 
  -7  -5   1  586.14   31.40 
   7  -5  -1  622.24   30.30 
  -7  -5   1  606.04   32.40 
  -7   5   1  624.24   31.20 
   7   5  -1  657.83   31.10 
   7   5  -1  623.44   31.30 
  -5  -5   1 1064.29   55.29 
  -5  -5   1 1208.08   57.09 
   5  -5  -1 1289.77   56.49 
   5  -5  -1 1182.38   55.09 
   5   5  -1 1157.38   56.69 
  -5   5   1 1222.18   56.39 
  -5   5   1 1190.18   56.49 
   5   5  -1 1224.38   56.59 
   3  -5  -1  722.23   34.60 
  -3  -5   1  758.02   36.20 
   3  -5  -1  779.72   35.90 
  -3   5   1  714.83   35.60 
  -3   5   1  743.73   35.40 
   3   5  -1  735.73   35.80 
   3   5  -1  751.12   35.50 
  -1  -5   1  392.36   19.30 
   1  -5  -1  348.87   18.70 
   1  -5  -1  383.76   19.50 
   1  -5  -1  391.26   19.40 
  -1  -5   1  343.07   18.00 
  -1   5   1  418.66   19.30 
  -1   5   1  384.86   18.70 
   1   5  -1  373.36   18.60 
   1   5  -1  418.46   19.90 
   1  -5   1  466.65   22.90 
  -1  -5  -1  496.55   23.40 
  -1  -5  -1  418.06   21.80 
  -1  -5  -1  482.75   23.30 
   1  -5   1  446.36   22.70 
   1   5   1  462.65   22.60 
  -1   5  -1  465.35   22.10 
  -1   5  -1  457.75   23.20 
   1   5   1  483.05   23.10 
  -3  -5  -1   46.90    3.50 
  -3  -5  -1   63.79    5.30 
   3  -5   1   56.39    4.60 
  -3  -5  -1   60.29    5.40 
   3  -5   1   57.99    4.90 
   3  -5   1   49.99    3.30 
  -3   5  -1   46.60    4.10 
   3   5   1   54.69    5.00 
   3   5   1   63.29    4.80 
   5  -5   1   39.30    2.70 
   5  -5   1   43.90    4.30 
  -5  -5  -1   46.10    6.20 
  -5  -5  -1   45.70    5.90 
  -5  -5  -1   40.90    3.50 
   5   5   1   46.80    5.20 
  -5   5  -1   41.60    4.80 
   5   5   1   41.50    5.40 
   7  -5   1  196.48   11.20 
   7  -5   1  191.18    9.90 
  -7  -5  -1  203.88   12.80 
  -7  -5  -1  197.08   10.60 
  -7  -5  -1  198.98   13.50 
   7   5   1  195.78   12.50 
  -7   5  -1  214.08   10.30 
   7   5   1  208.18   12.80 
   7   5   1  209.78   10.50 
  -7   5  -1  191.58   12.60 
  -9  -5  -1  194.28   14.80 
  -9  -5  -1  196.18   13.60 
  -9  -5  -1  185.68   10.70 
   9  -5   1  179.18   14.00 
   9   5   1  201.28   10.40 
  -9   5  -1  188.88   10.00 
   9   5   1  191.28   10.00 
   9   5   1  186.98   13.20 
   9   5   1  218.78   13.10 
  -9   5  -1  195.88   10.30 
  -9   5  -1  203.78    9.80 
  -9   5  -1  183.68   13.00 
 -11  -5  -1   14.10    4.80 
 -11  -5  -1    8.50    2.30 
  11  -5   1   15.80    3.40 
 -11   5  -1   13.50    1.80 
  11   5   1   12.00    4.00 
  11   5   1    9.30    1.80 
 -11   5  -1   15.90    1.80 
  11   5   1   15.50    2.50 
 -11   5  -1   17.00    2.30 
 -11   5  -1   10.80    2.50 
  11   5   1   13.10    4.60 
 -11   5  -1    7.10    4.80 
 -13  -5  -1  160.68    9.70 
  13  -5   1  142.19   11.10 
 -13  -5  -1  146.79   13.00 
 -13  -5  -1  166.98   14.90 
  13  -5   1  134.39    7.90 
 -13   5  -1  123.99   13.10 
 -13   5  -1  153.58    7.90 
 -13   5  -1  144.59    9.00 
  13   5   1  137.19    8.20 
 -13   5  -1  145.49    7.90 
  13   5   1  132.09   12.60 
  13   5   1  149.99   13.20 
  13   5   1  143.59   11.60 
 -13   5  -1  143.79    8.40 
  15  -5   1   13.50    5.50 
 -15  -5  -1   15.20    3.80 
 -15  -5  -1   22.00    8.50 
  15  -5   1   15.10    2.30 
 -15  -5  -1   20.30    7.80 
  15   5   1    8.20    5.30 
  15   5   1   12.80    2.80 
  15   5   1   17.50    5.90 
 -15   5  -1   18.60    3.20 
 -15   5  -1   11.80    6.80 
  15   5   1   11.30    2.20 
 -17  -5  -1   13.50    3.10 
  17  -5   1   13.30    5.60 
 -17  -5  -1   17.00    9.40 
 -17  -5  -1   11.90    4.20 
 -17  -5  -1   13.80    8.60 
  17   5   1    8.20    2.70 
 -17   5  -1   12.90    2.60 
 -17   5  -1    1.40    7.30 
  17   5   1    9.10    6.20 
  17   5   1    9.60    7.00 
 -17   5  -1   11.50    2.90 
 -19  -5  -1    4.60    9.20 
 -19  -5  -1    3.00   12.30 
  19  -5   1   14.00    2.80 
  19  -5   1    7.40    7.20 
 -19  -5  -1   16.00    3.50 
 -19  -5  -1   15.00   10.90 
  19   5   1   15.50    3.70 
  19   5   1    7.00    7.40 
 -19   5  -1   19.90    3.30 
  19   5   1   20.90    9.40 
  19   5   1   14.60    3.20 
 -21  -5  -1    5.20    4.00 
  21  -5   1    5.20    2.90 
 -21  -5  -1   -9.90   12.40 
 -21  -5  -1   10.40   13.00 
  21  -5   1   11.70    9.60 
  21   5   1    9.80    8.60 
 -21   5  -1    8.60    4.10 
  21   5   1   -2.70    8.80 
  21   5   1    1.20    3.00 
 -21   5  -1    5.30    4.10 
 -21   5  -1   -1.90    9.50 
 -23  -5  -1    5.90   16.40 
 -23  -5  -1    1.20    3.50 
 -23  -5  -1   15.90   17.70 
  23  -5   1   14.20   11.30 
  23  -5   1    4.00    3.00 
 -23  -5  -1  -26.00   15.90 
 -23   5  -1    3.80    3.10 
  23   5   1    3.10   10.20 
  23   5   1    2.90    3.40 
 -23   5  -1    2.00    3.90 
  23   5   1   -0.50    3.10 
  23   5   1    1.40   11.70 
 -23   5  -1    2.70   10.90 
  25  -5   1  -12.50   12.90 
 -25  -5  -1   -2.80    3.00 
 -25  -5  -1   -7.90   19.90 
 -25  -5  -1  -24.00   19.60 
  25  -5   1   -3.70    2.50 
 -25  -5  -1   -8.40   35.90 
  25   5   1    5.00    2.90 
 -25   5  -1   -9.20   11.40 
 -25   5  -1   -2.70    2.80 
  25   5   1   -7.90   11.70 
  25   5   1    2.70    3.80 
  25   5   1    3.90   11.50 
 -25   5  -1   -0.60    3.70 
 -27  -5  -1   31.50    4.80 
 -27  -5  -1   19.80    5.20 
  27  -5   1   26.00    5.40 
 -27  -5  -1   25.50   37.60 
 -27   5  -1    6.90   13.00 
 -27   5  -1   27.90    5.00 
  27   5   1   21.10    4.10 
 -27   5  -1   32.10    5.00 
 -29  -5  -1    8.90    4.40 
 -29  -5  -1   13.30    3.90 
  29  -5   1    7.70    3.90 
 -29   5  -1   13.50    4.00 
  29   5   1    4.70    3.40 
 -29   5  -1    8.10    3.60 
 -28  -6   1   52.59    7.90 
 -28  -6   1   68.19    6.90 
  28  -6  -1   66.39    7.40 
 -28   6   1   59.89    7.00 
  28   6  -1   66.69    6.60 
 -28   6   1   42.20   17.90 
 -28   6   1   58.19    6.70 
 -26  -6   1  225.88   35.80 
  26  -6  -1  272.27   16.00 
 -26  -6   1  270.37   15.90 
  26   6  -1  303.77   16.30 
 -26   6   1  232.88   26.50 
 -26   6   1  257.87   16.30 
 -26   6   1  254.57   16.00 
 -24  -6   1   57.99   24.40 
  24  -6  -1    5.90    3.30 
 -24  -6   1    4.00   18.90 
 -24  -6   1    1.00    3.20 
  24  -6  -1    7.40   11.20 
 -24  -6   1   -3.80   17.00 
  24   6  -1    5.80    3.20 
 -24   6   1    3.70    3.20 
  24   6  -1   -7.30   10.60 
  24   6  -1   -7.50   11.60 
 -24   6   1    7.40    4.00 
  22  -6  -1  163.28   21.50 
 -22  -6   1  196.38   26.20 
 -22  -6   1  152.48   22.70 
 -22  -6   1  147.39   22.10 
 -22  -6   1  218.08   12.90 
  22  -6  -1  218.98   15.60 
 -22   6   1  187.38   23.00 
 -22   6   1  174.58   12.60 
 -22   6   1  202.38   11.80 
  22   6  -1  181.38   23.30 
  22   6  -1  167.48   21.20 
  22   6  -1  212.38   12.30 
 -20  -6   1   26.50   13.20 
 -20  -6   1    9.70   11.00 
  20  -6  -1    5.80    7.80 
 -20  -6   1  -11.50   14.20 
  20  -6  -1    5.70    2.80 
  20   6  -1    2.20    8.50 
  20   6  -1    8.10    8.60 
 -20   6   1    8.60    2.90 
 -20   6   1   11.50    6.50 
 -20   6   1    2.00    9.70 
  18  -6  -1  170.08   15.20 
 -18  -6   1  177.48   10.60 
 -18  -6   1  191.98   13.70 
 -18  -6   1  219.18   25.00 
  18  -6  -1  170.98    9.90 
 -18  -6   1  163.78   20.80 
 -18   6   1  149.29   10.50 
 -18   6   1  138.39   18.50 
 -18   6   1  166.58    9.60 
  18   6  -1  159.28   10.10 
  18   6  -1  155.88    9.50 
  18   6  -1  179.38   10.60 
  18   6  -1  159.38   16.30 
  18   6  -1  188.98   17.70 
 -16  -6   1   80.09    8.60 
 -16  -6   1   78.09   12.30 
  16  -6  -1   85.29    5.70 
  16  -6  -1   70.69   10.00 
 -16  -6   1   58.19   14.30 
 -16   6   1   76.69    5.50 
 -16   6   1   64.59    8.30 
  16   6  -1   81.59    6.50 
  16   6  -1   77.89   11.20 
 -16   6   1   76.89    6.40 
  16   6  -1   75.69    6.00 
 -16   6   1   58.49   10.50 
  16   6  -1   71.69    5.50 
  14  -6  -1  622.94   30.50 
  14  -6  -1  607.24   33.40 
 -14  -6   1  622.64   37.80 
 -14  -6   1  686.43   37.40 
 -14  -6   1  694.93   32.60 
 -14   6   1  666.63   30.30 
  14   6  -1  671.53   35.80 
  14   6  -1  625.94   34.80 
  14   6  -1  585.54   30.50 
  14   6  -1  607.04   30.70 
 -14   6   1  616.34   35.70 
 -14   6   1  646.34   31.90 
  14   6  -1  660.53   31.20 
 -14   6   1  641.54   30.80 
 -12  -6   1  433.86   27.00 
 -12  -6   1  431.86   25.90 
  12  -6  -1  413.96   20.40 
 -12  -6   1  421.66   21.90 
  12  -6  -1  418.56   22.80 
  12   6  -1  417.96   21.00 
  12   6  -1  415.26   20.60 
 -12   6   1  419.16   25.40 
  12   6  -1  429.56   24.90 
 -12   6   1  411.46   24.70 
  12   6  -1  407.26   24.20 
  12   6  -1  398.96   20.50 
 -12   6   1  438.46   20.30 
 -12   6   1  435.66   20.20 
 -12   6   1  429.36   20.60 
  10  -6  -1  120.29    8.80 
 -10  -6   1  136.29   11.20 
 -10  -6   1  142.49   14.50 
 -10  -6   1  127.89    8.40 
  10   6  -1  128.89   10.50 
 -10   6   1  130.69    8.90 
 -10   6   1  137.09    7.00 
  10   6  -1  121.59   11.60 
 -10   6   1  125.09    6.90 
 -10   6   1  132.89    7.20 
  10   6  -1  127.59    7.20 
  10   6  -1  131.19    7.60 
 -10   6   1  126.79   11.20 
  -8  -6   1    1.70    6.40 
   8  -6  -1    2.40    2.30 
  -8  -6   1    2.80    3.90 
   8   6  -1    2.70    1.40 
  -8   6   1    3.70    2.80 
   8   6  -1    3.40    3.20 
   8   6  -1    1.00    3.10 
  -8   6   1    3.40    1.30 
  -8   6   1    4.70    1.70 
   6  -6  -1 2376.56  108.69 
   6  -6  -1 2499.95  110.29 
  -6  -6   1 2141.69  108.99 
  -6  -6   1 2448.06  111.29 
   6   6  -1 2278.37  108.49 
   6   6  -1 2415.46  110.39 
   6   6  -1 2311.87  110.69 
  -6   6   1 2438.36  108.49 
  -6   6   1 2340.47  110.39 
  -4  -6   1 2066.19   95.69 
  -4  -6   1 1809.42   93.69 
   4  -6  -1 2098.19   95.09 
  -4  -6   1 2006.90   95.39 
   4  -6  -1 1996.80   93.59 
  -4   6   1 2169.88   94.99 
   4   6  -1 1993.70   95.09 
   4   6  -1 1978.60   94.69 
  -4   6   1 2169.08   94.69 
  -2  -6   1  931.31   48.20 
   2  -6  -1 1016.90   48.20 
  -2  -6   1 1027.30   49.70 
   2  -6  -1 1052.19   49.80 
   2  -6  -1 1086.59   49.70 
  -2  -6   1 1064.89   49.99 
   2   6  -1 1028.20   48.90 
  -2   6   1 1035.40   48.90 
  -2   6   1 1110.39   49.50 
   0  -6   1 1124.89   53.49 
   0  -6   1 1015.50   51.89 
   0  -6  -1 1068.99   52.09 
   0  -6  -1 1126.59   53.59 
   0  -6   1 1145.39   53.39 
   0  -6  -1 1172.88   53.79 
   0   6   1 1125.59   52.79 
   0   6   1 1123.39   53.29 
   0   6  -1 1106.49   52.49 
   0   6  -1 1230.88   53.29 
   2  -6   1    0.50    2.70 
   2  -6   1    1.40    2.00 
  -2  -6  -1    4.70    3.00 
  -2  -6  -1    6.40    2.90 
  -2  -6  -1    6.50    1.40 
   2  -6   1    3.60    1.00 
   2   6   1    1.60    2.00 
  -2   6  -1    4.60    2.70 
  -2   6  -1    9.30    2.40 
   2   6   1    9.60    3.20 
  -2   6  -1    3.90    2.00 
  -4  -6  -1   13.20    3.70 
  -4  -6  -1   11.20    1.80 
   4  -6   1   14.90    1.90 
  -4  -6  -1   13.00    3.00 
   4  -6   1   10.20    2.60 
   4   6   1   10.50    2.70 
  -4   6  -1   16.30    2.90 
  -4   6  -1   16.10    3.20 
  -6  -6  -1  159.88   12.90 
   6  -6   1  152.88    8.00 
   6  -6   1  165.28    9.60 
  -6  -6  -1  148.69   10.90 
  -6  -6  -1  154.98    8.70 
  -6  -6  -1  172.18   11.20 
   6   6   1  150.88   10.70 
   6   6   1  145.99    7.90 
  -6   6  -1  168.58    8.10 
  -6   6  -1  140.29   10.00 
  -8  -6  -1 4099.59  189.88 
   8  -6   1 3995.80  187.98 
  -8  -6  -1 4105.59  190.48 
  -8  -6  -1 4273.67  189.78 
  -8   6  -1 3739.53  186.08 
   8   6   1 4132.39  189.48 
   8   6   1 4116.69  189.08 
  -8   6  -1 3774.52  188.98 
   8   6   1 4034.20  186.68 
   8   6   1 4253.07  187.08 
  -8   6  -1 4217.28  186.48 
 -10  -6  -1   17.90    6.90 
  10  -6   1    9.50    2.90 
 -10  -6  -1    6.40    2.30 
 -10   6  -1    6.60    4.50 
 -10   6  -1   10.90    1.90 
  10   6   1    7.70    3.90 
  10   6   1    8.20    1.70 
  10   6   1    8.70    2.10 
  10   6   1   18.50    4.90 
 -10   6  -1    7.60    1.50 
  12  -6   1  203.18   13.10 
 -12  -6  -1  197.18   11.90 
  12  -6   1  192.38   10.40 
 -12  -6  -1  214.58   17.20 
 -12  -6  -1  204.08   16.00 
  12   6   1  201.38   14.60 
 -12   6  -1  207.28   10.30 
 -12   6  -1  207.38   10.30 
  12   6   1  196.68   10.60 
  12   6   1  212.88   15.40 
  12   6   1  203.78   11.30 
 -12   6  -1  181.38   15.00 
 -12   6  -1  204.38   10.70 
 -14  -6  -1   19.00    7.00 
 -14  -6  -1   18.20    4.00 
  14  -6   1    8.90    4.80 
 -14  -6  -1   21.40    9.80 
 -14   6  -1    8.30    6.30 
  14   6   1   13.10    3.10 
  14   6   1   10.60    2.30 
  14   6   1   12.90    6.40 
 -14   6  -1   12.00    3.70 
  14   6   1   12.10    6.10 
 -16  -6  -1  446.56   30.00 
  16  -6   1  423.96   25.50 
 -16  -6  -1  454.55   37.00 
 -16  -6  -1  460.85   23.50 
  16  -6   1  414.76   21.00 
  16   6   1  425.86   26.50 
 -16   6  -1  412.36   21.40 
  16   6   1  421.56   32.60 
 -16   6  -1  433.06   20.70 
 -16   6  -1  436.76   20.80 
  16   6   1  417.76   21.80 
  16   6   1  407.56   21.40 
 -16   6  -1  358.46   26.80 
  18  -6   1    1.20    1.70 
 -18  -6  -1    9.60    8.60 
 -18  -6  -1    8.00   11.90 
 -18  -6  -1    7.80    2.90 
 -18  -6  -1    8.00   10.10 
 -18  -6  -1    9.80    4.80 
  18  -6   1   -2.40    5.90 
 -18   6  -1    3.00    2.10 
 -18   6  -1    4.40    8.70 
  18   6   1    6.30    6.70 
  18   6   1    6.90    6.60 
 -18   6  -1    4.00    2.90 
  18   6   1    2.30    2.60 
  18   6   1    3.40    2.60 
 -20  -6  -1 1201.48   56.29 
  20  -6   1 1150.18   62.69 
 -20  -6  -1 1187.78   68.79 
 -20  -6  -1 1221.58   67.59 
  20  -6   1 1219.98   56.09 
 -20  -6  -1 1138.99   67.89 
  20   6   1 1166.28   62.39 
 -20   6  -1 1050.19   56.39 
  20   6   1 1221.78   63.89 
 -20   6  -1 1059.59   62.39 
 -20   6  -1 1237.98   55.69 
  20   6   1 1238.08   56.59 
  22  -6   1  169.78   11.30 
 -22  -6  -1  169.38   24.70 
 -22  -6  -1  147.29   23.10 
 -22  -6  -1  174.38   11.60 
  22  -6   1  136.59   21.80 
 -22   6  -1  143.59   11.40 
  22   6   1  203.98   20.90 
 -22   6  -1  147.59   20.70 
 -22   6  -1  181.58   10.80 
  22   6   1  184.08   11.20 
  22   6   1  169.58   22.30 
  24  -6   1   18.60    3.70 
 -24  -6  -1   27.10    4.70 
  24  -6   1   18.30   13.00 
 -24  -6  -1    3.50   19.00 
 -24  -6  -1   56.99   24.00 
 -24  -6  -1   54.09   30.30 
 -24   6  -1   22.70    4.10 
 -24   6  -1   20.00   13.30 
  24   6   1    6.90   11.60 
  24   6   1   18.90    3.70 
 -24   6  -1   13.00    4.40 
  24   6   1   22.70   11.80 
  26  -6   1   39.70    6.20 
 -26  -6  -1   33.40    5.70 
 -26  -6  -1   -5.90   24.90 
 -26  -6  -1   26.40    4.60 
 -26   6  -1   26.50    4.10 
 -26   6  -1   28.20    5.00 
  26   6   1   29.80    4.40 
 -26   6  -1   28.00   12.20 
 -28  -6  -1   62.09    8.30 
 -28  -6  -1   61.79    6.80 
  28  -6   1   57.49    7.40 
  28   6   1   62.49    6.90 
 -28   6  -1   60.29    7.00 
 -28   6  -1   62.29    7.00 
 -27  -7   1    6.00    3.00 
 -27  -7   1   -0.10    3.60 
  27  -7  -1    4.60    3.20 
 -27   7   1    1.00    2.70 
 -27   7   1    1.70    3.50 
  27   7  -1    5.60    2.90 
 -27   7   1   -1.30   11.70 
  25  -7  -1   35.10   15.50 
 -25  -7   1   50.09    8.10 
  25  -7  -1   49.50    6.90 
 -25  -7   1   80.09   31.90 
 -25  -7   1   54.29   23.30 
  25   7  -1   33.10    6.60 
  25   7  -1   87.99   23.10 
 -25   7   1   47.80    6.50 
 -25   7   1   32.40   12.80 
  25   7  -1   56.99   14.50 
  23  -7  -1    8.80    3.80 
 -23  -7   1   39.70   18.90 
  23  -7  -1    3.90   11.30 
 -23  -7   1   -4.40   17.40 
 -23  -7   1   13.80    3.80 
  23   7  -1    5.90   12.70 
  23   7  -1   16.30    4.10 
  23   7  -1   11.00   10.90 
 -23   7   1   21.40    3.90 
 -23   7   1   19.40    4.70 
 -21  -7   1  374.56   37.60 
 -21  -7   1  277.17   37.60 
 -21  -7   1  332.07   34.80 
  21  -7  -1  360.06   27.20 
 -21  -7   1  360.86   19.10 
  21   7  -1  324.87   26.50 
  21   7  -1  391.16   19.00 
 -21   7   1  377.26   18.50 
 -21   7   1  354.76   28.00 
 -21   7   1  314.27   19.10 
 -19  -7   1  377.06   33.30 
 -19  -7   1  393.46   32.70 
  19  -7  -1  383.86   27.40 
 -19  -7   1  396.76   39.30 
 -19  -7   1  442.86   24.80 
  19  -7  -1  431.76   21.40 
 -19  -7   1  429.96   21.60 
 -19   7   1  375.06   29.30 
  19   7  -1  437.26   30.10 
 -19   7   1  427.86   20.90 
  19   7  -1  404.06   28.00 
  17  -7  -1    2.50    2.00 
 -17  -7   1    1.50    2.70 
 -17  -7   1   18.40   14.40 
 -17  -7   1    2.60    7.80 
 -17  -7   1    4.80    9.50 
  17  -7  -1    8.60    6.10 
 -17   7   1    4.60    2.20 
 -17   7   1    4.60    2.20 
  17   7  -1   13.30    7.70 
  17   7  -1    9.20    2.80 
 -17   7   1   15.70    8.60 
  17   7  -1    7.90    2.30 
  17   7  -1    3.40    6.70 
 -15  -7   1  141.79   18.20 
  15  -7  -1  148.19    8.70 
  15  -7  -1  146.69   12.70 
 -15  -7   1  161.88   18.40 
 -15  -7   1  155.08   11.50 
 -15   7   1  144.79    9.10 
 -15   7   1  147.59    8.50 
  15   7  -1  143.09   14.30 
 -15   7   1  141.29   15.40 
  15   7  -1  147.49    9.00 
  15   7  -1  147.89   15.60 
  15   7  -1  148.99    8.60 
  13  -7  -1  241.08   15.70 
 -13  -7   1  262.37   14.80 
  13  -7  -1  252.77   12.80 
 -13  -7   1  256.57   19.40 
 -13  -7   1  253.47   22.30 
 -13   7   1  238.28   13.70 
 -13   7   1  247.58   12.50 
 -13   7   1  243.28   12.90 
  13   7  -1  233.78   12.90 
  13   7  -1  237.78   12.80 
  13   7  -1  248.28   17.30 
  13   7  -1  245.18   18.20 
 -13   7   1  256.37   12.40 
  11  -7  -1  116.89    9.90 
 -11  -7   1  139.59    9.20 
 -11  -7   1  136.39   13.80 
 -11  -7   1  102.09   16.10 
  11   7  -1  126.09    7.60 
 -11   7   1  142.69    7.60 
  11   7  -1  140.09   12.30 
  11   7  -1  131.89    7.90 
 -11   7   1  125.49   12.20 
 -11   7   1  135.89    8.50 
 -11   7   1  134.29    7.30 
  11   7  -1  109.89   11.00 
  -9  -7   1  104.39    7.70 
  -9  -7   1   97.39   11.10 
   9  -7  -1  111.19    6.50 
   9  -7  -1   91.49    8.70 
  -9  -7   1   85.59   12.30 
  -9   7   1  106.29    7.50 
  -9   7   1   91.89   10.70 
   9   7  -1   96.09   10.60 
   9   7  -1  104.39    6.50 
  -9   7   1  124.39    6.50 
   9   7  -1  108.69   10.00 
  -9   7   1  119.19    6.30 
   9   7  -1  108.39    6.60 
  -7  -7   1 2006.10   95.69 
  -7  -7   1 1900.11   93.09 
   7  -7  -1 2006.40   92.59 
  -7  -7   1 1859.81   96.59 
  -7  -7   1 2018.60   95.99 
   7  -7  -1 2021.40   94.39 
  -7   7   1 2119.29   93.49 
  -7   7   1 1988.50   94.89 
   7   7  -1 1984.20   94.59 
   7   7  -1 1957.30   95.09 
   7   7  -1 1895.11   92.39 
  -7   7   1 2087.29   92.49 
   7   7  -1 2218.38   92.69 
   5  -7  -1  986.80   47.30 
   5  -7  -1  951.90   45.60 
  -5  -7   1  927.71   48.20 
  -5  -7   1  904.51   45.80 
  -5  -7   1  947.61   48.10 
   5   7  -1 1082.69   46.70 
  -5   7   1  993.60   46.70 
  -5   7   1  996.10   45.40 
  -5   7   1  990.00   47.20 
  -3  -7   1  303.67   17.60 
   3  -7  -1  295.47   15.30 
  -3  -7   1  318.97   17.90 
  -3   7   1  329.97   16.60 
  -3   7   1  320.17   16.90 
  -3   7   1  322.17   15.20 
   3   7  -1  321.57   16.50 
  -3   7   1  283.67   22.00 
   1  -7  -1   11.00    1.80 
  -1  -7   1   11.30    3.30 
  -1  -7   1   10.60    3.70 
  -1  -7   1    9.40    1.70 
   1  -7  -1   12.50    3.90 
   1  -7  -1    9.40    3.60 
   1   7  -1    5.50    2.70 
  -1   7   1    6.60    2.40 
   1   7  -1    8.10    2.30 
  -1   7   1   11.80    3.20 
   1   7  -1    8.40    1.80 
   1  -7   1  859.71   42.50 
   1  -7   1  874.41   42.40 
  -1  -7  -1  803.12   40.80 
   1  -7   1  815.02   40.60 
  -1  -7  -1  887.31   43.00 
   1   7   1  934.01   42.50 
  -1   7  -1  886.01   40.60 
   1   7   1  825.92   41.60 
  -1   7  -1  906.71   41.20 
  -1   7  -1  917.61   42.00 
  -1   7  -1  881.01   42.20 
  -3  -7  -1   52.69    7.40 
   3  -7   1   41.20    5.70 
  -3  -7  -1   51.99    6.80 
   3  -7   1   45.50    3.60 
  -3   7  -1   46.30    5.20 
  -3   7  -1   56.69    4.90 
   3   7   1   41.10    6.30 
  -3   7  -1   54.89    6.20 
   5  -7   1  380.66   19.80 
  -5  -7  -1  393.56   20.20 
  -5  -7  -1  443.26   23.40 
  -5  -7  -1  442.96   23.00 
  -5  -7  -1  397.06   24.30 
  -5   7  -1  433.46   19.70 
  -5   7  -1  393.36   21.30 
  -5   7  -1  406.66   21.40 
   5   7   1  419.26   21.70 
   7  -7   1  350.06   16.80 
   7  -7   1  339.77   18.40 
  -7  -7  -1  328.07   17.40 
  -7  -7  -1  356.56   20.40 
  -7  -7  -1  349.57   21.80 
  -7  -7  -1  384.56   20.90 
  -7  -7  -1  358.96   17.00 
   7   7   1  329.07   19.20 
  -7   7  -1  299.87   17.70 
   7   7   1  342.17   16.70 
  -7   7  -1  358.16   19.50 
  -7   7  -1  359.36   16.70 
   7   7   1  333.67   19.70 
  -9  -7  -1   10.60    2.50 
  -9  -7  -1    8.40    4.70 
   9  -7   1   16.00    3.40 
   9  -7   1   19.10    2.70 
  -9  -7  -1    9.60    4.40 
  -9  -7  -1   25.10    8.70 
   9   7   1   10.40    4.20 
   9   7   1   11.80    4.40 
   9   7   1   15.50    2.40 
   9   7   1   14.70    2.20 
  -9   7  -1    5.90    4.60 
  -9   7  -1   19.60    2.70 
 -11  -7  -1   65.59   10.00 
  11  -7   1   64.29    7.30 
 -11  -7  -1   54.99    4.50 
 -11  -7  -1   66.69    6.50 
  11   7   1   55.09    9.00 
 -11   7  -1   67.59    5.00 
  11   7   1   70.89    4.70 
 -11   7  -1   69.89    4.40 
  11   7   1   67.89    5.10 
  11   7   1   69.19   10.00 
 -11   7  -1   73.79    4.70 
 -13  -7  -1  556.64   33.30 
  13  -7   1  464.35   26.60 
  13  -7   1  474.05   23.60 
 -13  -7  -1  519.75   30.20 
 -13  -7  -1  492.25   25.40 
 -13  -7  -1  474.15   23.50 
 -13  -7  -1  484.65   30.30 
 -13   7  -1  496.85   23.30 
 -13   7  -1  479.85   23.70 
  13   7   1  461.75   23.80 
  13   7   1  505.55   29.10 
  13   7   1  450.05   23.80 
  13   7   1  493.85   28.20 
 -13   7  -1  489.75   23.40 
  13   7   1  507.15   24.30 
 -15  -7  -1  457.35   24.10 
  15  -7   1  479.45   28.30 
 -15  -7  -1  511.95   26.50 
 -15  -7  -1  511.95   32.60 
 -15  -7  -1  510.75   33.70 
 -15  -7  -1  500.25   32.10 
  15  -7   1  489.95   24.30 
 -15   7  -1  515.25   24.00 
  15   7   1  525.35   25.10 
 -15   7  -1  490.95   24.00 
  15   7   1  474.85   24.50 
  15   7   1  489.85   29.60 
 -15   7  -1  487.05   24.50 
  15   7   1  533.35   30.90 
 -17  -7  -1    4.40    2.40 
  17  -7   1   -1.80    6.00 
 -17  -7  -1   -9.80    9.60 
 -17  -7  -1   -4.90   13.70 
 -17  -7  -1    4.20    9.10 
 -17  -7  -1   -1.40    4.20 
  17  -7   1   -0.70    1.70 
 -17   7  -1    4.70    3.00 
 -17   7  -1   -1.20    1.80 
 -17   7  -1   -2.70   11.00 
  17   7   1   -0.10    6.90 
  17   7   1   -5.80    2.50 
 -17   7  -1    2.60    2.00 
  17   7   1    4.30    2.60 
  17   7   1   -9.20    6.30 
 -19  -7  -1   -9.90    4.90 
 -19  -7  -1  -24.10   11.80 
  19  -7   1   -5.60    8.10 
 -19  -7  -1    0.20    2.80 
 -19  -7  -1    1.00   10.40 
  19  -7   1    2.20    2.40 
 -19  -7  -1  -18.30   16.70 
 -19   7  -1    7.00    3.70 
 -19   7  -1    4.10    2.70 
  19   7   1   11.90    9.70 
 -19   7  -1    8.80    8.80 
  19   7   1    7.80    8.30 
 -21  -7  -1   87.79   19.20 
 -21  -7  -1  112.29    8.40 
 -21  -7  -1   80.99   20.60 
  21  -7   1   93.29   14.40 
 -21  -7  -1  136.29   23.50 
 -21   7  -1  117.99    7.80 
  21   7   1  114.49   17.50 
  21   7   1   91.69   13.20 
  21   7   1  107.99    8.50 
 -21   7  -1  127.69   17.80 
 -21   7  -1  102.49    8.90 
 -23  -7  -1   62.59   20.20 
  23  -7   1   41.50   13.70 
 -23  -7  -1   37.80   23.50 
 -23  -7  -1   67.49    7.10 
 -23  -7  -1   67.79    8.90 
  23  -7   1   55.79    7.20 
  23   7   1   34.60   14.10 
  23   7   1   74.59    7.30 
  23   7   1   53.49   12.90 
 -23   7  -1   56.19    7.80 
 -23   7  -1   71.39    6.60 
  25  -7   1    5.90    3.70 
  25  -7   1   -5.00   20.80 
 -25  -7  -1    3.10    3.40 
  25   7   1   16.00   21.60 
 -25   7  -1    7.30    4.80 
 -25   7  -1    6.20    5.50 
  25   7   1    0.10    5.20 
 -25   7  -1   -0.30   10.00 
  27  -7   1   90.59    8.20 
 -27  -7  -1   84.09    7.60 
 -27  -7  -1   74.09    8.90 
  27   7   1   83.29    7.40 
 -27   7  -1   66.39   14.50 
 -27   7  -1   83.89    7.20 
  28  -8  -1   12.30    3.90 
 -28  -8   1   10.10    4.20 
 -28  -8   1   12.90    3.00 
 -28   8   1    7.80    3.60 
 -28   8   1   15.00    3.40 
 -26  -8   1   18.80    3.20 
  26  -8  -1   15.70    3.90 
 -26  -8   1   19.40    4.90 
 -26   8   1   21.90   13.80 
 -26   8   1   20.30    3.60 
  26   8  -1   20.80    3.70 
 -26   8   1   16.50    4.20 
 -24  -8   1    3.70   19.90 
  24  -8  -1   25.30   14.10 
  24  -8  -1    8.70    3.70 
 -24  -8   1    9.20    5.50 
 -24  -8   1   48.30   22.10 
  24   8  -1    4.00    3.60 
 -24   8   1    7.30   10.50 
  24   8  -1   12.30   16.70 
  24   8  -1   -2.50   12.00 
 -24   8   1    1.50    3.40 
 -24   8   1    5.90    4.90 
  22  -8  -1   82.89   14.40 
  22  -8  -1  126.29    9.30 
 -22  -8   1  109.89    8.60 
 -22  -8   1  102.59   21.90 
 -22   8   1  104.29    8.00 
  22   8  -1  118.39   18.00 
 -22   8   1  123.19    9.60 
  22   8  -1  136.19   20.00 
  22   8  -1  110.49    8.80 
 -20  -8   1   32.40    4.20 
 -20  -8   1    1.40   14.50 
  20  -8  -1   33.70   10.30 
 -20  -8   1   27.10   14.70 
  20   8  -1   28.00    4.10 
  20   8  -1    6.20   16.10 
 -20   8   1   33.60    4.90 
 -20   8   1   34.70    4.60 
 -20   8   1   28.30   10.60 
  20   8  -1   16.80    9.80 
 -18  -8   1   35.90   13.30 
 -18  -8   1   18.50    5.90 
 -18  -8   1   24.10    3.70 
  18  -8  -1   15.80    8.80 
 -18  -8   1   14.00   13.10 
  18  -8  -1   17.80    3.30 
  18   8  -1   11.60   10.30 
  18   8  -1   11.60    8.40 
 -18   8   1   30.50    4.40 
 -18   8   1   20.70    3.90 
 -18   8   1   17.20    9.90 
 -16  -8   1  167.88   19.90 
 -16  -8   1  142.69   20.80 
  16  -8  -1  118.59    8.40 
 -16  -8   1  139.09    8.60 
  16  -8  -1  111.89   13.60 
 -16  -8   1  149.69   12.20 
  16   8  -1  100.59   17.00 
 -16   8   1  134.29    8.00 
  16   8  -1  125.69    9.20 
  16   8  -1  135.99   15.30 
 -16   8   1  155.28    9.30 
  16   8  -1  137.19    8.90 
 -16   8   1  140.59    8.40 
  14  -8  -1   71.69    5.50 
 -14  -8   1   68.39    5.30 
 -14  -8   1  106.79   16.40 
 -14  -8   1   75.79   12.50 
  14  -8  -1   80.89    9.90 
  14   8  -1   65.09    5.40 
 -14   8   1   69.79    5.30 
 -14   8   1   49.70    9.90 
 -14   8   1   68.99    4.90 
  14   8  -1   79.99   11.40 
  14   8  -1   79.29   11.40 
  14   8  -1   69.09    5.80 
 -14   8   1   78.49    5.90 
 -12  -8   1   25.50    7.80 
  12  -8  -1   35.10    5.90 
  12  -8  -1   33.80    3.90 
 -12  -8   1   40.60    6.10 
 -12  -8   1   28.60    8.20 
  12   8  -1   29.70    3.80 
  12   8  -1   28.50    7.80 
  12   8  -1   33.10    3.90 
 -12   8   1   21.70    6.70 
 -12   8   1   27.00    3.50 
  12   8  -1   24.00    6.10 
 -12   8   1   28.20    3.00 
 -10  -8   1 1208.68   57.19 
  10  -8  -1 1229.58   58.39 
  10  -8  -1 1239.18   56.19 
 -10  -8   1 1274.87   61.19 
 -10  -8   1 1194.38   61.39 
 -10   8   1 1165.58   55.39 
  10   8  -1 1142.49   55.99 
  10   8  -1 1226.38   59.19 
 -10   8   1 1097.89   59.59 
 -10   8   1 1245.08   55.89 
 -10   8   1 1187.88   56.49 
  10   8  -1 1185.58   57.29 
  10   8  -1 1187.08   59.89 
  -8  -8   1  489.55   26.70 
   8  -8  -1  552.34   28.20 
   8  -8  -1  549.45   26.00 
  -8  -8   1  568.34   30.40 
  -8  -8   1  551.54   30.70 
   8   8  -1  549.54   25.90 
  -8   8   1  560.54   25.70 
   8   8  -1  517.65   25.70 
  -8   8   1  560.44   25.70 
  -8   8   1  521.45   29.00 
  -8   8   1  543.65   26.00 
   8   8  -1  532.55   28.40 
   8   8  -1  539.45   29.30 
  -6  -8   1    1.50    3.70 
  -6  -8   1    1.30    4.50 
   6  -8  -1    8.90    1.80 
   6  -8  -1    4.70    3.00 
  -6  -8   1    9.20    2.20 
  -6   8   1   15.10    3.20 
  -6   8   1   18.40    5.60 
  -6   8   1    9.20    1.60 
   6   8  -1    6.80    3.50 
   6   8  -1   10.00    1.90 
   4  -8  -1   16.90    4.10 
  -4  -8   1   13.30    4.00 
  -4  -8   1   15.70    4.80 
   4   8  -1   21.20    3.60 
   4   8  -1   14.70    3.50 
  -4   8   1   18.90    4.00 
  -4   8   1   14.50    2.00 
  -4   8   1    1.70    8.30 
  -4   8   1   13.50    3.90 
   4   8  -1   13.50    4.30 
   2  -8  -1  609.54   32.40 
  -2  -8   1  602.54   30.00 
  -2  -8   1  627.64   32.40 
   2  -8  -1  598.84   29.90 
   2  -8  -1  610.64   32.10 
  -2  -8   1  632.24   32.70 
  -2   8   1  575.44   32.20 
  -2   8   1  663.63   30.90 
  -2   8   1  667.63   29.70 
   2   8  -1  654.33   31.90 
   2   8  -1  630.44   30.70 
  -2   8   1  672.03   31.70 
   0  -8  -1   37.80    3.70 
   0  -8   1   46.50    7.20 
   0  -8  -1   21.80    5.00 
   0  -8  -1   26.90    4.80 
   0  -8   1   33.80    3.40 
   0   8  -1   33.70    4.60 
   0   8   1   34.00    5.10 
   0   8  -1   34.10    5.70 
   0   8  -1   38.50    3.30 
   0   8   1   29.40    4.60 
   0   8  -1   35.40    5.20 
  -2  -8  -1  702.63   35.30 
  -2  -8  -1  741.13   38.00 
  -2  -8  -1  764.92   37.90 
   2  -8   1  738.53   35.10 
   2  -8   1  723.13   37.40 
   2  -8   1  758.22   37.20 
   2   8   1  717.63   34.90 
  -2   8  -1  765.02   36.50 
   2   8   1  753.62   36.40 
  -2   8  -1  751.72   34.90 
   2   8   1  789.82   37.40 
  -2   8  -1  740.73   36.80 
   4  -8   1  666.03   31.90 
  -4  -8  -1  672.53   35.40 
   4  -8   1  656.63   33.90 
  -4  -8  -1  691.13   35.20 
  -4  -8  -1  653.83   32.40 
   4   8   1  724.03   34.80 
   4   8   1  656.73   31.70 
  -4   8  -1  699.03   31.80 
  -4   8  -1  681.43   33.50 
   4   8   1  662.53   33.60 
  -4   8  -1  667.53   33.60 
  -6  -8  -1    6.60    2.00 
  -6  -8  -1    9.50    2.30 
  -6  -8  -1   10.00    5.20 
  -6  -8  -1    7.20    3.90 
   6  -8   1   13.90    3.70 
   6  -8   1   11.60    1.90 
  -6   8  -1   11.60    1.70 
  -6   8  -1    7.90    4.20 
   6   8   1   12.90    1.90 
  -6   8  -1    7.40    4.20 
   8  -8   1  128.59    9.70 
  -8  -8  -1  126.19    7.70 
  -8  -8  -1  138.79   17.60 
  -8  -8  -1  128.59   12.20 
  -8  -8  -1  125.79    8.60 
  -8  -8  -1  138.19   12.60 
   8  -8   1  131.69    7.50 
  -8   8  -1  133.79   11.10 
   8   8   1  132.59    7.30 
  -8   8  -1  138.39    7.40 
   8   8   1  134.09   10.60 
   8   8   1  140.49   11.70 
  -8   8  -1  137.59    7.30 
  10  -8   1  233.78   11.80 
  10  -8   1  225.88   14.20 
 -10  -8  -1  236.38   20.60 
 -10  -8  -1  214.68   12.10 
 -10  -8  -1  229.18   13.20 
 -10  -8  -1  227.48   17.90 
 -10  -8  -1  231.68   18.40 
  10   8   1  210.48   15.50 
 -10   8  -1  212.38   16.30 
  10   8   1  220.08   16.80 
  10   8   1  222.88   11.90 
 -10   8  -1  194.58   13.60 
 -10   8  -1  231.68   11.10 
 -12  -8  -1  395.66   28.10 
 -12  -8  -1  388.56   25.40 
  12  -8   1  356.86   21.30 
 -12  -8  -1  407.26   20.40 
  12  -8   1  359.66   18.40 
 -12  -8  -1  350.26   25.50 
 -12   8  -1  377.96   18.10 
  12   8   1  364.96   23.40 
  12   8   1  350.86   18.10 
 -12   8  -1  380.66   18.40 
  12   8   1  366.66   18.50 
 -12   8  -1  319.87   22.70 
  12   8   1  350.96   23.90 
 -12   8  -1  380.56   17.80 
  14  -8   1   13.60    2.30 
 -14  -8  -1   10.90   12.50 
 -14  -8  -1   11.50    8.30 
  14  -8   1   15.90    5.40 
 -14  -8  -1   23.70    3.30 
 -14  -8  -1   18.20    4.50 
 -14  -8  -1   23.70    8.90 
 -14   8  -1   18.70    2.80 
  14   8   1   15.60    6.30 
  14   8   1   14.70    2.90 
  14   8   1   27.50    8.70 
 -14   8  -1   20.50    2.60 
 -14   8  -1   16.50    7.20 
 -16  -8  -1   65.59   13.30 
 -16  -8  -1   87.29   10.20 
 -16  -8  -1   81.49    5.90 
 -16  -8  -1   60.79   18.40 
  16  -8   1   62.79    9.80 
  16  -8   1   63.99    5.70 
 -16  -8  -1   62.69   12.90 
 -16   8  -1   69.99    5.50 
  16   8   1   93.39   13.30 
 -16   8  -1   81.29    5.70 
  16   8   1   82.69    6.50 
 -16   8  -1   86.09    6.60 
  16   8   1   85.99   13.50 
 -18  -8  -1  291.37   18.80 
 -18  -8  -1  297.97   29.10 
 -18  -8  -1  240.98   33.00 
  18  -8   1  270.27   14.70 
 -18  -8  -1  310.07   29.90 
  18  -8   1  217.48   21.80 
 -18  -8  -1  274.57   14.40 
 -18   8  -1  279.27   15.30 
  18   8   1  256.77   22.50 
  18   8   1  255.87   24.50 
 -18   8  -1  275.67   14.00 
 -18   8  -1  223.08   15.90 
 -18   8  -1  229.68   21.30 
  18   8   1  258.47   16.40 
 -20  -8  -1   16.10    3.30 
 -20  -8  -1    8.00    4.00 
 -20  -8  -1    8.70   15.50 
  20  -8   1   15.60    9.80 
 -20  -8  -1   11.20   14.50 
  20   8   1   10.30    9.70 
 -20   8  -1    6.40    8.60 
  20   8   1   13.00    3.50 
  20   8   1    2.50   11.00 
 -20   8  -1   13.80    3.80 
 -20   8  -1   11.90    2.90 
 -22  -8  -1   20.70   17.60 
 -22  -8  -1    1.10    2.90 
  22  -8   1    8.80   11.80 
 -22  -8  -1   -5.40   18.60 
 -22  -8  -1    0.60    3.80 
  22  -8   1    0.90    2.80 
  22   8   1   -9.30   10.20 
 -22   8  -1   -0.60    2.20 
  22   8   1  -14.70   12.00 
  22   8   1    2.10    2.90 
 -22   8  -1    4.80    3.90 
 -24  -8  -1  107.79   36.70 
  24  -8   1   84.39   19.40 
 -24  -8  -1  132.19   10.40 
 -24   8  -1  131.99   16.20 
  24   8   1   96.59   17.90 
  24   8   1  107.59   11.50 
 -24   8  -1   92.19   10.20 
  24   8   1   78.19   20.40 
 -24   8  -1   96.79   11.10 
 -26  -8  -1   64.09    8.10 
  26  -8   1   67.79    7.50 
 -26  -8  -1   54.49    5.80 
 -26   8  -1   50.59    6.10 
  26   8   1   76.39    6.70 
 -26   8  -1   60.69    7.20 
 -27  -9   1   21.40    4.90 
 -27   9   1   19.10    4.20 
 -27   9   1   21.30    3.30 
  25  -9  -1  264.47   14.70 
 -25  -9   1  259.27   15.20 
 -25   9   1  212.98   14.10 
 -25   9   1  207.38   12.80 
  23  -9  -1  142.89   10.00 
  23  -9  -1   84.79   16.70 
 -23  -9   1  153.48   12.40 
 -23  -9   1  157.28   25.60 
 -23   9   1  102.59   17.00 
  23   9  -1  100.49   21.60 
  23   9  -1   98.39   15.40 
  23   9  -1  131.49   10.10 
  21  -9  -1   -5.60    9.80 
  21  -9  -1    1.80    2.90 
 -21  -9   1    0.20    4.00 
 -21  -9   1   -2.70    2.50 
 -21  -9   1   -7.60   16.00 
 -21  -9   1    3.60   17.50 
  21   9  -1  -21.40   12.90 
  21   9  -1   13.30   10.20 
  21   9  -1    2.30    2.90 
 -21   9   1    7.20    3.60 
 -21   9   1    1.10    2.40 
 -19  -9   1   21.40    4.70 
 -19  -9   1   15.00    6.50 
 -19  -9   1   24.30   14.50 
  19  -9  -1   26.00    5.20 
  19  -9  -1   20.60    9.90 
 -19  -9   1   26.50   14.20 
 -19   9   1   24.00    9.90 
 -19   9   1   27.30    3.30 
 -19   9   1   23.20    4.50 
  19   9  -1   16.10   13.10 
  19   9  -1   26.20   10.10 
  19   9  -1   22.00    3.70 
 -17  -9   1   99.09   11.90 
 -17  -9   1  128.49    8.00 
 -17  -9   1  101.19   16.10 
 -17  -9   1  106.89   18.00 
  17  -9  -1  141.59    8.60 
  17  -9  -1  131.69   15.50 
  17   9  -1  129.29   20.20 
  17   9  -1  132.99    8.60 
  17   9  -1  107.99   16.60 
 -17   9   1  116.49    8.80 
 -17   9   1  116.99    7.40 
 -17   9   1  119.49   17.30 
 -17   9   1  124.89    8.00 
  15  -9  -1  134.19    8.80 
 -15  -9   1  157.38   12.40 
 -15  -9   1  136.89   19.50 
  15  -9  -1  143.59   14.00 
 -15  -9   1  164.98   21.60 
  15   9  -1  150.58    9.10 
 -15   9   1  145.69    8.60 
 -15   9   1  148.39    9.20 
  15   9  -1  142.79   18.40 
  15   9  -1  141.49    8.60 
 -15   9   1  145.89    8.00 
 -15   9   1  112.99   15.60 
  15   9  -1  146.59   15.80 
 -13  -9   1   55.19    8.00 
 -13  -9   1   33.70   11.20 
  13  -9  -1   28.60    6.40 
  13  -9  -1   44.80    4.70 
 -13  -9   1   39.80   10.00 
  13   9  -1   43.50    4.80 
 -13   9   1   47.80    4.50 
  13   9  -1   35.90    7.60 
 -13   9   1   23.90    8.30 
 -13   9   1   39.20    3.60 
 -13   9   1   56.49    5.10 
  13   9  -1   25.00    9.20 
  13   9  -1   41.70    4.50 
 -11  -9   1   46.90   10.30 
 -11  -9   1   53.39    6.20 
 -11  -9   1   63.59   11.50 
  11  -9  -1   49.80    7.70 
  11   9  -1   42.60    8.50 
 -11   9   1   66.69    5.10 
  11   9  -1   48.20    9.50 
 -11   9   1   45.00    8.50 
 -11   9   1   65.29    5.30 
  11   9  -1   62.49    5.00 
  11   9  -1   51.89    5.10 
   9  -9  -1  152.18    8.80 
  -9  -9   1  145.29   15.70 
  -9  -9   1  168.48   15.40 
  -9  -9   1  157.08   10.30 
  -9  -9   1  134.39    9.00 
   9  -9  -1  168.98   12.20 
  -9   9   1  139.29   15.10 
  -9   9   1  152.08    8.50 
   9   9  -1  141.99   12.40 
   9   9  -1  151.08    8.70 
  -9   9   1  161.68    8.50 
  -9   9   1  146.49   13.40 
  -7  -9   1  313.37   21.20 
   7  -9  -1  322.37   19.00 
  -7  -9   1  314.77   16.80 
  -7  -9   1  301.47   16.40 
   7  -9  -1  316.27   16.10 
  -7  -9   1  346.77   21.00 
  -7   9   1  284.87   18.90 
  -7   9   1  328.57   15.80 
  -7   9   1  298.17   20.10 
   7   9  -1  315.17   15.90 
   7   9  -1  321.97   18.40 
  -7   9   1  332.17   15.50 
   5  -9  -1   96.89    6.50 
  -5  -9   1  114.39   11.00 
  -5  -9   1  103.19    7.10 
  -5  -9   1  112.29   11.50 
  -5  -9   1   96.59    8.20 
   5  -9  -1  114.49    9.80 
  -5   9   1  106.99   12.10 
  -5   9   1  115.79    9.30 
   5   9  -1  103.89    8.60 
  -5   9   1  107.69    6.20 
   5   9  -1   98.59    9.70 
  -5   9   1  104.09    5.80 
   5   9  -1  104.69    6.30 
  -3  -9   1 1735.33   86.49 
  -3  -9   1 1819.82   86.39 
  -3  -9   1 1717.13   83.39 
   3  -9  -1 1717.63   83.19 
   3  -9  -1 1777.02   85.69 
  -3   9   1 1690.23   86.39 
   3   9  -1 1843.32   85.59 
   3   9  -1 1905.01   84.29 
  -3   9   1 1825.02   82.89 
   3   9  -1 1852.91   82.99 
  -3   9   1 1804.32   82.59 
  -3   9   1 1823.32   85.09 
   1  -9  -1   62.69    8.30 
  -1  -9   1   78.29    5.60 
  -1  -9   1   72.59    8.30 
  -1  -9   1   58.19    9.50 
   1  -9  -1   80.49    5.60 
  -1   9   1   71.49   12.20 
   1   9  -1   81.79    6.70 
   1   9  -1   81.49    7.50 
  -1   9   1   87.39    7.70 
  -1   9   1   79.49    5.00 
   1   9  -1   80.69    5.20 
  -1  -9  -1  129.49   11.80 
  -1  -9  -1  144.49    8.20 
   1  -9   1  140.89    7.90 
   1  -9   1  121.79   11.20 
   1  -9   1  124.69   10.60 
  -1  -9  -1  115.59   10.70 
   1   9   1  143.99    9.50 
  -1   9  -1  132.59   11.70 
   1   9   1  136.59   10.20 
  -1   9  -1  147.69    7.60 
   1   9   1  129.39    7.40 
  -1   9  -1  131.89    9.70 
  -3  -9  -1  168.98   14.00 
   3  -9   1  178.78   12.80 
   3  -9   1  178.28   10.00 
  -3  -9  -1  177.58   10.50 
  -3  -9  -1  183.58   13.80 
  -3   9  -1  186.08   11.90 
   3   9   1  207.18   13.10 
  -3   9  -1  194.28   13.20 
   3   9   1  191.28    9.70 
  -3   9  -1  194.78    9.50 
   3   9   1  187.38   11.80 
  -3   9  -1  186.98    9.80 
   5  -9   1  737.13   36.60 
  -5  -9  -1  691.43   34.80 
   5  -9   1  710.33   34.20 
  -5  -9  -1  717.63   38.50 
  -5  -9  -1  745.03   38.30 
  -5   9  -1  746.33   34.00 
   5   9   1  744.13   37.50 
  -5   9  -1  736.53   36.30 
  -5   9  -1  681.93   36.10 
   5   9   1  700.73   34.00 
  -5   9  -1  738.13   33.70 
   5   9   1  711.03   36.20 
  -7  -9  -1  166.48   14.50 
  -7  -9  -1  162.78   10.00 
   7  -9   1  159.68    8.80 
  -7  -9  -1  136.79    8.90 
  -7  -9  -1  160.08   14.90 
   7  -9   1  151.08   11.50 
  -7   9  -1  168.18    8.40 
  -7   9  -1  169.38    9.90 
   7   9   1  142.89   11.90 
   7   9   1  153.18    8.50 
  -7   9  -1  144.29   12.20 
  -7   9  -1  141.29   12.80 
  -9  -9  -1  360.76   19.70 
  -9  -9  -1  367.06   24.20 
  -9  -9  -1  402.96   25.40 
   9  -9   1  382.36   21.20 
  -9  -9  -1  368.36   18.70 
   9  -9   1  371.16   18.40 
   9   9   1  367.76   21.80 
  -9   9  -1  324.57   22.10 
  -9   9  -1  385.96   18.20 
  -9   9  -1  358.66   21.20 
   9   9   1  346.07   18.10 
  -9   9  -1  390.06   18.10 
  11  -9   1 1558.64   72.49 
 -11  -9  -1 1458.55   71.59 
 -11  -9  -1 1511.55   71.69 
 -11  -9  -1 1672.73   76.69 
 -11   9  -1 1433.66   68.89 
 -11   9  -1 1495.75   69.49 
  11   9   1 1604.74   76.69 
  11   9   1 1485.15   74.59 
 -11   9  -1 1495.45   69.39 
  11   9   1 1419.86   69.39 
 -11   9  -1 1320.17   73.19 
 -13  -9  -1   51.29   12.00 
 -13  -9  -1   71.19    8.30 
 -13  -9  -1   59.79   11.20 
 -13  -9  -1   78.49    6.60 
  13  -9   1   67.19    5.20 
  13  -9   1   61.09    8.20 
  13   9   1   54.99    9.20 
  13   9   1   58.39    5.10 
 -13   9  -1   65.99    4.40 
 -13   9  -1   62.99    5.10 
  13   9   1   57.49    9.70 
  13   9   1   62.99    5.50 
 -15  -9  -1   12.90   10.20 
  15  -9   1    8.70    6.20 
 -15  -9  -1    5.90    4.40 
  15  -9   1   10.30    2.40 
 -15  -9  -1    3.40    9.20 
 -15  -9  -1   11.40    3.50 
 -15   9  -1   10.00    2.80 
 -15   9  -1    9.00    2.30 
 -15   9  -1    8.30    2.00 
  15   9   1   18.00    7.40 
  15   9   1    9.20    2.70 
 -15   9  -1   19.60    7.80 
  15   9   1   19.90    9.80 
 -17  -9  -1  406.76   32.90 
 -17  -9  -1  409.06   23.60 
 -17  -9  -1  358.06   33.10 
  17  -9   1  406.16   20.00 
  17  -9   1  332.47   26.10 
 -17   9  -1  382.26   19.10 
 -17   9  -1  390.66   19.40 
  17   9   1  383.46   29.50 
 -17   9  -1  367.16   20.00 
 -17   9  -1  367.56   25.50 
  17   9   1  394.96   26.80 
  17   9   1  385.46   19.90 
 -19  -9  -1  593.74   43.40 
  19  -9   1  494.05   35.80 
  19  -9   1  620.94   29.00 
 -19  -9  -1  572.84   29.70 
 -19  -9  -1  552.44   44.40 
 -19   9  -1  563.54   27.50 
 -19   9  -1  535.75   32.70 
 -19   9  -1  562.14   28.50 
  19   9   1  589.14   42.30 
  19   9   1  542.25   28.30 
  19   9   1  599.54   36.50 
 -21  -9  -1   13.60   17.70 
 -21  -9  -1    1.70    4.10 
  21  -9   1   -1.60    2.70 
 -21  -9  -1  -23.20   17.20 
  21  -9   1   -2.40   11.60 
  21   9   1    2.40    2.90 
  21   9   1    7.90   10.80 
 -21   9  -1    3.30    3.10 
 -21   9  -1    3.50    2.50 
  21   9   1   -3.20   14.70 
  23  -9   1  105.89    8.60 
  23  -9   1   63.19   20.10 
 -23  -9  -1   67.29   24.40 
 -23  -9  -1  105.79   27.10 
 -23  -9  -1   87.59   11.80 
 -23   9  -1   87.99   12.70 
  23   9   1   85.79   15.70 
  23   9   1   59.49   22.70 
 -23   9  -1   88.19   11.00 
 -25  -9  -1   -0.10    3.90 
  25  -9   1    0.00    3.00 
 -25   9  -1    5.50    3.80 
 -25   9  -1    0.40    2.40 
 -27  -9  -1   78.19    8.80 
  27  -9   1   74.29    7.70 
 -27   9  -1   60.59    7.10 
 -27   9  -1   54.99    5.80 
 -26 -10   1   21.30    4.90 
  26 -10  -1   23.90    4.40 
 -26  10   1   21.00    4.40 
 -24 -10   1   28.30    5.10 
  24 -10  -1   30.10    4.60 
 -24  10   1   21.90    4.30 
 -24  10   1   18.00    3.10 
 -22 -10   1   28.60   21.30 
  22 -10  -1   18.50    4.10 
  22 -10  -1   10.40   15.50 
 -22 -10   1   15.20   20.20 
 -22  10   1   11.50    8.60 
 -22  10   1    8.10    6.10 
  22  10  -1    5.20   18.10 
 -20 -10   1   16.70    5.00 
 -20 -10   1   20.10   14.90 
  20 -10  -1    7.50   10.90 
  20 -10  -1   13.20    4.10 
 -20 -10   1   15.60    7.70 
 -20 -10   1   47.60   18.80 
  20  10  -1   11.50   10.60 
 -20  10   1   25.10    4.80 
  20  10  -1    9.40   17.20 
 -20  10   1    9.10   11.70 
 -18 -10   1   46.90    7.80 
 -18 -10   1   55.29    8.10 
  18 -10  -1   47.90    6.40 
 -18 -10   1   30.90   15.40 
 -18 -10   1   14.60   15.80 
  18  10  -1   -3.10   24.00 
 -18  10   1   57.29    6.80 
 -18  10   1   58.29    5.90 
 -18  10   1   39.20   10.50 
  18  10  -1   30.30   10.30 
 -16 -10   1   10.10   12.30 
  16 -10  -1    8.80    6.80 
 -16 -10   1    7.90    4.50 
 -16 -10   1   21.40   13.80 
 -16 -10   1    0.30    4.50 
  16 -10  -1    2.40    2.30 
  16  10  -1   -0.80    7.30 
 -16  10   1    3.80    3.00 
 -16  10   1    2.40    2.30 
  16  10  -1    7.10   12.10 
 -16  10   1   -0.80    7.90 
  14 -10  -1  186.08   10.60 
  14 -10  -1  168.18   15.70 
 -14 -10   1  154.68   23.60 
 -14 -10   1  213.28   22.70 
 -14 -10   1  176.88   11.40 
 -14 -10   1  175.78   13.60 
 -14  10   1  143.49   17.00 
 -14  10   1  177.58   10.00 
 -14  10   1  175.28   10.40 
  14  10  -1  167.18   16.70 
 -12 -10   1    4.90    9.10 
 -12 -10   1    6.20    3.90 
 -12 -10   1   12.60    9.80 
  12 -10  -1    2.80    2.10 
 -12 -10   1    4.10    3.10 
  12 -10  -1    0.10    5.10 
 -12  10   1    3.90    7.00 
  12  10  -1   -0.80    6.00 
 -12  10   1    6.10    2.50 
  12  10  -1    3.80    2.30 
 -10 -10   1   65.59    8.00 
  10 -10  -1   58.09    5.70 
 -10 -10   1   47.20   10.00 
 -10 -10   1   62.19   12.70 
  10 -10  -1   64.19    9.50 
 -10  10   1   68.39    5.20 
  -8 -10   1  515.25   26.10 
  -8 -10   1  539.95   31.80 
   8 -10  -1  516.05   24.90 
   8 -10  -1  516.65   28.10 
  -8 -10   1  468.55   24.90 
  -8 -10   1  519.95   31.00 
   8  10  -1  540.35   27.60 
  -8  10   1  501.65   28.80 
   8  10  -1  497.95   24.60 
  -8  10   1  519.95   24.40 
  -8  10   1  462.85   25.90 
   8  10  -1  479.85   29.30 
   6 -10  -1   10.50    4.90 
  -6 -10   1    3.80    6.80 
  -6 -10   1    2.00    5.40 
  -6  10   1   -1.90    4.40 
   6  10  -1    6.70    5.10 
   6  10  -1   11.70    4.30 
   4 -10  -1    2.90    4.30 
  -4 -10   1   18.80    6.20 
  -4 -10   1   12.10    5.10 
   4 -10  -1    8.60    2.20 
  -4 -10   1    8.40    2.50 
  -4 -10   1   11.90    2.30 
  -4  10   1    8.50    4.10 
   4  10  -1    6.10    1.90 
  -4  10   1    8.30    2.70 
   4  10  -1    9.10    3.70 
  -4  10   1   10.80    1.70 
  -4  10   1    7.60    2.10 
   4  10  -1    5.40    4.30 
   2 -10  -1  133.09    8.20 
  -2 -10   1  116.99   12.20 
  -2 -10   1  135.49    8.50 
   2 -10  -1  126.29   12.10 
  -2  10   1  135.69    7.60 
  -2  10   1  118.89   10.50 
   2  10  -1  135.69    7.80 
  -2  10   1  137.39    7.40 
   2  10  -1  140.49   10.80 
   2  10  -1  143.69    9.50 
   0 -10   1  366.36   18.60 
   0 -10  -1  384.66   22.60 
   0 -10  -1  364.16   18.80 
   0 -10  -1  315.07   22.60 
   0 -10   1  320.97   22.60 
   0 -10   1  350.26   22.30 
   0  10   1  368.26   21.20 
   0  10  -1  319.77   27.40 
   0  10  -1  386.36   18.10 
   0  10  -1  387.86   20.80 
   0  10   1  387.46   19.80 
   0  10   1  377.96   18.00 
  -2 -10  -1   81.49   11.10 
   2 -10   1   58.39    5.50 
  -2 -10  -1   44.20    8.70 
  -2 -10  -1   47.70    5.00 
   2  10   1   57.79    8.10 
  -2  10  -1   52.79    7.70 
   2  10   1   70.89    4.80 
   2  10   1   53.49    8.40 
  -4 -10  -1   34.80    7.50 
  -4 -10  -1   25.50    4.00 
   4 -10   1   26.40    3.80 
  -4 -10  -1   20.90    3.40 
  -4 -10  -1   31.30    6.80 
   4 -10   1   25.40    5.60 
   4  10   1   20.20    5.50 
  -4  10  -1   28.80    2.90 
  -4  10  -1   21.30    4.80 
  -4  10  -1   30.70    3.60 
   4  10   1   27.40    4.90 
   4  10   1   30.70    3.30 
   6 -10   1   16.20    2.60 
  -6 -10  -1   20.30    3.60 
  -6 -10  -1   17.30    3.00 
  -6 -10  -1   15.70    6.00 
  -6 -10  -1   21.30    7.10 
   6 -10   1   15.80    5.20 
  -6  10  -1   19.30    5.50 
   6  10   1   22.60    3.40 
   6  10   1    9.20    5.70 
  -6  10  -1   22.50    6.00 
   6  10   1    9.60    4.60 
   8 -10   1   23.50    3.70 
  -8 -10  -1   20.80    8.90 
  -8 -10  -1   14.40    7.70 
   8 -10   1   19.70    5.30 
  -8 -10  -1   23.50    3.60 
   8  10   1   31.80    3.80 
   8  10   1   17.70    5.90 
  -8  10  -1   20.00    6.70 
  -8  10  -1   26.70    6.30 
   8  10   1   28.20    8.00 
  10 -10   1   15.90    4.80 
 -10 -10  -1   14.10    8.30 
 -10 -10  -1   11.60    3.10 
 -10 -10  -1   13.80    3.70 
 -10 -10  -1   19.60    8.90 
 -10  10  -1   -0.40    6.10 
  10  10   1   10.00    2.30 
 -10  10  -1   18.50    2.70 
 -10  10  -1    8.00    6.40 
  10  10   1   11.40    5.60 
 -10  10  -1   11.20    2.10 
 -12 -10  -1   26.00    4.90 
 -12 -10  -1   29.00    4.20 
 -12 -10  -1   24.80   10.30 
  12 -10   1   19.30    6.00 
 -12 -10  -1   23.40    8.90 
  12  10   1   35.60    7.80 
 -12  10  -1   17.90    7.30 
 -12  10  -1    7.90    7.70 
 -14 -10  -1   56.39    7.60 
  14 -10   1   70.09   10.10 
  14 -10   1   74.39    6.30 
 -14 -10  -1   83.09   14.40 
 -14 -10  -1   55.89   14.30 
 -14 -10  -1   84.89   10.10 
 -14  10  -1   77.99    6.30 
 -14  10  -1   69.39    5.80 
  14  10   1   45.20    9.80 
 -14  10  -1   55.19    9.50 
 -16 -10  -1   72.19   10.70 
  16 -10   1   45.20    9.90 
 -16 -10  -1   41.70   13.50 
 -16 -10  -1   61.29   16.40 
 -16  10  -1   48.00    4.10 
 -16  10  -1   47.00    8.90 
  16  10   1   53.09   10.70 
 -18 -10  -1   22.40   14.60 
 -18 -10  -1   34.40    7.90 
  18 -10   1   22.40   10.70 
 -18 -10  -1   41.20   17.30 
 -18 -10  -1   34.10    5.60 
  18 -10   1   23.90    3.80 
 -18  10  -1   22.90    3.60 
  18  10   1   17.10   10.00 
  18  10   1    2.80   13.90 
 -18  10  -1   31.10    3.70 
 -18  10  -1   21.40    7.40 
 -18  10  -1   28.90    4.50 
 -18  10  -1   11.70    8.90 
  20 -10   1   14.00   12.50 
 -20 -10  -1   -7.50   17.50 
  20 -10   1   15.70    3.80 
 -20 -10  -1   19.20    5.20 
 -20 -10  -1   27.40   19.40 
  20  10   1   12.20   10.90 
  20  10   1  -12.80   16.80 
 -20  10  -1   23.50    3.20 
 -20  10  -1   25.20    4.60 
 -20  10  -1   15.60    7.60 
  22 -10   1  120.39    9.60 
 -22 -10  -1   46.90   35.70 
 -22 -10  -1   99.19   14.10 
  22  10   1  100.59   23.00 
 -22  10  -1  125.79   13.00 
 -22  10  -1  118.99    7.50 
 -24 -10  -1    8.30    4.40 
  24 -10   1   10.20    3.50 
 -24  10  -1   13.60    2.90 
 -24  10  -1   13.00    4.10 
 -26 -10  -1   34.90    5.60 
  26 -10   1   28.40    4.50 
 -26  10  -1   31.50    4.80 
  25 -11  -1    9.30    3.60 
 -25 -11   1    7.40    4.40 
 -25  11   1    7.30    3.80 
  23 -11  -1   16.40    3.90 
 -23 -11   1   15.70    4.60 
 -23  11   1   21.70    4.30 
 -21 -11   1  248.98   15.20 
 -21  11   1  203.28   15.10 
 -21  11   1  248.68   14.00 
 -21  11   1  198.08   17.30 
 -19 -11   1  388.46   40.40 
 -19 -11   1  385.86   24.90 
  19 -11  -1  372.26   29.70 
 -19 -11   1  390.76   21.30 
 -19 -11   1  356.96   38.80 
 -19  11   1  349.27   23.90 
  19  11  -1  363.16   29.10 
 -19  11   1  385.36   20.10 
 -17 -11   1    0.90    4.00 
 -17 -11   1    5.40    5.60 
 -17 -11   1  -23.60   12.20 
 -17 -11   1    0.80   16.00 
  17 -11  -1   -5.70    8.50 
  17 -11  -1   -0.30    2.70 
 -17  11   1    5.70    3.60 
 -17  11   1    3.30    7.90 
 -17  11   1    1.60    2.60 
  17  11  -1    5.90    9.40 
  15 -11  -1    4.50    2.70 
 -15 -11   1    8.80   13.20 
 -15 -11   1   16.60   21.90 
 -15 -11   1   -1.50    3.60 
 -15 -11   1    6.50    5.10 
 -15  11   1    2.20    8.00 
 -15  11   1    4.50    2.90 
  15  11  -1  -12.30   10.00 
 -15  11   1    2.80    2.50 
  13 -11  -1   92.29   13.80 
 -13 -11   1   92.59   14.70 
 -13 -11   1   79.29    7.60 
 -13 -11   1   88.29   10.20 
 -13 -11   1   58.59   14.40 
  13 -11  -1   82.29    6.70 
 -13  11   1   74.19    6.30 
 -13  11   1   79.39    6.10 
  13  11  -1   90.99   14.20 
  13  11  -1   65.29    6.00 
 -13  11   1   52.19   10.50 
 -11 -11   1  217.98   14.60 
 -11 -11   1  228.18   23.70 
  11 -11  -1  229.78   16.90 
 -11 -11   1  218.38   13.10 
 -11 -11   1  217.28   22.10 
 -11  11   1  219.28   11.60 
 -11  11   1  222.28   11.70 
  11  11  -1  198.68   11.80 
  11  11  -1  171.28   26.50 
  11  11  -1  214.58   17.00 
 -11  11   1  196.58   18.40 
   9 -11  -1  101.09   12.20 
  -9 -11   1  112.19    9.70 
  -9 -11   1  103.99   15.80 
  -9 -11   1  100.09    7.90 
   9 -11  -1  104.19    7.60 
  -9 -11   1   81.09   13.00 
   9  11  -1  116.59   12.10 
  -9  11   1   95.99   13.80 
  -9  11   1  110.19    6.90 
   9  11  -1  100.09    7.00 
  -9  11   1  112.59    6.80 
   9  11  -1   89.79   14.00 
  -7 -11   1  634.14   31.60 
   7 -11  -1  625.54   30.50 
  -7 -11   1  595.24   30.40 
   7 -11  -1  645.04   34.30 
  -7 -11   1  605.04   38.70 
  -7 -11   1  707.43   37.60 
   7  11  -1  582.94   34.70 
   7  11  -1  567.84   30.00 
   7  11  -1  635.74   32.60 
  -7  11   1  628.24   29.60 
  -7  11   1  641.64   29.90 
  -5 -11   1    6.00    2.70 
  -5 -11   1    7.10    3.00 
   5 -11  -1    3.40    2.40 
   5 -11  -1    2.20    5.20 
  -5 -11   1    6.40    6.30 
  -5 -11   1   10.80    7.80 
  -5  11   1    5.90    5.20 
   5  11  -1    1.60    4.30 
   5  11  -1    3.10    5.40 
  -5  11   1    8.00    1.90 
   5  11  -1    4.10    2.10 
  -5  11   1    4.30    2.10 
  -3 -11   1   15.30    6.80 
  -3 -11   1   21.10    8.00 
   3 -11  -1   15.50    2.90 
  -3 -11   1   18.60    3.40 
  -3  11   1   13.40    5.20 
  -3  11   1   21.00    2.90 
  -3  11   1   17.00    2.40 
   3  11  -1   17.20    2.50 
   3  11  -1   20.20    5.60 
   3  11  -1   17.00    4.30 
  -1 -11   1  341.77   17.90 
   1 -11  -1  303.87   27.10 
   1 -11  -1  337.07   17.80 
  -1 -11   1  366.06   24.90 
   1  11  -1  316.57   20.10 
  -1  11   1  341.17   16.90 
  -1  11   1  349.96   20.50 
   1  11  -1  332.67   17.00 
  -1 -11  -1  591.74   42.00 
  -1 -11  -1  647.64   37.70 
   1 -11   1  678.13   36.60 
  -1 -11  -1  685.93   33.00 
   1 -11   1  666.53   33.00 
   1  11   1  695.83   32.00 
  -1  11  -1  671.23   35.00 
  -1  11  -1  689.13   32.10 
   1  11   1  673.93   35.50 
   3 -11   1  375.86   22.70 
  -3 -11  -1  375.06   24.20 
  -3 -11  -1  335.67   18.30 
  -3 -11  -1  384.26   19.30 
   3 -11   1  369.76   18.70 
  -3 -11  -1  341.07   24.60 
  -3  11  -1  365.86   18.10 
   3  11   1  365.06   22.20 
   3  11   1  361.76   18.00 
  -3  11  -1  341.27   21.00 
  -3  11  -1  360.76   17.40 
  -5 -11  -1  296.67   16.10 
  -5 -11  -1  275.97   22.80 
  -5 -11  -1  326.17   22.60 
  -5 -11  -1  319.97   17.20 
   5 -11   1  323.77   16.30 
   5  11   1  330.97   20.60 
  -5  11  -1  317.17   15.20 
   5  11   1  294.67   15.60 
  -5  11  -1  314.17   15.70 
  -5  11  -1  291.37   19.00 
   7 -11   1   27.50    6.50 
   7 -11   1   17.90    3.20 
  -7 -11  -1   39.00    9.90 
  -7 -11  -1    7.10    8.70 
  -7 -11  -1   20.90    3.80 
  -7  11  -1   27.20    7.20 
   7  11   1   23.90    3.00 
   7  11   1   23.80    7.80 
  -7  11  -1   31.10    4.20 
  -7  11  -1   20.50    6.60 
  -7  11  -1   27.50    3.60 
   9 -11   1  213.38   11.60 
   9 -11   1  199.68   15.60 
  -9 -11  -1  196.38   12.10 
  -9 -11  -1  222.78   13.80 
  -9 -11  -1  201.48   21.00 
  -9 -11  -1  193.08   21.50 
  -9  11  -1  175.88   16.50 
   9  11   1  180.48   18.10 
  -9  11  -1  200.88   11.00 
   9  11   1  176.48   10.70 
   9  11   1  206.38   16.10 
  -9  11  -1  164.38   17.90 
  -9  11  -1  221.78   10.90 
  11 -11   1   22.70    6.20 
 -11 -11  -1   27.70    5.10 
 -11 -11  -1   35.70    4.60 
 -11 -11  -1   10.90    8.50 
 -11 -11  -1   32.00   11.30 
  11  11   1   24.10    7.20 
 -11  11  -1   16.00    6.80 
 -11  11  -1   15.70    6.60 
 -11  11  -1   31.70    4.10 
 -11  11  -1   27.50    4.00 
  11  11   1   31.00    3.30 
  11  11   1   23.00   10.30 
  13 -11   1   11.50    7.10 
 -13 -11  -1   12.30    3.80 
  13 -11   1   17.50    3.10 
 -13 -11  -1   22.90   10.00 
 -13 -11  -1   12.30    4.80 
 -13 -11  -1   33.60   13.30 
 -13  11  -1    8.90    2.60 
  13  11   1    5.80   10.20 
 -13  11  -1   16.20    3.20 
 -13  11  -1    8.80    6.70 
 -13  11  -1   10.40    6.80 
  13  11   1   15.00    7.60 
 -15 -11  -1  954.50   47.60 
 -15 -11  -1  999.40   57.09 
 -15 -11  -1  935.41   58.89 
  15 -11   1  860.71   54.59 
 -15 -11  -1  995.90   45.60 
  15 -11   1  955.20   44.60 
 -15  11  -1  847.22   45.70 
 -15  11  -1  912.61   43.90 
 -15  11  -1  882.41   46.60 
 -15  11  -1  895.41   44.10 
  17 -11   1    6.00    3.00 
 -17 -11  -1    5.40   16.00 
 -17 -11  -1   12.40    4.70 
  17 -11   1   13.30   10.40 
 -17 -11  -1    9.40    6.40 
 -17 -11  -1   21.90   15.10 
 -17  11  -1    2.70    5.80 
  17  11   1    1.50    9.90 
 -17  11  -1    7.60    2.80 
 -17  11  -1    5.20    3.30 
 -17  11  -1    8.20    5.30 
 -19 -11  -1   21.50    4.70 
  19 -11   1   12.50    3.60 
 -19 -11  -1   30.60   19.00 
 -19 -11  -1    6.10   20.40 
 -19  11  -1   22.00    4.30 
  19  11   1    2.00   11.30 
 -19  11  -1   20.70    3.50 
 -21 -11  -1   59.29    8.70 
  21 -11   1   77.99    7.80 
  21  11   1   17.20   23.20 
 -21  11  -1   58.59    7.20 
  23 -11   1   56.29    7.10 
 -23 -11  -1   41.70    6.20 
 -23  11  -1   45.10    5.60 
  25 -11   1    2.50    3.40 
 -25 -11  -1    1.70    4.40 
 -25  11  -1    7.90    3.50 
  22 -12  -1    2.00    3.30 
 -22 -12   1    3.40    4.00 
 -22  12   1    7.80    3.60 
 -20 -12   1   -5.70   10.60 
  20 -12  -1    0.50    3.10 
 -20 -12   1    4.50    4.10 
 -20  12   1    0.80    3.20 
  20  12  -1    3.00   18.60 
 -18 -12   1   17.40    6.70 
 -18 -12   1   14.50    5.10 
  18 -12  -1   24.60   14.50 
  18 -12  -1   16.00    4.20 
 -18 -12   1   36.70   22.60 
 -18 -12   1   10.70   26.60 
 -18  12   1   12.80    3.80 
 -18  12   1    9.20    3.10 
 -18  12   1    2.80    6.30 
  18  12  -1    4.90   15.40 
 -18  12   1   11.80    5.70 
 -16 -12   1    3.90    4.60 
 -16 -12   1  -21.30   16.80 
 -16 -12   1    6.10    5.50 
  16 -12  -1    3.90    3.40 
  16 -12  -1   10.70    9.70 
 -16 -12   1  -11.20   14.30 
 -16  12   1    9.20    3.10 
  16  12  -1   11.00   10.70 
  16  12  -1    5.60   13.60 
 -16  12   1   12.00    3.70 
 -16  12   1   12.60    8.50 
  14 -12  -1   69.49    7.00 
  14 -12  -1   51.69   10.60 
 -14 -12   1   44.70    6.20 
 -14 -12   1   33.00   17.00 
 -14  12   1   59.79    6.10 
  14  12  -1   34.60   10.00 
 -14  12   1   71.59    5.90 
  14  12  -1   30.40   12.60 
 -14  12   1   54.99    9.80 
  12 -12  -1  121.49    9.10 
 -12 -12   1  169.38   26.50 
 -12 -12   1  110.09   10.10 
 -12 -12   1  135.19   12.60 
  12 -12  -1  131.89   15.80 
 -12 -12   1   76.89   20.60 
 -12  12   1  115.79   15.30 
 -12  12   1  125.49    8.30 
  12  12  -1  120.79    8.10 
  12  12  -1  120.29   15.50 
  12  12  -1  121.69   18.50 
 -12  12   1  142.99    8.60 
 -10 -12   1    8.00   10.30 
  10 -12  -1   17.80    7.10 
  10 -12  -1   17.80    3.50 
 -10 -12   1   11.50    3.80 
 -10 -12   1   16.90    5.00 
  10  12  -1   11.20    7.20 
 -10  12   1   19.30    3.00 
  10  12  -1   19.00    3.30 
  10  12  -1   18.90    9.30 
 -10  12   1   12.90    8.20 
 -10  12   1   21.90    3.60 
   8 -12  -1   21.90    7.40 
  -8 -12   1   29.80   10.40 
   8 -12  -1   12.10    3.10 
  -8 -12   1   10.40   11.60 
  -8 -12   1    7.50    4.00 
   8  12  -1   15.90    2.90 
  -8  12   1   17.00    7.40 
  -8  12   1   16.70    2.70 
  -8  12   1   20.90    2.80 
   8  12  -1   16.80    7.80 
   8  12  -1   15.00    6.20 
  -6 -12   1  125.49   19.80 
  -6 -12   1  136.29   10.50 
  -6 -12   1  126.99   17.60 
  -6 -12   1  139.19   10.30 
   6 -12  -1  107.59    8.70 
   6 -12  -1  130.89   14.40 
   6  12  -1  150.38   11.90 
   6  12  -1  114.89   17.60 
  -6  12   1  136.99    8.00 
  -6  12   1  127.09    7.40 
   6  12  -1  119.29    8.10 
   4 -12  -1   29.80    7.50 
  -4 -12   1   52.99   10.40 
  -4 -12   1   43.30   17.80 
   4 -12  -1   40.60    5.70 
  -4 -12   1   40.30    6.40 
  -4  12   1   39.20    7.70 
  -4  12   1   41.70    4.70 
  -4  12   1   49.20    4.00 
   4  12  -1   41.00    4.70 
   2 -12  -1  138.29   16.30 
  -2 -12   1  128.29   17.20 
   2 -12  -1  161.18   10.30 
  -2 -12   1  129.19   19.50 
  -2 -12   1  154.28   10.60 
  -2  12   1  123.59   13.40 
   2  12  -1  118.59   13.30 
   2  12  -1  158.48    9.10 
  -2  12   1  153.38    8.90 
   0 -12  -1   61.19   10.00 
   0 -12   1   63.49    6.60 
   0 -12   1   37.60    8.30 
   0 -12  -1   54.09    6.40 
   0  12   1   60.19    5.00 
   0  12  -1   54.09    5.20 
   0  12   1   40.40    7.70 
  -2 -12  -1   21.70    3.90 
   2 -12   1   34.90    7.50 
   2 -12   1   20.10    3.70 
  -2 -12  -1   14.70    7.20 
  -2 -12  -1   27.60   10.50 
   2  12   1   28.00    5.50 
   2  12   1   22.20    6.90 
  -2  12  -1   14.80    5.90 
   4 -12   1   -3.00    5.40 
  -4 -12  -1   -4.70    6.60 
  -4 -12  -1    7.20    9.40 
   4 -12   1    3.60    2.60 
  -4 -12  -1    5.60    3.30 
  -4 -12  -1   10.30    3.00 
   4  12   1    6.00    2.20 
   4  12   1   -0.20    6.20 
  -4  12  -1   -0.90    5.20 
  -4  12  -1    4.10    2.00 
  -4  12  -1    5.20    2.90 
   4  12   1    0.20    5.20 
  -4  12  -1    7.80    9.80 
  -6 -12  -1  499.25   25.90 
  -6 -12  -1  543.75   34.90 
  -6 -12  -1  543.35   33.60 
  -6 -12  -1  543.05   27.30 
   6 -12   1  524.25   30.10 
  -6  12  -1  520.95   25.30 
   6  12   1  495.85   31.70 
  -6  12  -1  512.65   24.70 
   6  12   1  481.95   25.10 
  -8 -12  -1  514.15   33.60 
   8 -12   1  489.95   28.60 
  -8 -12  -1  516.25   26.40 
   8 -12   1  510.15   24.70 
  -8 -12  -1  458.35   24.70 
  -8 -12  -1  463.05   34.70 
  -8  12  -1  476.25   23.80 
  -8  12  -1  484.45   28.60 
   8  12   1  470.55   31.50 
  -8  12  -1  494.25   23.60 
   8  12   1  424.26   23.70 
   8  12   1  528.75   27.90 
 -10 -12  -1  192.78   26.30 
  10 -12   1  173.58   16.80 
 -10 -12  -1  204.98   12.80 
  10 -12   1  201.28   12.30 
 -10 -12  -1  220.08   14.70 
 -10 -12  -1  230.98   24.20 
 -10  12  -1  215.58   12.10 
 -10  12  -1  187.98   16.20 
  10  12   1  165.88   17.20 
 -10  12  -1  208.78   11.10 
  10  12   1  191.48   19.60 
 -12 -12  -1   60.49   16.40 
 -12 -12  -1   83.29   10.60 
 -12 -12  -1   58.59   26.10 
  12 -12   1   55.19   10.30 
 -12  12  -1   47.20    9.40 
  12  12   1   44.20   12.40 
  12  12   1   54.59   10.00 
 -12  12  -1   54.19    8.00 
 -14 -12  -1   16.90   13.30 
  14 -12   1    0.20    2.80 
 -14 -12  -1    2.30   15.10 
  14 -12   1   10.90    8.90 
 -14 -12  -1    3.80    3.80 
 -14  12  -1   -1.70    4.40 
 -14  12  -1    2.60    2.60 
  14  12   1   11.30    8.70 
 -14  12  -1    0.90    4.30 
 -14  12  -1    5.80    2.90 
 -16 -12  -1  133.29   11.60 
 -16 -12  -1  126.69   14.30 
  16 -12   1  159.48   10.30 
 -16  12  -1  140.19    9.20 
 -16  12  -1  150.58    9.50 
 -18 -12  -1    8.80    4.60 
 -18 -12  -1   57.79   25.60 
 -18 -12  -1   23.30   20.60 
  18 -12   1   20.70    4.20 
  18 -12   1   35.60   15.00 
 -18 -12  -1   37.10    7.90 
 -18  12  -1   20.80    4.00 
  18  12   1   18.40   17.10 
  18  12   1    5.40   13.90 
 -18  12  -1   17.80    3.50 
  20 -12   1  288.37   16.80 
 -20 -12  -1  225.18   15.80 
  20  12   1  226.98   31.40 
 -20  12  -1  242.78   14.50 
 -22 -12  -1   63.49    8.30 
  22 -12   1   51.29    6.70 
 -22  12  -1   43.00    5.40 
 -21 -13   1    1.00    3.90 
  21 -13  -1    3.90    3.20 
 -21  13   1    5.90    3.20 
  19 -13  -1    3.90    3.60 
 -19 -13   1    2.00    4.30 
 -19 -13   1  -13.70    7.40 
 -19  13   1    8.20    3.40 
  19  13  -1   27.10   24.10 
 -17 -13   1  146.59   14.30 
 -17 -13   1  117.99   24.30 
 -17 -13   1  125.19   13.40 
  17 -13  -1  104.29   18.10 
 -17 -13   1  100.29   26.20 
 -17  13   1  130.99    9.80 
  17  13  -1  124.09   19.90 
 -17  13   1  156.68   12.20 
 -15 -13   1   88.59   21.10 
 -15 -13   1  111.39   10.30 
 -15 -13   1  116.49   12.70 
  15 -13  -1  121.19    9.20 
 -15 -13   1   87.39   21.80 
  15 -13  -1  107.39   14.80 
 -15  13   1  108.59    7.90 
  15  13  -1   80.49   13.40 
 -15  13   1  111.99    8.10 
  13 -13  -1   27.20    4.40 
 -13 -13   1   25.20    6.60 
 -13 -13   1   27.60    4.90 
 -13 -13   1   13.00   14.70 
 -13 -13   1   27.90   17.20 
  13 -13  -1   28.60    9.60 
  13  13  -1   22.60    3.60 
 -13  13   1   21.50    7.80 
  13  13  -1   17.30   12.30 
  13  13  -1   34.00   10.30 
 -13  13   1   26.40    3.80 
 -13  13   1   20.90    3.50 
 -13  13   1   12.20    8.50 
 -11 -13   1   46.70   13.80 
 -11 -13   1   41.30    9.50 
 -11 -13   1   36.10    5.10 
 -11 -13   1   50.99   17.10 
  11 -13  -1   33.00    9.10 
 -11  13   1   33.50    5.10 
  11  13  -1   38.00    5.00 
  11  13  -1   27.20   11.50 
 -11  13   1   24.40    8.60 
  11  13  -1   47.30    9.40 
 -11  13   1   40.30    5.00 
  -9 -13   1   23.30   13.80 
  -9 -13   1   18.00   14.40 
   9 -13  -1   15.60    4.10 
   9 -13  -1    2.20    8.00 
  -9 -13   1   14.70    5.20 
  -9 -13   1   20.90    4.50 
   9  13  -1   13.10    9.90 
   9  13  -1   15.90    3.70 
  -9  13   1   18.30    3.10 
  -9  13   1   20.50    3.40 
  -9  13   1   15.60    8.70 
   9  13  -1    8.20    9.20 
  -7 -13   1    7.10    4.20 
  -7 -13   1   13.10   13.40 
   7 -13  -1    6.30    3.10 
   7 -13  -1   10.90    7.50 
  -7 -13   1   15.70    9.60 
  -7 -13   1    7.00    3.60 
  -7  13   1   12.40    2.30 
   7  13  -1    4.60    2.40 
  -7  13   1    5.80    2.40 
   7  13  -1    6.80    7.40 
  -7  13   1    7.70    7.60 
  -5 -13   1  291.97   16.90 
  -5 -13   1  260.47   28.70 
   5 -13  -1  235.88   21.20 
  -5 -13   1  280.27   25.20 
   5 -13  -1  291.27   15.80 
   5  13  -1  277.07   20.30 
  -5  13   1  249.08   20.00 
   5  13  -1  259.37   14.50 
  -5  13   1  272.07   14.60 
   3 -13  -1  423.96   22.10 
  -3 -13   1  462.85   22.80 
   3 -13  -1  400.06   27.70 
  -3 -13   1  434.56   29.40 
  -3 -13   1  362.16   31.90 
  -3  13   1  415.26   20.60 
  -3  13   1  389.36   25.50 
   3  13  -1  397.06   25.40 
   3  13  -1  383.46   20.70 
   1 -13  -1  126.89   16.70 
  -1 -13   1  131.99   17.10 
  -1 -13   1  137.99    9.90 
   1 -13  -1  135.39    9.90 
   1  13  -1  113.99    8.10 
   1  13  -1  129.59   13.60 
  -1  13   1  121.29    8.00 
  -1  13   1   98.79   13.30 
  -1 -13  -1   14.30    3.80 
  -1 -13  -1    9.50    8.20 
   1 -13   1   22.50    8.70 
   1 -13   1   17.90    3.80 
   1  13   1   15.00    2.60 
   1  13   1   19.60    7.10 
  -1  13  -1   18.80    2.80 
  -1  13  -1   17.80    6.60 
  -3 -13  -1   16.80    4.40 
   3 -13   1   21.10    8.10 
  -3 -13  -1   -1.00   11.20 
  -3 -13  -1    5.20   10.00 
   3 -13   1   16.30    3.80 
  -3  13  -1   20.50    3.30 
  -3  13  -1   23.80    7.10 
   3  13   1   19.00    7.70 
  -5 -13  -1  150.38   10.30 
   5 -13   1  134.69   17.10 
   5 -13   1  154.18   10.60 
  -5 -13  -1  165.88   20.80 
  -5 -13  -1  174.98   12.30 
  -5  13  -1  126.09   10.50 
   5  13   1  113.99   13.70 
   5  13   1  147.89   16.20 
   5  13   1  147.29    9.10 
  -5  13  -1  154.18   15.60 
  -7 -13  -1   -6.60   12.60 
   7 -13   1    2.80    2.90 
  -7 -13  -1    3.70    3.20 
  -7 -13  -1    2.80   10.50 
  -7 -13  -1    5.10    4.20 
   7 -13   1   -5.50    7.00 
   7  13   1   18.10    8.60 
   7  13   1   -2.00    7.00 
  -7  13  -1    1.10    7.60 
  -7  13  -1    9.10    2.60 
  -7  13  -1   16.00    7.20 
  -9 -13  -1   67.89   17.00 
  -9 -13  -1   80.99   17.10 
   9 -13   1   74.99    7.50 
  -9 -13  -1   60.69    7.80 
   9 -13   1   60.19   10.20 
  -9 -13  -1   87.39   10.20 
  -9  13  -1   74.19    5.70 
  -9  13  -1   61.29    9.90 
   9  13   1   64.89    5.80 
  -9  13  -1   81.89    6.30 
   9  13   1   55.69    9.50 
  -9  13  -1   85.49   11.40 
  11 -13   1    4.90    8.10 
 -11 -13  -1   -4.00   15.20 
 -11 -13  -1   -2.50    3.70 
 -11 -13  -1    9.90   13.00 
 -11  13  -1   -0.50    4.40 
 -11  13  -1    8.50    4.60 
 -11  13  -1    3.90    2.60 
 -11  13  -1    2.50    2.50 
  11  13   1  -11.50   10.20 
 -13 -13  -1   57.79   18.80 
  13 -13   1  105.79    8.50 
 -13 -13  -1   81.49    9.30 
  13 -13   1   86.19   12.80 
 -13 -13  -1  127.09   20.40 
 -13 -13  -1   91.59   12.10 
 -13  13  -1   89.29    7.20 
  13  13   1   78.59   12.30 
 -13  13  -1   83.89    6.90 
  15 -13   1   14.70    3.70 
 -15 -13  -1   10.80    5.70 
  15 -13   1   16.40   11.70 
 -15 -13  -1   16.50   17.40 
 -15 -13  -1   23.20    5.20 
 -15 -13  -1   10.30   19.20 
  15  13   1  -10.80   11.00 
 -15  13  -1   19.00    3.70 
  15  13   1    9.80   14.50 
 -15  13  -1   13.50    3.10 
 -17 -13  -1  158.98   30.80 
 -17 -13  -1  176.68   31.10 
 -17 -13  -1  136.89   12.90 
 -17 -13  -1  125.69   14.60 
  17  13   1  109.09   19.80 
 -17  13  -1  112.49   10.70 
 -17  13  -1  115.39   10.90 
  19 -13   1   72.09    8.00 
 -19 -13  -1   63.19    9.00 
 -19  13  -1   71.09    6.80 
  19  13   1   73.69   23.00 
  21 -13   1   -1.40    2.90 
 -21 -13  -1   -4.40    3.80 
 -21  13  -1    1.00    2.90 
  20 -14  -1    6.20    3.50 
 -20 -14   1   -8.30    6.00 
 -20  14   1    5.30    3.20 
 -18 -14   1   49.10    8.90 
 -18 -14   1   65.19    8.80 
  18  14  -1   48.60   20.00 
 -18  14   1   60.29    6.10 
  16 -14  -1  183.68   12.00 
 -16 -14   1  161.28   13.10 
 -16 -14   1  155.58   21.10 
 -16  14   1  165.68   10.40 
 -16  14   1  161.88   10.30 
  14 -14  -1   86.79    8.50 
 -14 -14   1   63.79    8.50 
 -14 -14   1   68.99    9.40 
 -14 -14   1   91.69   22.60 
 -14 -14   1   68.89   24.30 
  14 -14  -1   73.19   13.70 
 -14  14   1   71.59    6.60 
 -14  14   1   78.39    6.70 
  14  14  -1   59.39   15.40 
  12 -14  -1   29.00    4.60 
  12 -14  -1   28.00   11.10 
 -12 -14   1   44.20    7.60 
 -12 -14   1   14.20   16.80 
 -12 -14   1  -18.70   20.10 
  12  14  -1   20.50   12.40 
 -12  14   1   29.00    4.00 
 -12  14   1   21.60    5.40 
  12  14  -1   24.90    4.10 
 -10 -14   1  455.25   24.70 
 -10 -14   1  436.76   43.80 
  10 -14  -1  495.45   30.80 
 -10 -14   1  465.95   38.50 
  10  14  -1  491.25   32.80 
 -10  14   1  461.15   23.10 
  10  14  -1  452.65   23.60 
 -10  14   1  497.05   27.60 
 -10  14   1  460.55   23.50 
   8 -14  -1   93.09   13.10 
  -8 -14   1  110.69   18.90 
  -8 -14   1  128.99   11.70 
  -8 -14   1  127.09   21.50 
   8 -14  -1  113.79    9.40 
  -8  14   1   92.39    7.50 
  -8  14   1   82.89   12.30 
   8  14  -1  102.89   16.80 
   8  14  -1  103.09    7.60 
  -6 -14   1  -25.20   20.30 
   6 -14  -1   -4.90    8.80 
  -6 -14   1    4.60   11.60 
   6  14  -1    9.30    8.50 
  -6  14   1    4.10    2.50 
   6  14  -1    6.80    2.70 
  -6  14   1    3.50    8.50 
   4 -14  -1   99.59    9.50 
  -4 -14   1   83.79   18.30 
  -4 -14   1   83.89   14.60 
  -4 -14   1  121.99   10.80 
   4 -14  -1  120.99   25.40 
   4  14  -1  106.79    7.70 
  -4  14   1  100.19   15.10 
   4  14  -1  122.59   14.70 
  -4  14   1  108.09    7.50 
  -2 -14   1  130.99   10.70 
   2 -14  -1   96.09   15.30 
  -2 -14   1   89.99   16.30 
   2 -14  -1  124.79   10.20 
  -2  14   1  115.19    7.80 
  -2  14   1   96.69   14.70 
   2  14  -1  108.19    7.80 
   2  14  -1  117.79   14.50 
   0 -14   1  108.09   15.10 
   0 -14   1  122.69   10.10 
   0 -14  -1  133.59   10.40 
   0 -14  -1   81.99   15.80 
   0  14   1  120.29    7.90 
   0  14   1  121.89   14.80 
   0  14  -1  107.49   13.90 
   0  14  -1  120.69    8.10 
   2 -14   1  330.57   18.40 
  -2 -14  -1  350.36   19.20 
  -2 -14  -1  306.97   43.20 
   2 -14   1  310.07   25.10 
   2  14   1  304.77   16.60 
  -2  14  -1  312.27   16.80 
  -2  14  -1  326.17   21.90 
   2  14   1  304.07   22.40 
   4 -14   1  204.38   28.60 
  -4 -14  -1  216.88   23.60 
   4 -14   1  213.98   13.30 
  -4 -14  -1  202.58   14.20 
   4  14   1  203.18   18.70 
   4  14   1  182.88   11.20 
  -4  14  -1  195.28   11.50 
  -4  14  -1  185.28   17.00 
  -6 -14  -1   62.39    8.10 
  -6 -14  -1   63.59   14.70 
   6 -14   1   55.79   10.70 
   6  14   1   67.49    5.80 
  -6  14  -1   69.79    6.10 
  -6  14  -1   58.19    9.60 
   6  14   1   69.99   11.80 
  -8 -14  -1   17.80   16.60 
   8 -14   1   34.10    9.80 
  -8 -14  -1   45.40    6.60 
  -8 -14  -1   39.30    6.70 
  -8 -14  -1   61.69   15.30 
   8 -14   1   33.90    4.90 
   8  14   1   30.50   10.90 
  -8  14  -1   37.30    5.00 
  -8  14  -1   25.60    6.00 
  -8  14  -1   27.10    5.90 
   8  14   1   30.50    4.60 
 -10 -14  -1   67.29   10.40 
  10 -14   1   49.30   10.90 
 -10 -14  -1   40.10   15.80 
 -10 -14  -1   41.60   19.20 
 -10 -14  -1   67.19    7.90 
 -10  14  -1   63.69    6.00 
  10  14   1   48.30   13.20 
 -10  14  -1   50.89    4.90 
  10  14   1   40.20    5.20 
 -12 -14  -1  409.96   38.10 
  12 -14   1  383.76   29.40 
 -12 -14  -1  435.86   43.30 
 -12 -14  -1  358.76   22.10 
  12 -14   1  437.36   21.60 
 -12 -14  -1  397.76   24.30 
  12  14   1  357.06   31.80 
 -12  14  -1  418.56   20.30 
 -12  14  -1  356.66   19.70 
 -14 -14  -1   22.70   18.20 
 -14 -14  -1  -31.20   22.40 
  14 -14   1   29.20   13.10 
  14 -14   1   19.30    4.30 
 -14 -14  -1   28.40    6.40 
 -14 -14  -1   13.00    6.50 
 -14  14  -1   22.60    4.00 
  14  14   1   19.80   14.50 
 -14  14  -1   22.10    3.80 
 -16 -14  -1   46.20    9.40 
 -16 -14  -1   59.89    9.10 
 -16  14  -1   67.79    5.90 
 -16  14  -1   68.09    6.40 
  16  14   1   56.79   17.60 
 -18 -14  -1    0.00    4.30 
 -18 -14  -1   -0.80   11.80 
  18 -14   1    0.10    3.20 
 -18  14  -1    4.40    3.00 
 -18  14  -1    2.90    2.70 
  20 -14   1   17.40    4.00 
 -20  14  -1   10.40    3.30 
 -17 -15   1   15.90    8.30 
  17 -15  -1   16.10    4.10 
 -17  15   1   22.70    3.50 
 -15 -15   1   -3.00    4.30 
 -15 -15   1    4.50    6.30 
  15  15  -1   10.30   15.60 
 -15  15   1    2.30    3.00 
 -15  15   1    5.10    2.80 
  13 -15  -1   21.70    5.10 
 -13 -15   1   19.10    5.50 
 -13 -15   1   18.80    7.50 
 -13  15   1   24.30    4.20 
 -13  15   1   23.70    3.60 
  13  15  -1    5.60   13.30 
 -11 -15   1  -19.60   25.20 
  11 -15  -1   -2.10    3.40 
 -11 -15   1    1.90    5.50 
  11 -15  -1   -4.00   11.90 
 -11 -15   1    4.50   17.00 
 -11  15   1    3.30    2.80 
  11  15  -1    0.00   11.40 
  -9 -15   1   23.00    6.40 
  -9 -15   1   48.60   16.90 
   9 -15  -1    9.40   11.90 
  -9 -15   1    7.60   25.60 
  -9  15   1   24.30    3.70 
  -9  15   1   20.20    6.40 
   9  15  -1   26.80   11.40 
   9  15  -1   30.50    3.90 
  -9  15   1   20.90    5.60 
  -7 -15   1   11.10    5.70 
   7 -15  -1  -19.40   10.60 
  -7 -15   1    0.30   13.90 
  -7 -15   1    2.80   20.70 
   5 -15  -1   80.09    9.20 
  -5 -15   1   79.59   10.70 
  -5 -15   1   48.40   15.20 
   5 -15  -1   48.50   12.50 
   5  15  -1   60.39    6.50 
  -5  15   1   59.89   11.60 
   5  15  -1   53.29   11.60 
  -5  15   1   77.59    6.80 
   3 -15  -1   39.70    5.90 
   3 -15  -1   34.90   11.30 
  -3 -15   1   35.60    6.00 
  -3 -15   1   37.80   12.80 
   3  15  -1   41.30   10.00 
  -3  15   1   51.79   10.60 
  -3  15   1   47.80    5.60 
   3  15  -1   51.89    5.60 
   1 -15  -1   32.00   11.90 
  -1 -15   1   36.60   11.90 
  -1 -15   1   38.40    6.10 
  -1  15   1   37.70    5.20 
  -1  15   1   29.70    9.70 
   1  15  -1   41.50    5.30 
   1  15  -1   41.10    9.30 
  -1 -15  -1   63.39   14.70 
   1 -15   1   88.99    9.50 
   1 -15   1   64.69   13.20 
   1  15   1   85.39    6.90 
  -1  15  -1   74.69   11.00 
  -1  15  -1   84.19    7.20 
   3 -15   1    4.00    3.80 
  -3 -15  -1  -12.00   12.10 
   3 -15   1    5.50   10.50 
  -3 -15  -1    6.40    4.70 
   3  15   1    7.30    8.60 
  -3  15  -1    2.50    2.60 
  -3  15  -1    9.80    7.90 
   3  15   1    3.20    2.60 
   5 -15   1    4.50    3.80 
  -5 -15  -1  -13.70   12.10 
  -5 -15  -1    3.60    4.80 
   5 -15   1   -7.30   10.10 
   5  15   1   -1.40    2.60 
  -5  15  -1   -2.20    6.60 
   5  15   1   -2.10    9.50 
  -5  15  -1   -8.70    7.30 
  -5  15  -1    2.50    2.80 
   7 -15   1    8.20    4.10 
   7 -15   1   -4.70   10.70 
  -7 -15  -1   13.40   14.60 
  -7 -15  -1   12.90    5.90 
   7  15   1   11.90    3.10 
   7  15   1   -5.10   13.80 
  -7  15  -1    7.40    3.10 
  -9 -15  -1   10.70    4.40 
  -9 -15  -1  -11.60   16.80 
   9 -15   1    0.60   12.80 
  -9 -15  -1   44.90   23.30 
   9 -15   1    3.30    3.80 
  -9 -15  -1    1.40    4.90 
  -9  15  -1    5.40    2.90 
   9  15   1    9.10    2.90 
   9  15   1   -1.10   11.40 
 -11 -15  -1   16.80    6.30 
  11 -15   1   18.20    4.30 
 -11 -15  -1   -7.60   23.50 
  11 -15   1    6.00   13.50 
 -11 -15  -1    7.70   18.30 
  11  15   1   20.60   13.10 
 -11  15  -1   18.90    3.50 
 -13 -15  -1  101.29   10.70 
 -13  15  -1  118.39    8.30 
 -13  15  -1  106.89    7.70 
  13  15   1   95.99   17.30 
 -15 -15  -1   32.70    7.90 
  15 -15   1   34.10    5.10 
 -15 -15  -1   28.70    6.10 
 -15  15  -1   30.50    4.00 
 -15  15  -1   37.70    5.50 
  17 -15   1  107.09    8.70 
 -17  15  -1   85.89    6.90 
 -17  15  -1   85.49    7.10 
 -16 -16   1    2.60   12.30 
 -16 -16   1   15.90    4.80 
  16 -16  -1    8.60    3.70 
 -16  16   1   15.80    3.20 
 -14 -16   1  262.27   18.60 
 -14  16   1  260.87   14.40 
  12 -16  -1  183.38   12.10 
 -12 -16   1  149.99   14.70 
  12  16  -1  155.18   23.60 
 -12  16   1  145.49   10.10 
 -10 -16   1   11.70    8.30 
  10  16  -1   -3.20   11.70 
 -10  16   1    1.90    2.70 
  -8 -16   1   15.00    5.90 
  -8  16   1   11.00    3.50 
   8  16  -1    3.90   10.60 
   8  16  -1    9.60    3.10 
  -6 -16   1  296.67   19.20 
   6 -16  -1  301.97   17.30 
   6 -16  -1  255.27   28.50 
  -6 -16   1  305.77   34.30 
  -6  16   1  264.77   15.20 
   6  16  -1  283.27   23.40 
   6  16  -1  262.67   16.00 
  -6  16   1  236.28   16.60 
   4 -16  -1  197.78   25.10 
  -4 -16   1  200.58   14.50 
   4 -16  -1  176.98   13.00 
  -4  16   1  157.58   10.60 
  -4  16   1  176.58   17.80 
   4  16  -1  166.48   18.70 
   4  16  -1  160.78   10.50 
  -2 -16   1   27.00    5.90 
   2 -16  -1   22.30    5.10 
   2  16  -1   19.40    3.40 
  -2  16   1   26.20    3.80 
   2  16  -1   33.50    9.50 
  -2  16   1   16.70    9.40 
   0 -16  -1  175.68   13.30 
   0 -16  -1  146.69   25.80 
   0 -16   1  163.38   26.10 
   0 -16   1  178.28   13.30 
   0  16   1  148.59   10.10 
   0  16  -1  148.79   10.20 
   0  16   1  175.08   18.70 
   0  16  -1  163.38   17.40 
  -2 -16  -1  -15.40   25.30 
  -2 -16  -1   -1.60    4.30 
   2 -16   1    7.20    4.30 
  -2  16  -1    7.90   10.90 
  -2  16  -1    0.60    2.80 
   2  16   1    4.50    2.70 
   2  16   1    4.30    9.30 
  -2  16  -1   12.60    7.60 
   4 -16   1   40.30    5.80 
  -4 -16  -1   35.20    6.40 
   4 -16   1   30.00   13.10 
  -4 -16  -1   27.50   15.60 
   4  16   1   44.00    5.40 
   4  16   1   42.90   11.10 
  -4  16  -1   43.60    5.70 
   6 -16   1  177.08   12.30 
   6 -16   1  126.89   17.70 
  -6 -16  -1  174.78   14.40 
  -6 -16  -1  135.69   22.10 
   6  16   1  148.29   20.10 
  -6  16  -1  150.98   10.40 
  -8 -16  -1  313.07   20.20 
   8 -16   1  338.67   18.20 
   8  16   1  317.57   26.10 
  -8  16  -1  274.47   16.20 
   8  16   1  280.87   16.90 
 -10 -16  -1    7.90    7.00 
 -10  16  -1    6.00    3.10 
  10  16   1   18.60   12.90 
  12 -16   1    8.60    3.90 
 -12 -16  -1    4.60    5.60 
 -12 -16  -1    9.00    4.70 
  12  16   1   15.20   14.10 
 -12  16  -1    9.80    3.20 
 -14 -16  -1    8.30    6.70 
  14 -16   1    3.20    3.80 
 -14 -16  -1    1.00    6.50 
 -14  16  -1    5.30    2.90 
  11 -17  -1   23.60    5.10 
 -11 -17   1    7.60    6.70 
 -11  17   1   19.70    3.70 
   9 -17  -1   -1.70    3.90 
  -9 -17   1   -3.40    5.50 
  -9  17   1    1.90    2.90 
   9  17  -1  -18.00   13.70 
  -7 -17   1   97.89   11.90 
   7  17  -1   81.69    6.60 
   7  17  -1   81.09   16.50 
  -7  17   1   84.59    7.10 
  -5 -17   1   74.59   10.30 
   5 -17  -1   69.39    9.20 
  -5  17   1   48.10    6.10 
   5  17  -1   56.39    6.10 
   5  17  -1   75.29   16.50 
   3 -17  -1   -1.70    9.00 
  -3 -17   1   17.10    9.90 
   3  17  -1    7.60    3.20 
  -3  17   1    6.70    3.00 
   3  17  -1    1.40    9.20 
   1 -17  -1   45.00    8.00 
  -1 -17   1   49.90    8.50 
  -1  17   1   45.20   10.20 
   1  17  -1   44.30    5.70 
  -1  17   1   45.20    5.50 
   1  17  -1   45.30    8.60 
  -1 -17  -1  131.09   13.90 
   1 -17   1  103.59   14.50 
   1  17   1   92.89    7.70 
  -1  17  -1  102.59    7.90 
   3  17   1   20.60   11.00 
   3  17   1   17.80    3.60 
  -3  17  -1   18.20    3.70 
   5 -17   1   24.10    5.40 
  -5 -17  -1   16.80    6.30 
   5  17   1    8.40   16.20 
   5  17   1   19.40    3.50 
  -5  17  -1   17.70    3.50 
  -7 -17  -1    1.10    5.20 
   7 -17   1    6.30    4.00 
   7  17   1    1.10   13.30 
  -7  17  -1    1.90    3.00 
   9 -17   1    0.90    4.10 
  -9 -17  -1   12.60    6.00 
   9  17   1    1.30   18.90 
  -9  17  -1    8.20    3.20 
  11 -17   1   20.90    4.80 
 -11 -17  -1   19.20    6.70 
 -11  17  -1   23.00    3.90 
  -8 -18   1   47.70    9.70 
   8 -18  -1   52.19    7.90 
  -8  18   1   47.40    5.70 
  -6 -18   1   -0.40    5.10 
   6  18  -1   10.20    2.80 
  -6  18   1    5.90    3.00 
   4 -18  -1   -4.00    4.20 
  -4 -18   1   -4.00    5.00 
  -4  18   1    0.60    2.70 
   4  18  -1    2.10    4.30 
   2 -18  -1    3.50    4.80 
  -2 -18   1    2.60    5.00 
  -2  18   1   -2.60    2.70 
   2  18  -1   -1.90    2.80 
   0 -18  -1   -3.40    4.70 
   0 -18   1    1.70    4.70 
   0  18   1   -1.30    2.70 
   0  18  -1    0.20    2.70 
  -2 -18  -1   24.70    6.10 
   2 -18   1   27.60    5.70 
  -2  18  -1   22.80    3.90 
   2  18   1   20.20    3.80 
  -4 -18  -1  150.88   13.50 
   4 -18   1  149.69   11.40 
   4  18   1  119.29    9.10 
  -4  18  -1  135.69    9.20 
  -6 -18  -1    4.30    5.20 
  -6  18  -1    0.80    2.90 
  -8 -18  -1  -10.20    8.50 
   8 -18   1   -0.60    4.00 
  -8  18  -1    1.60    2.80 
  30   0  -2   14.50    3.50 
  30   0  -2    4.90    4.20 
 -30   0   2   12.90    4.00 
 -28   0   2  271.67   35.80 
 -28   0   2  322.87   16.70 
  28   0  -2  341.77   18.20 
  28   0  -2  323.57   18.80 
 -26   0   2 1031.70   48.30 
  26   0  -2 1027.80   49.50 
  26   0  -2 1095.19   58.59 
 -26   0   2  990.40   60.99 
  26   0  -2  992.80   48.10 
 -26   0   2  962.20   49.60 
  26   0  -2 1002.30   49.30 
  24   0  -2  138.89    9.60 
 -24   0   2  109.49   10.00 
  24   0  -2  144.79   19.00 
  24   0  -2  136.09    9.30 
 -24   0   2  129.59    8.40 
  22   0  -2  495.35   30.30 
 -22   0   2  464.25   22.80 
  22   0  -2  452.05   23.40 
  22   0  -2  460.65   23.40 
 -22   0   2  398.66   23.60 
 -22   0   2  466.35   33.80 
  20   0  -2  798.12   38.00 
  20   0  -2  877.81   43.70 
 -20   0   2  793.12   46.30 
 -20   0   2  753.52   45.80 
  20   0  -2  755.52   37.90 
 -20   0   2  729.13   37.50 
  18   0  -2 2076.69   93.99 
 -18   0   2 1980.50   95.69 
  18   0  -2 1846.82   89.19 
  18   0  -2 1976.80   89.39 
 -18   0   2 1859.11   95.79 
 -18   0   2 1764.72   88.89 
  16   0  -2   45.60    4.30 
  16   0  -2   50.29    4.30 
 -16   0   2   36.10    7.80 
 -16   0   2   44.20    4.20 
 -16   0   2   56.79    9.60 
  16   0  -2   62.09    8.40 
 -14   0   2 2104.09  102.69 
  14   0  -2 2375.46  105.79 
  14   0  -2 1959.40  102.59 
  14   0  -2 2314.07  102.79 
 -14   0   2 2274.87  106.89 
 -14   0   2 2344.47  103.79 
 -14   0   2 2193.18  107.39 
 -12   0   2  687.23   37.70 
  12   0  -2  767.62   34.70 
  12   0  -2  773.42   37.00 
 -12   0   2  759.02   35.90 
 -12   0   2  674.93   38.20 
 -10   0   2    1.00    2.60 
  10   0  -2    1.50    2.10 
  10   0  -2    4.40    1.10 
 -10   0   2    5.30    3.80 
  -8   0   2  175.98   11.30 
  -8   0   2  164.08   10.60 
   8   0  -2  184.58   10.20 
  -6   0   2  983.20   47.50 
   6   0  -2  993.40   46.60 
  -2   0   2 2391.56  100.69 
   2   0  -2 1985.80  100.39 
  -4   0  -2  144.39    7.50 
  -4   0  -2  137.39    7.80 
   4   0   2  141.89    7.60 
  -6   0  -2 1514.75   70.79 
  -6   0  -2 1510.65   71.29 
   6   0   2 1611.74   71.19 
   6   0   2 1455.45   69.99 
  -8   0  -2 3652.53  170.18 
  -8   0  -2 3738.73  170.98 
   8   0   2 3790.12  170.58 
   8   0   2 3568.04  169.08 
 -10   0  -2 1260.17   61.79 
  10   0   2 1294.87   61.29 
  10   0   2 1289.17   59.19 
 -10   0  -2 1265.67   60.79 
  12   0   2  560.34   29.20 
 -12   0  -2  552.74   30.10 
 -14   0  -2 5804.72  271.07 
 -14   0  -2 6063.19  274.27 
  14   0   2 5912.51  271.37 
 -14   0  -2 5659.53  271.07 
 -14   0  -2 6015.50  275.67 
  14   0   2 6013.30  274.67 
 -16   0  -2 2906.71  141.79 
  16   0   2 3125.79  142.09 
 -16   0  -2 3166.08  145.79 
  16   0   2 3187.98  146.29 
 -16   0  -2 3076.59  147.49 
 -16   0  -2 2993.30  141.69 
 -18   0  -2  173.98   17.80 
 -18   0  -2  169.68   10.60 
 -18   0  -2  199.78   16.60 
  18   0   2  189.18   17.70 
 -18   0  -2  172.78   10.30 
  20   0   2   26.90    4.40 
 -20   0  -2   24.60    3.40 
  20   0   2   32.20    9.30 
 -20   0  -2   17.20    9.60 
 -20   0  -2   22.20    3.80 
 -20   0  -2   24.20    8.90 
  20   0   2   21.00    3.50 
  22   0   2   -0.40    3.00 
  22   0   2   -3.50    7.70 
 -22   0  -2    3.80    2.70 
 -22   0  -2    4.20   11.20 
  22   0   2    2.50    2.50 
 -22   0  -2    2.70   10.20 
 -24   0  -2  354.56   18.60 
 -24   0  -2  345.07   33.30 
  24   0   2  409.76   31.00 
  24   0   2  355.66   19.90 
 -24   0  -2  344.07   19.80 
 -24   0  -2  355.86   38.70 
  26   0   2  165.38   11.70 
 -26   0  -2  135.49   22.60 
  26   0   2  171.48   11.30 
  26   0   2  159.28   25.90 
  26   0   2  118.09   18.70 
 -26   0  -2  133.49   11.50 
 -26   0  -2  171.98    9.70 
 -28   0  -2  430.96   41.40 
  28   0   2  446.66   25.30 
  28   0   2  514.85   30.10 
 -28   0  -2  471.25   23.20 
  30   0   2   90.69   10.30 
 -30   0  -2   87.89    7.50 
  30   0   2   75.69    8.30 
 -30   0  -2   92.19    8.90 
 -31  -1   2   25.30    4.70 
  31  -1  -2   35.00    4.30 
  31   1  -2   33.90    4.50 
 -31   1   2   26.80    4.90 
  29  -1  -2  157.98   11.30 
  29  -1  -2  157.48   11.40 
 -29  -1   2  138.89   11.80 
 -29  -1   2  192.48   29.00 
 -29   1   2  161.38    9.50 
 -29   1   2  166.48   12.00 
  29   1  -2  166.58   10.90 
  29   1  -2  148.59   11.60 
 -29   1   2  183.08   34.30 
 -27  -1   2  154.18    9.70 
  27  -1  -2  140.69   10.50 
 -27  -1   2  134.29   11.40 
  27  -1  -2  133.89   10.30 
 -27  -1   2   93.19   25.60 
 -27  -1   2  195.18   30.30 
  27  -1  -2  105.19   18.00 
  27   1  -2  145.09   10.40 
  27   1  -2  180.98   26.90 
  27   1  -2  131.39   19.50 
 -27   1   2  128.09   21.40 
  27   1  -2  136.29   10.40 
 -27   1   2  138.39   11.20 
 -27   1   2  143.79    9.20 
  25  -1  -2  260.77   25.20 
 -25  -1   2  255.27   32.00 
  25  -1  -2  281.27   15.80 
 -25  -1   2  269.27   14.10 
 -25  -1   2  237.08   29.60 
  25  -1  -2  274.17   15.80 
  25   1  -2  288.87   15.60 
 -25   1   2  249.28   16.10 
  25   1  -2  266.77   15.90 
 -25   1   2  278.27   15.00 
  25   1  -2  247.78   14.20 
  25   1  -2  306.67   25.90 
 -25   1   2  264.47   30.30 
 -25   1   2  283.47   29.70 
  23  -1  -2   10.50    3.40 
 -23  -1   2   30.90   13.40 
  23  -1  -2   22.20    9.10 
 -23  -1   2   23.70    5.00 
 -23  -1   2   14.40   12.60 
  23  -1  -2   15.30    3.40 
 -23  -1   2   21.60    3.10 
  23   1  -2   15.50    3.40 
 -23   1   2   16.50   11.70 
  23   1  -2   15.80    9.30 
  23   1  -2   11.10    4.80 
 -23   1   2   13.80    4.80 
 -23   1   2   17.80   11.40 
 -23   1   2   24.90    4.60 
 -21  -1   2  361.66   29.00 
 -21  -1   2  362.46   18.20 
  21  -1  -2  360.86   25.10 
 -21  -1   2  328.07   19.40 
  21  -1  -2  370.86   19.10 
  21  -1  -2  350.26   19.00 
 -21  -1   2  389.16   30.50 
 -21   1   2  372.26   19.30 
 -21   1   2  362.66   27.90 
  21   1  -2  364.06   19.20 
  21   1  -2  377.76   19.10 
  21   1  -2  372.76   25.50 
 -21   1   2  329.97   28.00 
 -21   1   2  342.07   18.80 
 -19  -1   2  549.25   28.00 
  19  -1  -2  628.84   33.70 
 -19  -1   2  597.04   37.00 
 -19  -1   2  562.04   35.90 
  19  -1  -2  596.94   28.60 
  19   1  -2  619.84   33.90 
  19   1  -2  587.14   29.30 
 -19   1   2  575.24   36.50 
 -19   1   2  515.55   28.40 
  19   1  -2  556.34   28.40 
 -19   1   2  621.04   38.30 
  17  -1  -2  372.36   19.80 
 -17  -1   2  375.36   27.60 
 -17  -1   2  369.96   19.40 
  17  -1  -2  421.36   23.90 
 -17  -1   2  398.06   26.40 
  17  -1  -2  412.46   19.90 
  17   1  -2  430.96   24.50 
 -17   1   2  415.16   26.30 
 -17   1   2  360.66   19.80 
  17   1  -2  422.56   20.10 
 -17   1   2  398.76   26.00 
  17   1  -2  389.36   19.90 
  15  -1  -2 1104.59   50.89 
 -15  -1   2 1092.59   55.69 
  15  -1  -2 1174.88   54.19 
 -15  -1   2 1083.59   51.49 
 -15  -1   2 1050.19   55.89 
 -15   1   2 1076.79   56.09 
  15   1  -2 1140.59   54.39 
 -15   1   2 1127.89   55.49 
 -15   1   2  953.00   50.79 
  15   1  -2 1002.50   50.79 
  15   1  -2 1134.89   51.09 
 -13  -1   2 1406.46   70.79 
 -13  -1   2 1457.65   67.69 
  13  -1  -2 1462.25   67.09 
  13  -1  -2 1539.65   69.69 
 -13  -1   2 1466.35   71.59 
  13   1  -2 1508.05   67.79 
 -13   1   2 1432.36   71.39 
  13   1  -2 1341.97   66.99 
 -13   1   2 1441.16   70.59 
 -13   1   2 1327.87   66.99 
  13   1  -2 1515.05   69.99 
  11  -1  -2 2419.66  107.39 
 -11  -1   2 2292.47  108.39 
 -11  -1   2 2370.06  106.99 
  11  -1  -2 2294.97  105.49 
 -11   1   2 2105.69  107.89 
  11   1  -2 2319.17  105.69 
 -11   1   2 2149.98  108.59 
  11   1  -2 2361.06  107.79 
  -9  -1   2  700.23   34.50 
   9  -1  -2  653.03   31.50 
   9  -1  -2  701.03   32.90 
  -9  -1   2  644.34   31.80 
  -9  -1   2  673.43   33.80 
  -9   1   2  656.83   33.50 
  -9   1   2  674.83   34.20 
   9   1  -2  668.53   31.60 
   9   1  -2  695.33   33.40 
   7  -1  -2  275.87   13.90 
  -7  -1   2  272.07   15.60 
  -7  -1   2  310.17   16.60 
   7  -1  -2  310.07   15.00 
  -7   1   2  307.67   16.30 
   7   1  -2  297.27   15.50 
   7   1  -2  283.87   14.10 
   5  -1  -2    6.00    1.50 
   5   1  -2    7.50    1.90 
  -5   1   2   10.70    2.80 
  -5   1   2    4.90    2.50 
   3  -1  -2 2292.47  107.89 
  -3  -1   2 2069.49  107.99 
  -3   1   2 2380.26  108.19 
  -3   1   2 2565.04  108.39 
   3   1  -2 2424.56  108.09 
   1  -1  -2  943.81   42.10 
  -1  -1   2  973.30   41.90 
  -1  -1   2  827.42   41.90 
   1   1  -2  848.32   41.90 
   1   1  -2  998.70   42.00 
  -1   1   2  860.61   41.90 
  -5  -1  -2  439.46   21.20 
  -5  -1  -2  425.76   21.60 
   5   1   2  428.96   21.40 
  -5   1  -2  431.76   21.40 
  -5   1  -2  453.45   20.80 
  -7  -1  -2 9021.10  414.36 
   9  -1   2 1006.30   47.70 
   9  -1   2 1026.00   49.40 
  -9  -1  -2 1003.70   49.40 
  -9  -1  -2 1046.50   50.09 
  -9   1  -2 1042.70   50.09 
   9   1   2 1008.30   47.90 
   9   1   2 1032.10   49.70 
  -9   1  -2 1070.39   49.00 
  11  -1   2  189.88   12.30 
  11  -1   2  204.68    9.90 
 -11  -1  -2  192.58   13.20 
 -11  -1  -2  184.18   12.40 
 -11   1  -2  202.98   13.10 
  11   1   2  193.38   10.20 
 -11   1  -2  199.18   11.90 
  11   1   2  201.98   16.40 
 -11   1  -2  191.78    9.80 
 -13  -1  -2  576.34   27.00 
  13  -1   2  577.94   26.90 
 -13  -1  -2  575.74   30.10 
 -13  -1  -2  542.25   31.10 
  13  -1   2  574.64   30.00 
  13   1   2  583.74   30.40 
 -13   1  -2  518.15   26.70 
 -13   1  -2  583.74   28.40 
 -13   1  -2  543.15   30.80 
 -13   1  -2  566.84   29.30 
  13   1   2  556.64   27.10 
 -15  -1  -2   92.89    5.60 
 -15  -1  -2  100.09   12.20 
  15  -1   2   92.39   10.40 
 -15  -1  -2   86.99   11.20 
  15  -1   2   87.19    6.00 
 -15  -1  -2   82.39    6.00 
  15  -1   2   80.79    6.40 
  15   1   2   85.19    6.20 
 -15   1  -2  100.39   14.40 
 -15   1  -2   89.29    6.10 
  15   1   2   90.89   10.60 
 -15   1  -2   92.09    6.00 
  15   1   2   93.99    6.30 
 -15   1  -2   91.69    9.80 
 -17  -1  -2    9.70    2.10 
  17  -1   2    4.90    2.50 
  17  -1   2    5.00    2.00 
 -17  -1  -2    8.00    2.60 
 -17  -1  -2    4.90    6.00 
  17  -1   2   -1.10    4.70 
 -17  -1  -2    4.00    6.40 
  17   1   2    6.20    5.20 
  17   1   2    5.90    2.50 
 -17   1  -2   10.60    7.20 
  17   1   2    9.20    2.50 
 -17   1  -2    2.00    2.40 
 -17   1  -2    5.10    5.40 
  19  -1   2  270.97   14.60 
 -19  -1  -2  279.77   22.40 
 -19  -1  -2  257.57   21.80 
  19  -1   2  280.87   20.80 
 -19  -1  -2  249.38   14.00 
 -19  -1  -2  285.17   14.90 
 -19   1  -2  265.87   22.80 
 -19   1  -2  267.57   19.90 
  19   1   2  272.37   20.70 
 -19   1  -2  264.27   14.50 
 -19   1  -2  263.67   14.50 
  19   1   2  279.57   14.90 
 -21  -1  -2  330.97   28.00 
 -21  -1  -2  322.97   18.10 
 -21  -1  -2  326.57   27.40 
 -21  -1  -2  329.27   17.00 
  21  -1   2  350.56   17.90 
  21  -1   2  364.56   25.70 
 -21   1  -2  317.57   24.50 
  21   1   2  292.57   17.70 
 -21   1  -2  339.67   17.90 
 -21   1  -2  323.17   17.60 
  21   1   2  336.17   18.00 
  21   1   2  374.16   26.00 
  23  -1   2  549.05   46.90 
 -23  -1  -2  555.04   38.70 
  23  -1   2  554.74   28.10 
 -23  -1  -2  502.75   39.00 
 -23  -1  -2  542.05   26.90 
 -23   1  -2  563.14   35.50 
 -23   1  -2  564.54   27.90 
  23   1   2  560.74   28.20 
 -23   1  -2  511.95   38.90 
  23   1   2  587.84   44.10 
 -23   1  -2  544.85   28.00 
  23   1   2  532.25   30.30 
 -25  -1  -2  162.78    9.00 
 -25  -1  -2  140.59   11.30 
  25  -1   2  125.59   10.60 
  25  -1   2  160.58   24.10 
 -25  -1  -2  149.09   22.90 
  25  -1   2  166.68   11.20 
 -25  -1  -2  122.89   20.40 
  25   1   2  173.68   11.10 
  25   1   2  153.58   10.90 
 -25   1  -2  159.88   10.10 
  25   1   2  128.69   17.90 
 -25   1  -2  129.99   11.00 
 -25   1  -2  117.69   21.10 
  25   1   2  162.28   24.10 
 -27  -1  -2   32.50   18.10 
  27  -1   2   55.59    9.10 
  27  -1   2   53.69    7.30 
  27  -1   2   36.50   15.40 
 -27  -1  -2   60.29    8.30 
  27   1   2   41.40    5.50 
  27   1   2   36.40   14.90 
  27   1   2   32.60   16.90 
 -27   1  -2   59.99    6.40 
 -27   1  -2   45.20    6.00 
  27   1   2   60.89    9.30 
 -27   1  -2   21.20   17.30 
 -29  -1  -2   41.70    5.90 
 -29  -1  -2   66.69    7.80 
 -29  -1  -2   24.50   20.30 
  29  -1   2   38.90    6.10 
  29  -1   2   54.59    7.10 
 -29   1  -2   57.39    5.40 
 -29   1  -2   37.10    5.70 
  29   1   2   58.39    8.00 
 -29   1  -2   67.39    6.50 
 -29   1  -2   41.10   18.90 
 -30  -2   2   19.90    5.00 
  30  -2  -2   22.70    4.50 
 -30   2   2   20.80    3.80 
 -30   2   2   16.50    4.60 
  30   2  -2   14.70    3.90 
  28  -2  -2   -0.70    3.20 
 -28  -2   2   -2.60    4.10 
  28  -2  -2   -2.20    3.40 
 -28  -2   2  -40.30   18.40 
 -28   2   2    2.40    3.90 
 -28   2   2    5.10    3.00 
 -28   2   2    0.20   16.20 
  28   2  -2    2.50    5.10 
  28   2  -2    0.00    3.10 
  26  -2  -2   26.00   11.40 
  26  -2  -2   48.00    6.90 
 -26  -2   2   49.90   18.70 
 -26  -2   2   41.40    6.00 
  26  -2  -2   42.70    6.30 
  26   2  -2   37.40   12.30 
  26   2  -2   30.00   12.40 
 -26   2   2   51.49   17.20 
 -26   2   2   46.90    5.90 
 -26   2   2   32.60    5.30 
  26   2  -2   50.09    6.40 
  26   2  -2   49.40    7.00 
  24  -2  -2  935.11   50.89 
 -24  -2   2  841.12   55.39 
  24  -2  -2  856.91   42.90 
 -24  -2   2  872.11   41.80 
 -24  -2   2  872.01   55.09 
 -24  -2   2  799.92   43.20 
 -24   2   2  859.61   42.60 
 -24   2   2  897.21   53.99 
 -24   2   2  769.02   57.29 
 -24   2   2  852.01   42.90 
  24   2  -2  959.10   42.90 
  24   2  -2  911.41   43.10 
  24   2  -2  965.80   51.59 
  24   2  -2  859.21   50.09 
  22  -2  -2  847.52   40.10 
  22  -2  -2  813.22   40.10 
 -22  -2   2  803.62   51.09 
 -22  -2   2  748.43   38.70 
  22  -2  -2  871.01   46.60 
 -22   2   2  808.82   47.30 
  22   2  -2  792.32   39.00 
  22   2  -2  852.81   40.20 
  22   2  -2  828.62   40.00 
 -22   2   2  772.22   39.80 
 -22   2   2  856.61   49.80 
  22   2  -2  870.61   47.00 
 -20  -2   2   23.00   10.70 
  20  -2  -2   36.10    4.70 
  20  -2  -2   33.30    4.50 
 -20  -2   2   18.90   10.40 
  20  -2  -2   25.70    6.90 
 -20   2   2   10.70    9.70 
  20   2  -2   31.40    4.90 
 -20   2   2   43.80   10.10 
 -20   2   2   27.50    3.80 
  20   2  -2   36.20    4.90 
 -20   2   2   24.10    4.00 
  20   2  -2   46.00    9.00 
 -18  -2   2    2.70    7.50 
  18  -2  -2   10.30    3.00 
 -18  -2   2   13.80    2.20 
  18  -2  -2    6.90    5.40 
  18   2  -2   12.40    7.80 
  18   2  -2   13.40    3.00 
 -18   2   2   13.70    7.50 
 -18   2   2   21.40    3.60 
  18   2  -2   10.30    2.50 
 -18   2   2    9.90    7.90 
 -16  -2   2  929.21   44.00 
  16  -2  -2  938.41   43.00 
  16  -2  -2  979.20   46.60 
  16  -2  -2  819.62   42.80 
 -16  -2   2  924.71   48.90 
 -16  -2   2  911.51   49.00 
  16   2  -2  853.51   43.00 
 -16   2   2  923.01   48.70 
  16   2  -2  967.50   43.40 
  16   2  -2  964.70   47.20 
 -16   2   2  905.31   47.60 
 -16   2   2  805.92   43.00 
  14  -2  -2  427.76   22.50 
 -14  -2   2  472.35   27.70 
  14  -2  -2  519.65   25.50 
 -14  -2   2  485.15   23.60 
  14  -2  -2  475.65   22.60 
 -14  -2   2  458.65   27.20 
 -14   2   2  423.56   22.70 
  14   2  -2  430.56   22.60 
  14   2  -2  496.55   23.00 
 -14   2   2  460.05   26.60 
  14   2  -2  491.65   26.30 
 -14   2   2  473.95   27.70 
  12  -2  -2  360.46   19.10 
 -12  -2   2  393.96   21.70 
 -12  -2   2  356.26   20.90 
  12  -2  -2  388.26   17.30 
 -12  -2   2  344.67   17.90 
 -12   2   2  315.17   17.10 
 -12   2   2  314.27   20.10 
  12   2  -2  362.06   20.20 
 -12   2   2  375.86   21.50 
  12   2  -2  313.57   17.10 
  12   2  -2  355.46   17.40 
  10  -2  -2 2836.72  123.89 
 -10  -2   2 2608.94  124.99 
 -10  -2   2 2848.22  125.89 
  10  -2  -2 2618.54  122.29 
 -10  -2   2 2551.24  122.79 
  10   2  -2 2768.42  124.69 
  10   2  -2 2640.34  122.59 
 -10   2   2 2703.23  125.29 
 -10   2   2 2371.96  124.29 
  -8  -2   2 1085.29   51.39 
   8  -2  -2 1084.19   49.70 
  -8  -2   2 1003.60   50.49 
   8  -2  -2  986.00   48.50 
   8   2  -2 1041.30   50.39 
  -8   2   2 1139.19   51.19 
   8   2  -2 1012.90   48.80 
  -6  -2   2   89.69    6.50 
   6  -2  -2   93.69    4.70 
  -6  -2   2   80.49    5.00 
   6  -2  -2   93.49    5.60 
  -6   2   2   82.39    6.30 
   6   2  -2   98.59    6.40 
  -6   2   2  105.89    7.10 
  -4  -2   2 4951.00  238.68 
   4  -2  -2 5206.38  238.78 
  -4   2   2 5340.67  238.78 
   4   2  -2 5147.69  238.68 
  -4   2   2 5334.97  239.28 
  -2  -2  -2 2011.00   98.09 
  -2  -2  -2 2217.18   98.19 
   2  -2   2 2138.39   97.49 
   2  -2   2 2165.88   97.39 
   2   2   2 2147.59   98.09 
  -2   2  -2 2153.98   97.59 
   2   2   2 2046.60   98.09 
  -6  -2  -2  250.17   13.50 
   6  -2   2  226.28   11.40 
   6  -2   2  254.37   12.40 
  -6  -2  -2  252.07   13.10 
   6   2   2  229.48   11.80 
  -6   2  -2  252.97   12.00 
  -6   2  -2  239.98   13.00 
   6   2   2  234.48   13.00 
  -8  -2  -2  195.48   10.60 
   8  -2   2  168.98    8.30 
  -8  -2  -2  169.08   11.00 
   8  -2   2  161.78    9.70 
   8   2   2  170.38   10.50 
   8   2   2  163.18    8.80 
  -8   2  -2  161.48   10.80 
  -8   2  -2  175.18    9.30 
  10  -2   2 3163.48  144.09 
 -10  -2  -2 3083.69  144.59 
 -10  -2  -2 3160.08  145.39 
 -10  -2  -2 2841.82  142.69 
  10  -2   2 2944.51  142.19 
 -10   2  -2 3263.97  143.49 
  10   2   2 3262.57  144.89 
  10   2   2 3127.99  142.69 
 -10   2  -2 3047.50  144.99 
 -12  -2  -2 4976.80  221.28 
 -12  -2  -2 4687.23  220.18 
  12  -2   2 5001.10  219.88 
 -12  -2  -2 4555.24  217.58 
  12  -2   2 4508.95  217.18 
 -12   2  -2 4458.25  220.58 
 -12   2  -2 4978.10  218.88 
 -12   2  -2 4531.55  217.38 
  12   2   2 4935.21  220.48 
 -14  -2  -2  519.95   28.90 
 -14  -2  -2  480.45   25.30 
 -14  -2  -2  528.95   24.50 
  14  -2   2  518.45   28.10 
 -14  -2  -2  523.15   29.90 
  14  -2   2  516.25   24.80 
  14   2   2  511.15   25.20 
 -14   2  -2  505.55   24.70 
  14   2   2  481.85   25.00 
  14   2   2  547.45   29.00 
 -14   2  -2  493.65   29.30 
 -14   2  -2  510.25   24.90 
 -14   2  -2  583.24   27.30 
 -16  -2  -2   39.10    9.80 
  16  -2   2   36.10    6.90 
 -16  -2  -2   45.40    8.10 
 -16  -2  -2   41.70    3.40 
 -16  -2  -2   41.50    4.50 
  16  -2   2   46.10    4.10 
  16   2   2   39.80    4.60 
 -16   2  -2   48.50    6.70 
 -16   2  -2   42.00    8.50 
 -16   2  -2   43.80    4.10 
 -16   2  -2   41.40    4.60 
  16   2   2   31.70    6.50 
  18  -2   2  822.72   38.40 
  18  -2   2  829.52   43.90 
 -18  -2  -2  835.42   46.10 
 -18  -2  -2  749.13   37.70 
 -18  -2  -2  740.03   38.50 
 -18   2  -2  795.02   38.20 
 -18   2  -2  820.52   41.70 
  18   2   2  852.91   44.40 
 -18   2  -2  786.52   45.20 
  18   2   2  811.42   38.90 
 -18   2  -2  776.22   38.50 
 -20  -2  -2  751.22   44.20 
 -20  -2  -2  678.13   34.00 
  20  -2   2  735.83   35.00 
 -20  -2  -2  738.63   44.30 
 -20  -2  -2  671.83   35.10 
  20  -2   2  802.92   42.20 
  20   2   2  779.52   42.30 
 -20   2  -2  671.23   35.00 
 -20   2  -2  639.04   42.70 
 -20   2  -2  740.53   41.10 
  20   2   2  651.23   35.00 
  20   2   2  755.12   35.40 
 -20   2  -2  733.93   34.80 
 -22  -2  -2    8.40   12.10 
  22  -2   2    2.40    2.50 
 -22  -2  -2   -8.90   15.40 
 -22  -2  -2  -10.50   11.40 
 -22  -2  -2    3.50    2.00 
 -22  -2  -2    1.80    4.00 
  22  -2   2    5.20    8.30 
  22   2   2   10.10    9.60 
 -22   2  -2    0.50    9.10 
 -22   2  -2    4.10    3.20 
  22   2   2   -4.80    8.90 
  22   2   2    0.80    2.90 
  22   2   2    1.70    2.60 
 -22   2  -2  -17.90   10.20 
 -22   2  -2    6.00    3.10 
 -24  -2  -2   83.29   18.30 
  24  -2   2   79.49    8.70 
 -24  -2  -2   91.59    9.30 
 -24  -2  -2  104.79   18.70 
  24  -2   2  127.79   18.40 
  24  -2   2  109.29    8.70 
 -24  -2  -2   96.39    6.30 
 -24   2  -2  111.69    8.30 
 -24   2  -2  102.09    8.80 
 -24   2  -2  101.59   18.40 
  24   2   2  109.19    8.70 
  24   2   2  141.29   20.90 
  24   2   2   87.59   14.70 
 -26  -2  -2   21.00   21.10 
  26  -2   2   63.59    7.40 
 -26  -2  -2   44.30   18.00 
  26  -2   2   55.59   15.70 
 -26  -2  -2   59.09    8.60 
  26   2   2   62.69    7.40 
  26   2   2   42.70   14.00 
 -26   2  -2   45.30   16.20 
 -26   2  -2   58.79    7.90 
 -26   2  -2   71.69    6.80 
  26   2   2   58.19    7.30 
  26   2   2   44.00   14.40 
 -28  -2  -2  -17.70   19.20 
 -28  -2  -2   -0.80    3.80 
 -28  -2  -2    4.50    4.10 
 -28   2  -2   -3.10    3.10 
 -28   2  -2   -3.70   15.50 
  28   2   2   -4.50    3.60 
  28   2   2    0.00    3.10 
 -28   2  -2    2.50    2.70 
  30  -2   2   23.00    4.10 
 -30  -2  -2   32.50    5.30 
 -30  -2  -2   17.40    4.20 
  30   2   2   18.20    5.30 
  30   2   2   13.10    6.20 
  29  -3  -2  279.27   17.90 
 -29  -3   2  343.37   18.60 
  29  -3  -2  318.77   18.10 
  29   3  -2  336.77   17.70 
 -29   3   2  300.37   16.90 
 -29   3   2  328.67   18.20 
 -29   3   2  326.47   33.60 
  27  -3  -2  139.49   19.40 
 -27  -3   2  151.18   12.40 
 -27  -3   2  152.48   24.20 
 -27  -3   2   88.89   22.80 
  27  -3  -2  114.99   13.20 
  27  -3  -2  150.28   10.40 
  27   3  -2  144.19   10.90 
  27   3  -2  149.49   19.70 
 -27   3   2  144.29   10.80 
 -27   3   2  149.09   10.80 
 -27   3   2  163.28   22.10 
  27   3  -2  116.09   11.70 
 -25  -3   2   35.80    5.60 
  25  -3  -2   37.50   11.30 
  25  -3  -2   47.10    6.50 
  25  -3  -2   45.50    6.10 
 -25  -3   2   34.00   17.00 
 -25  -3   2   76.99   25.40 
 -25  -3   2   28.10   17.40 
  25   3  -2   23.30   11.30 
  25   3  -2   44.00   12.10 
 -25   3   2   35.10    5.40 
  25   3  -2   31.90    4.70 
  25   3  -2   39.40    6.00 
 -25   3   2   41.50   15.30 
 -25   3   2   45.30    5.70 
  23  -3  -2    3.70    2.90 
  23  -3  -2   -1.50    3.10 
 -23  -3   2  -10.90   14.20 
  23  -3  -2   12.70   12.10 
 -23  -3   2   11.30    4.80 
  23   3  -2    8.50    3.40 
  23   3  -2    1.30    3.10 
  23   3  -2    5.10    2.40 
 -23   3   2    7.40    3.60 
 -23   3   2    8.70    3.80 
 -23   3   2    2.30   11.50 
 -23   3   2   -5.40   11.60 
 -21  -3   2   62.69   14.50 
  21  -3  -2   79.59   11.60 
 -21  -3   2   66.39   14.70 
  21  -3  -2   59.19    6.30 
  21  -3  -2   74.09    6.30 
 -21  -3   2   64.69    7.60 
  21   3  -2   67.09    6.50 
  21   3  -2   90.99   12.50 
  21   3  -2   63.39    5.40 
 -21   3   2   79.59   15.00 
  21   3  -2   68.09    6.50 
 -21   3   2   65.19    7.00 
 -21   3   2   62.19   11.20 
 -21   3   2   61.39    6.50 
 -19  -3   2  182.38   20.70 
 -19  -3   2  163.38   20.20 
  19  -3  -2  162.38   10.20 
 -19  -3   2  172.38    9.20 
  19  -3  -2  189.58   10.40 
  19  -3  -2  174.18   15.30 
 -19   3   2  178.58   19.10 
  19   3  -2  173.38   16.30 
  19   3  -2  181.98   10.70 
 -19   3   2  154.08   10.80 
 -19   3   2  166.48   22.70 
  19   3  -2  169.68    9.70 
 -19   3   2  185.58   10.40 
  19   3  -2  184.88   10.60 
  17  -3  -2 1675.33   76.39 
 -17  -3   2 1500.05   79.29 
 -17  -3   2 1655.23   79.49 
  17  -3  -2 1621.24   72.39 
  17  -3  -2 1379.26   72.19 
 -17   3   2 1610.64   72.19 
 -17   3   2 1360.76   72.39 
  17   3  -2 1658.23   72.79 
  17   3  -2 1466.85   72.99 
 -17   3   2 1454.25   78.39 
 -17   3   2 1592.94   76.79 
  17   3  -2 1696.03   77.39 
  17   3  -2 1471.95   71.89 
 -15  -3   2  680.83   32.40 
 -15  -3   2  690.13   36.90 
  15  -3  -2  700.43   34.10 
 -15  -3   2  637.44   37.20 
  15  -3  -2  635.04   31.00 
 -15   3   2  642.44   36.30 
  15   3  -2  693.53   35.30 
 -15   3   2  569.94   31.10 
 -15   3   2  637.74   34.90 
  15   3  -2  664.63   31.40 
  15   3  -2  607.24   31.10 
 -13  -3   2  737.13   35.00 
  13  -3  -2  746.83   36.20 
  13  -3  -2  700.43   33.90 
 -13  -3   2  776.52   39.50 
 -13  -3   2  727.33   38.20 
 -13   3   2  740.23   38.40 
 -13   3   2  696.43   37.00 
  13   3  -2  748.03   37.50 
  13   3  -2  735.03   34.30 
  13   3  -2  673.93   34.00 
 -13   3   2  635.34   33.90 
 -11  -3   2 1103.09   53.19 
  11  -3  -2 1115.69   51.49 
 -11  -3   2 1113.79   53.89 
 -11  -3   2 1050.19   50.49 
 -11   3   2 1117.69   53.29 
 -11   3   2  967.90   49.70 
  11   3  -2 1054.99   50.09 
  11   3  -2 1118.29   52.69 
 -11   3   2  965.60   52.09 
  11   3  -2 1066.49   49.90 
 -11   3   2 1098.59   49.60 
  -9  -3   2 3400.96  159.88 
  -9  -3   2 3218.68  157.88 
  -9  -3   2 3577.44  160.68 
   9  -3  -2 3506.35  158.68 
   9  -3  -2 3260.17  157.38 
   9   3  -2 3203.08  158.08 
   9   3  -2 3629.04  159.78 
  -9   3   2 3657.63  160.28 
   7  -3  -2 1735.13   80.19 
  -7  -3   2 1614.94   80.49 
  -7  -3   2 1804.52   82.19 
  -7  -3   2 1775.52   82.79 
   7  -3  -2 1764.52   81.09 
  -7   3   2 1725.23   82.09 
   7   3  -2 1781.62   81.99 
   5  -3  -2 3133.49  144.09 
   5  -3  -2 3155.38  144.89 
  -5  -3   2 3127.69  145.39 
  -5   3   2 3141.69  145.19 
   5   3  -2 3245.68  145.19 
  -5   3   2 3049.69  145.29 
  -3  -3   2 3345.27  153.88 
   3  -3  -2 3454.35  153.78 
  -3   3   2 3189.28  153.58 
   3   3  -2 3293.67  153.78 
   3   3  -2 3386.06  153.68 
  -3   3   2 3371.36  153.78 
   1  -3  -2 2464.95  107.49 
   1  -3  -2 2346.97  106.49 
  -1  -3   2 2182.38  106.09 
  -1   3   2 2373.56  106.39 
   1   3  -2 2266.17  105.89 
  -1   3   2 2199.88  106.19 
  -1  -3  -2  301.97   14.70 
  -1  -3  -2  273.77   14.50 
   1  -3   2  286.27   13.80 
   1  -3   2  282.37   13.80 
  -1   3  -2  289.57   13.80 
   1   3   2  279.27   14.50 
  -1   3  -2  291.77   13.80 
  -1   3  -2  291.47   13.40 
  -3  -3  -2  146.19    9.20 
  -3  -3  -2  171.18    9.10 
   3  -3   2  158.08    7.90 
  -3  -3  -2  152.68    8.80 
   3   3   2  163.88    8.70 
  -3   3  -2  139.49    8.00 
   5  -3   2 4626.94  219.18 
  -5  -3  -2 4795.72  220.18 
  -5  -3  -2 4255.07  218.88 
  -5  -3  -2 4879.41  220.48 
   5   3   2 4638.64  220.08 
   5   3   2 4894.51  220.08 
  -5   3  -2 5042.00  218.68 
  -5   3  -2 5098.49  220.08 
   7  -3   2 1162.98   53.19 
  -7  -3  -2 1039.70   52.59 
  -7  -3  -2 1139.09   54.19 
  -7  -3  -2 1215.38   54.79 
   7   3   2 1106.79   54.19 
  -7   3  -2 1105.29   54.09 
   7   3   2 1172.38   54.19 
   9  -3   2   60.19    5.00 
  -9  -3  -2   62.99    7.40 
  -9  -3  -2   51.59    6.30 
   9  -3   2   53.29    3.20 
  -9  -3  -2   61.69    5.70 
   9   3   2   50.59    6.30 
  -9   3  -2   48.30    6.30 
   9   3   2   55.79    4.00 
   9   3   2   53.89    6.30 
  -9   3  -2   54.29    4.50 
 -11  -3  -2  717.23   37.00 
 -11  -3  -2  828.42   40.70 
  11  -3   2  816.32   38.70 
 -11  -3  -2  760.02   39.50 
 -11   3  -2  802.02   36.90 
  11   3   2  783.52   37.10 
  11   3   2  773.22   36.80 
  11   3   2  796.12   39.80 
 -11   3  -2  724.03   39.70 
 -11   3  -2  825.62   37.70 
 -11   3  -2  776.22   36.50 
 -13  -3  -2 1132.09   56.29 
  13  -3   2 1247.68   58.59 
 -13  -3  -2 1186.08   59.59 
  13  -3   2 1168.78   55.69 
 -13  -3  -2 1222.68   60.29 
  13   3   2 1218.68   59.59 
 -13   3  -2 1176.98   55.59 
  13   3   2 1161.18   55.89 
  13   3   2 1201.68   56.29 
 -13   3  -2 1298.77   57.29 
 -13   3  -2 1133.99   59.69 
 -13   3  -2 1214.98   55.89 
  15  -3   2   10.60    4.40 
 -15  -3  -2   19.60    6.70 
 -15  -3  -2    2.80    5.20 
 -15  -3  -2    7.80    2.80 
  15  -3   2    7.00    1.70 
 -15   3  -2    6.30    2.30 
  15   3   2    5.90    1.90 
  15   3   2   10.30    5.50 
 -15   3  -2    5.90    5.90 
 -15   3  -2   11.50    2.10 
  15   3   2   10.50    2.50 
 -15   3  -2   12.80    3.90 
  17  -3   2 2070.89   97.99 
 -17  -3  -2 2129.79   95.29 
 -17  -3  -2 2140.79  102.39 
 -17  -3  -2 2181.18  103.19 
 -17  -3  -2 1965.50   95.99 
  17  -3   2 2132.19  100.79 
  17   3   2 1953.90  100.49 
 -17   3  -2 2165.18   97.89 
 -17   3  -2 1994.00   96.09 
  17   3   2 2115.29  101.39 
  17   3   2 2142.49   96.49 
 -17   3  -2 2027.00   95.69 
  17   3   2 1969.40   96.29 
 -17   3  -2 1927.71  101.49 
  19  -3   2  657.93   35.60 
 -19  -3  -2  549.25   28.90 
 -19  -3  -2  591.84   37.70 
 -19  -3  -2  592.34   37.40 
 -19  -3  -2  556.04   27.60 
  19  -3   2  588.34   28.60 
  19   3   2  614.04   29.20 
  19   3   2  552.04   34.80 
 -19   3  -2  566.74   28.40 
  19   3   2  564.14   28.80 
  19   3   2  632.44   35.60 
 -19   3  -2  564.54   36.40 
 -19   3  -2  596.14   31.10 
 -19   3  -2  537.35   28.80 
 -21  -3  -2   28.10   12.60 
  21  -3   2   36.50    4.90 
 -21  -3  -2   21.50   12.20 
  21  -3   2   36.60   10.70 
 -21  -3  -2   29.80    4.70 
 -21  -3  -2   44.00   14.30 
 -21  -3  -2   33.60    3.50 
  21   3   2   31.30    4.40 
 -21   3  -2   32.10    4.20 
  21   3   2   30.90    4.40 
 -21   3  -2   35.50    5.10 
 -21   3  -2   24.90   10.60 
  21   3   2   22.80    8.10 
  21   3   2   11.80    8.60 
 -23  -3  -2   68.39   17.40 
  23  -3   2   84.29   15.90 
  23  -3   2   98.49    8.10 
 -23  -3  -2  143.79   24.60 
 -23  -3  -2   82.19    9.00 
 -23   3  -2  107.59    8.40 
 -23   3  -2   97.59    8.70 
  23   3   2   91.19   15.00 
  23   3   2  104.09   15.20 
  23   3   2   87.99    8.30 
  23   3   2   97.99    8.50 
 -25  -3  -2  288.67   34.90 
  25  -3   2  355.16   18.50 
  25  -3   2  348.17   31.00 
 -25  -3  -2  300.17   18.80 
 -25  -3  -2  337.27   38.30 
  25   3   2  314.37   29.80 
 -25   3  -2  313.37   18.00 
 -25   3  -2  292.57   18.20 
  25   3   2  329.97   18.50 
  25   3   2  375.26   31.30 
  27  -3   2  223.28   35.40 
 -27  -3  -2  290.47   38.40 
  27  -3   2  254.97   15.60 
 -27   3  -2  193.58   29.10 
  27   3   2  297.37   17.80 
 -27   3  -2  209.68   19.80 
 -27   3  -2  291.87   16.00 
  27   3   2  260.27   15.90 
  29  -3   2    2.00    3.10 
 -29  -3  -2    1.80    3.70 
 -29  -3  -2    0.50    3.70 
 -29   3  -2    5.10    2.70 
  29   3   2   -4.80    2.60 
 -29   3  -2    2.30    3.40 
  29   3   2   -0.60    5.70 
 -29   3  -2    3.40   16.20 
 -30  -4   2    1.60    3.60 
  30  -4  -2   -6.00    3.70 
 -30  -4   2    1.50    3.50 
 -30   4   2    1.70    3.40 
  30   4  -2    2.40    2.80 
 -30   4   2   -1.10    3.00 
  28  -4  -2   45.20    6.90 
 -28  -4   2   38.70   32.10 
 -28  -4   2   51.39    7.40 
 -28   4   2   63.19    7.80 
 -28   4   2   43.60   18.70 
 -28   4   2   59.29    6.20 
  28   4  -2   48.30    6.20 
  26  -4  -2  154.48   11.70 
 -26  -4   2  121.19   24.20 
  26  -4  -2  187.08   11.70 
 -26  -4   2  147.19   12.10 
  26   4  -2  178.48   11.10 
 -26   4   2  155.38   11.40 
 -26   4   2  165.88   26.10 
 -26   4   2  173.08   11.40 
  24  -4  -2  220.68   14.70 
 -24  -4   2  291.57   34.70 
 -24  -4   2  256.77   34.10 
  24  -4  -2  262.27   24.50 
 -24  -4   2  258.87   15.90 
  24  -4  -2  267.37   15.20 
 -24   4   2  241.38   15.30 
  24   4  -2  245.58   24.20 
 -24   4   2  268.97   28.40 
  24   4  -2  239.88   15.10 
  24   4  -2  265.37   25.50 
  24   4  -2  290.87   15.10 
 -24   4   2  248.48   15.00 
 -22  -4   2  196.68   28.60 
  22  -4  -2  237.38   21.30 
  22  -4  -2  252.77   13.80 
 -22  -4   2  264.17   36.20 
 -22  -4   2  204.98   14.60 
  22   4  -2  241.58   22.30 
  22   4  -2  257.77   14.00 
  22   4  -2  246.68   14.00 
  22   4  -2  197.48   12.50 
 -22   4   2  223.88   14.20 
 -22   4   2  232.98   13.60 
 -22   4   2  242.48   21.60 
  22   4  -2  221.58   21.60 
 -22   4   2  258.47   26.20 
  20  -4  -2  390.66   19.40 
  20  -4  -2  392.86   25.00 
 -20  -4   2  335.17   29.70 
 -20  -4   2  391.56   31.20 
  20  -4  -2  327.07   19.20 
 -20   4   2  399.26   38.10 
  20   4  -2  371.66   19.40 
  20   4  -2  396.86   25.50 
 -20   4   2  361.06   19.10 
 -20   4   2  369.66   25.00 
  20   4  -2  334.57   18.50 
  20   4  -2  383.86   19.90 
  20   4  -2  422.16   26.60 
  18  -4  -2   19.10    3.00 
 -18  -4   2   38.00   10.50 
  18  -4  -2   27.50    4.10 
 -18  -4   2   19.90    4.60 
 -18  -4   2   19.30    9.80 
  18  -4  -2   15.00    6.00 
  18   4  -2   11.70    6.90 
  18   4  -2   22.50    3.40 
 -18   4   2   18.50    9.30 
  18   4  -2   24.90    7.30 
  18   4  -2   21.00    3.40 
  18   4  -2   24.40    3.00 
 -18   4   2   22.70    7.00 
 -18   4   2   22.90    3.90 
  16  -4  -2   54.09    4.60 
 -16  -4   2   46.20   10.00 
 -16  -4   2   52.79    9.30 
 -16  -4   2   70.29    7.50 
  16  -4  -2   55.89    8.50 
  16  -4  -2   44.90    4.70 
 -16   4   2   64.09    5.80 
  16   4  -2   56.79    4.60 
  16   4  -2   51.09    8.40 
 -16   4   2   62.99    9.90 
  16   4  -2   62.59    5.40 
  16   4  -2   58.69    8.40 
 -16   4   2   46.00    7.70 
  14  -4  -2   11.10    3.90 
 -14  -4   2    4.50    7.20 
 -14  -4   2    8.30    5.70 
 -14  -4   2   10.60    3.10 
  14   4  -2    5.40    1.90 
  14   4  -2    7.70    2.30 
 -14   4   2    4.90    5.40 
 -14   4   2    8.80    1.80 
 -14   4   2   12.90    4.90 
 -14   4   2    9.60    2.50 
  14   4  -2   12.40    5.20 
  14   4  -2    9.20    2.30 
  12  -4  -2  446.46   22.70 
 -12  -4   2  441.36   26.20 
 -12  -4   2  443.46   24.70 
 -12  -4   2  443.56   21.80 
  12  -4  -2  419.96   20.50 
 -12   4   2  389.86   23.10 
 -12   4   2  443.36   20.40 
 -12   4   2  419.16   24.40 
  12   4  -2  431.96   24.00 
  12   4  -2  416.86   20.70 
 -12   4   2  406.26   20.70 
  12   4  -2  424.56   21.00 
  10  -4  -2   26.00    2.80 
 -10  -4   2   27.60    5.30 
 -10  -4   2   28.50    6.90 
 -10  -4   2   29.40    4.10 
  10  -4  -2   19.70    3.30 
 -10   4   2   23.20    4.40 
 -10   4   2   30.20    3.20 
 -10   4   2   23.60    5.50 
  10   4  -2   24.30    3.10 
  10   4  -2   22.10    3.00 
  10   4  -2   26.00    4.50 
 -10   4   2   30.20    2.50 
  -8  -4   2 2231.78  107.49 
  -8  -4   2 2348.67  110.19 
  -8  -4   2 2331.97  109.49 
   8  -4  -2 2319.87  108.19 
   8   4  -2 2351.76  109.09 
  -8   4   2 2327.07  109.39 
   8   4  -2 2389.76  109.29 
   6   4  -2 9327.17  428.46 
  -6   4   2 9342.47  428.26 
  -6   4   2 9322.87  428.46 
   2  -4  -2 3390.96  161.88 
   2  -4  -2 3622.84  162.88 
  -2  -4   2 3468.75  162.78 
  -2   4   2 3774.32  162.88 
   2   4  -2 3574.14  162.38 
  -2   4   2 3381.56  162.38 
   2   4  -2 3519.25  162.58 
   0  -4   2 5677.33  261.17 
   0  -4  -2 5620.94  261.57 
   0  -4   2 5510.65  261.07 
   0  -4  -2 6058.99  262.07 
   0   4  -2 5735.43  261.57 
   0   4  -2 5727.83  261.07 
   0   4  -2 5400.06  260.57 
   0   4   2 5808.62  261.47 
   2  -4   2 4456.75  199.68 
  -2  -4  -2 4403.86  200.38 
   2  -4   2 4343.37  199.68 
  -2  -4  -2 4425.56  200.48 
  -2  -4  -2 3980.30  199.28 
  -2   4  -2 4367.06  199.58 
  -2   4  -2 4183.48  199.48 
  -2   4  -2 4348.77  198.88 
  -2   4  -2 4743.03  198.98 
   2   4   2 4239.08  199.98 
  -4  -4  -2   72.59    5.90 
  -4  -4  -2   63.49    5.40 
  -4  -4  -2   56.99    6.30 
   4  -4   2   64.39    4.40 
   4   4   2   59.69    5.30 
   4   4   2   67.39    5.30 
  -6  -4  -2  145.39    9.80 
  -6  -4  -2  135.39    7.50 
   6  -4   2  140.99    7.90 
  -6  -4  -2  147.59    9.50 
   6   4   2  143.59    9.20 
   6   4   2  137.29    7.50 
   6   4   2  143.89    9.20 
  -6   4  -2  147.29    6.90 
  -6   4  -2  138.69    9.10 
   8  -4   2  406.86   19.10 
  -8  -4  -2  362.96   19.60 
   8  -4   2  400.46   20.20 
  -8  -4  -2  421.56   21.70 
  -8  -4  -2  405.16   22.20 
   8   4   2  417.66   21.70 
   8   4   2  400.66   21.50 
  -8   4  -2  379.26   21.40 
  -8   4  -2  444.16   19.40 
   8   4   2  403.66   19.60 
  10  -4   2  431.16   21.10 
 -10  -4  -2  444.06   26.10 
  10  -4   2  473.25   24.10 
 -10  -4  -2  410.86   21.80 
 -10  -4  -2  444.96   24.50 
  10   4   2  438.46   21.40 
 -10   4  -2  444.66   21.10 
 -10   4  -2  481.05   21.80 
  10   4   2  452.95   21.90 
  10   4   2  465.35   24.40 
 -10   4  -2  472.15   21.50 
  10   4   2  477.35   25.60 
 -10   4  -2  421.86   21.10 
 -10   4  -2  408.46   24.10 
 -12  -4  -2 1269.27   63.29 
 -12  -4  -2 1219.28   62.39 
  12  -4   2 1352.26   61.19 
  12  -4   2 1170.78   58.49 
 -12  -4  -2 1205.28   59.29 
  12   4   2 1249.97   61.99 
  12   4   2 1267.57   59.79 
  12   4   2 1260.37   58.79 
 -12   4  -2 1265.97   58.79 
 -12   4  -2 1244.78   58.49 
 -12   4  -2 1164.78   62.29 
  12   4   2 1351.36   62.59 
 -12   4  -2 1297.47   58.39 
 -12   4  -2 1346.97   59.29 
 -14  -4  -2 2317.17  113.09 
  14  -4   2 2347.36  112.89 
 -14  -4  -2 2400.26  113.99 
 -14  -4  -2 2402.36  117.79 
  14  -4   2 2592.64  116.39 
 -14  -4  -2 2543.95  118.69 
 -14   4  -2 2470.35  112.89 
 -14   4  -2 2555.54  113.89 
  14   4   2 2381.16  113.19 
 -14   4  -2 2500.65  112.69 
  14   4   2 2433.16  116.99 
 -14   4  -2 2363.96  117.59 
  14   4   2 2454.15  113.69 
  14   4   2 2554.04  117.49 
 -14   4  -2 2412.96  113.19 
  16  -4   2 1667.23   76.49 
 -16  -4  -2 1565.44   72.89 
 -16  -4  -2 1488.75   71.89 
 -16  -4  -2 1549.94   77.99 
  16  -4   2 1484.95   71.69 
 -16   4  -2 1549.14   72.49 
 -16   4  -2 1534.75   71.49 
  16   4   2 1555.74   72.39 
  16   4   2 1506.05   73.19 
  16   4   2 1465.55   76.29 
 -16   4  -2 1449.35   71.89 
  16   4   2 1649.73   77.19 
 -18  -4  -2    6.00    2.90 
 -18  -4  -2    2.80    8.70 
  18  -4   2    3.80    2.00 
  18  -4   2    3.00    5.60 
 -18  -4  -2   -3.00    8.00 
 -18   4  -2    8.50    3.20 
  18   4   2   10.00    7.00 
 -18   4  -2    3.60    7.20 
 -18   4  -2    2.90    4.40 
  18   4   2    0.80    2.50 
  18   4   2    3.10    2.60 
  18   4   2    2.40    6.50 
 -20  -4  -2   19.40   11.30 
 -20  -4  -2    6.30   10.90 
  20  -4   2   15.50    3.00 
 -20  -4  -2   -0.90   11.40 
  20  -4   2   19.40    8.30 
 -20  -4  -2   14.70    3.60 
  20   4   2   22.30    3.90 
  20   4   2   11.90    3.30 
 -20   4  -2   13.80    9.50 
 -20   4  -2   10.70    3.30 
  20   4   2   13.80    8.30 
 -20   4  -2   13.10    3.00 
  20   4   2   12.50    8.20 
  22  -4   2   69.19    6.70 
 -22  -4  -2   57.29   16.20 
 -22  -4  -2   83.79   20.40 
 -22  -4  -2   72.99    8.20 
  22  -4   2   61.59   13.50 
  22   4   2   52.39   13.40 
  22   4   2   72.49    7.40 
  22   4   2   62.99   13.70 
  22   4   2   73.59    7.20 
 -22   4  -2   71.79    6.90 
 -22   4  -2   61.79    7.70 
 -22   4  -2   50.19   12.70 
  24  -4   2   14.40    3.80 
 -24  -4  -2   18.50    4.30 
  24  -4   2   21.00   12.10 
 -24  -4  -2    8.20   17.30 
 -24  -4  -2   12.10   17.00 
 -24  -4  -2  -15.90   25.30 
  24   4   2   16.30   12.10 
  24   4   2   21.30    4.40 
 -24   4  -2   22.80    4.50 
 -24   4  -2   10.90    4.10 
  24   4   2   11.60   10.50 
  24   4   2   19.50    4.60 
 -24   4  -2   16.10   11.70 
  26  -4   2   19.20   15.60 
 -26  -4  -2  -11.70   20.30 
  26  -4   2   13.50    3.90 
 -26  -4  -2   16.10    4.60 
 -26  -4  -2   -0.50   26.70 
  26   4   2   15.30   14.20 
 -26   4  -2    3.30   13.00 
 -26   4  -2   11.10    3.80 
  26   4   2   16.60   12.60 
 -26   4  -2   24.40    4.70 
  26   4   2   15.20    4.30 
 -28  -4  -2  122.09   10.30 
  28  -4   2  107.29    9.10 
 -28  -4  -2   98.09    8.90 
 -28  -4  -2  113.99   25.50 
 -28   4  -2   94.79    8.10 
  28   4   2   93.69    8.60 
 -28   4  -2  100.59    8.80 
 -28   4  -2   90.29   23.50 
  30  -4   2   90.89   10.60 
 -30  -4  -2   98.79    9.10 
 -30  -4  -2  114.39   10.10 
 -30   4  -2   87.79    8.50 
  30   4   2  126.59   10.90 
 -30   4  -2   97.59   10.20 
  29  -5  -2    5.30    3.10 
 -29  -5   2    4.40    3.30 
 -29  -5   2    1.40    3.60 
 -29   5   2    3.50    3.20 
 -29   5   2   -0.90    2.90 
  29   5  -2    1.50    2.70 
  27  -5  -2  163.68   11.70 
 -27  -5   2  163.18   11.50 
 -27  -5   2  115.09   33.70 
  27   5  -2  181.18   11.00 
 -27   5   2  167.18   11.20 
 -27   5   2  159.18   11.30 
 -27   5   2  133.69   19.60 
  25  -5  -2  270.17   15.60 
 -25  -5   2  246.48   35.20 
 -25  -5   2  250.67   39.90 
 -25  -5   2  255.07   15.80 
  25  -5  -2  289.87   27.20 
 -25   5   2  252.87   15.10 
  25   5  -2  256.97   27.70 
 -25   5   2  240.88   28.30 
 -25   5   2  261.87   15.70 
  25   5  -2  270.27   15.20 
  25   5  -2  271.27   26.30 
 -23  -5   2   13.10   15.20 
 -23  -5   2    3.80   15.10 
 -23  -5   2  -12.10   18.00 
  23  -5  -2    7.20    8.50 
 -23  -5   2   12.70    4.50 
  23  -5  -2    9.60    3.40 
 -23   5   2    4.70    3.20 
 -23   5   2   -5.30   11.30 
  23   5  -2    0.10    4.40 
  23   5  -2   -1.50    9.00 
  23   5  -2   -3.60    8.70 
  23   5  -2    7.70    3.20 
 -23   5   2   11.20    4.40 
  21  -5  -2  286.97   23.00 
  21  -5  -2  314.87   16.60 
 -21  -5   2  301.27   29.70 
 -21  -5   2  324.17   32.80 
 -21  -5   2  283.07   17.10 
 -21   5   2  275.37   26.70 
  21   5  -2  287.47   15.80 
  21   5  -2  298.67   16.60 
  21   5  -2  303.17   23.70 
  21   5  -2  320.17   24.90 
 -21   5   2  318.27   17.30 
  19  -5  -2   58.39    6.00 
  19  -5  -2   43.60    7.90 
 -19  -5   2   34.70   11.90 
 -19  -5   2   77.49    9.60 
 -19  -5   2   81.69   16.30 
  19  -5  -2   61.49    5.50 
  19   5  -2   51.89    9.30 
  19   5  -2   55.89    9.20 
  19   5  -2   49.60    4.90 
  19   5  -2   49.40    6.10 
 -19   5   2   64.99    5.50 
 -19   5   2   61.09    6.70 
 -19   5   2   56.99   12.40 
  19   5  -2   54.09    5.80 
 -19   5   2   62.79    8.90 
  17  -5  -2   16.60    2.60 
  17  -5  -2   20.30    6.10 
 -17  -5   2   20.50    4.60 
  17  -5  -2   13.80    2.70 
 -17  -5   2   16.30    8.40 
 -17  -5   2   21.80   11.40 
  17   5  -2   19.70    3.20 
  17   5  -2   21.10    3.20 
 -17   5   2   18.00    2.70 
 -17   5   2   22.00    4.00 
 -17   5   2   19.60    6.10 
 -17   5   2   28.90    8.90 
  17   5  -2   18.00    2.70 
  17   5  -2   16.30    6.10 
  17   5  -2   24.70    8.00 
 -15  -5   2  150.68   15.90 
 -15  -5   2  167.58   11.20 
  15  -5  -2  159.68    8.90 
 -15  -5   2  147.19   17.10 
  15  -5  -2  170.48   12.40 
  15   5  -2  167.28   14.20 
 -15   5   2  161.48    8.70 
 -15   5   2  171.78   13.00 
  15   5  -2  146.89   13.60 
 -15   5   2  172.28    9.30 
 -15   5   2  138.99    9.40 
 -15   5   2  167.08   14.90 
  15   5  -2  145.09    8.80 
  15   5  -2  153.38    9.90 
  15   5  -2  169.58    9.70 
 -13  -5   2 3085.89  144.09 
 -13  -5   2 3001.10  143.19 
  13  -5  -2 2970.30  138.29 
 -13  -5   2 3081.49  139.59 
  13  -5  -2 2936.91  140.49 
  13   5  -2 3088.09  138.79 
 -13   5   2 3026.20  138.09 
 -13   5   2 3012.80  140.69 
  13   5  -2 3161.18  142.39 
 -13   5   2 3133.69  138.09 
  13   5  -2 2963.90  138.39 
  13   5  -2 3013.00  141.79 
 -13   5   2 2801.62  138.39 
  13   5  -2 2744.83  138.69 
 -13   5   2 3026.50  142.79 
 -11  -5   2 2444.06  120.09 
 -11  -5   2 2491.35  116.49 
 -11  -5   2 2639.94  119.69 
  11  -5  -2 2454.35  115.49 
  11  -5  -2 2418.16  117.19 
  11   5  -2 2554.24  115.89 
  11   5  -2 2453.45  118.29 
 -11   5   2 2477.15  115.49 
 -11   5   2 2479.65  119.09 
  11   5  -2 2565.34  118.79 
 -11   5   2 2598.84  115.39 
 -11   5   2 2533.75  115.29 
  11   5  -2 2527.35  116.09 
  11   5  -2 2457.95  115.59 
  -9  -5   2   37.60    6.90 
   9  -5  -2   23.90    3.60 
  -9  -5   2   26.20    4.00 
  -9   5   2   29.10    2.60 
   9   5  -2   23.60    3.10 
   9   5  -2   20.10    4.20 
  -9   5   2   28.40    4.40 
  -9   5   2   25.40    5.10 
   7  -5  -2  170.38    8.30 
  -7  -5   2  160.78    8.80 
   7  -5  -2  153.88    9.70 
  -7  -5   2  171.58   12.80 
  -7  -5   2  158.78   11.10 
  -7   5   2  162.38   10.70 
   7   5  -2  156.48   10.70 
   7   5  -2  151.18   10.30 
  -7   5   2  144.39   10.20 
  -5  -5   2 4915.01  227.68 
   5  -5  -2 5135.99  227.28 
   5  -5  -2 4903.01  225.88 
  -5  -5   2 4531.95  226.08 
  -5   5   2 4725.03  227.18 
   5   5  -2 4859.91  227.38 
  -5   5   2 5288.37  227.28 
   5   5  -2 5084.39  227.18 
   3  -5  -2 2774.12  123.79 
  -3  -5   2 2675.83  123.89 
   3  -5  -2 2569.84  122.49 
  -3   5   2 2680.33  123.29 
   3   5  -2 2681.23  123.29 
   3   5  -2 2630.64  123.59 
  -3   5   2 2662.03  123.69 
   1  -5  -2  665.03   31.50 
  -1  -5   2  572.14   29.90 
  -1  -5   2  637.74   31.00 
   1  -5  -2  660.33   31.40 
  -1  -5   2  671.13   31.20 
   1  -5  -2  623.14   30.10 
   1   5  -2  645.04   30.40 
  -1   5   2  632.94   30.70 
  -1   5   2  695.53   31.30 
   1  -5   2 1755.62   82.39 
   1  -5   2 1778.52   82.49 
  -1  -5  -2 1840.92   83.19 
  -1  -5  -2 1609.74   81.69 
  -1  -5  -2 1850.81   83.19 
   1   5   2 1742.53   82.49 
   1   5   2 1868.51   82.99 
  -1   5  -2 1802.82   81.79 
  -1   5  -2 1740.43   82.29 
  -1   5  -2 1756.12   82.59 
  -3  -5  -2  677.93   32.70 
   3  -5   2  606.04   30.00 
  -3  -5  -2  661.33   32.10 
  -3  -5  -2  646.24   31.90 
  -3  -5  -2  599.94   30.40 
   3  -5   2  662.63   31.10 
   3  -5   2  660.13   31.20 
   3   5   2  638.64   31.50 
  -3   5  -2  656.73   30.90 
  -3   5  -2  688.03   31.10 
  -5  -5  -2  248.28   13.90 
  -5  -5  -2  221.08   11.70 
  -5  -5  -2  234.58   13.60 
   5  -5   2  230.68   11.20 
   5  -5   2  241.18   12.40 
   5   5   2  249.68   13.30 
   5   5   2  238.68   13.50 
  -5   5  -2  217.98   12.70 
  -7  -5  -2 1267.57   62.39 
   7  -5   2 1310.67   60.99 
  -7  -5  -2 1215.78   60.49 
  -7  -5  -2 1304.17   63.19 
   7  -5   2 1318.67   59.99 
  -7  -5  -2 1301.17   62.59 
   7   5   2 1350.46   60.89 
  -7   5  -2 1265.47   62.09 
   7   5   2 1302.57   62.39 
   7   5   2 1360.46   62.29 
  -9  -5  -2 3697.33  182.08 
  -9  -5  -2 3881.51  184.48 
   9  -5   2 3988.70  182.88 
   9  -5   2 4025.90  181.38 
  -9  -5  -2 4208.98  185.38 
   9   5   2 4102.19  182.08 
   9   5   2 4133.49  184.88 
  -9   5  -2 3551.14  183.78 
   9   5   2 4012.30  181.58 
  -9   5  -2 3696.03  181.98 
  -9   5  -2 4057.19  181.38 
   9   5   2 4110.79  184.18 
  11  -5   2  570.04   27.70 
  11  -5   2  603.64   29.90 
 -11  -5  -2  552.94   28.60 
 -11  -5  -2  588.94   31.80 
 -11  -5  -2  626.34   32.70 
  11   5   2  574.04   28.00 
 -11   5  -2  603.84   27.60 
  11   5   2  602.44   28.50 
  11   5   2  619.24   31.70 
  11   5   2  573.84   31.10 
 -11   5  -2  533.65   31.10 
 -11   5  -2  582.94   27.90 
 -11   5  -2  600.94   27.50 
 -13  -5  -2 1723.03   84.89 
  13  -5   2 1636.34   79.99 
 -13  -5  -2 1622.84   80.09 
  13  -5   2 1839.02   83.09 
 -13  -5  -2 1799.92   85.69 
  13   5   2 1727.63   83.99 
 -13   5  -2 1704.23   79.69 
  13   5   2 1695.43   80.29 
  13   5   2 1795.92   84.59 
 -13   5  -2 1643.94   84.29 
 -13   5  -2 1735.43   79.89 
 -13   5  -2 1794.22   79.89 
 -13   5  -2 1706.63   80.29 
  13   5   2 1795.52   80.89 
 -15  -5  -2   55.59    6.80 
  15  -5   2   53.99    4.30 
 -15  -5  -2   48.30    4.80 
  15  -5   2   61.69    9.40 
 -15  -5  -2   45.70    9.80 
 -15  -5  -2   59.29    9.90 
 -15   5  -2   51.29    4.40 
  15   5   2   43.40    7.90 
  15   5   2   54.89    5.50 
 -15   5  -2   48.50    4.20 
 -15   5  -2   54.39    5.30 
  15   5   2   61.09    9.80 
 -17  -5  -2   76.29    6.30 
 -17  -5  -2   78.19   12.30 
 -17  -5  -2   64.29   12.00 
 -17  -5  -2   78.79    9.00 
  17  -5   2   71.09   11.30 
  17  -5   2   85.19    5.70 
 -17  -5  -2   66.19   11.90 
  17   5   2   78.49    6.30 
  17   5   2   66.49   10.30 
  17   5   2   73.89    6.50 
 -17   5  -2   78.09    6.60 
 -17   5  -2   83.79    5.70 
 -17   5  -2   80.49   13.00 
 -19  -5  -2   65.39   13.50 
 -19  -5  -2   60.69    6.40 
  19  -5   2   60.19    5.40 
  19  -5   2   54.79    9.90 
 -19  -5  -2   55.49   13.80 
 -19  -5  -2   61.49   15.10 
 -19   5  -2   61.89    6.50 
 -19   5  -2   63.49    5.50 
  19   5   2   61.59    6.50 
  19   5   2   67.59   11.00 
  19   5   2   56.19    6.10 
 -21  -5  -2  545.05   45.30 
  21  -5   2  630.34   30.70 
 -21  -5  -2  675.63   45.30 
 -21  -5  -2  649.14   45.10 
  21  -5   2  603.34   39.00 
 -21  -5  -2  652.23   34.30 
  21   5   2  615.54   39.50 
 -21   5  -2  583.84   38.30 
 -21   5  -2  612.44   30.30 
  21   5   2  657.43   31.30 
  21   5   2  607.24   38.10 
 -21   5  -2  544.35   30.90 
  23  -5   2  678.53   32.40 
 -23  -5  -2  725.33   53.99 
 -23  -5  -2  609.24   32.40 
 -23  -5  -2  586.64   47.60 
 -23  -5  -2  628.24   48.30 
  23  -5   2  590.74   41.90 
  23   5   2  666.13   32.60 
  23   5   2  684.73   42.30 
 -23   5  -2  642.04   31.80 
 -23   5  -2  537.65   39.90 
  23   5   2  674.33   32.30 
  23   5   2  655.93   40.90 
 -25  -5  -2  -14.20   23.00 
 -25  -5  -2    9.10   20.60 
 -25  -5  -2    2.70    3.40 
  25  -5   2   11.30   15.00 
  25  -5   2    1.60    2.70 
  25   5   2   -0.70    2.80 
 -25   5  -2   -0.20   11.00 
  25   5   2   -7.50   13.60 
  25   5   2   -4.90   13.40 
 -25   5  -2    4.90    3.20 
 -25   5  -2    0.20    3.60 
 -27  -5  -2    4.30    3.30 
 -27  -5  -2    2.70    4.00 
  27  -5   2   -3.60    5.60 
 -27   5  -2   12.80    4.00 
 -27   5  -2    3.30    3.40 
  27   5   2    4.90    3.10 
 -27   5  -2    1.10   12.40 
 -29  -5  -2  177.78   12.00 
 -29  -5  -2  144.59   10.90 
  29  -5   2  153.78   11.40 
  29   5   2  155.68   10.70 
 -29   5  -2  159.98   10.50 
 -29   5  -2  153.58   10.70 
  28  -6  -2   51.69    6.90 
 -28  -6   2   50.69    7.40 
 -28  -6   2   58.19    6.40 
 -28   6   2   27.40   15.90 
  28   6  -2   47.00    5.90 
 -28   6   2   41.00    5.40 
 -28   6   2   36.50    4.90 
  26  -6  -2  203.88   12.70 
 -26  -6   2  188.98   12.50 
 -26   6   2  172.18   24.30 
 -26   6   2  167.18   13.30 
 -26   6   2  163.58   12.60 
  26   6  -2  205.48   14.10 
 -24  -6   2  243.58   33.60 
 -24  -6   2  291.27   17.20 
 -24  -6   2  375.46   38.60 
 -24  -6   2  245.38   35.70 
  24  -6  -2  325.07   17.40 
  24  -6  -2  274.97   26.60 
 -24   6   2  305.27   16.70 
  24   6  -2  290.87   26.00 
  24   6  -2  326.07   16.90 
  24   6  -2  273.57   28.10 
 -22  -6   2   93.39   17.70 
 -22  -6   2  109.39   19.50 
 -22  -6   2  130.29   10.30 
  22  -6  -2  143.29   18.30 
 -22  -6   2   92.49   22.90 
  22   6  -2  138.39    9.40 
 -22   6   2  139.79    9.10 
  22   6  -2  167.48   21.80 
 -22   6   2  136.09   21.60 
 -22   6   2  112.99    9.90 
 -20  -6   2  288.97   34.30 
 -20  -6   2  296.87   29.50 
  20  -6  -2  304.37   16.50 
 -20  -6   2  294.17   16.90 
  20  -6  -2  289.87   22.90 
  20   6  -2  298.27   24.90 
 -20   6   2  301.17   26.40 
 -20   6   2  269.17   20.00 
 -20   6   2  309.87   16.00 
  20   6  -2  324.27   19.60 
  20   6  -2  302.67   23.60 
 -18  -6   2  123.49   16.60 
  18  -6  -2  140.29   13.80 
  18  -6  -2  133.39    8.40 
 -18  -6   2  103.19   18.10 
 -18  -6   2  137.59   11.90 
 -18   6   2  117.89   17.30 
 -18   6   2  136.69    8.20 
  18   6  -2  135.79   16.00 
 -18   6   2  125.69    9.10 
  18   6  -2  133.89   14.80 
 -18   6   2  142.59   12.40 
  18   6  -2  132.39    8.70 
  16  -6  -2    1.70    1.60 
 -16  -6   2    0.00   11.70 
  16  -6  -2    2.70    3.50 
 -16  -6   2    1.50    3.50 
 -16  -6   2    5.70    6.80 
  16  -6  -2    1.00    3.80 
 -16   6   2    0.80    1.80 
  16   6  -2    2.60    5.20 
  16   6  -2    4.70    5.20 
 -16   6   2   -0.50    2.70 
 -16   6   2    1.60    1.80 
  16   6  -2    3.20    2.40 
 -16   6   2    8.80    5.00 
  16   6  -2    3.70    2.00 
  16   6  -2    2.60    2.40 
 -14  -6   2   31.60   10.50 
  14  -6  -2   35.90    6.00 
 -14  -6   2   32.80    7.90 
  14  -6  -2   24.10    3.80 
  14  -6  -2   35.70    3.60 
 -14  -6   2   28.70    4.60 
 -14   6   2   32.00    7.80 
  14   6  -2   25.70    6.20 
  14   6  -2   31.00    3.90 
 -14   6   2   26.80    5.30 
  14   6  -2   32.10    6.50 
 -14   6   2   33.20    3.50 
 -14   6   2   29.70    4.40 
 -14   6   2   39.90    4.50 
  14   6  -2   33.20    3.80 
  14   6  -2   33.30    4.20 
 -12  -6   2   16.30    6.20 
  12  -6  -2   26.50    3.00 
 -12  -6   2   22.60    8.60 
 -12  -6   2   20.80    3.50 
  12   6  -2   22.80    3.40 
  12   6  -2   21.00    5.30 
  12   6  -2   16.80    5.20 
 -12   6   2   26.50    3.00 
  12   6  -2   26.10    4.10 
 -12   6   2   20.90    2.70 
 -12   6   2   14.30    5.60 
 -12   6   2   19.90    4.50 
 -12   6   2   27.00    3.80 
  10  -6  -2    5.50    2.70 
 -10  -6   2    6.40    8.00 
 -10  -6   2    6.20    2.40 
 -10  -6   2   15.80    4.90 
 -10   6   2   10.40    3.80 
 -10   6   2   11.90    1.70 
 -10   6   2   10.40    4.50 
  10   6  -2   17.30    4.50 
  10   6  -2   12.90    4.80 
  10   6  -2   10.50    1.90 
 -10   6   2   15.10    2.20 
   8  -6  -2  846.32   38.40 
  -8  -6   2  787.12   42.30 
  -8  -6   2  783.92   39.00 
   8  -6  -2  861.21   40.10 
   8   6  -2  823.12   38.30 
  -8   6   2  861.61   38.20 
  -8   6   2  762.82   38.80 
  -8   6   2  768.02   40.80 
   8   6  -2  852.91   40.70 
   8   6  -2  832.12   41.10 
   6  -6  -2 4351.76  201.68 
   6  -6  -2 4496.25  203.48 
  -6  -6   2 4067.89  201.98 
  -6  -6   2 4487.75  204.18 
   6   6  -2 4162.38  201.48 
  -6   6   2 4584.84  203.18 
  -6   6   2 4563.64  201.48 
   6   6  -2 4558.74  203.28 
   6   6  -2 4367.56  203.58 
  -6   6   2 4324.87  203.38 
  -4  -6   2 1628.44   83.99 
   4  -6  -2 1904.51   85.59 
  -4  -6   2 1866.81   85.99 
   4  -6  -2 1739.63   83.89 
   4   6  -2 1807.92   85.49 
  -4   6   2 1904.91   85.39 
   4   6  -2 1813.22   84.99 
  -4   6   2 1902.21   85.09 
   2  -6  -2  455.25   23.50 
   2  -6  -2  453.75   21.80 
  -2  -6   2  468.35   23.50 
  -2  -6   2  422.16   21.70 
   2  -6  -2  463.55   23.40 
  -2  -6   2  470.15   23.30 
  -2   6   2  451.65   22.60 
   2   6  -2  456.85   22.30 
  -2   6   2  490.35   23.20 
   0  -6  -2 1103.19   52.59 
   0  -6   2 1120.79   52.09 
   0  -6   2 1134.89   52.89 
   0  -6   2  980.80   50.59 
   0  -6  -2 1034.90   50.89 
   0  -6  -2 1110.19   52.49 
   0   6  -2 1195.98   51.89 
   0   6   2 1076.09   51.69 
   0   6  -2 1056.59   51.89 
   0   6   2 1158.08   52.29 
   0   6  -2 1095.39   51.09 
  -2  -6  -2  579.14   29.10 
   2  -6   2  587.54   28.20 
   2  -6   2  583.74   28.40 
   2  -6   2  517.65   26.80 
  -2  -6  -2  608.64   29.30 
  -2  -6  -2  544.35   27.20 
   2   6   2  587.04   28.90 
  -2   6  -2  562.74   28.00 
  -2   6  -2  582.14   27.90 
   2   6   2  615.24   28.40 
  -4  -6  -2  146.69    8.40 
  -4  -6  -2  167.58   10.50 
   4  -6   2  163.28    9.30 
  -4  -6  -2  147.49   11.40 
   4  -6   2  149.39    7.70 
  -4  -6  -2  155.98   10.40 
   4   6   2  149.59    9.60 
  -4   6  -2  163.68    9.30 
  -4   6  -2  162.58    9.20 
   6  -6   2  189.08    9.30 
  -6  -6  -2  194.28   14.00 
  -6  -6  -2  178.08   10.10 
  -6  -6  -2  193.88   12.60 
   6  -6   2  205.18   10.90 
  -6  -6  -2  175.78   12.70 
  -6   6  -2  193.28    9.50 
   6   6   2  182.48    9.50 
  -6   6  -2  176.68   11.50 
   6   6   2  196.88   12.00 
   6   6   2  186.18   12.20 
  -8  -6  -2  695.03   40.20 
   8  -6   2  824.02   36.90 
  -8  -6  -2  797.82   40.00 
  -8  -6  -2  733.53   37.70 
  -8  -6  -2  763.12   39.70 
  -8   6  -2  816.62   36.40 
   8   6   2  782.82   36.60 
  -8   6  -2  749.62   39.20 
   8   6   2  822.82   39.30 
   8   6   2  813.62   37.10 
   8   6   2  758.82   39.50 
 -10  -6  -2   74.49    9.70 
 -10  -6  -2   74.39   11.10 
  10  -6   2   69.99    6.80 
 -10  -6  -2   76.59    9.70 
 -10  -6  -2   74.59    6.10 
 -10   6  -2   83.59    4.70 
  10   6   2   64.99    8.50 
 -10   6  -2   80.69    4.80 
  10   6   2   70.59    5.10 
 -10   6  -2   86.69    5.10 
 -10   6  -2   87.59   10.20 
  10   6   2   72.59    9.00 
 -12  -6  -2   48.00    5.50 
  12  -6   2   49.70    6.80 
 -12  -6  -2   51.59    3.90 
 -12  -6  -2   43.60    9.00 
  12  -6   2   44.00    3.50 
 -12  -6  -2   36.00    7.10 
 -12   6  -2   47.40    3.70 
  12   6   2   48.50    4.80 
  12   6   2   47.20    7.80 
 -12   6  -2   49.20    3.80 
  12   6   2   42.30    4.20 
 -12   6  -2   38.70    7.00 
 -12   6  -2   52.99    4.30 
 -14  -6  -2 1738.63   85.49 
 -14  -6  -2 1874.21   87.09 
  14  -6   2 1795.52   85.49 
 -14  -6  -2 1835.02   91.59 
 -14  -6  -2 1937.01   92.79 
 -14  -6  -2 1916.01   91.59 
  14  -6   2 1819.82   88.89 
  14   6   2 1972.10   90.99 
  14   6   2 1860.41   89.99 
 -14   6  -2 1688.83   86.09 
  14   6   2 1974.10   86.39 
 -14   6  -2 1694.83   89.89 
 -14   6  -2 1868.31   85.69 
 -14   6  -2 1896.21   85.29 
  14   6   2 1810.12   85.79 
 -16  -6  -2  255.17   23.80 
 -16  -6  -2  287.67   22.40 
 -16  -6  -2  261.57   15.70 
  16  -6   2  239.38   18.00 
  16  -6   2  233.08   13.00 
 -16  -6  -2  247.58   14.50 
 -16   6  -2  234.88   13.50 
  16   6   2  231.38   18.70 
 -16   6  -2  225.88   19.40 
 -16   6  -2  248.98   12.80 
  16   6   2  258.77   13.70 
 -16   6  -2  256.87   12.90 
  16   6   2  254.27   21.80 
  16   6   2  258.67   14.20 
 -18  -6  -2   15.60   10.00 
 -18  -6  -2   -0.90    8.70 
  18  -6   2    3.50    1.80 
  18  -6   2    1.10    6.50 
 -18  -6  -2   -5.70   13.00 
 -18  -6  -2   -0.10    4.50 
 -18  -6  -2    9.30    2.80 
 -18   6  -2    6.80    3.20 
  18   6   2    6.00    2.80 
  18   6   2    2.50    2.60 
  18   6   2   11.30    8.20 
  18   6   2   -1.20    7.20 
 -20  -6  -2   39.10   14.00 
  20  -6   2    9.30    8.60 
 -20  -6  -2   28.90   14.20 
 -20  -6  -2   13.20   14.60 
 -20  -6  -2   11.20    3.70 
  20  -6   2    9.40    2.90 
  20   6   2   -8.60    9.80 
  20   6   2    7.70    9.00 
 -20   6  -2   13.20    4.00 
  20   6   2    7.40    3.50 
 -20   6  -2    3.70    8.70 
  22  -6   2    3.40   10.90 
 -22  -6  -2    3.10   17.80 
 -22  -6  -2    4.50   15.90 
 -22  -6  -2   15.80    3.90 
  22  -6   2   16.80    3.60 
 -22  -6  -2    2.20   17.10 
  22   6   2   10.10   10.20 
  22   6   2   10.60    3.50 
  22   6   2   -4.60    9.70 
 -22   6  -2   13.30   10.10 
 -22   6  -2   21.30    3.80 
 -22   6  -2   18.00    4.50 
  22   6   2   12.00    3.80 
 -24  -6  -2   -0.60    3.70 
  24  -6   2   -0.10    2.70 
 -24  -6  -2   15.90   29.40 
  24  -6   2    2.80   12.90 
 -24  -6  -2    3.40    3.30 
 -24  -6  -2    4.80   19.20 
 -24  -6  -2  -54.19   26.30 
  24   6   2   -4.90   11.40 
  24   6   2    5.60    3.20 
  24   6   2    1.60   11.20 
 -24   6  -2    3.00    3.90 
 -24   6  -2   -3.40    9.80 
 -24   6  -2   -2.10    2.70 
 -26  -6  -2   23.20    5.00 
  26  -6   2   19.00    4.20 
 -26  -6  -2   22.70   25.50 
 -26  -6  -2   14.20    3.70 
  26   6   2   15.40    3.60 
 -26   6  -2   23.10    4.10 
 -26   6  -2   15.90   10.80 
 -26   6  -2   16.40    4.40 
 -28  -6  -2   66.69    7.50 
 -28  -6  -2   95.39    9.40 
  28  -6   2   73.49    8.20 
 -28   6  -2   85.09    7.80 
 -28   6  -2   80.59    7.90 
  28   6   2   93.99    7.80 
 -27  -7   2   -2.40    2.70 
  27  -7  -2   -2.60    2.80 
 -27  -7   2    1.70    3.80 
 -27   7   2   -4.90   12.30 
 -27   7   2    2.10    3.50 
  27   7  -2   -0.30    2.70 
 -27   7   2    1.70    2.80 
  25  -7  -2   14.10    3.90 
  25  -7  -2    4.70   13.50 
 -25  -7   2  -11.00   26.90 
 -25  -7   2   33.40   21.00 
 -25   7   2   14.50   12.40 
  25   7  -2    7.10   12.10 
  25   7  -2   17.20    4.70 
 -25   7   2   17.60    6.40 
  25   7  -2    0.80   18.10 
 -23  -7   2   20.10   18.20 
  23  -7  -2   23.40   11.30 
 -23  -7   2   13.50   17.40 
 -23  -7   2   30.70    4.70 
  23  -7  -2   41.40    6.60 
  23   7  -2   21.50   14.10 
  23   7  -2   44.20   12.10 
 -23   7   2   35.30    5.60 
 -23   7   2   34.80    4.60 
  23   7  -2   43.50    6.20 
  21  -7  -2    3.10    8.60 
 -21  -7   2   18.70    4.10 
 -21  -7   2    7.70   13.30 
 -21  -7   2    6.40   14.60 
  21   7  -2    3.80   13.80 
  21   7  -2   12.60    3.50 
 -21   7   2   13.40    4.20 
  21   7  -2   20.10    9.90 
 -21   7   2    9.30    2.90 
 -21   7   2   30.40   11.40 
  19  -7  -2   29.60    8.70 
 -19  -7   2   48.00    5.90 
  19  -7  -2   39.60    5.30 
 -19  -7   2   34.50    6.80 
 -19  -7   2   18.70   10.70 
 -19  -7   2   19.20   18.90 
 -19  -7   2   31.50   12.60 
  19   7  -2   30.30    3.90 
 -19   7   2   40.60    4.80 
 -19   7   2   21.80   10.20 
  19   7  -2   43.70   11.70 
  19   7  -2   32.90    9.40 
  17  -7  -2  472.95   27.60 
 -17  -7   2  444.36   32.80 
 -17  -7   2  461.75   25.60 
  17  -7  -2  459.85   22.90 
 -17   7   2  461.35   22.50 
 -17   7   2  447.66   30.20 
  17   7  -2  464.95   28.70 
  17   7  -2  474.95   30.10 
  17   7  -2  434.36   22.90 
 -17   7   2  471.15   22.40 
 -17   7   2  434.66   23.10 
  15  -7  -2  179.88   10.00 
 -15  -7   2  186.28   24.40 
  15  -7  -2  165.78   13.80 
 -15  -7   2  186.98   19.40 
 -15  -7   2  194.38   12.90 
 -15   7   2  161.88   11.60 
 -15   7   2  180.28    9.70 
 -15   7   2  192.58   10.50 
  15   7  -2  173.58   10.30 
  15   7  -2  183.98   16.90 
  15   7  -2  163.78    9.90 
  15   7  -2  169.48   15.50 
 -15   7   2  164.58   16.70 
  13  -7  -2   37.40    3.90 
 -13  -7   2   45.70    6.40 
 -13  -7   2   47.30    9.50 
  13  -7  -2   44.10    6.40 
 -13   7   2   42.10    3.90 
  13   7  -2   43.80    4.20 
 -13   7   2   42.00    4.40 
  13   7  -2   29.90    6.50 
 -13   7   2   30.90    7.20 
 -13   7   2   41.90    3.60 
  13   7  -2   38.60    4.30 
  13   7  -2   26.70    6.50 
 -13   7   2   50.69    7.10 
  11  -7  -2  425.86   20.50 
 -11  -7   2  415.36   25.40 
 -11  -7   2  418.26   21.70 
 -11  -7   2  441.16   29.30 
  11  -7  -2  420.66   22.70 
  11   7  -2  393.36   20.40 
 -11   7   2  425.16   20.00 
 -11   7   2  442.86   20.40 
  11   7  -2  435.36   23.80 
  11   7  -2  425.66   24.70 
 -11   7   2  379.76   24.50 
  11   7  -2  414.26   20.40 
 -11   7   2  411.36   20.20 
  -9  -7   2 2479.05  118.79 
   9  -7  -2 2597.14  118.09 
  -9  -7   2 2644.34  122.19 
   9   7  -2 2545.75  121.09 
   9   7  -2 2617.84  120.49 
  -9   7   2 2458.95  125.89 
  -9   7   2 2610.94  117.79 
   9   7  -2 2492.55  117.89 
  -9   7   2 2607.14  117.79 
  -9   7   2 2534.15  119.19 
   7  -7  -2 2414.46  109.49 
  -7  -7   2 2377.66  112.79 
   7  -7  -2 2450.05  111.39 
  -7  -7   2 2277.07  109.89 
  -7   7   2 2455.95  109.19 
   7   7  -2 2396.36  111.39 
   7   7  -2 2253.97  109.19 
   7   7  -2 2356.46  111.89 
  -7   7   2 2455.15  110.79 
  -7   7   2 2360.56  111.69 
   7   7  -2 2457.95  109.49 
  -7   7   2 2217.18  109.79 
  -5  -7   2  188.28   13.30 
  -5  -7   2  207.18   13.20 
   5  -7  -2  189.18   12.30 
   5  -7  -2  182.48   10.10 
  -5  -7   2  193.28   10.50 
  -5   7   2  178.38   12.00 
  -5   7   2  203.38   10.00 
  -5   7   2  199.28   12.20 
   5   7  -2  198.58   10.10 
   5   7  -2  192.38   11.70 
   3  -7  -2 1294.17   68.79 
   3  -7  -2 1545.95   70.19 
  -3  -7   2 1448.66   70.19 
  -3  -7   2 1430.66   70.39 
   3   7  -2 1481.25   68.99 
   3   7  -2 1533.25   68.19 
  -3   7   2 1531.15   69.79 
  -3   7   2 1504.95   69.19 
  -3   7   2 1485.35   67.99 
   1  -7  -2    6.40    3.50 
   1  -7  -2    8.60    3.60 
  -1  -7   2    2.20    2.60 
  -1  -7   2   14.20    3.80 
   1  -7  -2    8.60    1.70 
  -1  -7   2    6.00    1.50 
  -1   7   2    6.30    2.40 
  -1   7   2    6.30    2.80 
   1   7  -2    8.60    2.10 
   1   7  -2    9.30    3.90 
   1   7  -2    8.80    1.60 
   1   7  -2    9.60    2.90 
  -1  -7  -2  108.09    8.80 
   1  -7   2   90.29    5.70 
   1  -7   2   93.69    8.10 
  -1  -7  -2  106.49    8.40 
   1  -7   2  106.19    7.60 
  -1  -7  -2  102.99    6.20 
   1   7   2  101.29    8.00 
  -1   7  -2  107.09    7.80 
  -1   7  -2  106.19    5.80 
  -1   7  -2  107.79    7.20 
  -1   7  -2  113.89    6.40 
   1   7   2   97.49    7.20 
  -3  -7  -2 2459.35  114.79 
  -3  -7  -2 2436.46  114.59 
   3  -7   2 2407.96  113.69 
   3  -7   2 2491.85  113.59 
   3  -7   2 2309.17  111.99 
   3   7   2 2523.25  114.29 
  -3   7  -2 2450.25  113.19 
  -3   7  -2 2444.56  112.09 
  -3   7  -2 2403.76  113.09 
  -5  -7  -2 4685.73  209.58 
   5  -7   2 4619.84  208.28 
   5  -7   2 4445.66  206.58 
  -5  -7  -2 4384.86  210.88 
  -5  -7  -2 4130.79  206.98 
  -5   7  -2 4695.03  207.78 
  -5   7  -2 4380.36  207.98 
  -5   7  -2 4629.04  206.58 
   5   7   2 4571.34  208.48 
   7  -7   2  617.44   29.00 
  -7  -7  -2  652.93   32.70 
   7  -7   2  619.54   30.60 
  -7  -7  -2  604.94   33.60 
  -7  -7  -2  632.34   32.90 
  -7  -7  -2  588.04   29.70 
  -7  -7  -2  573.34   29.20 
   7   7   2  608.54   29.00 
  -7   7  -2  636.24   29.10 
  -7   7  -2  650.13   29.00 
  -7   7  -2  573.04   31.30 
   7   7   2  602.04   32.20 
   7   7   2  641.44   31.70 
  -9  -7  -2  122.09    8.00 
   9  -7   2  119.29    8.60 
  -9  -7  -2  112.59   11.40 
   9  -7   2  120.69    6.70 
  -9  -7  -2   89.89   14.20 
  -9  -7  -2  107.29   11.10 
   9   7   2  124.89    6.80 
   9   7   2  117.69   11.00 
  -9   7  -2  127.99    6.70 
   9   7   2  128.69    7.40 
   9   7   2  110.89   10.10 
  -9   7  -2  106.49   10.30 
  -9   7  -2  111.59    6.30 
  -9   7  -2  128.49    6.80 
 -11  -7  -2  130.09   15.00 
 -11  -7  -2  124.79   12.80 
 -11  -7  -2  108.09   12.80 
  11  -7   2  112.09    9.40 
 -11  -7  -2  114.49    8.40 
 -11   7  -2  129.09    7.10 
  11   7   2  109.99    7.10 
  11   7   2  124.19    7.60 
  11   7   2  124.69   11.30 
 -11   7  -2  102.19   11.30 
  11   7   2  111.59   11.70 
 -11   7  -2  119.59    6.70 
 -11   7  -2  125.99    6.60 
 -13  -7  -2  703.83   40.90 
 -13  -7  -2  770.72   41.00 
  13  -7   2  719.23   34.50 
 -13  -7  -2  727.53   36.20 
 -13  -7  -2  711.23   42.60 
  13  -7   2  680.63   37.50 
 -13  -7  -2  707.33   34.30 
  13   7   2  768.92   40.20 
 -13   7  -2  732.43   34.70 
  13   7   2  717.33   34.70 
  13   7   2  778.62   38.10 
 -13   7  -2  642.64   38.60 
  13   7   2  721.63   39.00 
 -13   7  -2  760.32   34.40 
 -13   7  -2  756.62   34.30 
 -15  -7  -2   15.40    8.50 
 -15  -7  -2  -12.70    9.80 
  15  -7   2    2.10    5.00 
  15  -7   2    6.00    1.80 
 -15  -7  -2   -0.70    1.80 
 -15  -7  -2    1.80    8.10 
 -15   7  -2    2.20    6.20 
 -15   7  -2    4.50    1.80 
  15   7   2   -2.60    5.20 
  15   7   2    4.60    2.50 
 -15   7  -2    2.90    1.80 
  15   7   2    0.60    2.50 
  15   7   2    2.30    8.40 
 -15   7  -2    3.90    2.30 
 -17  -7  -2  562.14   38.00 
 -17  -7  -2  559.14   36.20 
 -17  -7  -2  530.45   28.60 
 -17  -7  -2  533.75   25.80 
  17  -7   2  473.55   30.90 
  17  -7   2  486.15   25.60 
 -17  -7  -2  526.85   36.20 
  17   7   2  546.35   33.30 
  17   7   2  534.25   26.10 
  17   7   2  499.35   31.80 
  17   7   2  555.24   26.50 
 -17   7  -2  530.75   25.40 
 -17   7  -2  487.85   26.00 
 -17   7  -2  520.95   25.40 
  19  -7   2  620.84   29.90 
 -19  -7  -2  603.24   43.40 
 -19  -7  -2  612.54   43.00 
 -19  -7  -2  610.34   29.70 
 -19  -7  -2  622.54   42.60 
  19   7   2  636.14   39.00 
 -19   7  -2  576.64   35.50 
  19   7   2  576.04   36.80 
 -19   7  -2  536.65   30.00 
 -19   7  -2  635.94   29.40 
 -21  -7  -2   54.09    6.30 
 -21  -7  -2   33.20   21.20 
 -21  -7  -2   39.80   19.00 
  21  -7   2   53.99    6.70 
 -21  -7  -2   61.19    7.70 
 -21  -7  -2   69.29   18.20 
  21  -7   2   49.90   13.00 
 -21   7  -2   36.50   10.00 
 -21   7  -2   48.80    5.40 
 -21   7  -2   52.49    6.90 
  21   7   2   51.09    6.30 
  21   7   2   49.40   13.20 
  21   7   2   31.40   10.50 
 -23  -7  -2    5.00    4.20 
 -23  -7  -2    6.70   21.50 
  23  -7   2  -10.70   12.60 
 -23  -7  -2    9.50    3.30 
 -23  -7  -2   -6.70   31.40 
 -23  -7  -2    3.90   18.20 
  23  -7   2    6.50    3.20 
  23   7   2  -18.70   10.80 
  23   7   2   20.70   13.20 
  23   7   2    4.10    3.10 
 -23   7  -2    4.70    3.70 
 -23   7  -2    0.90    2.60 
 -25  -7  -2  218.98   14.40 
  25  -7   2  263.57   15.30 
 -25  -7  -2  255.87   17.60 
  25   7   2  286.77   15.50 
 -25   7  -2  233.58   16.20 
 -25   7  -2  235.08   21.10 
 -25   7  -2  263.37   14.70 
 -27  -7  -2  193.88   11.40 
  27  -7   2  176.48   12.10 
 -27  -7  -2  157.98   12.60 
 -27   7  -2  153.18   11.50 
 -27   7  -2  153.28   11.00 
  27   7   2  201.48   11.60 
 -28  -8   2    7.00    4.00 
 -28  -8   2   14.40    3.00 
  28  -8  -2    5.60    3.50 
 -28   8   2   10.60    4.20 
 -28   8   2   11.60    3.30 
  28   8  -2    8.00    3.10 
 -26  -8   2   56.59    7.80 
  26  -8  -2   52.49    7.00 
 -26  -8   2   54.09    5.80 
 -26   8   2   37.70   15.50 
 -26   8   2   46.80    6.70 
 -26   8   2   44.70    5.40 
  26   8  -2   59.69    6.00 
 -24  -8   2  208.58   14.90 
 -24  -8   2  230.68   15.70 
  24  -8  -2  172.58   26.90 
  24   8  -2  199.38   32.30 
 -24   8   2  192.58   22.70 
 -24   8   2  193.88   13.60 
 -24   8   2  223.68   14.70 
  24   8  -2  211.68   25.40 
  24   8  -2  229.08   13.80 
 -22  -8   2  390.26   38.30 
 -22  -8   2  432.16   39.10 
 -22  -8   2  398.06   21.10 
  22  -8  -2  399.46   30.70 
  22   8  -2  409.26   21.10 
  22   8  -2  428.66   33.80 
 -22   8   2  394.56   21.70 
  22   8  -2  377.86   29.90 
 -22   8   2  382.76   40.90 
 -22   8   2  405.36   20.60 
 -20  -8   2   11.10   13.30 
 -20  -8   2    3.40    2.90 
 -20  -8   2   -6.30   12.10 
  20  -8  -2   15.00    8.40 
 -20  -8   2    4.70    5.80 
  20   8  -2   -3.10   10.80 
 -20   8   2    2.80    3.40 
 -20   8   2    8.20    9.90 
  20   8  -2   -2.60    8.40 
  20   8  -2    1.70    2.70 
 -20   8   2    3.60    2.50 
 -18  -8   2   50.19    5.40 
  18  -8  -2   42.20    5.30 
 -18  -8   2   60.39   14.60 
 -18  -8   2   23.00   11.30 
  18  -8  -2   36.10    8.40 
 -18  -8   2   50.69    7.50 
  18   8  -2   35.40    5.00 
  18   8  -2   44.50    6.30 
 -18   8   2   31.20    5.00 
 -18   8   2   42.60   11.50 
  18   8  -2   41.90    9.70 
 -18   8   2   41.70    4.70 
  18   8  -2   52.39   11.80 
 -16  -8   2  393.86   20.10 
 -16  -8   2  440.16   23.50 
  16  -8  -2  401.76   25.00 
 -16  -8   2  415.06   30.20 
  16  -8  -2  407.06   20.30 
 -16  -8   2  383.16   31.00 
  16   8  -2  393.86   27.80 
  16   8  -2  412.06   20.40 
 -16   8   2  378.06   19.60 
  16   8  -2  362.26   20.00 
  16   8  -2  396.46   25.90 
 -16   8   2  413.56   19.90 
 -16   8   2  389.66   20.40 
 -14  -8   2  109.59   16.00 
 -14  -8   2  109.89   10.80 
 -14  -8   2   81.39   13.80 
  14  -8  -2  116.89    7.30 
  14  -8  -2   86.99   11.10 
 -14   8   2  105.49    6.50 
 -14   8   2  112.39    7.60 
 -14   8   2  119.69    7.00 
 -14   8   2  102.09   13.70 
  14   8  -2  119.39   13.10 
  14   8  -2  115.29    7.50 
 -12  -8   2  100.29   14.60 
  12  -8  -2   79.59    9.30 
 -12  -8   2  101.19    8.30 
 -12  -8   2   95.59   13.60 
  12  -8  -2   80.09    7.10 
  12   8  -2   70.89   10.50 
 -12   8   2   93.49   11.70 
 -12   8   2   90.89    5.20 
  12   8  -2   76.69    5.90 
 -12   8   2   71.89   10.10 
 -12   8   2   90.49    5.70 
  12   8  -2   88.69    6.00 
  12   8  -2   78.29   11.80 
 -12   8   2   88.59    6.10 
 -10  -8   2  551.94   28.30 
 -10  -8   2  601.24   32.50 
  10  -8  -2  588.84   29.70 
  10  -8  -2  553.44   27.10 
 -10  -8   2  598.64   33.00 
 -10   8   2  591.44   26.90 
  10   8  -2  545.55   31.10 
  10   8  -2  562.14   30.40 
 -10   8   2  561.94   28.50 
  10   8  -2  550.34   27.10 
  10   8  -2  573.44   28.40 
 -10   8   2  534.55   27.20 
 -10   8   2  502.15   30.70 
   8  -8  -2   72.39    8.00 
   8  -8  -2   68.69    5.20 
  -8  -8   2   68.09    9.90 
  -8  -8   2   72.29   10.80 
  -8  -8   2   72.89    6.30 
  -8   8   2   82.09    5.00 
   8   8  -2   73.79    8.10 
   8   8  -2   79.59    5.30 
  -8   8   2   79.99    5.00 
   8   8  -2   64.09    9.10 
   8   8  -2   64.49    4.90 
  -8   8   2   74.59    7.20 
  -8   8   2   75.79    8.60 
  -6  -8   2  114.49   10.50 
  -6  -8   2   74.99    9.10 
   6  -8  -2   95.39    6.00 
  -6  -8   2   92.29    6.50 
   6  -8  -2   78.49    8.20 
  -6   8   2  115.29    8.60 
   6   8  -2   91.99    8.10 
  -6   8   2   96.89    5.60 
  -6   8   2   95.19    5.40 
   6   8  -2   91.49    5.80 
  -6   8   2  101.99   11.20 
  -4  -8   2  316.37   19.10 
   4  -8  -2  327.07   18.30 
   4  -8  -2  312.17   16.00 
  -4  -8   2  330.47   18.80 
  -4  -8   2  291.37   16.10 
  -4   8   2  329.17   18.00 
  -4   8   2  318.37   15.60 
  -4   8   2  338.57   17.60 
  -4   8   2  307.77   15.30 
  -4   8   2  328.67   20.40 
   4   8  -2  340.77   15.90 
  -2  -8   2 2461.15  111.49 
   2  -8  -2 2210.98  109.09 
  -2  -8   2 2323.07  111.59 
   2  -8  -2 2434.76  111.49 
  -2   8   2 2369.76  108.79 
  -2   8   2 2316.37  110.79 
   2   8  -2 2383.66  110.79 
   2   8  -2 2438.06  109.69 
   2   8  -2 2235.28  110.99 
  -2   8   2 2369.66  110.09 
   2   8  -2 2458.95  108.99 
   0  -8  -2  868.51   42.50 
   0  -8   2  802.62   39.80 
   0  -8  -2  812.92   40.00 
   0  -8   2  847.02   41.90 
   0  -8  -2  845.62   42.60 
   0  -8   2  836.92   42.10 
   0   8   2  781.72   39.80 
   0   8   2  911.71   43.30 
   0   8  -2  846.62   41.70 
   0   8  -2  896.01   39.80 
   0   8  -2  863.61   41.30 
   0   8   2  890.01   41.90 
   2  -8   2  294.97   16.60 
  -2  -8  -2  290.07   23.20 
  -2  -8  -2  304.27   17.50 
  -2  -8  -2  278.57   14.80 
   2  -8   2  278.77   14.40 
   2  -8   2  276.97   17.00 
  -2   8  -2  309.37   14.40 
  -2   8  -2  268.17   16.20 
   2   8   2  316.37   17.10 
   2   8   2  290.57   14.20 
   2   8   2  302.07   16.10 
  -2   8  -2  296.17   15.80 
   4  -8   2   32.10    3.20 
  -4  -8  -2   37.10    4.10 
  -4  -8  -2   27.50    5.30 
  -4   8  -2   22.70    4.10 
  -4   8  -2   31.70    2.90 
  -4   8  -2   35.20    3.30 
   4   8   2   30.10    4.70 
   4   8   2   34.10    3.10 
   4   8   2   30.80    5.50 
  -4   8  -2   23.10    4.40 
   6  -8   2 1001.80   47.80 
  -6  -8  -2  921.31   47.90 
  -6  -8  -2 1076.09   51.79 
  -6  -8  -2 1041.30   51.89 
   6  -8   2 1045.00   49.70 
  -6  -8  -2  919.71   48.40 
   6   8   2 1076.39   47.70 
  -6   8  -2 1063.59   47.50 
  -6   8  -2 1045.10   49.30 
   6   8   2 1028.00   50.09 
  -6   8  -2 1004.80   49.99 
  -6   8  -2 1066.79   47.70 
  -8  -8  -2  262.27   17.10 
  -8  -8  -2  231.28   12.50 
  -8  -8  -2  240.38   13.30 
   8  -8   2  256.97   14.40 
  -8  -8  -2  239.08   17.40 
   8  -8   2  246.68   12.30 
  -8  -8  -2  242.18   19.30 
   8   8   2  224.58   16.10 
  -8   8  -2  205.98   15.30 
  -8   8  -2  247.88   12.20 
   8   8   2  234.78   12.10 
  -8   8  -2  244.48   14.40 
  -8   8  -2  249.88   12.10 
   8   8   2  242.48   15.30 
  10  -8   2 1257.47   61.69 
 -10  -8  -2 1250.77   64.79 
 -10  -8  -2 1374.16   65.19 
  10  -8   2 1290.57   59.69 
 -10  -8  -2 1204.58   60.69 
 -10  -8  -2 1271.37   59.99 
  10   8   2 1310.67   64.09 
  10   8   2 1293.57   63.09 
  10   8   2 1269.47   59.39 
 -10   8  -2 1276.47   59.49 
 -12  -8  -2 1270.57   61.59 
  12  -8   2 1139.89   54.39 
 -12  -8  -2 1203.78   55.29 
 -12  -8  -2 1116.89   62.39 
 -12  -8  -2 1151.28   61.99 
 -12  -8  -2 1172.48   55.99 
  12  -8   2 1113.79   56.99 
 -12   8  -2 1186.38   54.39 
 -12   8  -2 1161.58   53.89 
  12   8   2 1140.09   54.49 
 -12   8  -2 1174.58   54.09 
  12   8   2 1033.30   64.89 
  12   8   2 1196.08   59.79 
  14  -8   2  248.88   17.70 
 -14  -8  -2  239.98   26.70 
 -14  -8  -2  263.67   16.10 
 -14  -8  -2  260.77   13.30 
  14  -8   2  260.07   13.60 
 -14  -8  -2  259.77   22.40 
 -14  -8  -2  274.67   23.10 
 -14  -8  -2  276.57   14.60 
 -14   8  -2  269.37   13.40 
  14   8   2  243.38   19.10 
  14   8   2  261.47   13.90 
  14   8   2  257.67   20.80 
 -14   8  -2  241.38   18.50 
 -14   8  -2  278.37   13.60 
 -14   8  -2  255.67   13.70 
 -16  -8  -2   23.50    3.10 
 -16  -8  -2   28.10    5.70 
 -16  -8  -2   29.30    4.50 
 -16  -8  -2   48.30   12.20 
  16  -8   2    9.50    6.70 
 -16  -8  -2   35.10   15.30 
 -16  -8  -2   30.00   11.10 
 -16   8  -2   22.60    3.30 
  16   8   2   31.60    4.70 
  16   8   2   21.80    8.00 
 -16   8  -2   28.30    3.90 
  16   8   2   14.10    9.70 
 -16   8  -2   34.40    3.70 
 -18  -8  -2  224.88   12.20 
 -18  -8  -2  238.98   34.40 
 -18  -8  -2  227.98   27.10 
  18  -8   2  182.58   20.50 
  18  -8   2  225.08   12.70 
 -18  -8  -2  255.57   16.60 
 -18  -8  -2  224.98   27.30 
 -18   8  -2  217.28   13.00 
 -18   8  -2  205.88   18.50 
  18   8   2  215.48   20.40 
 -18   8  -2  216.68   12.00 
  18   8   2  210.88   23.00 
  18   8   2  210.48   13.30 
 -20  -8  -2  279.07   14.80 
 -20  -8  -2  335.77   41.10 
 -20  -8  -2  275.77   32.70 
 -20  -8  -2  302.77   33.40 
  20  -8   2  269.67   16.10 
 -20  -8  -2  298.97   16.60 
  20   8   2  285.07   26.80 
  20   8   2  241.38   23.50 
 -20   8  -2  237.68   15.30 
 -20   8  -2  264.87   20.60 
  20   8   2  270.97   15.40 
 -20   8  -2  265.67   14.50 
 -22  -8  -2   13.80   20.50 
 -22  -8  -2    0.20    2.60 
 -22  -8  -2   -0.20    3.80 
  22  -8   2    2.00    2.70 
  22  -8   2   -2.60   12.70 
 -22  -8  -2    1.40   18.20 
 -22   8  -2    2.90    3.70 
 -22   8  -2    2.50    2.40 
  22   8   2   -0.10   10.20 
  22   8   2    1.10    2.90 
  22   8   2    1.60   12.10 
 -24  -8  -2   22.40    6.90 
  24  -8   2   41.60    6.40 
 -24  -8  -2   30.30    4.40 
 -24  -8  -2   59.99   30.10 
  24   8   2   25.10    5.80 
 -24   8  -2   29.00    8.60 
  24   8   2   20.20   20.10 
  24   8   2   53.29   21.40 
 -26  -8  -2   21.10    5.00 
  26  -8   2   17.20    4.20 
 -26  -8  -2   22.60    3.50 
 -26   8  -2   23.30    3.60 
 -26   8  -2   17.30    4.50 
 -27  -9   2   54.49    7.30 
  27  -9  -2   53.59    7.00 
 -27   9   2   50.59    6.50 
 -27   9   2   42.00    5.40 
  25  -9  -2   45.10    6.80 
 -25  -9   2   29.80    5.10 
 -25   9   2   33.70   13.80 
 -25   9   2   32.10    4.10 
 -25   9   2   44.60    5.80 
 -23  -9   2   27.90   20.00 
 -23  -9   2    4.90    5.10 
  23  -9  -2    3.50   12.40 
  23  -9  -2    9.50    3.80 
 -23  -9   2   12.60   20.00 
 -23   9   2    9.60   10.10 
  23   9  -2  -12.00   21.60 
 -23   9   2   10.50    4.30 
  23   9  -2    5.30    3.70 
  23   9  -2   25.60   12.00 
  21  -9  -2   61.29   12.90 
 -21  -9   2   75.09   19.80 
  21  -9  -2  104.49    8.40 
 -21  -9   2   82.19    9.30 
 -21  -9   2   89.99    7.10 
 -21  -9   2   96.79   21.00 
  21   9  -2   96.49    7.80 
 -21   9   2   90.39    8.40 
  21   9  -2   64.49   13.20 
  21   9  -2   79.69   16.90 
 -21   9   2   79.89    6.60 
 -19  -9   2  113.09   13.40 
 -19  -9   2   98.09   19.00 
 -19  -9   2  107.29   19.40 
  19  -9  -2  133.59   17.80 
  19  -9  -2  134.39    9.80 
  19   9  -2  134.69   18.50 
 -19   9   2   98.19   14.70 
  19   9  -2  111.09    8.60 
  19   9  -2  114.49   18.00 
 -19   9   2  113.79    9.10 
 -19   9   2  115.69    7.50 
  17  -9  -2    5.00    2.50 
 -17  -9   2   -2.40   12.30 
 -17  -9   2   -6.40    4.20 
 -17  -9   2   -0.30    2.30 
 -17  -9   2  -12.10    8.80 
  17  -9  -2    9.70    6.90 
 -17   9   2    0.60    2.30 
  17   9  -2    9.50    7.90 
 -17   9   2    1.10    1.90 
 -17   9   2   -0.60    3.20 
 -17   9   2   10.20    8.80 
  17   9  -2  -12.20   10.50 
  17   9  -2    5.40    2.80 
  15  -9  -2   60.69    5.40 
  15  -9  -2   42.70    7.70 
 -15  -9   2   64.79    9.10 
 -15  -9   2   61.09   11.60 
 -15  -9   2   36.70   12.20 
  15   9  -2   67.39   11.60 
 -15   9   2   41.20    9.80 
 -15   9   2   57.39    5.00 
 -15   9   2   65.29    5.80 
  15   9  -2   42.00    8.80 
 -15   9   2   57.19    4.40 
  15   9  -2   53.19    5.60 
  15   9  -2   56.49    5.20 
  13  -9  -2  298.87   15.60 
 -13  -9   2  334.17   25.70 
 -13  -9   2  288.87   23.60 
 -13  -9   2  300.27   17.80 
  13  -9  -2  300.27   19.30 
  13   9  -2  283.77   22.20 
  13   9  -2  296.07   15.40 
 -13   9   2  248.08   20.90 
 -13   9   2  287.97   14.60 
 -13   9   2  307.67   15.10 
  13   9  -2  305.77   20.40 
 -13   9   2  306.67   15.40 
 -11  -9   2 1434.06   67.39 
 -11  -9   2 1359.46   64.09 
 -11  -9   2 1360.76   67.79 
  11   9  -2 1238.88   60.49 
  11   9  -2 1259.47   63.79 
  11   9  -2 1246.28   60.29 
  11   9  -2 1250.77   65.19 
 -11   9   2 1324.27   60.29 
 -11   9   2 1317.27   60.29 
 -11   9   2 1143.69   64.69 
  -9  -9   2  412.36   25.70 
  -9  -9   2  356.16   19.80 
   9  -9  -2  377.86   19.80 
   9  -9  -2  429.36   23.00 
  -9  -9   2  397.86   21.00 
  -9  -9   2  386.16   26.20 
   9   9  -2  397.16   22.80 
  -9   9   2  416.76   19.40 
   9   9  -2  402.06   19.70 
  -9   9   2  394.76   19.30 
  -9   9   2  391.36   19.20 
   7  -9  -2    2.50    1.80 
   7  -9  -2    0.80    4.20 
  -7  -9   2    2.80    2.20 
  -7  -9   2    5.60    2.60 
  -7  -9   2    6.80    5.70 
  -7  -9   2   -0.50    5.80 
   7   9  -2   -3.60    3.60 
  -7   9   2    6.00    1.80 
  -7   9   2    3.00    3.40 
  -7   9   2    4.30    1.90 
  -7   9   2    4.20    4.40 
   7   9  -2    6.20    2.10 
  -5  -9   2  188.48   14.40 
  -5  -9   2  176.58   14.80 
   5  -9  -2  194.18   13.50 
  -5  -9   2  201.08   11.10 
   5  -9  -2  195.98   10.60 
   5   9  -2  197.78   10.40 
  -5   9   2  180.88   13.10 
  -5   9   2  211.78   10.20 
   5   9  -2  188.88   13.30 
  -5   9   2  200.78    9.90 
   5   9  -2  187.88   12.10 
  -3  -9   2  948.41   47.30 
   3  -9  -2  873.61   44.10 
   3  -9  -2  901.91   46.70 
  -3  -9   2  957.10   52.79 
  -3  -9   2  876.51   44.20 
   3   9  -2  915.31   46.30 
  -3   9   2  960.60   43.70 
  -3   9   2  930.81   46.20 
   3   9  -2  968.90   44.00 
  -3   9   2  921.61   43.40 
  -3   9   2 1050.39   45.80 
   1  -9  -2  203.98   15.70 
   1  -9  -2  210.48   15.20 
   1  -9  -2  237.88   12.50 
  -1  -9   2  236.88   12.30 
  -1  -9   2  231.58   15.10 
  -1  -9   2  222.78   15.80 
   1   9  -2  251.07   12.10 
  -1   9   2  245.98   11.90 
  -1   9   2  258.37   13.90 
   1   9  -2  206.18   15.60 
   1   9  -2  234.78   14.30 
  -1   9   2  246.58   14.70 
   1  -9   2  396.16   22.80 
   1  -9   2  405.26   20.40 
  -1  -9  -2  372.66   23.40 
   1  -9   2  423.26   23.60 
  -1  -9  -2  403.86   20.70 
  -1  -9  -2  402.86   24.00 
  -1   9  -2  440.76   22.90 
  -1   9  -2  428.86   20.20 
  -1   9  -2  418.46   22.00 
   1   9   2  460.55   26.90 
   1   9   2  423.86   21.90 
   1   9   2  437.56   20.10 
  -3  -9  -2  456.75   23.10 
  -3  -9  -2  486.85   27.10 
   3  -9   2  483.25   25.60 
   3  -9   2  466.75   23.10 
  -3  -9  -2  457.15   23.50 
  -3  -9  -2  489.65   26.90 
  -3   9  -2  471.75   24.70 
   3   9   2  494.35   24.90 
  -3   9  -2  497.15   22.90 
  -3   9  -2  445.06   24.80 
   3   9   2  493.65   26.80 
   3   9   2  475.15   22.70 
  -3   9  -2  481.55   22.60 
  -5  -9  -2    5.50    2.10 
  -5  -9  -2    8.40    2.40 
   5  -9   2    6.90    3.60 
  -5  -9  -2   11.50    5.40 
  -5  -9  -2    2.10    4.40 
   5  -9   2    8.40    1.90 
   5   9   2    3.50    3.60 
  -5   9  -2    7.70    3.70 
   5   9   2    5.40    1.60 
   5   9   2    4.70    4.20 
  -5   9  -2   13.70    4.70 
  -5   9  -2    7.00    1.60 
  -7  -9  -2  810.32   40.60 
  -7  -9  -2  884.11   45.30 
  -7  -9  -2  819.32   41.30 
  -7  -9  -2  908.71   45.80 
   7  -9   2  859.11   42.60 
   7  -9   2  867.91   40.40 
  -7   9  -2  807.92   43.10 
  -7   9  -2  890.71   40.10 
  -7   9  -2  883.81   42.10 
   7   9   2  833.72   40.10 
   7   9   2  865.11   43.10 
   7   9   2  853.81   44.30 
  -9  -9  -2 1106.69   53.99 
   9  -9   2 1135.29   52.79 
   9  -9   2 1130.29   55.09 
  -9  -9  -2 1163.38   58.99 
  -9  -9  -2 1101.59   53.09 
  -9  -9  -2 1187.88   58.59 
   9   9   2 1071.59   52.49 
  -9   9  -2 1117.29   54.49 
  -9   9  -2 1152.28   52.49 
  -9   9  -2 1005.40   55.79 
  -9   9  -2 1167.38   52.59 
   9   9   2 1180.68   56.29 
 -11  -9  -2  283.67   21.50 
 -11  -9  -2  270.97   15.60 
 -11  -9  -2  272.27   14.20 
  11  -9   2  265.37   13.60 
  11  -9   2  240.08   16.50 
 -11  -9  -2  246.08   23.10 
 -11   9  -2  285.37   13.40 
 -11   9  -2  246.28   16.20 
  11   9   2  245.78   19.40 
  11   9   2  232.58   17.90 
 -11   9  -2  222.98   12.50 
  11   9   2  241.48   13.00 
 -11   9  -2  256.17   13.10 
 -13  -9  -2    7.40    3.90 
 -13  -9  -2    3.10    8.70 
 -13  -9  -2    7.50    3.00 
 -13  -9  -2   10.20    8.10 
  13  -9   2   11.00    2.30 
  13  -9   2   11.60    5.30 
  13   9   2    9.50    6.00 
 -13   9  -2   12.20    2.30 
 -13   9  -2    8.80    1.90 
  13   9   2   10.00    6.80 
 -13   9  -2    9.20    6.10 
 -13   9  -2   14.70    2.80 
 -15  -9  -2  110.99   16.10 
 -15  -9  -2  126.89    9.00 
  15  -9   2  118.89    7.40 
 -15  -9  -2  108.29   15.40 
  15  -9   2   90.49   13.10 
 -15  -9  -2  101.79   10.60 
 -15   9  -2  103.19   12.90 
 -15   9  -2  105.99    6.60 
 -15   9  -2  103.99    7.60 
  15   9   2  108.79   15.10 
  15   9   2   99.39   14.70 
 -15   9  -2  116.89    7.20 
  15   9   2  113.39    7.70 
 -17  -9  -2   14.50    4.70 
 -17  -9  -2   27.00   13.70 
 -17  -9  -2   16.10    5.60 
 -17  -9  -2   16.50   13.20 
  17  -9   2   12.90    3.00 
  17  -9   2   18.10    8.90 
 -17   9  -2   13.70    3.30 
  17   9   2   13.00    3.30 
 -17   9  -2   12.00    7.00 
 -17   9  -2   19.20    2.90 
  17   9   2   12.20   10.60 
 -17   9  -2   15.10    2.90 
  17   9   2    5.40    8.40 
 -19  -9  -2   70.99    8.60 
 -19  -9  -2   61.59   16.80 
 -19  -9  -2   72.69   17.70 
  19  -9   2   65.19    6.90 
 -19   9  -2   65.19    5.90 
  19   9   2   44.20   11.40 
  19   9   2   43.40   14.60 
  19   9   2   73.79    7.20 
 -19   9  -2   54.69    8.80 
 -19   9  -2   59.29    6.10 
  21  -9   2  380.66   19.30 
 -21  -9  -2  350.36   20.30 
 -21  -9  -2  323.07   40.60 
 -21  -9  -2  315.37   39.60 
  21   9   2  340.17   32.80 
 -21   9  -2  346.47   18.10 
  21   9   2  342.77   28.80 
 -23  -9  -2   16.40   30.00 
 -23  -9  -2   34.20    7.70 
 -23  -9  -2  -40.80   41.20 
  23   9   2   39.30   18.60 
  25  -9   2   12.90    3.70 
 -25  -9  -2    5.60    4.30 
 -25   9  -2   15.80    4.40 
 -27  -9  -2   48.10    6.20 
  27  -9   2   45.10    6.90 
 -27   9  -2   35.60    4.90 
 -27   9  -2   34.30    5.20 
 -26 -10   2   97.89    8.90 
  26 -10  -2   91.79    8.20 
 -26  10   2   76.29    7.90 
 -24 -10   2    1.20    3.90 
  24 -10  -2    5.00    3.30 
 -24  10   2    0.90   10.60 
 -24  10   2   -1.00    3.40 
 -22 -10   2   -3.80   20.30 
 -22 -10   2   43.40   22.10 
  22 -10  -2   12.70   13.80 
 -22  10   2   14.90    9.50 
 -22  10   2   10.40    7.40 
  22  10  -2    3.20   13.20 
  20 -10  -2  310.47   26.70 
 -20 -10   2  338.07   18.80 
 -20 -10   2  339.77   21.80 
 -20 -10   2  324.87   35.50 
 -20  10   2  293.77   30.00 
  20  10  -2  307.67   26.60 
  20  10  -2  338.07   45.30 
 -20  10   2  317.87   17.90 
  18 -10  -2  666.13   40.50 
  18 -10  -2  765.22   34.40 
 -18 -10   2  699.23   50.19 
 -18 -10   2  689.73   37.60 
 -18 -10   2  674.63   47.50 
 -18 -10   2  685.63   35.00 
  18  10  -2  631.14   45.90 
 -18  10   2  693.23   34.00 
 -18  10   2  620.04   40.70 
 -18  10   2  706.83   33.50 
  18  10  -2  694.53   40.50 
  16 -10  -2   10.00    2.80 
  16 -10  -2   12.30    7.40 
 -16 -10   2    9.90   11.30 
 -16 -10   2   -4.10   12.70 
 -16 -10   2   16.10    5.30 
  16  10  -2   15.70    7.80 
  16  10  -2    9.40   11.20 
 -16  10   2    6.80    8.80 
  16  10  -2   13.10    2.70 
 -16  10   2   11.80    2.60 
 -16  10   2   20.60    3.80 
  14 -10  -2  142.79   14.30 
 -14 -10   2  133.79   19.60 
 -14 -10   2  116.69    9.30 
 -14 -10   2  142.09   11.80 
  14 -10  -2  136.09    8.50 
 -14 -10   2  101.89   16.20 
 -14  10   2  108.79   15.90 
 -14  10   2  133.79    8.30 
  14  10  -2  111.89   14.60 
 -14  10   2  121.39    7.80 
  14  10  -2  115.79    8.00 
 -12 -10   2    6.10    9.90 
 -12 -10   2   20.20    3.90 
 -12 -10   2   29.80    5.40 
 -12 -10   2   24.30    9.30 
  12 -10  -2   29.20    4.40 
  12 -10  -2   23.50    6.70 
  12  10  -2   27.20    3.60 
 -12  10   2   34.40    4.60 
 -12  10   2   28.20    4.20 
  12  10  -2   19.80    7.00 
 -12  10   2   20.20    8.40 
  10 -10  -2  463.05   26.00 
 -10 -10   2  489.85   29.80 
 -10 -10   2  464.95   24.10 
  10 -10  -2  457.55   22.50 
 -10 -10   2  413.56   22.60 
 -10  10   2  463.65   21.90 
 -10  10   2  462.85   21.90 
 -10  10   2  396.86   26.90 
  10  10  -2  421.16   22.10 
  -8 -10   2   29.20    7.30 
  -8 -10   2   24.80    8.70 
  -8 -10   2   23.50    3.60 
   8 -10  -2   22.80    6.80 
  -8 -10   2   25.30    4.10 
   8 -10  -2   27.10    4.30 
  -8  10   2   25.70    3.90 
   8  10  -2   31.50    5.90 
   8  10  -2   25.90    3.70 
  -8  10   2   24.20    6.60 
  -6 -10   2 1653.03   81.19 
  -6 -10   2 1617.74   77.19 
  -6 -10   2 1552.74   76.69 
   6 -10  -2 1577.84   76.59 
  -6 -10   2 1617.44   81.59 
   6 -10  -2 1696.23   79.79 
   6  10  -2 1587.24   76.29 
  -6  10   2 1804.92   76.49 
  -6  10   2 1686.53   75.79 
   6  10  -2 1794.42   78.09 
  -6  10   2 1642.44   76.09 
   6  10  -2 1446.66   79.29 
   4 -10  -2  176.98   13.90 
  -4 -10   2  167.48   14.70 
  -4 -10   2  169.58   10.50 
  -4 -10   2  177.18   15.80 
   4 -10  -2  174.58   10.20 
   4  10  -2  182.88    9.90 
  -4  10   2  167.48   12.50 
  -4  10   2  195.88   13.80 
  -4  10   2  188.18    9.10 
   4  10  -2  169.28   12.70 
   4  10  -2  189.98   11.50 
  -2 -10   2  173.68   10.30 
   2 -10  -2  179.68   14.00 
  -2 -10   2  167.68   15.00 
  -2 -10   2  179.48   14.00 
   2 -10  -2  172.78   10.20 
  -2  10   2  168.38   12.40 
   2  10  -2  189.78    9.80 
  -2  10   2  185.48    9.60 
   2  10  -2  168.18   12.40 
  -2  10   2  199.78   12.10 
  -2  10   2  178.88    9.00 
   0 -10   2  144.59   14.60 
   0 -10  -2  144.99    9.30 
   0 -10  -2  158.38   14.90 
   0 -10   2  166.28   13.70 
   0 -10   2  169.88    9.80 
   0 -10  -2  157.88   13.80 
   0 -10  -2  168.08   10.00 
   0  10   2  184.88   11.80 
   0  10  -2  177.58   14.80 
   0  10  -2  170.58   11.70 
   0  10  -2  181.18    9.30 
   0  10   2  174.78   12.80 
   0  10   2  168.68    9.10 
  -2 -10  -2 1752.82   89.09 
  -2 -10  -2 2046.80   93.39 
   2 -10   2 1897.71   89.09 
   2 -10   2 1968.00   91.99 
  -2 -10  -2 1896.51   89.49 
  -2 -10  -2 1943.31   93.39 
  -2  10  -2 1719.73   89.79 
  -2  10  -2 1856.71   90.69 
   2  10   2 2137.39   90.79 
   2  10   2 1975.20   91.99 
   2  10   2 1920.61   88.69 
  -4 -10  -2  849.61   44.10 
   4 -10   2  827.32   39.50 
  -4 -10  -2  819.52   40.10 
  -4 -10  -2  760.82   39.40 
   4 -10   2  841.82   42.20 
  -4 -10  -2  822.02   44.30 
  -4  10  -2  800.02   41.20 
   4  10   2  923.51   41.70 
  -4  10  -2  858.21   39.20 
   4  10   2  854.31   43.00 
  -4  10  -2  788.42   41.30 
   4  10   2  816.02   39.10 
  -4  10  -2  845.72   38.70 
   6 -10   2  638.84   33.40 
  -6 -10  -2  639.04   36.40 
  -6 -10  -2  678.93   36.70 
  -6 -10  -2  630.34   31.60 
  -6 -10  -2  594.44   30.70 
   6 -10   2  661.73   30.70 
  -6  10  -2  666.23   30.40 
   6  10   2  595.84   30.20 
  -6  10  -2  610.34   32.30 
  -6  10  -2  672.83   30.10 
  -6  10  -2  584.94   33.20 
   6  10   2  639.74   34.60 
   6  10   2  676.03   33.40 
  -8 -10  -2 1170.78   59.99 
   8 -10   2 1168.98   54.49 
  -8 -10  -2 1262.97   59.99 
  -8 -10  -2 1058.89   55.69 
   8 -10   2 1120.89   55.69 
  -8 -10  -2 1136.39   53.59 
   8  10   2 1029.00   52.79 
  -8  10  -2 1145.29   52.99 
  -8  10  -2 1040.30   56.19 
  -8  10  -2 1111.49   54.79 
   8  10   2 1166.38   56.59 
   8  10   2 1202.08   58.39 
 -10 -10  -2    5.20    3.00 
  10 -10   2    7.40    2.30 
  10 -10   2    4.60    4.70 
 -10 -10  -2    5.60    3.30 
 -10 -10  -2    0.70    7.50 
 -10 -10  -2   -1.60    8.20 
  10  10   2    3.20    2.00 
 -10  10  -2   10.20    2.40 
 -10  10  -2    1.50    5.60 
 -10  10  -2    5.80    2.10 
  10  10   2    4.30    7.40 
  10  10   2   -2.70    5.20 
  12 -10   2    3.40    5.20 
 -12 -10  -2    6.90    9.50 
 -12 -10  -2   11.70    3.30 
 -12 -10  -2    2.60    7.10 
 -12  10  -2    9.00    2.20 
 -12  10  -2    9.20    2.60 
  12  10   2   17.10    6.80 
 -12  10  -2    5.10    5.50 
 -12  10  -2   15.70    6.10 
 -14 -10  -2  520.75   37.10 
 -14 -10  -2  553.54   29.30 
  14 -10   2  576.64   26.40 
 -14 -10  -2  501.65   38.10 
 -14 -10  -2  567.44   27.30 
  14 -10   2  534.05   31.30 
  14  10   2  585.34   32.80 
 -14  10  -2  508.45   26.00 
 -14  10  -2  538.65   29.50 
 -14  10  -2  484.05   28.10 
 -14  10  -2  468.85   25.10 
 -14  10  -2  529.85   25.90 
 -16 -10  -2 1186.18   84.79 
 -16 -10  -2 1438.66   63.69 
 -16 -10  -2 1397.46   66.09 
  16 -10   2 1254.77   67.89 
  16 -10   2 1423.66   62.79 
 -16 -10  -2 1453.55   75.79 
  16  10   2 1310.37   70.09 
 -16  10  -2 1230.48   62.39 
 -16  10  -2 1250.87   61.49 
 -16  10  -2 1260.97   64.29 
 -16  10  -2 1327.67   62.09 
  18 -10   2  102.19    7.80 
 -18 -10  -2   91.09    9.50 
 -18 -10  -2   69.49   19.80 
 -18 -10  -2  105.29   20.50 
  18 -10   2   63.19   13.20 
 -18 -10  -2  104.59   13.80 
 -18  10  -2   75.39   10.70 
 -18  10  -2   92.39    6.10 
 -18  10  -2   91.09    6.90 
  18  10   2   72.29   12.50 
 -18  10  -2   87.59    9.80 
 -18  10  -2   93.39    7.70 
  20 -10   2   87.79    7.60 
 -20 -10  -2   55.49   21.00 
 -20 -10  -2   78.09    9.20 
  20 -10   2   47.90   14.20 
 -20 -10  -2   63.99   19.20 
 -20  10  -2   72.29    5.80 
 -20  10  -2   81.39    7.40 
  22 -10   2    3.60    3.30 
 -22 -10  -2    0.90    4.60 
 -22  10  -2    5.90    2.60 
 -22  10  -2    8.40    4.30 
 -24 -10  -2   61.49    8.40 
 -24  10  -2   44.60    5.10 
 -24  10  -2   54.79    6.70 
  26 -10   2    5.30    3.30 
 -26 -10  -2    1.30    4.00 
 -26  10  -2    2.20    3.40 
  25 -11  -2    9.70    3.90 
 -25 -11   2    8.50    4.50 
 -25  11   2    6.80    3.90 
  23 -11  -2    2.70    3.10 
 -23 -11   2   -0.40    3.60 
 -23  11   2    4.60    3.50 
 -21  11   2   30.00    5.10 
 -21  11   2   13.00    8.50 
  19 -11  -2  249.97   14.60 
 -19 -11   2  227.78   15.30 
 -19 -11   2  226.28   33.60 
 -19 -11   2  211.48   17.70 
 -19  11   2  251.77   13.90 
 -19  11   2  200.88   19.90 
  19  11  -2  191.88   23.70 
 -17 -11   2   49.60   18.50 
  17 -11  -2   30.10   10.60 
 -17 -11   2   54.69    8.00 
 -17 -11   2   72.79   17.70 
  17 -11  -2   60.49    6.90 
 -17 -11   2   52.39    8.30 
 -17  11   2   47.20    5.90 
 -17  11   2   48.60   11.00 
 -17  11   2   65.59    6.80 
  17  11  -2   46.20   10.70 
 -15 -11   2   19.60   10.80 
 -15 -11   2   35.00    6.40 
 -15 -11   2   41.90    5.50 
  15 -11  -2   32.70    5.30 
  15  11  -2   30.60    9.20 
 -15  11   2   27.90    3.60 
 -15  11   2   19.80    9.30 
 -15  11   2   23.40    3.80 
  15  11  -2   33.50    4.60 
 -13 -11   2   45.50    7.10 
  13 -11  -2   48.90    8.80 
 -13 -11   2   58.59   14.70 
  13 -11  -2   67.39    6.30 
 -13 -11   2   43.30   12.10 
 -13 -11   2   67.69    9.50 
  13  11  -2   48.40    5.40 
  13  11  -2   37.30    8.60 
 -13  11   2   64.69    5.70 
 -13  11   2   56.49    5.40 
 -13  11   2   40.80    9.80 
  11 -11  -2   99.19   12.20 
 -11 -11   2   85.79    7.80 
 -11 -11   2   78.19    9.50 
 -11 -11   2   69.39   11.80 
 -11 -11   2   68.79   13.60 
  11  11  -2   87.09   12.10 
 -11  11   2   93.99    6.50 
 -11  11   2   82.49    6.40 
 -11  11   2   87.19   14.00 
  11  11  -2   92.29    6.70 
   9 -11  -2  184.18   11.10 
  -9 -11   2  211.58   19.40 
  -9 -11   2  201.68   13.00 
  -9 -11   2  134.29   21.20 
   9 -11  -2  182.68   15.40 
  -9 -11   2  187.18   12.50 
   9  11  -2  180.58   14.20 
   9  11  -2  179.78   10.60 
  -9  11   2  186.78   10.20 
   9  11  -2  183.78   17.20 
  -9  11   2  194.18   10.40 
  -9  11   2  169.68   16.60 
   7 -11  -2   49.80    5.90 
  -7 -11   2   61.09    7.20 
  -7 -11   2   31.70   10.80 
  -7  11   2   51.29    5.00 
   7  11  -2   53.99    5.30 
  -7  11   2   54.09    4.70 
  -5 -11   2   11.10    6.80 
  -5 -11   2   13.10    3.40 
   5 -11  -2    6.70    5.50 
   5 -11  -2   12.80    2.90 
  -5 -11   2    8.20    8.10 
  -5  11   2    9.70    5.60 
   5  11  -2   11.90    5.80 
   5  11  -2   12.20    4.70 
   5  11  -2   12.00    2.50 
   3 -11  -2   45.90    8.60 
  -3 -11   2   37.30    9.00 
   3 -11  -2   49.10    5.50 
  -3 -11   2   37.60    8.70 
  -3 -11   2   48.40    5.90 
   3  11  -2   54.89    4.80 
  -3  11   2   50.29    4.60 
  -3  11   2   51.29    3.80 
  -3  11   2   42.20    6.90 
   3  11  -2   59.89    8.80 
  -3  11   2   62.99    9.50 
   1 -11  -2  744.43   35.80 
   1 -11  -2  667.03   44.00 
  -1 -11   2  746.43   35.80 
  -1 -11   2  794.92   40.40 
  -1 -11   2  707.43   40.40 
   1  11  -2  745.03   35.10 
  -1  11   2  700.63   38.20 
   1  11  -2  737.93   37.80 
  -1  11   2  752.02   34.90 
  -1 -11  -2  409.06   21.40 
  -1 -11  -2  408.46   26.90 
   1 -11   2  427.56   25.40 
  -1 -11  -2  412.76   27.20 
   1 -11   2  429.66   21.40 
  -1 -11  -2  393.76   20.70 
   1  11   2  411.96   24.20 
  -1  11  -2  425.96   20.60 
  -1  11  -2  397.16   23.30 
   1  11   2  422.96   20.40 
   3 -11   2  292.87   19.10 
  -3 -11  -2  271.47   21.60 
  -3 -11  -2  290.57   21.00 
  -3 -11  -2  278.37   15.70 
  -3 -11  -2  247.28   14.80 
   3 -11   2  281.67   15.10 
  -3  11  -2  269.97   13.70 
   3  11   2  298.87   19.10 
  -3  11  -2  270.67   17.30 
  -3  11  -2  279.77   18.90 
   3  11   2  302.77   15.20 
   3  11   2  301.47   17.50 
  -3  11  -2  293.47   14.60 
  -5 -11  -2   34.00    8.90 
  -5 -11  -2   21.40    3.30 
  -5 -11  -2   17.70    7.00 
   5 -11   2   31.60    4.50 
   5 -11   2   19.10    7.90 
  -5  11  -2   27.80    6.30 
   5  11   2   20.70    5.50 
  -5  11  -2   25.20    6.10 
   5  11   2   25.80    7.10 
   5  11   2   23.50    3.70 
   7 -11   2  160.98   14.30 
  -7 -11  -2  135.69   18.90 
  -7 -11  -2  179.88   12.10 
   7 -11   2  175.48   10.50 
  -7 -11  -2  197.68   18.80 
  -7 -11  -2  192.08   12.50 
   7  11   2  181.38   14.40 
  -7  11  -2  167.48   14.70 
  -7  11  -2  191.88   10.20 
  -7  11  -2  178.38    9.70 
   7  11   2  184.98   16.60 
   9 -11   2  644.54   30.90 
  -9 -11  -2  630.74   31.30 
  -9 -11  -2  645.24   32.60 
   9 -11   2  682.13   34.40 
  -9 -11  -2  648.24   39.90 
  -9 -11  -2  699.63   40.00 
   9  11   2  590.44   30.30 
   9  11   2  663.13   34.80 
  -9  11  -2  639.04   30.20 
  -9  11  -2  606.54   34.00 
  -9  11  -2  631.14   30.40 
   9  11   2  595.04   36.80 
  -9  11  -2  562.64   32.00 
 -11 -11  -2    4.10    3.70 
 -11 -11  -2   -1.90    9.80 
 -11 -11  -2    2.20    2.90 
 -11 -11  -2    2.30    9.20 
  11 -11   2    3.80    2.50 
  11 -11   2    2.00    5.80 
 -11  11  -2    5.50    2.30 
  11  11   2   -3.20    6.20 
 -11  11  -2   -3.60    4.90 
 -11  11  -2    3.60    5.50 
 -11  11  -2    5.50    2.20 
  11  11   2    3.10    2.20 
  11  11   2    6.40    8.80 
  13 -11   2    9.20    2.80 
 -13 -11  -2    1.80   12.80 
 -13 -11  -2   17.50    5.10 
  13 -11   2    7.20    6.90 
 -13 -11  -2   12.40    4.10 
 -13 -11  -2   13.10   11.50 
  13  11   2    3.50    7.40 
  13  11   2   26.20   10.50 
 -13  11  -2   12.40    2.80 
 -13  11  -2    6.50    5.30 
 -13  11  -2   16.80    7.90 
 -13  11  -2   11.10    3.10 
 -15 -11  -2    8.70   14.50 
 -15 -11  -2    7.20    4.50 
  15 -11   2    6.10    3.20 
  15 -11   2   -7.00    9.50 
 -15 -11  -2    5.00   14.70 
 -15 -11  -2   18.00    6.00 
  15  11   2   -8.10    9.60 
  15  11   2    5.50   13.40 
 -15  11  -2    9.00    4.00 
 -15  11  -2    6.50    4.30 
 -17 -11  -2   -1.10    6.70 
 -17 -11  -2    1.60    3.90 
  17 -11   2   11.00   10.80 
  17 -11   2    3.00    2.80 
 -17 -11  -2   -9.40   15.90 
 -17 -11  -2   21.00   15.30 
  17  11   2    3.90    9.80 
 -17  11  -2    0.40    2.60 
 -17  11  -2    5.40    3.00 
  17  11   2   15.80   16.00 
  19 -11   2    6.20   14.80 
 -19 -11  -2   12.00   28.20 
 -19 -11  -2   26.60    5.30 
 -19 -11  -2  -13.90   18.80 
  19 -11   2   22.60    4.10 
 -19  11  -2   17.50    3.30 
 -19  11  -2   22.20    4.30 
  19  11   2   24.20   14.70 
  19  11   2   42.90   20.80 
 -21 -11  -2   58.49    9.00 
  21 -11   2   68.39    7.60 
  21  11   2   75.79   26.40 
 -21  11  -2   53.59    7.00 
 -23 -11  -2   96.99   10.00 
 -23  11  -2   85.39    8.00 
  22 -12  -2  135.89    9.60 
 -22 -12   2  110.79   10.10 
 -22  12   2  109.89    8.90 
  20 -12  -2   13.80    3.90 
 -20 -12   2   11.50    4.60 
 -20 -12   2    8.10    7.80 
 -20  12   2   13.70    4.10 
 -18 -12   2   51.29    6.70 
 -18 -12   2   48.30   33.80 
  18 -12  -2   69.89   19.90 
 -18 -12   2   42.20    7.90 
 -18 -12   2   84.59   23.80 
  18 -12  -2   45.40    7.30 
 -18  12   2   49.30    6.80 
 -18  12   2   36.90    8.80 
  18  12  -2   28.10   16.00 
  16 -12  -2   85.09    7.90 
 -16 -12   2   56.99   17.30 
  16 -12  -2   58.39   12.10 
 -16 -12   2   43.70   18.10 
 -16 -12   2   69.39    9.00 
 -16 -12   2   74.09   11.50 
 -16  12   2   68.89    6.70 
 -16  12   2   83.29    7.10 
  16  12  -2   57.89   12.00 
 -16  12   2   64.29   13.10 
  16  12  -2   84.69   16.20 
 -14 -12   2  432.96   39.00 
 -14 -12   2  480.75   24.40 
  14 -12  -2  511.05   23.80 
 -14 -12   2  491.55   37.00 
  14 -12  -2  486.25   29.90 
 -14  12   2  427.16   22.60 
 -14  12   2  439.16   29.30 
 -14  12   2  448.96   22.80 
  14  12  -2  443.26   31.90 
  14  12  -2  438.56   32.60 
  14  12  -2  400.36   22.60 
 -12 -12   2  134.59   20.30 
 -12 -12   2  185.48   14.40 
  12 -12  -2  166.98   10.90 
 -12 -12   2  164.18   11.70 
  12 -12  -2  180.58   17.50 
  12  12  -2  155.08   10.00 
  12  12  -2  148.99   20.60 
 -12  12   2  174.28   10.20 
 -12  12   2  154.28   17.50 
 -12  12   2  173.48   10.00 
  12  12  -2  149.19   16.50 
 -10 -12   2   49.60    7.20 
 -10 -12   2   44.70   14.50 
 -10 -12   2   78.29    9.60 
 -10 -12   2   65.59   12.90 
  10 -12  -2   72.49    7.00 
  10 -12  -2   53.39    9.40 
 -10  12   2   72.89    5.60 
  10  12  -2   50.99    5.70 
  10  12  -2   71.29    8.80 
 -10  12   2   56.09   10.70 
  10  12  -2   57.19   11.10 
   8 -12  -2   82.79    7.10 
   8 -12  -2   84.39   13.10 
  -8 -12   2   71.39   14.30 
  -8 -12   2   85.59    9.10 
  -8 -12   2   79.19   12.90 
  -8 -12   2   85.89    7.30 
  -8  12   2   78.49    6.00 
   8  12  -2   97.39   11.90 
   8  12  -2   71.99    6.10 
  -8  12   2   85.59    5.80 
  -8  12   2   65.59   10.70 
   8  12  -2   92.89   12.80 
  -6 -12   2    8.50    3.70 
   6 -12  -2   -3.50    2.40 
  -6 -12   2  -23.80    9.90 
   6 -12  -2   -5.40    6.30 
  -6 -12   2    6.60    8.40 
   6  12  -2   -0.70    4.80 
  -6  12   2    4.50    2.20 
   6  12  -2    4.40    2.50 
  -4 -12   2   33.90    4.70 
  -4 -12   2   29.20   10.80 
   4 -12  -2   33.00    7.70 
  -4 -12   2   33.10    8.70 
   4 -12  -2   36.40    5.60 
   4  12  -2   39.70    4.60 
  -4  12   2   35.00    3.60 
   4  12  -2   25.10    6.90 
  -4  12   2   33.90    4.30 
  -4  12   2   27.60    7.00 
  -2 -12   2 1622.44   82.69 
  -2 -12   2 1751.62   82.29 
  -2 -12   2 1695.03   77.59 
   2 -12  -2 1636.14   77.29 
   2 -12  -2 1743.33   81.99 
  -2  12   2 1632.14   76.29 
  -2  12   2 1515.95   79.79 
   2  12  -2 1606.44   76.49 
   2  12  -2 1570.14   79.49 
   0 -12  -2  190.38   17.80 
   0 -12   2  204.58   17.30 
   0 -12  -2  198.48   12.00 
   0 -12   2  201.88   11.90 
   0  12  -2  199.98   10.90 
   0  12   2  190.98   10.60 
   0  12  -2  180.48   14.40 
   0  12   2  173.88   15.20 
  -2 -12  -2    0.90    6.70 
  -2 -12  -2    3.20    3.00 
   2 -12   2    1.60    6.10 
  -2 -12  -2    1.40    2.80 
   2 -12   2    7.40    2.90 
   2  12   2    4.00    2.10 
  -2  12  -2    4.60    2.10 
   2  12   2   -2.80    5.00 
  -2  12  -2    5.10    5.00 
  -2  12  -2   14.60    8.10 
   2  12   2   -4.20    5.30 
  -4 -12  -2    2.90    3.10 
  -4 -12  -2    0.60    7.00 
  -4 -12  -2   10.00    8.90 
   4 -12   2    3.20    2.40 
  -4 -12  -2   -7.90    4.10 
   4 -12   2    8.30    5.70 
   4  12   2   -9.70    5.80 
   4  12   2   -2.30    5.60 
  -4  12  -2   -1.30    5.10 
   4  12   2   -1.00    1.70 
  -4  12  -2    1.70    2.00 
  -6 -12  -2   15.10    4.20 
  -6 -12  -2    7.90    8.00 
   6 -12   2   15.30    6.40 
  -6 -12  -2    5.20    3.00 
  -6 -12  -2    9.50   10.40 
   6 -12   2    6.20    2.80 
   6  12   2    9.60    2.40 
  -6  12  -2    9.60    2.60 
  -6  12  -2    7.50    6.40 
   6  12   2   10.30    6.00 
   6  12   2   13.90    7.70 
  -6  12  -2    9.10    2.20 
  -8 -12  -2   29.90    5.30 
   8 -12   2   25.90    7.10 
  -8 -12  -2   22.00    4.30 
  -8 -12  -2   24.90    9.70 
  -8 -12  -2   -1.90   11.00 
   8  12   2   20.90    3.00 
  -8  12  -2   13.70    6.80 
   8  12   2   20.10    9.90 
  -8  12  -2   20.50    6.10 
   8  12   2   16.00    7.00 
 -10 -12  -2  289.07   17.50 
 -10 -12  -2  261.47   15.50 
  10 -12   2  288.97   15.20 
 -10 -12  -2  264.97   26.20 
 -10 -12  -2  267.87   27.90 
  10 -12   2  256.27   19.50 
 -10  12  -2  247.48   17.80 
 -10  12  -2  260.77   16.90 
  10  12   2  249.88   23.40 
  10  12   2  284.47   20.40 
 -10  12  -2  285.67   14.50 
 -10  12  -2  265.67   13.90 
  10  12   2  241.58   13.90 
 -12 -12  -2  756.32   39.40 
 -12 -12  -2  761.32   38.80 
 -12 -12  -2  831.12   54.99 
 -12 -12  -2  707.13   58.89 
  12 -12   2  781.32   41.20 
  12  12   2  718.13   44.20 
 -12  12  -2  660.23   35.00 
 -12  12  -2  697.03   35.40 
  12  12   2  768.72   41.10 
 -12  12  -2  746.93   35.50 
 -14 -12  -2   30.10   16.40 
  14 -12   2   23.20    9.80 
 -14 -12  -2   37.30    5.70 
  14 -12   2   20.50    4.00 
 -14 -12  -2   16.10   16.10 
 -14  12  -2   31.50    4.10 
  14  12   2   20.80    9.50 
  14  12   2   29.40   13.50 
 -14  12  -2   32.20    5.00 
  16 -12   2   -7.50   10.90 
  16 -12   2    3.30    3.00 
 -16 -12  -2    8.60    6.20 
 -16 -12  -2  -20.60   16.80 
 -16 -12  -2    2.80    4.20 
 -16 -12  -2  -11.10   17.40 
 -16  12  -2    5.20    2.70 
  16  12   2   -0.60   15.20 
  16  12   2   -4.00   10.20 
 -18 -12  -2  112.79   10.20 
 -18 -12  -2   87.19   11.00 
  18 -12   2  126.59    9.00 
  18 -12   2   76.49   16.20 
 -18 -12  -2   93.89   24.20 
 -18 -12  -2  106.19   23.00 
 -18  12  -2  100.79    8.20 
 -18  12  -2  112.89    7.80 
 -20 -12  -2  208.78   15.10 
  20  12   2  197.18   37.30 
 -20  12  -2  241.38   13.50 
 -22 -12  -2   14.10    4.90 
  22 -12   2   18.70    4.10 
 -22  12  -2   18.90    4.30 
  21 -13  -2   19.90    4.30 
 -21 -13   2   24.20    5.10 
 -21  13   2   31.50    4.50 
 -19 -13   2   37.10    7.90 
 -19 -13   2   29.50    5.40 
  19 -13  -2   33.50    5.40 
 -19  13   2   30.30    4.60 
  19  13  -2   63.19   30.10 
  17 -13  -2  307.07   30.20 
 -17 -13   2  328.97   21.20 
 -17 -13   2  359.46   23.40 
 -17 -13   2  303.47   39.80 
 -17  13   2  320.37   20.90 
 -17  13   2  311.17   17.60 
  17  13  -2  257.47   29.70 
  15 -13  -2  143.09   10.50 
  15 -13  -2  105.39   14.80 
 -15 -13   2  140.79   22.30 
 -15 -13   2  132.89   11.50 
 -15 -13   2  138.89   13.70 
 -15  13   2  128.69   14.60 
 -15  13   2  141.09    9.10 
 -15  13   2  146.99    9.40 
  15  13  -2  130.89   18.30 
  13 -13  -2   16.70    9.50 
 -13 -13   2    3.20   17.20 
  13 -13  -2    6.40    3.40 
 -13 -13   2    5.00    5.20 
 -13 -13   2    5.70    4.10 
 -13 -13   2    5.00   14.30 
  13  13  -2   11.00    2.90 
  13  13  -2    7.50   11.60 
 -13  13   2   10.20    2.80 
 -13  13   2    0.40    8.30 
 -11 -13   2    4.40   12.60 
  11 -13  -2    1.40    7.60 
 -11 -13   2    6.90    5.40 
 -11 -13   2   22.00   15.70 
 -11  13   2    1.00    2.60 
 -11  13   2    9.40    3.00 
 -11  13   2    3.70    8.50 
  11  13  -2   -8.90    9.80 
  11  13  -2    8.40    2.80 
  -9 -13   2  132.39   23.70 
   9 -13  -2  138.19   10.60 
  -9 -13   2  163.18   13.00 
  -9 -13   2  107.69   18.60 
   9 -13  -2  124.69   18.80 
  -9  13   2  156.68    9.20 
  -9  13   2  126.29    9.00 
   9  13  -2  142.59   17.20 
   7 -13  -2   62.99    6.90 
  -7 -13   2   46.60   11.90 
  -7 -13   2   68.69    8.80 
   7 -13  -2   50.59    9.70 
  -7 -13   2   41.30   14.90 
  -7  13   2   64.69    5.60 
  -7  13   2   53.99   10.10 
  -7  13   2   65.79    5.00 
   7  13  -2   65.99   10.50 
   7  13  -2   62.89    5.80 
  -5 -13   2   56.39   11.80 
  -5 -13   2   41.80    5.90 
   5 -13  -2   57.49    7.00 
   5 -13  -2   28.60    9.20 
  -5 -13   2   35.70   14.20 
   5  13  -2   47.60    5.40 
  -5  13   2   39.80    9.00 
   5  13  -2   52.99    9.00 
  -5  13   2   53.49    5.10 
  -3 -13   2   70.89   11.70 
  -3 -13   2  104.99    9.30 
  -3 -13   2   92.09   16.40 
   3 -13  -2   98.29    8.70 
  -3  13   2   97.39    6.90 
   3  13  -2   79.39    6.80 
   3  13  -2   70.39    9.90 
  -1 -13   2    5.00    7.90 
   1 -13  -2    5.20    7.50 
   1 -13  -2    3.90    3.20 
  -1 -13   2    2.10    3.30 
  -1  13   2   -1.90    6.20 
  -1  13   2    2.30    2.10 
   1  13  -2    2.40    2.40 
   1  13  -2   -5.70    5.70 
   1 -13   2   64.39    7.30 
   1 -13   2   71.39   11.10 
  -1 -13  -2   77.29    7.90 
   1  13   2   56.49    9.40 
  -1  13  -2   68.39    5.80 
   1  13   2   58.59    5.50 
  -1  13  -2   86.29   10.80 
  -3 -13  -2  307.87   25.10 
  -3 -13  -2  262.27   16.40 
   3 -13   2  316.17   22.40 
   3 -13   2  310.77   17.00 
  -3 -13  -2  328.97   18.10 
   3  13   2  304.17   21.30 
  -3  13  -2  309.67   15.90 
  -3  13  -2  300.47   19.90 
   3  13   2  288.27   15.60 
   5 -13   2  737.93   35.00 
   5 -13   2  713.23   39.50 
  -5 -13  -2  728.13   43.40 
  -5 -13  -2  704.23   44.80 
  -5 -13  -2  630.34   34.40 
  -5 -13  -2  757.12   36.30 
  -5  13  -2  736.83   37.90 
   5  13   2  655.73   33.70 
   5  13   2  679.53   40.10 
   7 -13   2  163.48   17.00 
   7 -13   2  166.38   11.00 
  -7 -13  -2  189.48   22.30 
  -7 -13  -2  178.88   11.00 
  -7 -13  -2  129.59   19.00 
  -7 -13  -2  161.28   12.80 
  -7  13  -2  186.08   14.20 
   7  13   2  144.59   17.50 
   7  13   2  172.58   16.00 
  -7  13  -2  163.48    9.90 
   7  13   2  160.08    9.60 
  -7  13  -2  155.28    8.90 
   9 -13   2   17.80    7.60 
  -9 -13  -2   22.80   11.80 
  -9 -13  -2   24.30    5.30 
   9 -13   2   16.30    3.70 
  -9 -13  -2   23.40    5.50 
  -9 -13  -2   21.90   17.90 
  -9  13  -2   25.60    3.40 
   9  13   2   13.30   10.00 
   9  13   2   23.90    3.20 
  -9  13  -2   19.80    3.30 
  -9  13  -2   18.20    3.80 
  -9  13  -2   12.40    4.00 
   9  13   2   14.10    8.10 
  11 -13   2   28.20    9.30 
 -11 -13  -2   23.70   13.60 
 -11 -13  -2   24.70    5.00 
 -11 -13  -2   24.40   16.50 
  11  13   2   25.80    9.50 
 -11  13  -2   30.70    3.80 
  11  13   2   37.10   12.30 
  13 -13   2  399.56   19.90 
  13 -13   2  332.97   27.30 
 -13 -13  -2  377.26   23.20 
 -13 -13  -2  371.76   36.30 
 -13 -13  -2  302.07   38.00 
 -13 -13  -2  380.26   20.50 
 -13  13  -2  351.26   18.50 
 -13  13  -2  359.56   18.70 
  13  13   2  345.97   30.60 
  13  13   2  329.47   26.90 
  15 -13   2   11.90   12.00 
 -15 -13  -2   13.70   18.20 
  15 -13   2   12.40    3.60 
 -15 -13  -2    5.00   21.00 
 -15 -13  -2    4.90    5.80 
 -15 -13  -2   14.00    4.80 
  15  13   2    2.40   11.00 
 -15  13  -2   20.90    3.60 
  15  13   2    8.30   15.40 
 -15  13  -2   10.80    3.20 
 -17 -13  -2  138.49   13.30 
 -17 -13  -2  158.88   15.70 
  17 -13   2  166.48   10.90 
 -17  13  -2  155.48   12.60 
  17  13   2  112.79   20.70 
 -17  13  -2  140.89   10.70 
 -19 -13  -2   73.19    9.60 
  19 -13   2   96.29    8.60 
  19  13   2   48.70   22.20 
 -19  13  -2   83.59    7.10 
 -21 -13  -2    2.70    4.30 
  21 -13   2    2.90    3.30 
 -21  13  -2    1.30    2.90 
  20 -14  -2   65.19    7.10 
 -20 -14   2   63.09    8.80 
 -20  14   2   42.00    5.70 
 -18 -14   2   15.70    7.20 
 -18 -14   2   33.00    5.80 
  18  14  -2   23.40   16.20 
 -18  14   2   22.60    4.00 
  16 -14  -2   69.69    8.70 
 -16 -14   2   53.49    7.50 
  16  14  -2   51.19   15.80 
 -16  14   2   74.79    7.10 
 -16  14   2   78.49    7.10 
 -14 -14   2   56.69   20.30 
  14 -14  -2   78.69    8.60 
 -14 -14   2   47.90    8.80 
  14 -14  -2   61.99   13.50 
 -14 -14   2   19.90   23.70 
 -14 -14   2   71.49   11.40 
 -14  14   2   73.29    6.70 
 -14  14   2   71.89    6.70 
  14  14  -2   57.59   14.60 
 -12 -14   2   50.59    8.00 
 -12 -14   2   45.10   17.10 
  12 -14  -2   41.70    6.80 
  12 -14  -2   31.00   11.10 
 -12 -14   2   15.60   21.00 
 -12 -14   2   60.09    8.20 
 -12  14   2   48.80    5.50 
  12  14  -2   40.50   12.90 
 -12  14   2   38.50    5.10 
 -12  14   2   37.60    8.70 
  12  14  -2   40.20    5.50 
 -10 -14   2    2.30    5.40 
  10 -14  -2   -2.50    9.00 
 -10 -14   2    2.00   13.90 
 -10 -14   2   40.50   19.30 
 -10 -14   2    1.90    5.80 
 -10  14   2   -6.60    8.60 
 -10  14   2    2.50    2.60 
  10  14  -2    2.80    2.80 
  10  14  -2   -3.00    9.80 
  -8 -14   2   15.90    5.50 
  -8 -14   2   22.00   19.10 
   8 -14  -2   25.20   10.30 
  -8 -14   2   12.60   14.50 
   8 -14  -2   12.90    4.20 
   8  14  -2    7.20    9.30 
  -8  14   2   12.30    3.30 
  -8  14   2   14.40    9.60 
   8  14  -2   15.30    3.40 
   6 -14  -2  250.67   22.80 
  -6 -14   2  284.37   27.10 
  -6 -14   2  191.88   25.70 
  -6 -14   2  266.17   20.60 
  -6  14   2  225.88   20.20 
  -6  14   2  241.98   13.30 
   6  14  -2  265.17   20.80 
   6  14  -2  220.78   13.30 
  -4 -14   2  255.07   15.90 
   4 -14  -2  258.17   28.90 
  -4 -14   2  217.28   25.10 
   4 -14  -2  245.58   14.80 
   4  14  -2  202.88   18.70 
  -4  14   2  217.68   12.70 
   4  14  -2  234.28   13.00 
  -4  14   2  197.18   19.30 
  -2 -14   2   62.79   15.10 
   2 -14  -2   34.40   15.30 
  -2 -14   2   66.99    9.00 
   2 -14  -2   68.89    8.50 
  -2  14   2   65.29    6.20 
   2  14  -2   48.70    9.30 
   2  14  -2   70.39    6.40 
   0 -14   2    0.30    3.40 
   0 -14   2   10.30    9.40 
   0 -14  -2    3.80    3.80 
   0 -14  -2    7.10   13.30 
   0  14   2    4.70    2.40 
   0  14   2   10.90    7.40 
   0  14  -2    3.80    2.60 
   0  14  -2    5.10    6.50 
  -2 -14  -2  100.99    9.80 
   2 -14   2   71.89   11.90 
  -2 -14  -2   88.49   19.60 
   2 -14   2  110.39    9.10 
   2  14   2  101.49   14.50 
  -2  14  -2   91.69    7.10 
  -2  14  -2   80.19   12.50 
   2  14   2   99.29    7.00 
  -4 -14  -2   24.90    5.30 
   4 -14   2   36.50   15.60 
  -4 -14  -2    2.40   11.60 
   4 -14   2   23.50    4.50 
  -4  14  -2   34.40    5.10 
   4  14   2    9.30    8.80 
  -4  14  -2   26.00    7.90 
   4  14   2   20.10    3.20 
  -4  14  -2   27.90    8.60 
   6 -14   2   50.69   11.00 
   6 -14   2   78.19   12.10 
  -6 -14  -2   29.00   19.90 
  -6 -14  -2   48.60   14.40 
   6  14   2   59.69   12.50 
  -6  14  -2   81.89    6.60 
  -6  14  -2   60.09    9.40 
   6  14   2   68.69    6.00 
   8 -14   2   -5.10    8.40 
  -8 -14  -2   11.00   16.10 
  -8 -14  -2   -1.90    3.50 
  -8 -14  -2   18.50   12.60 
  -8 -14  -2    3.20    4.60 
   8 -14   2    3.00    3.20 
   8  14   2    6.30    9.90 
  -8  14  -2    2.80    1.40 
   8  14   2   -0.20    2.30 
  -8  14  -2    4.20    2.40 
 -10 -14  -2    1.70    5.20 
  10 -14   2   -2.70    9.90 
 -10 -14  -2  -15.00   17.10 
 -10  14  -2    3.50    2.30 
  10  14   2    3.50   11.50 
 -10  14  -2    4.60    2.80 
  12 -14   2    9.00    4.00 
 -12 -14  -2    4.10    6.10 
  12 -14   2   -4.10   11.50 
 -12 -14  -2  -12.00   20.10 
 -12 -14  -2   11.60   16.00 
 -12 -14  -2    8.50    4.90 
  12  14   2   20.40   13.50 
 -12  14  -2   14.30    3.40 
 -12  14  -2   13.40    3.10 
 -14 -14  -2  137.59   15.00 
  14 -14   2   89.29   16.20 
 -14 -14  -2  103.39   25.10 
  14 -14   2  128.99    9.60 
 -14 -14  -2  120.19   23.20 
 -14 -14  -2  116.19   13.10 
 -14  14  -2  103.99    8.70 
  14  14   2  100.69   18.30 
 -14  14  -2  108.29    8.10 
  16 -14   2  155.88   13.20 
 -16 -14  -2  135.89   11.40 
 -16 -14  -2  134.09   14.30 
 -16  14  -2  115.89    8.40 
  16  14   2  116.59   20.80 
 -16  14  -2  133.99    8.70 
 -18 -14  -2    5.20    4.60 
  18 -14   2    1.30    3.40 
 -18  14  -2    3.00    2.90 
 -18  14  -2    1.60    2.60 
  20 -14   2    2.20    3.20 
 -20  14  -2    1.60    3.20 
  17 -15  -2   29.70    4.60 
 -17 -15   2   18.90    7.30 
 -17 -15   2   29.50    7.40 
 -17  15   2   22.80    3.70 
  15 -15  -2    9.50    4.00 
 -15 -15   2   13.00    6.30 
 -15 -15   2    6.40    4.40 
 -15  15   2    8.80    3.10 
  15  15  -2   23.40   18.20 
 -15  15   2   13.70    3.10 
 -13 -15   2  215.88   15.00 
 -13 -15   2  232.88   19.30 
 -13  15   2  201.68   12.10 
 -13  15   2  194.58   11.70 
  13  15  -2  210.28   24.50 
  11 -15  -2  185.58   24.00 
  11 -15  -2  244.08   14.30 
 -11 -15   2  231.48   34.40 
 -11 -15   2  179.38   31.70 
 -11 -15   2  237.48   17.10 
  11  15  -2  217.18   23.60 
 -11  15   2  207.78   12.50 
  -9 -15   2    0.50   15.80 
  -9 -15   2    8.90    5.50 
  -9 -15   2  -40.40   28.60 
   9 -15  -2   17.50   11.60 
  -9  15   2    4.80    8.20 
   9  15  -2    2.40   10.00 
   9  15  -2    4.90    3.00 
  -9  15   2    4.70    2.90 
  -7 -15   2   82.19   17.20 
  -7 -15   2   59.19   23.50 
   7 -15  -2  112.89   10.10 
  -7 -15   2  113.59   11.90 
   7  15  -2   91.29   20.30 
  -7  15   2  111.99    8.20 
   5 -15  -2  213.08   14.00 
  -5 -15   2  172.88   27.10 
   5 -15  -2  161.68   22.80 
  -5 -15   2  205.48   15.20 
   5  15  -2  183.38   19.30 
  -5  15   2  196.98   11.60 
   5  15  -2  189.28   11.70 
  -5  15   2  195.28   20.60 
   3 -15  -2   63.29    8.30 
  -3 -15   2   60.09    8.90 
  -3  15   2   55.19    6.00 
   3  15  -2   58.09    5.90 
   3  15  -2   56.89   10.10 
  -3  15   2   34.90   10.70 
   1 -15  -2   65.59    8.40 
  -1 -15   2   52.19   13.20 
  -1 -15   2   70.29    8.90 
  -1  15   2   50.09   11.20 
   1  15  -2   57.49    6.10 
   1  15  -2   67.29   10.30 
  -1  15   2   63.79    6.00 
   1 -15   2  590.24   39.00 
  -1 -15  -2  658.93   33.10 
  -1 -15  -2  570.34   40.90 
   1 -15   2  682.53   32.80 
   1  15   2  583.54   30.50 
  -1  15  -2  697.03   35.00 
  -1  15  -2  580.44   30.60 
   1  15   2  627.64   37.20 
   3 -15   2   15.00    4.50 
   3 -15   2   11.30   10.90 
  -3 -15  -2   18.70    5.60 
  -3 -15  -2    5.50   12.30 
   3  15   2   18.40    3.10 
  -3  15  -2   23.20    7.20 
  -3  15  -2   21.70    3.80 
  -3  15  -2   30.10    8.60 
   3  15   2   16.90    9.60 
  -5 -15  -2  132.39   11.80 
   5 -15   2   86.59   13.60 
   5 -15   2  127.89    9.90 
  -5 -15  -2   73.29   15.70 
   5  15   2   97.89    7.60 
   5  15   2   98.99   16.30 
  -5  15  -2  107.09    8.00 
   7 -15   2  109.89    9.30 
  -7 -15  -2  105.99   11.70 
   7 -15   2   82.99   13.00 
  -7 -15  -2  110.89   18.80 
  -7 -15  -2  105.59    9.70 
  -7  15  -2   94.99    7.40 
   7  15   2   99.59   16.70 
   7  15   2   83.59    7.10 
   9 -15   2   87.19   23.30 
  -9 -15  -2   86.69   25.40 
   9 -15   2  112.49    9.40 
  -9 -15  -2   95.99    9.80 
  -9 -15  -2  119.69   12.00 
   9  15   2   96.39   16.30 
  -9  15  -2   98.99    7.60 
 -11 -15  -2  -10.70   18.10 
  11 -15   2    4.50    3.70 
 -11 -15  -2   15.20    6.20 
 -11 -15  -2   16.40   21.80 
  11 -15   2    6.00   16.30 
 -11  15  -2    1.40    3.40 
  11  15   2    6.20   13.00 
  13 -15   2   53.39    8.10 
 -13 -15  -2   41.50    6.60 
 -13 -15  -2   39.20   11.90 
 -13  15  -2   49.80    6.10 
  13  15   2   47.60   15.70 
 -13  15  -2   43.20    5.10 
 -15 -15  -2   11.70    5.00 
 -15 -15  -2    9.20    6.90 
  15 -15   2    9.10    4.00 
  15  15   2    1.00   16.40 
 -15  15  -2    7.90    3.00 
 -15  15  -2    6.30    2.60 
  17 -15   2   62.79    7.50 
 -17 -15  -2   63.79    9.50 
 -17  15  -2   64.59    6.40 
 -17  15  -2   66.59    6.20 
  16 -16  -2   14.80    3.80 
 -16 -16   2    7.80    7.10 
 -16  16   2    7.20    3.00 
  14 -16  -2   28.30    5.20 
 -14 -16   2   19.40    6.80 
 -14  16   2   36.50    5.50 
  12 -16  -2   11.80    4.80 
 -12 -16   2   25.40    7.30 
 -12  16   2   17.90    3.70 
  12  16  -2   10.00   13.10 
  10 -16  -2   49.10   11.00 
 -10 -16   2   38.70    9.80 
 -10  16   2   44.00    5.60 
  10  16  -2   34.80    5.30 
  10  16  -2   27.40   11.70 
  -8 -16   2   13.80    6.10 
   8  16  -2   15.90   10.70 
  -8  16   2   16.90    3.60 
   8  16  -2   20.20    3.80 
  -6 -16   2   86.19   20.10 
   6 -16  -2  116.99   11.20 
  -6 -16   2  131.89   13.10 
   6  16  -2  132.89   17.50 
   6  16  -2  113.49    9.90 
  -6  16   2  121.29    8.80 
  -6  16   2   98.39   16.10 
  -4 -16   2   56.09    7.70 
   4 -16  -2   57.59   14.30 
   4 -16  -2   77.99    9.40 
  -4 -16   2   40.40   16.10 
   4  16  -2   53.29    6.20 
   4  16  -2   55.79   10.80 
  -4  16   2   67.39    6.40 
  -2 -16   2    6.30   25.90 
  -2 -16   2    1.00    4.40 
   2 -16  -2    3.50    4.10 
   2 -16  -2  -19.40   15.90 
  -2  16   2   23.90   10.10 
  -2  16   2    6.40    2.70 
   2  16  -2    3.70    8.20 
   2  16  -2    2.20    2.50 
   0 -16  -2    1.50   23.00 
   0 -16   2   14.30    5.10 
   0 -16   2   -8.20   23.70 
   0 -16  -2    5.60    5.10 
   0  16  -2    9.00    3.30 
   0  16  -2   15.50    7.60 
   0  16   2   12.00    3.30 
   0  16   2   15.00   10.20 
  -2 -16  -2  -13.60   22.40 
  -2 -16  -2   15.20    5.80 
   2 -16   2   14.10    5.00 
   2  16   2    5.70   10.10 
   4 -16   2   18.40   13.20 
   4 -16   2    0.40    3.70 
  -4 -16  -2    0.20    4.50 
  -4 -16  -2    7.10   14.50 
  -4  16  -2    1.90    2.80 
   4  16   2   -5.40   10.00 
   4  16   2    0.70    2.70 
  -6 -16  -2   -5.00    5.00 
  -6 -16  -2   -4.40   16.40 
   6 -16   2    2.80    4.00 
   6 -16   2   -0.60   15.20 
   6  16   2    6.50    4.80 
   6  16   2    2.30   10.90 
  -6  16  -2    3.70    3.00 
   8 -16   2   17.90    4.80 
  -8 -16  -2   17.90    6.40 
  -8  16  -2   16.30    3.70 
   8  16   2   -9.00   11.80 
 -10 -16  -2   29.40    7.90 
  10  16   2   28.30   13.80 
 -10  16  -2   35.60    5.40 
  12 -16   2    2.50    3.50 
 -12 -16  -2    0.30    5.90 
 -12 -16  -2    0.30    4.30 
 -12  16  -2    4.40    2.80 
  12  16   2   -5.80   14.30 
  14 -16   2   11.10    4.30 
 -14 -16  -2    6.20    7.90 
 -14 -16  -2   29.80    8.30 
 -14  16  -2   16.00    3.40 
 -11 -17   2    2.80    5.60 
  11 -17  -2   -4.50    3.70 
 -11  17   2   -1.30    2.90 
  -9 -17   2   55.49    8.00 
   9 -17  -2   70.29    8.20 
   9  17  -2   42.40    6.50 
   9  17  -2   55.79   16.40 
  -9  17   2   53.99    5.90 
  -7  17   2   21.90    4.00 
   7  17  -2   29.40   13.30 
   7  17  -2   29.90    4.00 
   5 -17  -2    3.00    4.80 
  -5 -17   2    0.10    5.40 
  -5  17   2    2.50    2.90 
   5  17  -2   -1.10    2.70 
   3  17  -2   79.59   12.10 
   3  17  -2   84.39    7.20 
  -3  17   2   84.19    6.90 
  -3  17   2   79.89   12.80 
  -1 -17   2   15.90    7.90 
   1 -17  -2   27.70    7.00 
  -1  17   2   21.40   10.80 
   1  17  -2   21.20    3.70 
  -1  17   2   15.40    3.50 
   1 -17   2   14.20    6.10 
  -1 -17  -2   17.00    8.60 
   1  17   2   12.10   10.90 
  -1  17  -2   16.00    3.50 
   1  17   2    8.30    3.10 
  -3 -17  -2   48.90   10.40 
   3  17   2   32.50   12.00 
  -3  17  -2   41.20    5.80 
   3  17   2   46.20    5.50 
  -5 -17  -2   84.89   10.90 
   5 -17   2   95.29    9.40 
   5  17   2   81.29   19.00 
  -5  17  -2   79.29    7.20 
   5  17   2   86.69    6.80 
   7 -17   2   14.90    4.70 
  -7 -17  -2   17.70    6.10 
   7  17   2   -8.70   12.60 
  -7  17  -2   13.40    3.30 
   9 -17   2   20.80    4.70 
  -9 -17  -2   17.70    6.60 
  -9  17  -2   17.20    3.70 
  11 -17   2   22.80    4.70 
 -11 -17  -2   23.20    7.30 
 -11  17  -2   21.20    3.80 
  -8 -18   2   10.70    8.70 
   8 -18  -2    9.40    4.40 
  -8  18   2    6.40    3.80 
  -6 -18   2    7.50    5.30 
   6  18  -2    4.60    2.70 
  -6  18   2    3.20    2.60 
   4 -18  -2   -2.30    4.40 
  -4 -18   2   -2.60    5.00 
  -4  18   2    4.50    2.90 
   4  18  -2    4.00    3.10 
  -2 -18   2   73.89   10.20 
   2 -18  -2   69.29    9.60 
   2  18  -2   72.59    6.70 
  -2  18   2   67.99    6.40 
   0 -18  -2   28.70    5.90 
   0  18  -2   17.50    3.80 
   0  18   2   25.80    3.70 
   2 -18   2   24.40    5.50 
  -2 -18  -2   16.30    5.90 
   2  18   2   20.30    4.70 
   4 -18   2   24.70    5.40 
  -4 -18  -2    9.10    6.30 
  -4  18  -2   21.80    4.30 
  -6 -18  -2   -4.30    5.30 
  -6  18  -2    2.90    3.10 
 -30   0   3    0.60    3.60 
  30   0  -3   -0.50    4.80 
  30   0  -3    3.40    2.80 
 -28   0   3   -0.20    4.00 
  28   0  -3   -7.90    3.40 
  28   0  -3    2.10    3.20 
 -28   0   3   -1.50    2.40 
 -28   0   3  -28.00   16.60 
  26   0  -3  -10.50   11.00 
  26   0  -3   -3.40    3.50 
 -26   0   3    2.40    3.00 
 -26   0   3   14.70   16.60 
  26   0  -3    9.30    4.10 
 -24   0   3    2.10    2.40 
  24   0  -3    3.40    3.00 
  24   0  -3   -1.90    2.70 
 -24   0   3   -3.50   12.40 
 -24   0   3    6.20    4.00 
  24   0  -3  -14.50    7.80 
 -24   0   3   -3.00   15.70 
  22   0  -3    0.10    2.70 
  22   0  -3   -2.30    7.20 
  22   0  -3   -3.10    2.20 
 -22   0   3    2.70   10.40 
 -22   0   3    2.70    2.40 
 -22   0   3    2.00    2.90 
  20   0  -3   -0.30    2.50 
 -20   0   3   -5.80    8.60 
 -20   0   3    0.50    2.40 
  20   0  -3   -0.60    2.10 
 -20   0   3    1.00    8.80 
  20   0  -3   -1.00    6.20 
 -18   0   3   -4.30    7.20 
 -18   0   3    3.80    7.90 
  18   0  -3    6.00    5.00 
  18   0  -3   -0.50    2.20 
 -18   0   3    1.50    2.20 
  18   0  -3    3.50    2.00 
  16   0  -3    1.50    3.80 
 -16   0   3   -3.70    5.10 
  16   0  -3   -0.90    1.50 
  16   0  -3    4.30    1.80 
 -16   0   3    2.70    1.80 
 -16   0   3    1.50    5.90 
 -16   0   3    2.20    3.00 
 -14   0   3   14.30    5.70 
 -14   0   3   -3.30    4.90 
 -14   0   3    6.20    2.00 
  14   0  -3    1.60    1.50 
 -14   0   3    0.00    2.30 
  14   0  -3    3.00    3.40 
  14   0  -3    4.00    3.10 
 -12   0   3   -1.30    5.10 
  12   0  -3    1.60    2.80 
 -12   0   3   -4.00    3.70 
 -12   0   3    3.00    1.90 
  12   0  -3    3.70    1.40 
 -10   0   3    0.00    3.10 
 -10   0   3    1.50    1.50 
 -10   0   3    1.80    4.30 
  -8   0   3   15.40    3.80 
   6   0  -3    0.20    1.40 
  -6   0   3   -0.20    2.00 
  -6   0   3    0.20    2.40 
   4   0  -3    2.60    1.30 
  -4   0   3    1.70    2.30 
  -2   0   3   -0.20    0.60 
   2   0  -3    2.20    0.60 
   0   0  -3    8.20    0.90 
  -4   0  -3    1.40    1.60 
  -4   0  -3    2.70    1.40 
   4   0   3    1.60    1.30 
  -6   0  -3    2.00    1.90 
   6   0   3    3.20    1.60 
  -8   0  -3    7.60    3.10 
   8   0   3    6.60    1.20 
  -8   0  -3    8.20    2.40 
 -10   0  -3    4.00    2.60 
 -10   0  -3    1.50    3.00 
  10   0   3    0.50    2.50 
  10   0   3    0.40    1.10 
 -12   0  -3    2.00    1.20 
  12   0   3   -1.40    2.80 
  12   0   3    1.30    1.30 
 -12   0  -3    4.60    4.20 
  14   0   3    0.70    4.10 
 -14   0  -3    1.60    3.90 
  14   0   3    8.00    1.90 
 -14   0  -3    5.40    5.30 
 -14   0  -3    5.10    1.60
[truncated: 2,955,002 more chars]
