# Supplementary material for: Observation of Near‐Infrared Photothermal and Photoacoustic Effects in a Metallosupramolecular Trefoil Knot
Source: Angew Chem Int Ed Engl. 2025 Oct 3;64(48):e202518415. doi: 10.1002/anie.202518415 (PMC12643334; doi:10.1002/anie.202518415)
Supplement: Supplementary file 2 — Supplementary Information [file ANIE-64-e202518415-s001.zip › anie202518415-sup-0002-Suppmat/[3-TK](CF3SO3)6x2DMSOx5MeOHx3H2O.cif]

 
data_complex_3-TK
  
_audit_creation_method            'SHELXL-2019/2' 
_shelx_SHELXL_version_number      '2019/2' 
_chemical_name_systematic         ? 
_chemical_name_common             ? 
_chemical_melting_point           ? 
_chemical_formula_moiety         
 'C150 H156 N12 O12 Rh6, 6(C F3 O3 S), 2(C2 H6 O S), 5(C H4 O), 3(H2 O)'
_chemical_formula_sum 
 'C165 H194 F18 N12 O40 Rh6 S8' 
_chemical_formula_weight          4201.25 
  
loop_ 
 _atom_type_symbol 
 _atom_type_description 
 _atom_type_scat_dispersion_real 
 _atom_type_scat_dispersion_imag 
 _atom_type_scat_source 
 'C'  'C'   0.0137   0.0067 
 'International Tables Vol C Tables 4.2.6.8 and 6.1.1.4' 
 'F'  'F'   0.0583   0.0400 
 'International Tables Vol C Tables 4.2.6.8 and 6.1.1.4' 
 'N'  'N'   0.0241   0.0134 
 'International Tables Vol C Tables 4.2.6.8 and 6.1.1.4' 
 'O'  'O'   0.0389   0.0241 
 'International Tables Vol C Tables 4.2.6.8 and 6.1.1.4' 
 'Rh'  'Rh'  -0.0161   2.8414 
 'International Tables Vol C Tables 4.2.6.8 and 6.1.1.4' 
 'S'  'S'   0.2925   0.4295 
 'International Tables Vol C Tables 4.2.6.8 and 6.1.1.4' 
 'H'  'H'   0.0000   0.0000 
 'International Tables Vol C Tables 4.2.6.8 and 6.1.1.4' 
  
_space_group_crystal_system       triclinic 
_space_group_IT_number            2 
_space_group_name_H-M_alt         'P -1' 
_space_group_name_Hall            '-P 1' 
  
_shelx_space_group_comment 
; 
The symmetry employed for this shelxl refinement is uniquely defined 
by the following loop, which should always be used as a source of 
symmetry information in preference to the above space-group names. 
They are only intended as comments. 
; 
  
loop_ 
 _space_group_symop_operation_xyz 
 'x, y, z' 
 '-x, -y, -z' 
  
_cell_length_a                    16.4343(12) 
_cell_length_b                    18.6445(18) 
_cell_length_c                    31.8791(19) 
_cell_angle_alpha                 80.330(3) 
_cell_angle_beta                  83.069(2) 
_cell_angle_gamma                 74.834(3) 
_cell_volume                      9263.6(13) 
_cell_formula_units_Z             2 
_cell_measurement_temperature     173(2) 
_cell_measurement_reflns_used     8888 
_cell_measurement_theta_min       3.16 
_cell_measurement_theta_max       54.03 
  
_exptl_crystal_description        block 
_exptl_crystal_colour             yellow 
_exptl_crystal_density_meas       ? 
_exptl_crystal_density_method     ? 
_exptl_crystal_density_diffrn     1.506 
_exptl_crystal_F_000              4296 
_exptl_transmission_factor_min    ? 
_exptl_transmission_factor_max    ? 
_exptl_crystal_size_max           0.150 
_exptl_crystal_size_mid           0.130 
_exptl_crystal_size_min           0.100 
_exptl_absorpt_coefficient_mu     3.937 
_shelx_estimated_absorpt_T_min    0.590 
_shelx_estimated_absorpt_T_max    0.694 
_exptl_absorpt_correction_type    multi-scan 
_exptl_absorpt_correction_T_min   0.247 
_exptl_absorpt_correction_T_max   0.751 
_exptl_absorpt_process_details    sadabs 
_exptl_absorpt_special_details    ? 
_diffrn_ambient_temperature       173(2) 
_diffrn_radiation_wavelength      1.34139 
_diffrn_radiation_type            GaK\a 
_diffrn_source                    ? 
_diffrn_measurement_device_type   'Bruker APEX-II CCD' 
_diffrn_measurement_method        '\f and \w scans' 
_diffrn_detector_area_resol_mean  ? 
_diffrn_reflns_number             146298 
_diffrn_reflns_av_unetI/netI      0.0456 
_diffrn_reflns_av_R_equivalents   0.0579 
_diffrn_reflns_limit_h_min        -19 
_diffrn_reflns_limit_h_max        19 
_diffrn_reflns_limit_k_min        -22 
_diffrn_reflns_limit_k_max        22 
_diffrn_reflns_limit_l_min        -37 
_diffrn_reflns_limit_l_max        37 
_diffrn_reflns_theta_min          3.029 
_diffrn_reflns_theta_max          52.972 
_diffrn_reflns_theta_full         52.972 
_diffrn_measured_fraction_theta_max   0.994 
_diffrn_measured_fraction_theta_full  0.994 
_diffrn_reflns_Laue_measured_fraction_max    0.994 
_diffrn_reflns_Laue_measured_fraction_full   0.994 
_diffrn_reflns_point_group_measured_fraction_max   0.994 
_diffrn_reflns_point_group_measured_fraction_full  0.994 
_reflns_number_total              32552 
_reflns_number_gt                 25293 
_reflns_threshold_expression      'I > 2\s(I)' 
_reflns_Friedel_coverage          0.000 
_reflns_Friedel_fraction_max      . 
_reflns_Friedel_fraction_full     . 
  
_reflns_special_details 
; 
 Reflections were merged by SHELXL according to the crystal 
 class for the calculation of statistics and refinement. 
  
 Structure factors included contributions from the .fab file. 
  
 _reflns_Friedel_fraction is defined as the number of unique 
 Friedel pairs measured divided by the number that would be 
 possible theoretically, ignoring centric projections and 
 systematic absences. 
; 
  
_computing_data_collection        'Bruker APEX2' 
_computing_cell_refinement        'Bruker SAINT' 
_computing_data_reduction         'Bruker SAINT' 
_computing_structure_solution     'SHELXT 2018/2 (Sheldrick, 2018)' 
_computing_structure_refinement 'SHELXL-2019/2 (Sheldrick, 2019)' 
_computing_molecular_graphics     'Bruker SHELXTL' 
_computing_publication_material   'Bruker SHELXTL' 
_refine_special_details 
; 
 The metallocage was strongly disordered and it was divided 
 into two parts (59:41 for Rh5, Rh6, 66:34 for Rh2, Rh3 and 
 71:29 for Cp* fragment). 191 ISOR, 1 FLAT, 7 SIMU, 8 DANG 
 and 84 DFIX instructions were used to restrain anion, 
 solvent molecule and metallocage so that there were 1468 
 restraints in the data. 
; 
_refine_ls_structure_factor_coef  Fsqd 
_refine_ls_matrix_type            full 
_refine_ls_weighting_scheme       calc 
_refine_ls_weighting_details 
'w=1/[\s^2^(Fo^2^)+(0.1459P)^2^+34.1441P] where P=(Fo^2^+2Fc^2^)/3' 
_atom_sites_solution_primary      ? 
_atom_sites_solution_secondary    ? 
_atom_sites_solution_hydrogens    geom 
_refine_ls_hydrogen_treatment     constr 
_refine_ls_extinction_method      'SHELXL-2019/2 (Sheldrick 2019)' 
_refine_ls_extinction_coef        0.00041(7) 
_refine_ls_extinction_expression 
 'Fc^*^=kFc[1+0.001xFc^2^\l^3^/sin(2\q)]^-1/4^' 
_refine_ls_number_reflns          32552 
_refine_ls_number_parameters      2456 
_refine_ls_number_restraints      1468 
_refine_ls_R_factor_all           0.1112 
_refine_ls_R_factor_gt            0.0952 
_refine_ls_wR_factor_ref          0.2857 
_refine_ls_wR_factor_gt           0.2710 
_refine_ls_goodness_of_fit_ref    1.035 
_refine_ls_restrained_S_all       1.037 
_refine_ls_shift/su_max           0.002 
_refine_ls_shift/su_mean          0.000 
  
loop_ 
 _atom_site_label 
 _atom_site_type_symbol 
 _atom_site_fract_x 
 _atom_site_fract_y 
 _atom_site_fract_z 
 _atom_site_U_iso_or_equiv 
 _atom_site_adp_type 
 _atom_site_occupancy 
 _atom_site_site_symmetry_order 
 _atom_site_calc_flag 
 _atom_site_refinement_flags_posn 
 _atom_site_refinement_flags_adp 
 _atom_site_refinement_flags_occupancy 
 _atom_site_disorder_assembly 
 _atom_site_disorder_group 
Rh1 Rh 0.57966(4) -0.03517(4) 0.21735(2) 0.0790(2) Uani 1 1 d . . . . . 
Rh4 Rh 0.74079(4) 0.09541(4) 0.51120(2) 0.0739(2) Uani 1 1 d . . . . . 
O1 O 0.6931(4) -0.0585(4) 0.24413(17) 0.0844(16) Uani 1 1 d . . . . . 
O2 O 0.6342(4) 0.0238(4) 0.16610(18) 0.0847(17) Uani 1 1 d . . . . . 
O3 O 0.9478(3) 0.0588(3) 0.11404(17) 0.0747(14) Uani 1 1 d . . . . . 
O4 O 1.0089(4) -0.0285(4) 0.18993(18) 0.0817(15) Uani 1 1 d . . . . . 
O5 O 0.4410(3) 0.4161(3) 0.4306(2) 0.0791(15) Uani 1 1 d . . . . . 
O6 O 0.3711(4) 0.3009(3) 0.4163(2) 0.0888(18) Uani 1 1 d . . . . . 
O7 O 0.6433(4) 0.0939(3) 0.47600(17) 0.0760(14) Uani 1 1 d . . . . . 
O8 O 0.7120(3) 0.2096(3) 0.49200(19) 0.0776(15) Uani 1 1 d . . . . . 
O9 O 0.6697(5) 0.6129(4) 0.0938(2) 0.101(2) Uani 1 1 d D U . . . 
O10 O 0.8056(7) 0.5255(5) 0.0474(4) 0.141(3) Uani 1 1 d D U . . . 
Rh5 Rh 0.6752(2) 0.58225(12) 0.03060(6) 0.0916(6) Uani 0.591(4) 1 d . U P A 1 
Rh6 Rh 1.01139(8) 0.59105(6) 0.19714(5) 0.0657(4) Uani 0.591(4) 1 d . U P A 1 
O11 O 1.0122(8) 0.5122(6) 0.1581(4) 0.073(3) Uani 0.591(4) 1 d . U P A 1 
O12 O 0.8854(9) 0.5954(7) 0.2070(4) 0.068(3) Uani 0.591(4) 1 d . U P A 1 
C21 C 0.7311(18) 0.5974(17) 0.1162(9) 0.080(6) Uani 0.591(4) 1 d . U P A 1 
C22 C 0.8142(12) 0.5600(10) 0.1087(5) 0.063(4) Uani 0.591(4) 1 d D U P A 1 
C23 C 0.8492(12) 0.5247(15) 0.0743(7) 0.100(5) Uani 0.591(4) 1 d D U P A 1 
C24 C 0.9322(10) 0.4893(10) 0.0650(5) 0.089(5) Uani 0.591(4) 1 d D U P A 1 
H24 H 0.951897 0.469819 0.038967 0.107 Uiso 0.591(4) 1 calc R U P A 1 
C25 C 0.9851(10) 0.4843(9) 0.0967(5) 0.072(4) Uani 0.591(4) 1 d D U P A 1 
H25 H 1.042343 0.456809 0.093167 0.086 Uiso 0.591(4) 1 calc R U P A 1 
C26 C 0.9568(10) 0.5195(8) 0.1354(6) 0.059(4) Uani 0.591(4) 1 d D U P A 1 
C27 C 0.8705(10) 0.5572(9) 0.1397(5) 0.060(4) Uani 0.591(4) 1 d D U P A 1 
C28 C 0.8404(10) 0.5903(8) 0.1781(6) 0.050(4) Uani 0.591(4) 1 d D U P A 1 
C29 C 0.7512(11) 0.6189(13) 0.1863(6) 0.072(6) Uani 0.591(4) 1 d D U P A 1 
H29 H 0.727633 0.634184 0.213003 0.087 Uiso 0.591(4) 1 calc R U P A 1 
C30 C 0.7002(14) 0.6235(15) 0.1537(7) 0.070(6) Uani 0.591(4) 1 d D U P A 1 
H30 H 0.641414 0.645774 0.157900 0.084 Uiso 0.591(4) 1 calc R U P A 1 
N9 N 1.0216(9) 0.5064(7) 0.2493(4) 0.069(3) Uani 0.591(4) 1 d D U P A 1 
N10 N 1.0035(15) 0.4359(11) 0.3108(6) 0.084(6) Uani 0.591(4) 1 d D U P A 1 
C71 C 0.9710(12) 0.5006(11) 0.2843(6) 0.077(5) Uani 0.591(4) 1 d D U P A 1 
H71 H 0.919483 0.536034 0.290388 0.093 Uiso 0.591(4) 1 calc R U P A 1 
C72 C 1.0738(19) 0.3964(16) 0.2940(7) 0.091(7) Uani 0.591(4) 1 d D U P A 1 
H72 H 1.108550 0.349057 0.304643 0.109 Uiso 0.591(4) 1 calc R U P A 1 
C73 C 1.0829(13) 0.4423(11) 0.2570(7) 0.080(5) Uani 0.591(4) 1 d D U P A 1 
H73 H 1.130534 0.430039 0.237120 0.096 Uiso 0.591(4) 1 calc R U P A 1 
C74 C 0.9608(15) 0.4136(18) 0.3505(10) 0.122(9) Uani 0.591(4) 1 d D U P A 1 
H74A H 0.946723 0.457378 0.366250 0.147 Uiso 0.591(4) 1 calc R U P A 1 
H74B H 1.003245 0.374166 0.366557 0.147 Uiso 0.591(4) 1 calc R U P A 1 
C131 C 0.6372(11) 0.5841(9) -0.0313(5) 0.094(5) Uani 0.591(4) 1 d D U P A 1 
C132 C 0.5700(13) 0.6274(11) -0.0086(6) 0.089(6) Uani 0.591(4) 1 d D U P A 1 
C133 C 0.5924(15) 0.6875(14) 0.0031(8) 0.114(7) Uani 0.591(4) 1 d D U P A 1 
C134 C 0.6798(16) 0.6801(13) -0.0122(8) 0.116(7) Uani 0.591(4) 1 d D U P A 1 
C135 C 0.7059(15) 0.6174(14) -0.0345(8) 0.127(9) Uani 0.591(4) 1 d D U P A 1 
C136 C 0.6353(14) 0.5168(12) -0.0500(6) 0.115(7) Uani 0.591(4) 1 d D U P A 1 
H13A H 0.663543 0.471404 -0.031925 0.173 Uiso 0.591(4) 1 calc R U P A 1 
H13B H 0.664560 0.518685 -0.078701 0.173 Uiso 0.591(4) 1 calc R U P A 1 
H13C H 0.576415 0.515971 -0.051784 0.173 Uiso 0.591(4) 1 calc R U P A 1 
C137 C 0.4812(12) 0.6188(14) 0.0004(8) 0.117(8) Uani 0.591(4) 1 d D U P A 1 
H13D H 0.454408 0.628120 -0.026536 0.175 Uiso 0.591(4) 1 calc R U P A 1 
H13E H 0.449088 0.654992 0.019045 0.175 Uiso 0.591(4) 1 calc R U P A 1 
H13F H 0.481954 0.567737 0.014445 0.175 Uiso 0.591(4) 1 calc R U P A 1 
C138 C 0.532(3) 0.746(2) 0.0337(14) 0.181(15) Uani 0.591(4) 1 d D U P A 1 
H13G H 0.566997 0.771284 0.045787 0.271 Uiso 0.591(4) 1 calc R U P A 1 
H13H H 0.502965 0.717943 0.056852 0.271 Uiso 0.591(4) 1 calc R U P A 1 
H13I H 0.490322 0.783043 0.016757 0.271 Uiso 0.591(4) 1 calc R U P A 1 
C139 C 0.729(3) 0.747(2) -0.0026(14) 0.209(13) Uani 0.591(4) 1 d . U P A 1 
H13J H 0.689190 0.782341 0.014462 0.314 Uiso 0.591(4) 1 calc R U P A 1 
H13K H 0.778815 0.722382 0.012916 0.314 Uiso 0.591(4) 1 calc R U P A 1 
H13L H 0.745640 0.774590 -0.029872 0.314 Uiso 0.591(4) 1 calc R U P A 1 
C140 C 0.7959(18) 0.5836(19) -0.0570(9) 0.156(11) Uani 0.591(4) 1 d . U P A 1 
H14A H 0.798209 0.533495 -0.063443 0.234 Uiso 0.591(4) 1 calc R U P A 1 
H14B H 0.839844 0.580079 -0.038014 0.234 Uiso 0.591(4) 1 calc R U P A 1 
H14C H 0.805420 0.616405 -0.083635 0.234 Uiso 0.591(4) 1 calc R U P A 1 
C141 C 1.1190(10) 0.6323(8) 0.2034(5) 0.079(4) Uani 0.591(4) 1 d D U P A 1 
C142 C 1.1131(9) 0.6314(8) 0.1596(4) 0.083(4) Uani 0.591(4) 1 d D U P A 1 
C143 C 1.0326(12) 0.6780(10) 0.1498(7) 0.087(5) Uani 0.591(4) 1 d D U P A 1 
C144 C 0.9939(13) 0.7093(9) 0.1842(5) 0.077(4) Uani 0.591(4) 1 d . U P A 1 
C145 C 1.0449(11) 0.6789(10) 0.2213(6) 0.086(5) Uani 0.591(4) 1 d D U P A 1 
C146 C 1.1918(10) 0.5912(12) 0.2293(8) 0.122(8) Uani 0.591(4) 1 d D U P A 1 
H14D H 1.233188 0.621600 0.226373 0.183 Uiso 0.591(4) 1 calc R U P A 1 
H14E H 1.218667 0.543202 0.218974 0.183 Uiso 0.591(4) 1 calc R U P A 1 
H14F H 1.171255 0.581963 0.259339 0.183 Uiso 0.591(4) 1 calc R U P A 1 
C147 C 1.1763(13) 0.5881(11) 0.1292(6) 0.116(6) Uani 0.591(4) 1 d D U P A 1 
H14G H 1.171567 0.615663 0.100260 0.174 Uiso 0.591(4) 1 calc R U P A 1 
H14H H 1.165020 0.538800 0.129940 0.174 Uiso 0.591(4) 1 calc R U P A 1 
H14I H 1.233446 0.581514 0.137675 0.174 Uiso 0.591(4) 1 calc R U P A 1 
C148 C 1.0049(16) 0.6911(10) 0.1040(6) 0.115(6) Uani 0.591(4) 1 d . U P A 1 
H14J H 0.944064 0.714414 0.104267 0.172 Uiso 0.591(4) 1 calc R U P A 1 
H14K H 1.017115 0.642941 0.093168 0.172 Uiso 0.591(4) 1 calc R U P A 1 
H14L H 1.035926 0.724335 0.085546 0.172 Uiso 0.591(4) 1 calc R U P A 1 
C149 C 0.907(3) 0.774(2) 0.1829(12) 0.168(19) Uani 0.591(4) 1 d . U P A 1 
H14M H 0.912471 0.814091 0.159519 0.252 Uiso 0.591(4) 1 calc R U P A 1 
H14N H 0.894713 0.793968 0.210044 0.252 Uiso 0.591(4) 1 calc R U P A 1 
H14O H 0.860753 0.752407 0.178313 0.252 Uiso 0.591(4) 1 calc R U P A 1 
C150 C 1.0252(15) 0.6997(13) 0.2656(7) 0.107(7) Uani 0.591(4) 1 d D U P A 1 
H15A H 1.055058 0.737447 0.268588 0.161 Uiso 0.591(4) 1 calc R U P A 1 
H15B H 1.043513 0.654925 0.286517 0.161 Uiso 0.591(4) 1 calc R U P A 1 
H15C H 0.964109 0.720234 0.270696 0.161 Uiso 0.591(4) 1 calc R U P A 1 
Rh5' Rh 0.70161(16) 0.58914(18) 0.03917(12) 0.0857(8) Uani 0.409(4) 1 d . U P A 2 
Rh6' Rh 0.98880(15) 0.60988(13) 0.22648(13) 0.1009(13) Uani 0.409(4) 1 d D U P A 2 
O11' O 1.0105(9) 0.5321(9) 0.1803(6) 0.079(4) Uani 0.409(4) 1 d . U P A 2 
O12' O 0.8627(13) 0.6084(11) 0.2272(7) 0.092(6) Uani 0.409(4) 1 d . U P A 2 
C21' C 0.7216(16) 0.609(2) 0.1280(9) 0.080(12) Uani 0.409(4) 1 d D U P A 2 
C22' C 0.8130(13) 0.5738(14) 0.1244(8) 0.070(6) Uani 0.409(4) 1 d D U P A 2 
C23' C 0.8478(16) 0.539(3) 0.0852(10) 0.119(8) Uani 0.409(4) 1 d D U P A 2 
C24' C 0.9380(14) 0.5056(16) 0.0864(8) 0.088(8) Uani 0.409(4) 1 d D U P A 2 
H24' H 0.966904 0.482713 0.062555 0.106 Uiso 0.409(4) 1 calc R U P A 2 
C25' C 0.9853(15) 0.5047(14) 0.1199(9) 0.061(6) Uani 0.409(4) 1 d D U P A 2 
H25' H 1.043420 0.479047 0.118141 0.073 Uiso 0.409(4) 1 calc R U P A 2 
C26' C 0.9512(12) 0.5404(12) 0.1570(9) 0.068(5) Uani 0.409(4) 1 d D U P A 2 
C27' C 0.8630(11) 0.5726(12) 0.1581(8) 0.053(6) Uani 0.409(4) 1 d D U P A 2 
C28' C 0.8242(15) 0.6034(15) 0.1963(8) 0.068(7) Uani 0.409(4) 1 d D U P A 2 
C29' C 0.7345(14) 0.6288(17) 0.2010(8) 0.068(7) Uani 0.409(4) 1 d D U P A 2 
H29' H 0.707736 0.645181 0.227027 0.081 Uiso 0.409(4) 1 calc R U P A 2 
C30' C 0.6847(18) 0.6300(18) 0.1679(8) 0.058(7) Uani 0.409(4) 1 d D U P A 2 
H30' H 0.624835 0.645418 0.172460 0.070 Uiso 0.409(4) 1 calc R U P A 2 
N9' N 1.0022(15) 0.5135(11) 0.2724(8) 0.077(6) Uani 0.409(4) 1 d D U P A 2 
N10' N 0.9835(16) 0.4468(13) 0.3280(8) 0.076(7) Uani 0.409(4) 1 d D U P A 2 
C71' C 0.9512(15) 0.5128(13) 0.3064(8) 0.080(7) Uani 0.409(4) 1 d D U P A 2 
H71' H 0.902597 0.550270 0.314028 0.095 Uiso 0.409(4) 1 calc R U P A 2 
C72' C 1.051(3) 0.406(2) 0.3068(12) 0.083(11) Uani 0.409(4) 1 d D U P A 2 
H72' H 1.083613 0.356390 0.314768 0.099 Uiso 0.409(4) 1 calc R U P A 2 
C73' C 1.0599(19) 0.4485(19) 0.2758(10) 0.079(8) Uani 0.409(4) 1 d . U P A 2 
H73' H 1.105270 0.436979 0.254626 0.095 Uiso 0.409(4) 1 calc R U P A 2 
C74' C 0.939(2) 0.426(2) 0.3679(9) 0.113(12) Uani 0.409(4) 1 d D U P A 2 
H74C H 0.906646 0.471306 0.380664 0.136 Uiso 0.409(4) 1 calc R U P A 2 
H74D H 0.978384 0.393663 0.388453 0.136 Uiso 0.409(4) 1 calc R U P A 2 
C231 C 0.6824(9) 0.5906(8) -0.0275(5) 0.109(11) Uani 0.409(4) 1 d G U P A 2 
C232 C 0.6079(8) 0.6316(8) -0.0065(4) 0.079(7) Uani 0.409(4) 1 d G U P A 2 
C233 C 0.6279(10) 0.6924(8) 0.0081(5) 0.104(10) Uani 0.409(4) 1 d G U P A 2 
C234 C 0.7148(10) 0.6890(9) -0.0040(6) 0.107(10) Uani 0.409(4) 1 d G U P A 2 
C235 C 0.7484(9) 0.6261(9) -0.0259(5) 0.114(9) Uani 0.409(4) 1 d G U P A 2 
C236 C 0.6900(14) 0.5214(11) -0.0479(7) 0.142(13) Uani 0.409(4) 1 d G U P A 2 
H23A H 0.635172 0.508697 -0.044449 0.213 Uiso 0.409(4) 1 calc R U P A 2 
H23B H 0.707662 0.531225 -0.078329 0.213 Uiso 0.409(4) 1 calc R U P A 2 
H23C H 0.732196 0.479454 -0.034071 0.213 Uiso 0.409(4) 1 calc R U P A 2 
C237 C 0.5225(9) 0.6137(12) -0.0006(7) 0.109(12) Uani 0.409(4) 1 d G U P A 2 
H23D H 0.485308 0.644121 0.019718 0.163 Uiso 0.409(4) 1 calc R U P A 2 
H23E H 0.529098 0.560355 0.010414 0.163 Uiso 0.409(4) 1 calc R U P A 2 
H23F H 0.497575 0.625080 -0.028104 0.163 Uiso 0.409(4) 1 calc R U P A 2 
C238 C 0.5675(14) 0.7505(11) 0.0321(8) 0.115(12) Uani 0.409(4) 1 d G U P A 2 
H23G H 0.581063 0.799291 0.023185 0.172 Uiso 0.409(4) 1 calc R U P A 2 
H23H H 0.572751 0.735652 0.062799 0.172 Uiso 0.409(4) 1 calc R U P A 2 
H23I H 0.509427 0.754411 0.025834 0.172 Uiso 0.409(4) 1 calc R U P A 2 
C239 C 0.7629(15) 0.7428(12) 0.0050(9) 0.22(2) Uani 0.409(4) 1 d G U P A 2 
H23J H 0.821716 0.727752 -0.006742 0.333 Uiso 0.409(4) 1 calc R U P A 2 
H23K H 0.736761 0.793681 -0.008360 0.333 Uiso 0.409(4) 1 calc R U P A 2 
H23L H 0.761295 0.741910 0.035898 0.333 Uiso 0.409(4) 1 calc R U P A 2 
C240 C 0.8386(10) 0.6012(14) -0.0444(8) 0.141(13) Uani 0.409(4) 1 d G U P A 2 
H24A H 0.848618 0.550511 -0.051834 0.212 Uiso 0.409(4) 1 calc R U P A 2 
H24B H 0.877329 0.601027 -0.023301 0.212 Uiso 0.409(4) 1 calc R U P A 2 
H24C H 0.848326 0.635933 -0.070115 0.212 Uiso 0.409(4) 1 calc R U P A 2 
C241 C 1.0555(12) 0.6693(10) 0.2562(7) 0.102(9) Uani 0.409(4) 1 d G U P A 2 
C242 C 1.0966(12) 0.6535(11) 0.2191(7) 0.123(14) Uani 0.409(4) 1 d G U P A 2 
C243 C 1.0455(12) 0.6868(9) 0.1885(6) 0.131(12) Uani 0.409(4) 1 d G U P A 2 
C244 C 0.9729(10) 0.7232(7) 0.2067(6) 0.091(7) Uani 0.409(4) 1 d G U P A 2 
C245 C 0.9791(11) 0.7124(8) 0.2486(5) 0.109(9) Uani 0.409(4) 1 d G U P A 2 
C246 C 1.0875(18) 0.6447(15) 0.2967(9) 0.22(2) Uani 0.409(4) 1 d G U P A 2 
H24D H 1.145464 0.613656 0.293407 0.337 Uiso 0.409(4) 1 calc R U P A 2 
H24E H 1.087451 0.688256 0.310148 0.337 Uiso 0.409(4) 1 calc R U P A 2 
H24F H 1.051861 0.614975 0.314685 0.337 Uiso 0.409(4) 1 calc R U P A 2 
C247 C 1.1799(19) 0.6091(16) 0.2132(10) 0.23(4) Uani 0.409(4) 1 d G U P A 2 
H24G H 1.185729 0.585623 0.187359 0.348 Uiso 0.409(4) 1 calc R U P A 2 
H24H H 1.191962 0.570100 0.237932 0.348 Uiso 0.409(4) 1 calc R U P A 2 
H24I H 1.219868 0.640903 0.210209 0.348 Uiso 0.409(4) 1 calc R U P A 2 
C248 C 1.0650(18) 0.6840(14) 0.1444(9) 0.155(19) Uani 0.409(4) 1 d G U P A 2 
H24J H 1.122716 0.653444 0.139477 0.233 Uiso 0.409(4) 1 calc R U P A 2 
H24K H 1.025121 0.661749 0.133747 0.233 Uiso 0.409(4) 1 calc R U P A 2 
H24L H 1.060716 0.735025 0.129219 0.233 Uiso 0.409(4) 1 calc R U P A 2 
C249 C 0.9016(15) 0.7658(11) 0.1853(8) 0.081(11) Uani 0.409(4) 1 d G U P A 2 
H24M H 0.850149 0.755554 0.201317 0.121 Uiso 0.409(4) 1 calc R U P A 2 
H24N H 0.905972 0.752216 0.156610 0.121 Uiso 0.409(4) 1 calc R U P A 2 
H24O H 0.899270 0.819389 0.183199 0.121 Uiso 0.409(4) 1 calc R U P A 2 
C250 C 0.9155(16) 0.7415(12) 0.2795(7) 0.159(14) Uani 0.409(4) 1 d G U P A 2 
H25A H 0.901733 0.700069 0.299935 0.238 Uiso 0.409(4) 1 calc R U P A 2 
H25B H 0.864835 0.770459 0.265407 0.238 Uiso 0.409(4) 1 calc R U P A 2 
H25C H 0.935919 0.774240 0.294567 0.238 Uiso 0.409(4) 1 calc R U P A 2 
C121 C 0.7077(10) 0.0177(8) 0.5607(5) 0.085(3) Uani 0.714(11) 1 d D U P B 1 
C122 C 0.7962(10) -0.0009(8) 0.5476(5) 0.093(4) Uani 0.714(11) 1 d D U P B 1 
C123 C 0.8350(9) 0.0550(8) 0.5549(5) 0.085(4) Uani 0.714(11) 1 d D U P B 1 
C124 C 0.7703(10) 0.1115(8) 0.5722(4) 0.084(4) Uani 0.714(11) 1 d . U P B 1 
C125 C 0.6892(10) 0.0924(8) 0.5748(4) 0.084(4) Uani 0.714(11) 1 d . U P B 1 
C126 C 0.6435(15) -0.0181(12) 0.5585(7) 0.139(7) Uani 0.714(11) 1 d . U P B 1 
H12A H 0.592700 0.019476 0.549064 0.208 Uiso 0.714(11) 1 calc R U P B 1 
H12B H 0.630342 -0.044478 0.586766 0.208 Uiso 0.714(11) 1 calc R U P B 1 
H12C H 0.662412 -0.054181 0.538135 0.208 Uiso 0.714(11) 1 calc R U P B 1 
C127 C 0.8534(18) -0.0717(10) 0.5320(6) 0.155(10) Uani 0.714(11) 1 d . U P B 1 
H12D H 0.881866 -0.058165 0.504042 0.232 Uiso 0.714(11) 1 calc R U P B 1 
H12E H 0.819233 -0.106407 0.529393 0.232 Uiso 0.714(11) 1 calc R U P B 1 
H12F H 0.895806 -0.095875 0.552410 0.232 Uiso 0.714(11) 1 calc R U P B 1 
C128 C 0.9274(9) 0.0579(13) 0.5482(7) 0.134(7) Uani 0.714(11) 1 d D U P B 1 
H12G H 0.957967 0.026189 0.571930 0.201 Uiso 0.714(11) 1 calc R U P B 1 
H12H H 0.931166 0.109793 0.547090 0.201 Uiso 0.714(11) 1 calc R U P B 1 
H12I H 0.952468 0.039617 0.521325 0.201 Uiso 0.714(11) 1 calc R U P B 1 
C129 C 0.7811(12) 0.1816(10) 0.5832(5) 0.117(6) Uani 0.714(11) 1 d . U P B 1 
H12J H 0.840505 0.175742 0.587744 0.176 Uiso 0.714(11) 1 calc R U P B 1 
H12K H 0.745639 0.193519 0.609322 0.176 Uiso 0.714(11) 1 calc R U P B 1 
H12L H 0.764244 0.222497 0.559801 0.176 Uiso 0.714(11) 1 calc R U P B 1 
C130 C 0.6062(12) 0.1340(11) 0.5916(6) 0.131(7) Uani 0.714(11) 1 d . U P B 1 
H13M H 0.613063 0.176219 0.604279 0.197 Uiso 0.714(11) 1 calc R U P B 1 
H13N H 0.581339 0.100480 0.613460 0.197 Uiso 0.714(11) 1 calc R U P B 1 
H13O H 0.568842 0.152955 0.568348 0.197 Uiso 0.714(11) 1 calc R U P B 1 
C221 C 0.7531(8) -0.0317(9) 0.5491(5) 0.060(7) Uani 0.286(11) 1 d G U P B 2 
C222 C 0.8312(8) -0.0118(10) 0.5454(5) 0.071(5) Uani 0.286(11) 1 d G U P B 2 
C223 C 0.8187(10) 0.0534(10) 0.5648(6) 0.079(7) Uani 0.286(11) 1 d G U P B 2 
C224 C 0.7328(11) 0.0738(10) 0.5805(5) 0.074(9) Uani 0.286(11) 1 d G U P B 2 
C225 C 0.6924(9) 0.0212(9) 0.5708(5) 0.080(8) Uani 0.286(11) 1 d G U P B 2 
C226 C 0.7375(14) -0.0976(14) 0.5328(9) 0.22(3) Uani 0.286(11) 1 d G U P B 2 
H22A H 0.790214 -0.125252 0.518961 0.329 Uiso 0.286(11) 1 calc R U P B 2 
H22B H 0.717498 -0.130856 0.556678 0.329 Uiso 0.286(11) 1 calc R U P B 2 
H22C H 0.694605 -0.079713 0.512044 0.329 Uiso 0.286(11) 1 calc R U P B 2 
C227 C 0.9131(13) -0.0527(15) 0.5245(9) 0.114(15) Uani 0.286(11) 1 d G U P B 2 
H22D H 0.949190 -0.017856 0.514634 0.171 Uiso 0.286(11) 1 calc R U P B 2 
H22E H 0.901638 -0.073184 0.500061 0.171 Uiso 0.286(11) 1 calc R U P B 2 
H22F H 0.942001 -0.093815 0.545108 0.171 Uiso 0.286(11) 1 calc R U P B 2 
C228 C 0.8849(15) 0.0940(15) 0.5682(9) 0.123(15) Uani 0.286(11) 1 d G U P B 2 
H22G H 0.937577 0.071339 0.552285 0.184 Uiso 0.286(11) 1 calc R U P B 2 
H22H H 0.895002 0.090179 0.598294 0.184 Uiso 0.286(11) 1 calc R U P B 2 
H22I H 0.865420 0.146991 0.556309 0.184 Uiso 0.286(11) 1 calc R U P B 2 
C229 C 0.6919(17) 0.1398(14) 0.6035(9) 0.135(17) Uani 0.286(11) 1 d G U P B 2 
H22J H 0.734007 0.167220 0.606132 0.203 Uiso 0.286(11) 1 calc R U P B 2 
H22K H 0.645995 0.173218 0.587431 0.203 Uiso 0.286(11) 1 calc R U P B 2 
H22L H 0.668892 0.122075 0.632065 0.203 Uiso 0.286(11) 1 calc R U P B 2 
C230 C 0.6008(13) 0.0214(14) 0.5816(8) 0.092(11) Uani 0.286(11) 1 d G U P B 2 
H23M H 0.567424 0.052089 0.558565 0.138 Uiso 0.286(11) 1 calc R U P B 2 
H23N H 0.580773 0.042351 0.608297 0.138 Uiso 0.286(11) 1 calc R U P B 2 
H23O H 0.594354 -0.030131 0.585099 0.138 Uiso 0.286(11) 1 calc R U P B 2 
C1 C 0.7641(5) -0.0454(5) 0.2268(2) 0.074(2) Uani 1 1 d . . . . . 
C2 C 0.7791(5) -0.0072(5) 0.1858(2) 0.0680(19) Uani 1 1 d . . . . . 
C3 C 0.7129(5) 0.0236(5) 0.1575(2) 0.072(2) Uani 1 1 d . . . . . 
C4 C 0.7325(5) 0.0605(5) 0.1156(2) 0.073(2) Uani 1 1 d . . . . . 
H4 H 0.689053 0.079505 0.096526 0.088 Uiso 1 1 calc R U . . . 
C5 C 0.8095(5) 0.0685(5) 0.1029(3) 0.073(2) Uani 1 1 d . . . . . 
H5 H 0.820040 0.092535 0.074813 0.087 Uiso 1 1 calc R U . . . 
C6 C 0.8788(5) 0.0419(4) 0.1304(2) 0.0656(18) Uani 1 1 d . . . . . 
C7 C 0.8646(5) 0.0013(4) 0.1714(2) 0.0639(17) Uani 1 1 d . . . . . 
C8 C 0.9319(5) -0.0309(5) 0.1985(2) 0.0685(18) Uani 1 1 d . . . . . 
C9 C 0.9122(6) -0.0682(5) 0.2395(3) 0.077(2) Uani 1 1 d . . . . . 
H9 H 0.955991 -0.088331 0.258286 0.093 Uiso 1 1 calc R U . . . 
C10 C 0.8339(5) -0.0761(5) 0.2529(2) 0.078(2) Uani 1 1 d . . . . . 
H10 H 0.824449 -0.102821 0.280375 0.094 Uiso 1 1 calc R U . . . 
C11 C 0.5022(5) 0.3602(4) 0.4421(3) 0.0671(18) Uani 1 1 d . . . . . 
C12 C 0.5056(4) 0.2832(4) 0.4454(2) 0.0626(17) Uani 1 1 d . . . . . 
C13 C 0.4389(5) 0.2585(4) 0.4324(2) 0.0673(18) Uani 1 1 d . . . . . 
C14 C 0.4439(5) 0.1798(4) 0.4365(3) 0.0706(19) Uani 1 1 d . . . . . 
H14 H 0.398723 0.163633 0.428156 0.085 Uiso 1 1 calc R U . . . 
C15 C 0.5103(5) 0.1292(4) 0.4517(2) 0.0658(17) Uani 1 1 d . . . . . 
H15 H 0.511000 0.077545 0.454337 0.079 Uiso 1 1 calc R U . . . 
C16 C 0.5816(5) 0.1495(4) 0.4642(2) 0.0648(17) Uani 1 1 d . . . . . 
C17 C 0.5791(4) 0.2271(4) 0.4621(2) 0.0598(16) Uani 1 1 d . . . . . 
C18 C 0.6462(4) 0.2510(4) 0.4742(2) 0.0650(18) Uani 1 1 d . . . . . 
C19 C 0.6416(5) 0.3307(5) 0.4672(3) 0.082(2) Uani 1 1 d . . . . . 
H19 H 0.688289 0.347127 0.473454 0.099 Uiso 1 1 calc R U . . . 
C20 C 0.5756(5) 0.3811(5) 0.4527(3) 0.078(2) Uani 1 1 d . . . . . 
H20 H 0.575705 0.432747 0.448987 0.094 Uiso 1 1 calc R U . . . 
C51 C 0.8393(5) 0.0440(4) 0.4261(2) 0.072(2) Uani 1 1 d . . . . . 
H51 H 0.812652 0.004412 0.426500 0.086 Uiso 1 1 calc R U . . . 
C52 C 0.9218(6) 0.1185(6) 0.4056(3) 0.086(2) Uani 1 1 d . . . . . 
H52 H 0.962559 0.142376 0.389677 0.104 Uiso 1 1 calc R U . . . 
C53 C 0.8746(6) 0.1380(6) 0.4417(3) 0.083(2) Uani 1 1 d . . . . . 
H53 H 0.877799 0.177899 0.456007 0.100 Uiso 1 1 calc R U . . . 
C54 C 0.9312(7) 0.0206(6) 0.3586(3) 0.095(3) Uani 1 1 d . . . . . 
H54A H 0.920099 -0.030007 0.364093 0.114 Uiso 1 1 calc R U . . . 
H54B H 0.993092 0.014365 0.353376 0.114 Uiso 1 1 calc R U . . . 
C55 C 0.8888(6) 0.0644(5) 0.3193(2) 0.075(2) Uani 1 1 d . . . . . 
C56 C 0.8081(7) 0.0603(5) 0.3129(2) 0.082(2) Uani 1 1 d . . . . . 
H56 H 0.780317 0.029362 0.333266 0.098 Uiso 1 1 calc R U . . . 
C57 C 0.7674(6) 0.1001(4) 0.2776(2) 0.074(2) Uani 1 1 d . . . . . 
H57 H 0.712346 0.096515 0.273566 0.088 Uiso 1 1 calc R U . . . 
C58 C 0.8089(5) 0.1462(4) 0.2474(2) 0.0639(17) Uani 1 1 d . . . . . 
C59 C 0.8859(6) 0.1511(5) 0.2543(3) 0.077(2) Uani 1 1 d . . . . . 
H59 H 0.913208 0.183174 0.234529 0.093 Uiso 1 1 calc R U . . . 
C60 C 0.9275(6) 0.1099(5) 0.2904(3) 0.085(2) Uani 1 1 d . . . . . 
H60 H 0.982353 0.113852 0.294461 0.102 Uiso 1 1 calc R U . . . 
C61 C 0.7685(6) 0.1866(4) 0.2083(2) 0.0676(19) Uani 1 1 d . . . . . 
C62 C 0.8171(7) 0.1967(5) 0.1699(3) 0.084(2) Uani 1 1 d . . . . . 
H62 H 0.876893 0.179304 0.169539 0.101 Uiso 1 1 calc R U . . . 
C63 C 0.7817(9) 0.2307(6) 0.1329(3) 0.100(3) Uani 1 1 d D U . . . 
H63 H 0.816780 0.236581 0.107278 0.120 Uiso 1 1 calc R U . . . 
C64 C 0.6949(10) 0.2566(5) 0.1325(3) 0.105(3) Uani 1 1 d D U . . . 
C65 C 0.6431(8) 0.2481(5) 0.1705(3) 0.095(3) Uani 1 1 d . . . . . 
H65 H 0.583280 0.265006 0.170755 0.114 Uiso 1 1 calc R U . . . 
C66 C 0.6819(7) 0.2143(5) 0.2079(3) 0.086(2) Uani 1 1 d . . . . . 
H66 H 0.647643 0.210140 0.234001 0.103 Uiso 1 1 calc R U . . . 
C67 C 0.6561(10) 0.2923(5) 0.0899(3) 0.122(4) Uani 1 1 d D U . . . 
H67A H 0.696530 0.274613 0.065997 0.147 Uiso 1 1 calc R U . . . 
H67B H 0.603947 0.275743 0.088764 0.147 Uiso 1 1 calc R U . . . 
C68 C 0.6842(9) 0.4165(6) 0.0619(3) 0.117(4) Uani 1 1 d D U . . . 
H68 H 0.736094 0.398899 0.045806 0.140 Uiso 1 1 calc R U . . . 
C69 C 0.5771(8) 0.4906(6) 0.0928(3) 0.102(3) Uani 1 1 d D . . . . 
H69 H 0.539824 0.534424 0.101896 0.123 Uiso 1 1 calc R U . . . 
C70 C 0.5701(9) 0.4185(7) 0.1047(4) 0.120(4) Uani 1 1 d D . . . . 
H70 H 0.526618 0.402986 0.123585 0.144 Uiso 1 1 calc R U . . . 
C75 C 0.8808(7) 0.3845(6) 0.3550(4) 0.104(3) Uani 1 1 d D U . . . 
C76 C 0.8951(6) 0.3133(6) 0.3452(3) 0.097(3) Uani 1 1 d D . . . . 
H76 H 0.951517 0.284964 0.339899 0.116 Uiso 1 1 calc R U . . . 
C77 C 0.8273(5) 0.2819(5) 0.3427(3) 0.078(2) Uani 1 1 d . . . . . 
H77 H 0.839161 0.232069 0.336362 0.094 Uiso 1 1 calc R U . . . 
C78 C 0.7442(5) 0.3207(4) 0.3492(2) 0.0630(16) Uani 1 1 d . . . . . 
C79 C 0.7271(6) 0.3938(5) 0.3588(3) 0.082(2) Uani 1 1 d . . . . . 
H79 H 0.670585 0.421872 0.364116 0.098 Uiso 1 1 calc R U . . . 
C80 C 0.7971(8) 0.4255(6) 0.3606(4) 0.111(4) Uani 1 1 d D . . . . 
H80 H 0.786067 0.476012 0.365668 0.133 Uiso 1 1 calc R U . . . 
C81 C 0.6758(5) 0.2854(4) 0.3454(2) 0.0612(16) Uani 1 1 d . . . . . 
C82 C 0.6037(5) 0.3251(4) 0.3250(3) 0.0692(18) Uani 1 1 d . . . . . 
H82 H 0.597557 0.376515 0.313582 0.083 Uiso 1 1 calc R U . . . 
C83 C 0.5417(5) 0.2904(5) 0.3212(3) 0.074(2) Uani 1 1 d . . . . . 
H83 H 0.492257 0.318920 0.307975 0.089 Uiso 1 1 calc R U . . . 
C84 C 0.5488(5) 0.2146(5) 0.3360(2) 0.0690(18) Uani 1 1 d . . . . . 
C85 C 0.6205(5) 0.1741(4) 0.3580(3) 0.0716(19) Uani 1 1 d . . . . . 
H85 H 0.625832 0.123036 0.369971 0.086 Uiso 1 1 calc R U . . . 
C86 C 0.6828(5) 0.2096(4) 0.3618(2) 0.0641(17) Uani 1 1 d . . . . . 
H86 H 0.731568 0.181961 0.375842 0.077 Uiso 1 1 calc R U . . . 
C87 C 0.4826(6) 0.1757(5) 0.3307(3) 0.081(2) Uani 1 1 d . . . . . 
H87A H 0.481742 0.134700 0.354792 0.097 Uiso 1 1 calc R U . . . 
H87B H 0.426478 0.211765 0.331454 0.097 Uiso 1 1 calc R U . . . 
C88 C 0.5365(5) 0.0733(5) 0.2848(2) 0.0674(18) Uani 1 1 d . . . . . 
H88 H 0.554719 0.034208 0.307437 0.081 Uiso 1 1 calc R U . . . 
C89 C 0.5076(7) 0.1351(7) 0.2225(3) 0.102(3) Uani 1 1 d . . . . . 
H89 H 0.502424 0.147055 0.192592 0.122 Uiso 1 1 calc R U . . . 
C90 C 0.4793(7) 0.1842(6) 0.2513(3) 0.099(3) Uani 1 1 d . . . . . 
H90 H 0.451694 0.235896 0.245450 0.118 Uiso 1 1 calc R U . . . 
C91 C 0.5633(8) -0.1469(7) 0.2327(4) 0.107(3) Uani 1 1 d . . . . . 
C92 C 0.4933(8) -0.0955(7) 0.2514(3) 0.102(3) Uani 1 1 d . . . . . 
C93 C 0.4504(7) -0.0441(7) 0.2184(4) 0.097(3) Uani 1 1 d . . . . . 
C94 C 0.4959(6) -0.0609(6) 0.1793(3) 0.087(3) Uani 1 1 d . . . . . 
C95 C 0.5668(8) -0.1264(7) 0.1881(3) 0.097(3) Uani 1 1 d . . . . . 
C96 C 0.6287(11) -0.2108(9) 0.2579(4) 0.142(5) Uani 1 1 d . . . . . 
H96A H 0.620338 -0.205243 0.288212 0.213 Uiso 1 1 calc R U . . . 
H96B H 0.686163 -0.207629 0.246852 0.213 Uiso 1 1 calc R U . . . 
H96C H 0.620700 -0.259640 0.254300 0.213 Uiso 1 1 calc R U . . . 
C97 C 0.4667(10) -0.1017(10) 0.2983(4) 0.143(6) Uani 1 1 d . . . . . 
H97A H 0.443108 -0.051405 0.306223 0.214 Uiso 1 1 calc R U . . . 
H97B H 0.515909 -0.127135 0.314433 0.214 Uiso 1 1 calc R U . . . 
H97C H 0.423780 -0.130741 0.304881 0.214 Uiso 1 1 calc R U . . . 
C98 C 0.3734(7) 0.0195(8) 0.2245(5) 0.139(6) Uani 1 1 d . . . . . 
H98A H 0.322639 -0.000035 0.229711 0.208 Uiso 1 1 calc R U . . . 
H98B H 0.368683 0.056978 0.198833 0.208 Uiso 1 1 calc R U . . . 
H98C H 0.378749 0.042890 0.249070 0.208 Uiso 1 1 calc R U . . . 
C99 C 0.4769(8) -0.0215(7) 0.1359(3) 0.109(4) Uani 1 1 d . . . . . 
H99A H 0.455217 -0.053226 0.120689 0.164 Uiso 1 1 calc R U . . . 
H99B H 0.528571 -0.011057 0.120329 0.164 Uiso 1 1 calc R U . . . 
H99C H 0.434173 0.025807 0.138106 0.164 Uiso 1 1 calc R U . . . 
C100 C 0.6327(8) -0.1647(7) 0.1558(4) 0.116(4) Uani 1 1 d . . . . . 
H10A H 0.679183 -0.199666 0.170775 0.174 Uiso 1 1 calc R U . . . 
H10B H 0.654591 -0.126765 0.135885 0.174 Uiso 1 1 calc R U . . . 
H10C H 0.606630 -0.192369 0.139919 0.174 Uiso 1 1 calc R U . . . 
C101 C 1.1200(7) -0.0082(6) 0.0690(3) 0.096(3) Uani 1 1 d D . . . . 
C102 C 1.1819(7) 0.0064(7) 0.0925(4) 0.124(4) Uani 1 1 d D U . . . 
C103 C 1.1970(6) -0.0499(6) 0.1285(4) 0.100(3) Uani 1 1 d D . . . . 
C104 C 1.1502(6) -0.1042(6) 0.1263(4) 0.096(3) Uani 1 1 d . . . . . 
C105 C 1.1017(7) -0.0765(6) 0.0909(4) 0.098(3) Uani 1 1 d . . . . . 
C106 C 1.0849(12) 0.0390(8) 0.0310(4) 0.154(6) Uani 1 1 d . U . . . 
H10D H 1.105222 0.084953 0.025789 0.231 Uiso 1 1 calc R U . . . 
H10E H 1.022997 0.052218 0.035342 0.231 Uiso 1 1 calc R U . . . 
H10F H 1.102777 0.011771 0.006443 0.231 Uiso 1 1 calc R U . . . 
C107 C 1.2263(10) 0.0701(9) 0.0830(6) 0.173(7) Uani 1 1 d D U . . . 
H10G H 1.226255 0.090683 0.109325 0.260 Uiso 1 1 calc R U . . . 
H10H H 1.196545 0.109568 0.061863 0.260 Uiso 1 1 calc R U . . . 
H10I H 1.284793 0.050953 0.071686 0.260 Uiso 1 1 calc R U . . . 
C108 C 1.2575(9) -0.0630(10) 0.1641(6) 0.157(6) Uani 1 1 d . U . . . 
H10J H 1.313621 -0.058686 0.151237 0.235 Uiso 1 1 calc R U . . . 
H10K H 1.261778 -0.113239 0.180200 0.235 Uiso 1 1 calc R U . . . 
H10L H 1.235539 -0.025263 0.183337 0.235 Uiso 1 1 calc R U . . . 
C109 C 1.1481(8) -0.1722(6) 0.1579(4) 0.112(3) Uani 1 1 d . . . . . 
H10M H 1.096817 -0.188362 0.155724 0.168 Uiso 1 1 calc R U . . . 
H10N H 1.148022 -0.160424 0.186750 0.168 Uiso 1 1 calc R U . . . 
H10O H 1.198011 -0.212490 0.152104 0.168 Uiso 1 1 calc R U . . . 
C110 C 1.0394(8) -0.1111(7) 0.0769(4) 0.117(4) Uani 1 1 d . . . . . 
H11A H 0.995255 -0.071692 0.062649 0.175 Uiso 1 1 calc R U . . . 
H11B H 1.013724 -0.138216 0.101777 0.175 Uiso 1 1 calc R U . . . 
H11C H 1.068240 -0.146173 0.056932 0.175 Uiso 1 1 calc R U . . . 
Rh2 Rh 1.0720(3) 0.00233(18) 0.13352(14) 0.0606(6) Uani 0.656(12) 1 d . U P C 1 
Rh3 Rh 0.3167(2) 0.4112(2) 0.42646(17) 0.0713(7) Uani 0.656(12) 1 d . U P C 1 
N1 N 1.0569(9) 0.1044(11) 0.1598(5) 0.075(4) Uani 0.656(12) 1 d . U P C 1 
N2 N 1.0490(13) 0.2294(13) 0.1684(9) 0.095(6) Uani 0.656(12) 1 d . U P C 1 
N3 N 0.3884(11) 0.4945(9) 0.2990(5) 0.102(5) Uani 0.656(12) 1 d D U P C 1 
N4 N 0.3433(11) 0.4345(11) 0.3603(6) 0.081(4) Uani 0.656(12) 1 d D U P C 1 
C31 C 1.0358(12) 0.1818(11) 0.1428(6) 0.071(5) Uani 0.656(12) 1 d . U P C 1 
H31 H 1.014155 0.199373 0.115615 0.085 Uiso 0.656(12) 1 calc R U P C 1 
C32 C 1.0788(13) 0.1833(13) 0.2034(7) 0.091(6) Uani 0.656(12) 1 d . U P C 1 
H32 H 1.093513 0.198950 0.227674 0.110 Uiso 0.656(12) 1 calc R U P C 1 
C33 C 1.0845(12) 0.1124(12) 0.1989(6) 0.075(5) Uani 0.656(12) 1 d . U P C 1 
H33 H 1.105078 0.071057 0.219900 0.090 Uiso 0.656(12) 1 calc R U P C 1 
C34 C 1.0244(13) 0.3119(11) 0.1604(7) 0.084(5) Uani 0.656(12) 1 d . U P C 1 
H34A H 1.028153 0.328521 0.129220 0.101 Uiso 0.656(12) 1 calc R U P C 1 
H34B H 1.064878 0.331748 0.172927 0.101 Uiso 0.656(12) 1 calc R U P C 1 
C35 C 0.9368(12) 0.3441(10) 0.1787(5) 0.076(4) Uani 0.656(12) 1 d D U P C 1 
C36 C 0.9191(13) 0.3612(12) 0.2206(5) 0.075(5) Uani 0.656(12) 1 d D U P C 1 
H36 H 0.963026 0.352042 0.239125 0.090 Uiso 0.656(12) 1 calc R U P C 1 
C37 C 0.8361(13) 0.3916(12) 0.2343(8) 0.085(5) Uani 0.656(12) 1 d D U P C 1 
H37 H 0.824784 0.399565 0.263279 0.102 Uiso 0.656(12) 1 calc R U P C 1 
C38 C 0.7689(14) 0.4114(11) 0.2099(6) 0.070(5) Uani 0.656(12) 1 d D U P C 1 
C39 C 0.7877(12) 0.3958(10) 0.1682(5) 0.071(4) Uani 0.656(12) 1 d D U P C 1 
H39 H 0.743446 0.406509 0.149787 0.086 Uiso 0.656(12) 1 calc R U P C 1 
C40 C 0.8714(12) 0.3646(11) 0.1528(6) 0.070(5) Uani 0.656(12) 1 d D U P C 1 
H40 H 0.882711 0.357465 0.123607 0.084 Uiso 0.656(12) 1 calc R U P C 1 
C41 C 0.6813(14) 0.4437(10) 0.2256(6) 0.070(5) Uani 0.656(12) 1 d D U P C 1 
C42 C 0.6670(13) 0.4926(11) 0.2562(6) 0.086(5) Uani 0.656(12) 1 d D U P C 1 
H42 H 0.712733 0.503120 0.267599 0.103 Uiso 0.656(12) 1 calc R U P C 1 
C43 C 0.5856(14) 0.5244(10) 0.2690(6) 0.093(5) Uani 0.656(12) 1 d D U P C 1 
H43 H 0.574364 0.558717 0.289152 0.111 Uiso 0.656(12) 1 calc R U P C 1 
C44 C 0.5183(13) 0.5080(11) 0.2533(7) 0.101(6) Uani 0.656(12) 1 d D U P C 1 
C45 C 0.5336(12) 0.4592(10) 0.2241(6) 0.097(5) Uani 0.656(12) 1 d D U P C 1 
H45 H 0.487643 0.448613 0.212878 0.117 Uiso 0.656(12) 1 calc R U P C 1 
C46 C 0.6170(12) 0.4248(11) 0.2106(6) 0.081(5) Uani 0.656(12) 1 d D U P C 1 
H46 H 0.628250 0.388975 0.191387 0.097 Uiso 0.656(12) 1 calc R U P C 1 
C47 C 0.4287(14) 0.5435(11) 0.2681(7) 0.125(7) Uani 0.656(12) 1 d D U P C 1 
H47A H 0.428076 0.588516 0.280856 0.150 Uiso 0.656(12) 1 calc R U P C 1 
H47B H 0.395031 0.560369 0.242930 0.150 Uiso 0.656(12) 1 calc R U P C 1 
C48 C 0.3847(11) 0.4835(12) 0.3424(5) 0.082(5) Uani 0.656(12) 1 d D U P C 1 
H48 H 0.410263 0.509438 0.358234 0.099 Uiso 0.656(12) 1 calc R U P C 1 
C49 C 0.3184(12) 0.4126(11) 0.3278(7) 0.087(5) Uani 0.656(12) 1 d D U P C 1 
H49 H 0.285399 0.376881 0.330858 0.105 Uiso 0.656(12) 1 calc R U P C 1 
C50 C 0.3454(14) 0.4473(12) 0.2889(8) 0.107(7) Uani 0.656(12) 1 d D U P C 1 
H50 H 0.336163 0.439866 0.261300 0.128 Uiso 0.656(12) 1 calc R U P C 1 
C111 C 0.2280(13) 0.5094(11) 0.4386(7) 0.097(4) Uani 0.656(12) 1 d . U P C 1 
C112 C 0.1859(12) 0.4619(12) 0.4253(7) 0.106(6) Uani 0.656(12) 1 d D U P C 1 
C113 C 0.1981(11) 0.3927(10) 0.4530(6) 0.090(5) Uani 0.656(12) 1 d D U P C 1 
C114 C 0.2476(10) 0.3951(9) 0.4862(6) 0.085(4) Uani 0.656(12) 1 d . U P C 1 
C115 C 0.2632(13) 0.4643(11) 0.4790(7) 0.088(4) Uani 0.656(12) 1 d . U P C 1 
C116 C 0.2277(18) 0.5858(14) 0.4253(10) 0.135(9) Uani 0.656(12) 1 d . U P C 1 
H11D H 0.265358 0.600309 0.442154 0.203 Uiso 0.656(12) 1 calc R U P C 1 
H11E H 0.247369 0.592982 0.395021 0.203 Uiso 0.656(12) 1 calc R U P C 1 
H11F H 0.170099 0.617051 0.429627 0.203 Uiso 0.656(12) 1 calc R U P C 1 
C117 C 0.1333(14) 0.4813(17) 0.3861(9) 0.156(10) Uani 0.656(12) 1 d . U P C 1 
H11G H 0.134251 0.434997 0.375057 0.234 Uiso 0.656(12) 1 calc R U P C 1 
H11H H 0.157406 0.514622 0.363827 0.234 Uiso 0.656(12) 1 calc R U P C 1 
H11I H 0.074757 0.506403 0.394471 0.234 Uiso 0.656(12) 1 calc R U P C 1 
C118 C 0.1693(14) 0.3239(15) 0.4493(9) 0.147(9) Uani 0.656(12) 1 d . U P C 1 
H11J H 0.156968 0.325526 0.419776 0.220 Uiso 0.656(12) 1 calc R U P C 1 
H11K H 0.118200 0.322431 0.468380 0.220 Uiso 0.656(12) 1 calc R U P C 1 
H11L H 0.214098 0.278871 0.457269 0.220 Uiso 0.656(12) 1 calc R U P C 1 
C119 C 0.2786(15) 0.3341(11) 0.5224(7) 0.116(7) Uani 0.656(12) 1 d . U P C 1 
H11M H 0.246451 0.347092 0.549198 0.174 Uiso 0.656(12) 1 calc R U P C 1 
H11N H 0.338795 0.329332 0.524689 0.174 Uiso 0.656(12) 1 calc R U P C 1 
H11O H 0.270677 0.286381 0.516842 0.174 Uiso 0.656(12) 1 calc R U P C 1 
C120 C 0.314(2) 0.4947(18) 0.5065(11) 0.133(14) Uani 0.656(12) 1 d . U P C 1 
H12M H 0.275254 0.525441 0.526074 0.200 Uiso 0.656(12) 1 calc R U P C 1 
H12N H 0.348075 0.525373 0.487906 0.200 Uiso 0.656(12) 1 calc R U P C 1 
H12O H 0.351812 0.452526 0.522973 0.200 Uiso 0.656(12) 1 calc R U P C 1 
Rh2' Rh 1.0602(6) 0.0234(7) 0.1294(3) 0.0831(18) Uani 0.344(12) 1 d D U P C 2 
Rh3' Rh 0.3273(4) 0.4167(4) 0.4131(2) 0.0685(13) Uani 0.344(12) 1 d . U P C 2 
N1' N 1.0839(13) 0.0979(14) 0.1615(8) 0.054(5) Uani 0.344(12) 1 d D U P C 2 
N2' N 1.076(2) 0.2056(14) 0.1697(15) 0.073(9) Uani 0.344(12) 1 d D U P C 2 
N3' N 0.433(2) 0.510(2) 0.2918(8) 0.106(10) Uani 0.344(12) 1 d D U P C 2 
N4' N 0.367(2) 0.444(2) 0.3508(13) 0.075(7) Uani 0.344(12) 1 d . U P C 2 
C31' C 1.0639(15) 0.1590(16) 0.1433(9) 0.056(8) Uani 0.344(12) 1 d D U P C 2 
H31' H 1.043407 0.173434 0.115717 0.068 Uiso 0.344(12) 1 calc R U P C 2 
C32' C 1.1067(17) 0.1599(16) 0.2068(10) 0.073(9) Uani 0.344(12) 1 d D U P C 2 
H32' H 1.121276 0.175461 0.231164 0.087 Uiso 0.344(12) 1 calc R U P C 2 
C33' C 1.1113(16) 0.0878(15) 0.2005(9) 0.067(9) Uani 0.344(12) 1 d D U P C 2 
H33' H 1.129436 0.042321 0.219169 0.080 Uiso 0.344(12) 1 calc R U P C 2 
C34' C 1.0661(19) 0.2868(12) 0.1607(10) 0.071(7) Uani 0.344(12) 1 d D U P C 2 
H34C H 1.077168 0.302161 0.129744 0.085 Uiso 0.344(12) 1 calc R U P C 2 
H34D H 1.106915 0.301325 0.176015 0.085 Uiso 0.344(12) 1 calc R U P C 2 
C35' C 0.976(2) 0.3253(14) 0.1754(9) 0.064(8) Uani 0.344(12) 1 d D U P C 2 
C36' C 0.957(2) 0.3396(18) 0.2177(9) 0.077(9) Uani 0.344(12) 1 d D U P C 2 
H36' H 1.000771 0.325130 0.236480 0.092 Uiso 0.344(12) 1 calc R U P C 2 
C37' C 0.875(2) 0.3742(15) 0.2336(9) 0.053(7) Uani 0.344(12) 1 d D U P C 2 
H37' H 0.865245 0.383969 0.262325 0.064 Uiso 0.344(12) 1 calc R U P C 2 
C38' C 0.8084(19) 0.3944(16) 0.2072(10) 0.055(7) Uani 0.344(12) 1 d D U P C 2 
C39' C 0.8280(19) 0.3821(17) 0.1651(10) 0.056(7) Uani 0.344(12) 1 d D U P C 2 
H39' H 0.785519 0.398300 0.145474 0.067 Uiso 0.344(12) 1 calc R U P C 2 
C40' C 0.911(2) 0.3458(17) 0.1514(12) 0.066(8) Uani 0.344(12) 1 d D U P C 2 
H40' H 0.920650 0.334906 0.122938 0.079 Uiso 0.344(12) 1 calc R U P C 2 
C41' C 0.721(3) 0.4340(16) 0.2237(9) 0.057(7) Uani 0.344(12) 1 d D U P C 2 
C42' C 0.714(3) 0.4772(17) 0.2567(10) 0.086(9) Uani 0.344(12) 1 d D U P C 2 
H42' H 0.762372 0.479451 0.269502 0.103 Uiso 0.344(12) 1 calc R U P C 2 
C43' C 0.636(3) 0.5152(19) 0.2695(11) 0.082(9) Uani 0.344(12) 1 d D U P C 2 
H43' H 0.629908 0.545424 0.291428 0.099 Uiso 0.344(12) 1 calc R U P C 2 
C44' C 0.564(2) 0.512(2) 0.2521(11) 0.083(9) Uani 0.344(12) 1 d D U P C 2 
C45' C 0.583(3) 0.467(2) 0.2190(12) 0.114(13) Uani 0.344(12) 1 d D U P C 2 
H45' H 0.536992 0.462248 0.205159 0.136 Uiso 0.344(12) 1 calc R U P C 2 
C46' C 0.656(3) 0.433(2) 0.2063(15) 0.089(11) Uani 0.344(12) 1 d . U P C 2 
H46' H 0.662817 0.405959 0.182889 0.107 Uiso 0.344(12) 1 calc R U P C 2 
C47' C 0.487(3) 0.554(2) 0.2656(11) 0.108(11) Uani 0.344(12) 1 d D U P C 2 
H47C H 0.456808 0.581410 0.240301 0.130 Uiso 0.344(12) 1 calc R U P C 2 
H47D H 0.495207 0.591091 0.282135 0.130 Uiso 0.344(12) 1 calc R U P C 2 
C48' C 0.418(2) 0.4942(18) 0.3349(8) 0.070(8) Uani 0.344(12) 1 d D U P C 2 
H48' H 0.441635 0.516430 0.353758 0.084 Uiso 0.344(12) 1 calc R U P C 2 
C49' C 0.344(3) 0.429(3) 0.3119(14) 0.089(11) Uani 0.344(12) 1 d . U P C 2 
H49' H 0.305715 0.399848 0.309186 0.107 Uiso 0.344(12) 1 calc R U P C 2 
C50' C 0.386(3) 0.466(2) 0.2796(14) 0.104(12) Uani 0.344(12) 1 d . U P C 2 
H50' H 0.383621 0.462202 0.250452 0.125 Uiso 0.344(12) 1 calc R U P C 2 
C211 C 0.2372(15) 0.5221(12) 0.4313(7) 0.092(6) Uani 0.344(12) 1 d G U P C 2 
C212 C 0.1978(12) 0.4863(10) 0.4065(6) 0.094(10) Uani 0.344(12) 1 d G U P C 2 
C213 C 0.1982(10) 0.4133(10) 0.4286(7) 0.081(8) Uani 0.344(12) 1 d G U P C 2 
C214 C 0.2379(13) 0.4040(11) 0.4670(7) 0.084(6) Uani 0.344(12) 1 d G U P C 2 
C215 C 0.2620(16) 0.4712(12) 0.4687(8) 0.080(5) Uani 0.344(12) 1 d G U P C 2 
C216 C 0.251(2) 0.6004(16) 0.4200(11) 0.094(9) Uani 0.344(12) 1 d G U P C 2 
H21A H 0.279181 0.611284 0.442540 0.141 Uiso 0.344(12) 1 calc R U P C 2 
H21B H 0.285338 0.603968 0.392887 0.141 Uiso 0.344(12) 1 calc R U P C 2 
H21C H 0.195613 0.636751 0.417215 0.141 Uiso 0.344(12) 1 calc R U P C 2 
C217 C 0.1618(19) 0.5199(15) 0.3642(9) 0.137(16) Uani 0.344(12) 1 d G U P C 2 
H21D H 0.138316 0.483432 0.353879 0.205 Uiso 0.344(12) 1 calc R U P C 2 
H21E H 0.117003 0.565384 0.367717 0.205 Uiso 0.344(12) 1 calc R U P C 2 
H21F H 0.206733 0.532579 0.343399 0.205 Uiso 0.344(12) 1 calc R U P C 2 
C218 C 0.1627(18) 0.3558(14) 0.4137(10) 0.133(15) Uani 0.344(12) 1 d G U P C 2 
H21G H 0.126638 0.335752 0.437095 0.199 Uiso 0.344(12) 1 calc R U P C 2 
H21H H 0.209205 0.314763 0.405030 0.199 Uiso 0.344(12) 1 calc R U P C 2 
H21I H 0.129078 0.379427 0.389421 0.199 Uiso 0.344(12) 1 calc R U P C 2 
C219 C 0.252(2) 0.3349(15) 0.5002(9) 0.113(13) Uani 0.344(12) 1 d G U P C 2 
H21J H 0.304220 0.298953 0.491948 0.170 Uiso 0.344(12) 1 calc R U P C 2 
H21K H 0.204131 0.311776 0.502264 0.170 Uiso 0.344(12) 1 calc R U P C 2 
H21L H 0.256420 0.348983 0.527924 0.170 Uiso 0.344(12) 1 calc R U P C 2 
C220 C 0.306(3) 0.4860(19) 0.5041(11) 0.11(2) Uani 0.344(12) 1 d G U P C 2 
H22M H 0.267736 0.489228 0.530075 0.164 Uiso 0.344(12) 1 calc R U P C 2 
H22N H 0.322905 0.533498 0.495534 0.164 Uiso 0.344(12) 1 calc R U P C 2 
H22O H 0.356608 0.445032 0.509550 0.164 Uiso 0.344(12) 1 calc R U P C 2 
C151 C 0.7613(12) 0.8291(10) 0.6674(6) 0.204(8) Uani 1 1 d D U . . . 
C157 C 0.6817(11) 0.8650(9) 0.3622(5) 0.156(6) Uani 1 1 d . . . . . 
H15D H 0.629911 0.854003 0.355588 0.234 Uiso 1 1 calc R U . . . 
H15E H 0.714899 0.821088 0.379522 0.234 Uiso 1 1 calc R U . . . 
H15F H 0.715094 0.877206 0.335635 0.234 Uiso 1 1 calc R U . . . 
C158 C 0.6433(13) 0.8981(10) 0.4442(5) 0.181(7) Uani 1 1 d . U . . . 
H15G H 0.603864 0.934424 0.460645 0.271 Uiso 1 1 calc R U . . . 
H15H H 0.698293 0.882976 0.456360 0.271 Uiso 1 1 calc R U . . . 
H15I H 0.620992 0.853865 0.445430 0.271 Uiso 1 1 calc R U . . . 
F1 F 0.7240(9) 0.8706(9) 0.6976(6) 0.262(7) Uani 1 1 d D U . . . 
F2 F 0.7192(8) 0.8521(8) 0.6326(5) 0.226(5) Uani 1 1 d D U . . . 
F3 F 0.7434(8) 0.7648(8) 0.6866(5) 0.235(6) Uani 1 1 d D U . . . 
N5 N 0.8216(4) 0.0911(4) 0.45446(19) 0.0694(16) Uani 1 1 d . . . . . 
N6 N 0.8995(4) 0.0595(4) 0.3969(2) 0.0759(19) Uani 1 1 d . . . . . 
N7 N 0.6360(8) 0.3731(5) 0.0850(3) 0.114(3) Uani 1 1 d D U . . . 
N8 N 0.6477(7) 0.4875(5) 0.0653(3) 0.105(3) Uani 1 1 d D . . . . 
N11 N 0.4985(4) 0.1444(4) 0.2903(2) 0.0778(18) Uani 1 1 d . . . . . 
N12 N 0.5456(4) 0.0640(4) 0.2438(2) 0.0772(18) Uani 1 1 d . . . . . 
O13 O 0.9040(7) 0.7966(6) 0.6945(3) 0.156(4) Uani 1 1 d . . . . . 
O14 O 0.8873(10) 0.7747(8) 0.6262(4) 0.196(5) Uani 1 1 d . U . . . 
O15 O 0.8712(8) 0.8995(7) 0.6398(4) 0.183(5) Uani 1 1 d . U . . . 
O31 O 0.5673(6) 0.9850(5) 0.3803(3) 0.130(3) Uani 1 1 d . . . . . 
S1 S 0.86562(19) 0.8274(2) 0.65754(10) 0.1118(9) Uani 1 1 d . . . . . 
S7 S 0.6556(2) 0.93996(17) 0.39014(9) 0.1161(9) Uani 1 1 d . . . . . 
  
loop_ 
 _atom_site_aniso_label 
 _atom_site_aniso_U_11 
 _atom_site_aniso_U_22 
 _atom_site_aniso_U_33 
 _atom_site_aniso_U_23 
 _atom_site_aniso_U_13 
 _atom_site_aniso_U_12 
Rh1 0.0748(4) 0.1155(5) 0.0633(4) -0.0203(3) 0.0037(3) -0.0517(4) 
Rh4 0.0690(4) 0.0967(4) 0.0538(3) -0.0119(3) -0.0221(3) -0.0079(3) 
O1 0.077(3) 0.123(5) 0.061(3) -0.007(3) 0.002(3) -0.047(3) 
O2 0.073(3) 0.132(5) 0.068(3) -0.015(3) -0.007(3) -0.057(3) 
O3 0.075(3) 0.092(4) 0.071(3) -0.007(3) -0.003(3) -0.049(3) 
O4 0.069(3) 0.107(4) 0.081(4) -0.010(3) -0.007(3) -0.046(3) 
O5 0.070(3) 0.070(3) 0.107(4) -0.020(3) -0.026(3) -0.023(3) 
O6 0.071(3) 0.081(4) 0.126(5) -0.036(3) -0.051(3) -0.007(3) 
O7 0.079(3) 0.076(3) 0.075(3) -0.018(3) -0.027(3) -0.008(3) 
O8 0.064(3) 0.086(3) 0.091(4) -0.034(3) -0.035(3) -0.006(3) 
O9 0.097(4) 0.080(4) 0.121(5) 0.013(4) -0.028(4) -0.019(3) 
O10 0.143(7) 0.103(5) 0.147(7) 0.022(5) 0.027(6) -0.017(5) 
Rh5 0.1268(18) 0.0866(9) 0.0797(9) 0.0204(6) -0.0514(10) -0.0597(11) 
Rh6 0.0860(7) 0.0633(6) 0.0598(8) -0.0005(5) -0.0161(5) -0.0404(5) 
O11 0.092(7) 0.070(6) 0.077(6) -0.026(5) -0.003(6) -0.045(5) 
O12 0.084(8) 0.065(6) 0.062(6) -0.013(5) -0.004(5) -0.029(5) 
C21 0.110(14) 0.060(10) 0.081(11) -0.008(9) -0.019(10) -0.039(10) 
C22 0.083(8) 0.054(7) 0.060(7) -0.009(6) -0.015(6) -0.027(6) 
C23 0.115(10) 0.077(9) 0.107(11) -0.001(8) 0.021(9) -0.044(7) 
C24 0.107(11) 0.102(11) 0.076(9) -0.034(8) 0.021(8) -0.057(9) 
C25 0.077(9) 0.075(9) 0.073(9) -0.032(7) 0.026(7) -0.038(8) 
C26 0.082(10) 0.053(7) 0.059(8) -0.030(6) -0.010(8) -0.028(6) 
C27 0.082(10) 0.051(7) 0.050(8) -0.016(6) 0.013(7) -0.027(6) 
C28 0.068(9) 0.045(7) 0.046(9) -0.012(7) -0.008(7) -0.023(6) 
C29 0.086(12) 0.067(9) 0.071(10) -0.023(8) 0.005(8) -0.026(8) 
C30 0.065(11) 0.066(10) 0.082(13) -0.020(10) 0.004(10) -0.022(8) 
N9 0.084(8) 0.067(7) 0.065(7) -0.005(6) -0.005(6) -0.036(6) 
N10 0.100(13) 0.110(13) 0.061(9) 0.004(9) -0.016(10) -0.064(10) 
C71 0.070(10) 0.088(11) 0.082(12) -0.005(9) -0.013(9) -0.036(9) 
C72 0.103(14) 0.075(11) 0.096(14) 0.005(12) -0.027(11) -0.028(10) 
C73 0.078(10) 0.075(9) 0.091(11) 0.013(9) -0.013(9) -0.039(8) 
C74 0.109(14) 0.163(18) 0.118(15) -0.026(14) -0.039(12) -0.057(13) 
C131 0.098(11) 0.112(11) 0.077(9) 0.037(8) -0.032(8) -0.057(10) 
C132 0.101(14) 0.094(11) 0.081(10) 0.016(8) -0.036(10) -0.043(10) 
C133 0.137(15) 0.097(12) 0.104(12) 0.032(10) -0.056(12) -0.030(11) 
C134 0.149(16) 0.102(12) 0.105(13) 0.023(10) -0.025(12) -0.065(13) 
C135 0.122(15) 0.158(17) 0.095(13) 0.037(12) -0.030(11) -0.048(14) 
C136 0.129(15) 0.149(17) 0.088(11) -0.026(11) -0.033(11) -0.051(14) 
C137 0.103(17) 0.119(15) 0.124(16) 0.003(13) -0.055(14) -0.010(13) 
C138 0.25(3) 0.13(2) 0.19(3) -0.03(2) -0.07(2) -0.06(2) 
C139 0.22(2) 0.184(19) 0.23(2) 0.023(16) -0.028(16) -0.086(16) 
C140 0.143(19) 0.21(2) 0.125(18) 0.053(17) -0.033(15) -0.094(18) 
C141 0.093(10) 0.074(8) 0.097(10) -0.006(8) -0.034(8) -0.059(8) 
C142 0.105(10) 0.073(8) 0.080(8) 0.010(7) -0.007(7) -0.052(8) 
C143 0.112(11) 0.075(10) 0.092(11) 0.005(8) -0.012(9) -0.060(9) 
C144 0.104(11) 0.067(8) 0.065(9) 0.011(7) -0.018(8) -0.037(8) 
C145 0.107(12) 0.093(10) 0.086(10) -0.024(8) -0.018(9) -0.059(9) 
C146 0.087(11) 0.117(14) 0.183(19) 0.016(14) -0.063(13) -0.063(10) 
C147 0.130(15) 0.107(13) 0.118(14) -0.013(11) 0.024(12) -0.060(12) 
C148 0.185(19) 0.082(10) 0.086(11) 0.021(8) -0.045(12) -0.054(11) 
C149 0.20(3) 0.20(3) 0.12(3) -0.06(2) -0.03(2) -0.04(2) 
C150 0.132(17) 0.104(14) 0.109(14) -0.052(12) -0.025(12) -0.038(12) 
Rh5' 0.0748(13) 0.0854(14) 0.1016(19) 0.0343(13) -0.0428(10) -0.0420(9) 
Rh6' 0.0938(14) 0.0837(13) 0.134(3) 0.0307(15) -0.0472(16) -0.0487(11) 
O11' 0.065(7) 0.081(8) 0.103(8) 0.000(7) -0.032(6) -0.034(6) 
O12' 0.090(11) 0.076(10) 0.110(13) 0.009(10) -0.015(10) -0.034(8) 
C21' 0.071(14) 0.061(17) 0.09(2) 0.022(15) -0.002(14) -0.012(11) 
C22' 0.057(11) 0.059(12) 0.092(15) 0.011(11) -0.008(11) -0.025(9) 
C23' 0.113(11) 0.086(12) 0.132(13) 0.020(11) 0.030(11) -0.021(10) 
C24' 0.068(12) 0.089(14) 0.102(16) -0.001(12) 0.013(12) -0.028(11) 
C25' 0.068(9) 0.065(9) 0.058(9) -0.017(7) -0.017(8) -0.021(7) 
C26' 0.064(11) 0.060(10) 0.087(13) 0.003(10) -0.014(10) -0.032(9) 
C27' 0.053(10) 0.044(12) 0.059(15) 0.004(11) -0.003(11) -0.016(8) 
C28' 0.074(14) 0.064(12) 0.065(14) 0.004(11) -0.010(12) -0.021(10) 
C29' 0.065(11) 0.056(12) 0.076(14) 0.009(11) -0.007(10) -0.016(9) 
C30' 0.059(12) 0.044(10) 0.063(13) -0.002(10) -0.010(11) 0.000(8) 
N9' 0.079(13) 0.068(11) 0.090(15) -0.001(11) -0.025(13) -0.026(10) 
N10' 0.076(12) 0.092(13) 0.075(14) -0.015(11) -0.007(11) -0.046(10) 
C71' 0.073(12) 0.071(12) 0.097(14) -0.012(11) -0.008(11) -0.020(9) 
C72' 0.090(19) 0.073(16) 0.086(17) -0.019(13) -0.015(15) -0.016(13) 
C73' 0.078(14) 0.090(15) 0.072(14) -0.017(13) 0.003(11) -0.025(11) 
C74' 0.109(17) 0.121(17) 0.13(2) -0.041(15) -0.028(14) -0.052(14) 
C231 0.118(18) 0.116(18) 0.102(18) 0.005(14) -0.033(15) -0.044(16) 
C232 0.076(13) 0.080(13) 0.080(13) 0.018(10) -0.039(11) -0.024(11) 
C233 0.087(15) 0.108(16) 0.108(17) 0.039(13) -0.055(14) -0.017(13) 
C234 0.098(14) 0.106(16) 0.124(17) 0.038(13) -0.029(13) -0.062(13) 
C235 0.105(16) 0.122(16) 0.102(16) 0.053(13) -0.019(13) -0.043(14) 
C236 0.11(2) 0.19(3) 0.12(2) 0.02(2) -0.023(19) -0.04(2) 
C237 0.09(2) 0.12(2) 0.106(19) 0.044(16) -0.07(2) -0.024(19) 
C238 0.15(3) 0.053(13) 0.13(2) 0.018(14) -0.05(2) -0.015(15) 
C239 0.22(3) 0.21(3) 0.24(3) 0.009(18) -0.034(18) -0.072(18) 
C240 0.12(2) 0.17(3) 0.14(3) 0.01(2) -0.001(19) -0.05(2) 
C241 0.125(17) 0.091(15) 0.107(17) 0.010(13) -0.050(14) -0.053(13) 
C242 0.107(19) 0.12(2) 0.15(2) -0.014(16) -0.014(17) -0.059(16) 
C243 0.14(2) 0.110(18) 0.15(2) -0.003(16) -0.011(17) -0.054(16) 
C244 0.095(14) 0.093(14) 0.090(15) 0.008(12) -0.006(12) -0.044(11) 
C245 0.126(17) 0.090(14) 0.119(17) 0.012(13) -0.020(14) -0.055(13) 
C246 0.24(3) 0.22(3) 0.25(3) -0.038(19) -0.032(19) -0.10(2) 
C247 0.23(5) 0.22(5) 0.28(5) -0.01(3) -0.03(4) -0.11(4) 
C248 0.19(3) 0.081(19) 0.18(3) 0.019(19) 0.05(3) -0.07(2) 
C249 0.11(2) 0.038(9) 0.10(2) 0.010(11) -0.021(16) -0.036(12) 
C250 0.24(3) 0.12(2) 0.14(2) 0.018(19) -0.06(2) -0.09(2) 
C121 0.113(8) 0.080(7) 0.065(6) 0.003(5) -0.023(6) -0.029(6) 
C122 0.116(8) 0.086(6) 0.063(6) 0.001(5) -0.022(6) -0.004(7) 
C123 0.091(7) 0.096(7) 0.059(6) -0.001(5) -0.031(6) -0.001(6) 
C124 0.118(10) 0.082(8) 0.061(6) -0.007(6) -0.030(6) -0.031(7) 
C125 0.092(9) 0.098(9) 0.065(7) -0.016(6) -0.013(6) -0.021(7) 
C126 0.178(19) 0.125(14) 0.127(14) 0.016(11) -0.021(13) -0.079(14) 
C127 0.24(2) 0.090(11) 0.102(12) -0.006(9) -0.071(14) 0.028(14) 
C128 0.096(11) 0.158(16) 0.134(14) -0.003(12) -0.068(11) 0.007(11) 
C129 0.143(14) 0.125(12) 0.107(11) -0.039(9) -0.040(10) -0.049(10) 
C130 0.119(13) 0.140(14) 0.116(12) -0.014(11) 0.034(10) -0.020(11) 
C221 0.023(9) 0.082(14) 0.062(12) 0.019(10) 0.002(8) -0.013(9) 
C222 0.076(10) 0.079(9) 0.052(8) 0.004(8) -0.022(8) -0.010(8) 
C223 0.081(10) 0.090(10) 0.057(10) 0.004(9) -0.018(9) -0.010(9) 
C224 0.072(16) 0.092(17) 0.049(13) -0.004(12) -0.006(12) -0.006(14) 
C225 0.099(12) 0.074(11) 0.067(12) -0.011(10) -0.012(10) -0.020(10) 
C226 0.21(4) 0.25(5) 0.20(4) 0.02(3) 0.00(3) -0.09(4) 
C227 0.060(17) 0.13(3) 0.12(3) 0.02(2) 0.010(17) -0.011(18) 
C228 0.10(2) 0.16(3) 0.12(3) 0.01(2) -0.07(2) -0.04(2) 
C229 0.17(3) 0.10(2) 0.14(3) -0.03(2) 0.00(3) -0.03(2) 
C230 0.065(16) 0.11(2) 0.079(18) 0.024(16) 0.019(14) -0.009(15) 
C1 0.076(5) 0.096(6) 0.056(4) -0.008(4) 0.000(4) -0.035(4) 
C2 0.071(4) 0.090(5) 0.058(4) -0.017(4) -0.004(3) -0.041(4) 
C3 0.078(5) 0.096(6) 0.056(4) -0.015(4) -0.006(3) -0.044(4) 
C4 0.079(5) 0.093(5) 0.060(4) -0.007(4) -0.012(4) -0.041(4) 
C5 0.076(5) 0.089(5) 0.064(4) -0.007(4) -0.010(4) -0.041(4) 
C6 0.078(5) 0.070(4) 0.063(4) -0.010(3) -0.008(3) -0.041(4) 
C7 0.068(4) 0.079(5) 0.057(4) -0.014(3) -0.005(3) -0.039(4) 
C8 0.073(5) 0.079(5) 0.065(4) -0.017(4) -0.001(3) -0.036(4) 
C9 0.083(5) 0.093(6) 0.065(5) -0.011(4) -0.011(4) -0.035(4) 
C10 0.078(5) 0.104(6) 0.054(4) -0.006(4) 0.001(4) -0.031(5) 
C11 0.061(4) 0.070(4) 0.079(5) -0.017(4) -0.020(3) -0.021(3) 
C12 0.055(4) 0.073(4) 0.067(4) -0.023(3) -0.019(3) -0.015(3) 
C13 0.062(4) 0.075(4) 0.075(5) -0.023(4) -0.029(3) -0.016(3) 
C14 0.066(4) 0.075(5) 0.083(5) -0.023(4) -0.021(4) -0.024(4) 
C15 0.068(4) 0.070(4) 0.069(4) -0.016(3) -0.013(3) -0.027(4) 
C16 0.065(4) 0.078(5) 0.054(4) -0.017(3) -0.015(3) -0.013(4) 
C17 0.057(4) 0.074(4) 0.056(4) -0.023(3) -0.016(3) -0.015(3) 
C18 0.055(4) 0.080(5) 0.065(4) -0.023(4) -0.019(3) -0.012(3) 
C19 0.060(4) 0.089(6) 0.114(7) -0.040(5) -0.018(4) -0.024(4) 
C20 0.062(4) 0.079(5) 0.104(6) -0.024(4) -0.025(4) -0.019(4) 
C51 0.081(5) 0.065(4) 0.059(4) -0.004(3) -0.024(4) 0.004(4) 
C52 0.080(6) 0.096(6) 0.080(6) -0.002(5) -0.017(4) -0.017(5) 
C53 0.089(6) 0.095(6) 0.067(5) -0.002(4) -0.022(4) -0.025(5) 
C54 0.108(7) 0.088(6) 0.068(5) -0.014(4) -0.008(5) 0.013(5) 
C55 0.090(6) 0.070(5) 0.059(4) -0.011(4) -0.001(4) -0.010(4) 
C56 0.119(7) 0.068(5) 0.053(4) 0.003(3) 0.013(4) -0.033(5) 
C57 0.097(6) 0.074(5) 0.051(4) 0.003(3) 0.004(4) -0.036(4) 
C58 0.085(5) 0.058(4) 0.053(4) -0.004(3) 0.000(3) -0.031(4) 
C59 0.094(6) 0.076(5) 0.065(5) -0.003(4) 0.002(4) -0.034(4) 
C60 0.085(6) 0.090(6) 0.077(5) -0.011(5) -0.009(4) -0.019(5) 
C61 0.099(6) 0.059(4) 0.050(4) 0.001(3) -0.003(4) -0.037(4) 
C62 0.129(8) 0.076(5) 0.060(5) 0.001(4) -0.003(4) -0.057(5) 
C63 0.174(10) 0.085(6) 0.051(4) 0.004(4) 0.004(5) -0.064(7) 
C64 0.193(11) 0.075(5) 0.057(5) 0.002(4) -0.031(6) -0.047(7) 
C65 0.145(9) 0.076(5) 0.066(5) 0.008(4) -0.028(5) -0.033(6) 
C66 0.122(8) 0.080(5) 0.056(4) 0.007(4) -0.011(4) -0.033(5) 
C67 0.213(12) 0.085(6) 0.071(6) 0.012(5) -0.044(7) -0.042(7) 
C68 0.172(10) 0.086(7) 0.076(6) 0.027(5) -0.011(6) -0.027(7) 
C69 0.146(10) 0.081(6) 0.081(6) 0.016(5) -0.039(7) -0.034(6) 
C70 0.178(13) 0.111(9) 0.084(7) 0.039(7) -0.056(8) -0.072(9) 
C75 0.104(7) 0.109(7) 0.117(8) -0.009(6) -0.035(6) -0.051(6) 
C76 0.079(6) 0.100(7) 0.108(7) 0.014(6) -0.025(5) -0.026(5) 
C77 0.070(5) 0.068(5) 0.097(6) -0.001(4) -0.016(4) -0.018(4) 
C78 0.066(4) 0.057(4) 0.068(4) -0.011(3) -0.009(3) -0.015(3) 
C79 0.081(5) 0.081(5) 0.086(6) -0.017(4) -0.014(4) -0.020(4) 
C80 0.152(11) 0.087(7) 0.119(8) -0.028(6) -0.036(8) -0.053(7) 
C81 0.065(4) 0.055(4) 0.062(4) -0.006(3) -0.004(3) -0.014(3) 
C82 0.067(4) 0.062(4) 0.076(5) 0.002(3) -0.015(4) -0.014(3) 
C83 0.065(4) 0.079(5) 0.076(5) -0.001(4) -0.017(4) -0.014(4) 
C84 0.067(4) 0.079(5) 0.065(4) -0.010(4) -0.008(3) -0.025(4) 
C85 0.077(5) 0.061(4) 0.074(5) -0.007(4) -0.008(4) -0.015(4) 
C86 0.065(4) 0.056(4) 0.071(4) -0.004(3) -0.018(3) -0.012(3) 
C87 0.075(5) 0.091(6) 0.085(6) -0.019(5) -0.001(4) -0.033(4) 
C88 0.062(4) 0.081(5) 0.068(5) -0.010(4) -0.014(3) -0.029(4) 
C89 0.124(8) 0.129(9) 0.071(5) -0.003(6) -0.035(5) -0.059(7) 
C90 0.114(8) 0.103(7) 0.086(6) 0.002(5) -0.043(6) -0.034(6) 
C91 0.114(8) 0.124(9) 0.096(7) -0.017(6) 0.020(6) -0.066(7) 
C92 0.115(8) 0.140(9) 0.082(6) -0.039(6) 0.026(6) -0.085(7) 
C93 0.086(6) 0.133(9) 0.096(7) -0.040(6) 0.007(5) -0.064(6) 
C94 0.089(6) 0.113(7) 0.083(6) -0.037(5) 0.011(5) -0.061(6) 
C95 0.118(8) 0.117(8) 0.075(6) -0.030(5) 0.011(5) -0.062(7) 
C96 0.185(15) 0.138(11) 0.108(9) 0.001(8) 0.005(9) -0.068(11) 
C97 0.163(12) 0.224(16) 0.079(7) -0.031(8) 0.036(7) -0.128(12) 
C98 0.083(7) 0.182(13) 0.186(13) -0.107(11) 0.035(8) -0.064(8) 
C99 0.116(8) 0.151(10) 0.086(7) -0.014(6) -0.024(6) -0.073(8) 
C100 0.127(9) 0.119(9) 0.111(8) -0.042(7) 0.018(7) -0.043(7) 
C101 0.105(7) 0.097(7) 0.081(6) -0.011(5) 0.009(5) -0.025(6) 
C102 0.107(8) 0.133(9) 0.142(9) -0.024(8) 0.036(7) -0.067(7) 
C103 0.060(5) 0.128(8) 0.126(8) -0.010(7) 0.001(5) -0.055(5) 
C104 0.066(5) 0.118(8) 0.107(7) 0.000(6) -0.009(5) -0.036(5) 
C105 0.105(7) 0.094(7) 0.096(7) -0.008(5) 0.004(6) -0.032(6) 
C106 0.244(17) 0.109(9) 0.083(7) -0.004(6) 0.014(9) -0.015(10) 
C107 0.146(11) 0.178(12) 0.207(13) 0.008(10) 0.042(10) -0.108(10) 
C108 0.104(9) 0.182(14) 0.208(15) -0.010(12) -0.061(9) -0.066(9) 
C109 0.108(8) 0.091(7) 0.132(9) 0.007(6) -0.020(7) -0.027(6) 
C110 0.120(9) 0.122(9) 0.127(9) -0.037(7) -0.028(7) -0.042(7) 
Rh2 0.0636(16) 0.0624(11) 0.0649(8) 0.0019(8) -0.0084(8) -0.0368(10) 
Rh3 0.0540(9) 0.0827(8) 0.088(2) -0.0275(13) -0.0211(11) -0.0192(7) 
N1 0.061(7) 0.106(7) 0.070(6) 0.006(5) -0.018(5) -0.051(6) 
N2 0.093(11) 0.120(13) 0.097(10) -0.007(11) -0.027(9) -0.066(10) 
N3 0.101(10) 0.083(9) 0.102(11) 0.009(8) -0.016(9) -0.001(8) 
N4 0.066(8) 0.088(7) 0.088(8) -0.011(6) -0.019(6) -0.013(6) 
C31 0.066(9) 0.089(12) 0.074(8) -0.015(8) -0.010(7) -0.045(9) 
C32 0.091(12) 0.121(13) 0.076(10) 0.008(9) -0.038(9) -0.050(10) 
C33 0.069(10) 0.096(11) 0.065(8) -0.002(7) -0.025(7) -0.028(9) 
C34 0.073(10) 0.076(11) 0.113(11) -0.010(9) 0.000(9) -0.039(9) 
C35 0.081(10) 0.070(10) 0.085(10) -0.006(7) -0.002(8) -0.038(8) 
C36 0.070(11) 0.084(12) 0.083(10) -0.023(8) -0.008(8) -0.030(9) 
C37 0.087(11) 0.081(11) 0.091(11) -0.005(8) -0.016(10) -0.026(9) 
C38 0.088(12) 0.055(10) 0.073(10) 0.009(8) -0.017(10) -0.032(9) 
C39 0.094(11) 0.074(9) 0.058(7) -0.002(6) -0.006(9) -0.046(9) 
C40 0.064(11) 0.078(11) 0.075(9) 0.000(8) -0.013(9) -0.032(10) 
C41 0.073(10) 0.064(9) 0.079(10) -0.005(7) -0.015(9) -0.027(8) 
C42 0.096(12) 0.076(11) 0.083(10) -0.011(8) 0.000(10) -0.022(10) 
C43 0.113(13) 0.075(9) 0.088(11) -0.011(8) -0.012(11) -0.018(10) 
C44 0.104(12) 0.078(10) 0.096(11) 0.018(8) 0.000(10) -0.004(10) 
C45 0.099(11) 0.100(10) 0.091(10) 0.002(8) -0.023(9) -0.025(9) 
C46 0.100(12) 0.082(9) 0.068(8) 0.000(7) -0.016(9) -0.038(9) 
C47 0.133(14) 0.097(11) 0.115(13) 0.033(10) 0.002(11) -0.009(10) 
C48 0.066(10) 0.089(11) 0.088(10) 0.002(8) -0.012(8) -0.020(9) 
C49 0.077(9) 0.094(10) 0.098(12) -0.016(9) -0.022(9) -0.024(8) 
C50 0.096(12) 0.112(13) 0.106(13) -0.004(11) -0.017(11) -0.018(10) 
C111 0.084(7) 0.086(7) 0.112(8) -0.012(7) -0.003(7) -0.009(6) 
C112 0.066(9) 0.136(14) 0.112(12) -0.016(12) -0.013(8) -0.014(10) 
C113 0.076(8) 0.108(11) 0.103(11) -0.040(9) 0.002(8) -0.038(8) 
C114 0.079(7) 0.081(7) 0.101(9) -0.021(7) -0.006(7) -0.026(6) 
C115 0.077(6) 0.085(7) 0.107(8) -0.016(6) -0.017(6) -0.023(6) 
C116 0.124(16) 0.091(13) 0.162(16) 0.020(12) 0.000(13) -0.005(12) 
C117 0.100(13) 0.20(2) 0.17(2) -0.013(17) -0.072(14) -0.018(14) 
C118 0.110(14) 0.17(2) 0.20(2) -0.089(18) 0.017(14) -0.085(14) 
C119 0.135(16) 0.081(10) 0.118(15) 0.010(10) -0.005(12) -0.019(10) 
C120 0.15(2) 0.120(19) 0.15(2) -0.067(17) -0.045(18) -0.031(17) 
Rh2' 0.0567(18) 0.112(5) 0.087(3) -0.013(3) -0.0112(16) -0.031(3) 
Rh3' 0.0540(18) 0.083(2) 0.067(3) -0.0308(19) -0.0185(16) 0.0037(14) 
N1' 0.051(9) 0.072(8) 0.057(8) -0.009(6) -0.014(7) -0.046(7) 
N2' 0.090(17) 0.063(13) 0.084(16) -0.005(11) -0.018(14) -0.047(11) 
N3' 0.115(17) 0.106(17) 0.085(15) -0.019(13) 0.008(14) -0.009(14) 
N4' 0.063(12) 0.079(10) 0.080(11) -0.012(10) -0.014(9) -0.006(10) 
C31' 0.047(13) 0.045(12) 0.077(13) -0.028(10) -0.017(10) 0.006(9) 
C32' 0.057(14) 0.097(17) 0.072(14) -0.020(13) -0.036(11) -0.016(12) 
C33' 0.056(14) 0.078(16) 0.073(14) -0.010(11) -0.038(11) -0.015(11) 
C34' 0.089(16) 0.034(11) 0.097(14) -0.014(10) -0.012(13) -0.025(11) 
C35' 0.081(18) 0.034(10) 0.081(14) -0.013(9) 0.004(13) -0.019(13) 
C36' 0.089(18) 0.065(14) 0.091(15) -0.031(11) -0.014(13) -0.032(13) 
C37' 0.071(17) 0.048(11) 0.046(11) -0.011(9) -0.030(13) -0.009(13) 
C38' 0.078(16) 0.038(10) 0.048(11) -0.011(8) -0.018(13) -0.005(11) 
C39' 0.056(16) 0.056(12) 0.055(13) -0.007(9) -0.005(13) -0.013(13) 
C40' 0.071(16) 0.058(12) 0.069(13) -0.015(10) -0.005(14) -0.011(12) 
C41' 0.069(17) 0.046(11) 0.050(11) -0.008(9) 0.002(13) -0.007(13) 
C42' 0.109(18) 0.062(13) 0.089(15) -0.028(11) 0.013(14) -0.025(14) 
C43' 0.097(19) 0.055(13) 0.089(16) -0.020(12) 0.023(15) -0.018(14) 
C44' 0.093(18) 0.081(15) 0.075(15) -0.019(12) -0.019(15) -0.010(14) 
C45' 0.12(2) 0.110(19) 0.104(18) -0.022(15) -0.030(16) -0.009(16) 
C46' 0.100(19) 0.085(17) 0.088(17) -0.021(14) -0.017(16) -0.023(14) 
C47' 0.121(19) 0.112(18) 0.082(15) 0.012(14) -0.017(15) -0.023(16) 
C48' 0.074(16) 0.065(13) 0.068(14) -0.006(10) -0.015(12) -0.011(12) 
C49' 0.084(17) 0.103(19) 0.074(17) -0.027(15) -0.008(15) -0.002(14) 
C50' 0.11(2) 0.094(18) 0.100(18) -0.017(15) -0.014(16) -0.008(15) 
C211 0.082(9) 0.085(10) 0.108(11) -0.011(9) -0.008(9) -0.023(9) 
C212 0.082(16) 0.096(16) 0.106(18) -0.018(14) -0.025(14) -0.014(13) 
C213 0.069(13) 0.087(15) 0.088(16) -0.021(14) -0.024(13) -0.007(12) 
C214 0.078(9) 0.079(9) 0.096(11) -0.012(9) -0.009(9) -0.021(8) 
C215 0.076(8) 0.078(8) 0.098(10) -0.019(8) -0.013(8) -0.031(7) 
C216 0.099(18) 0.066(15) 0.117(18) 0.000(14) 0.003(15) -0.034(13) 
C217 0.12(3) 0.14(3) 0.11(2) 0.00(2) -0.03(2) 0.04(2) 
C218 0.10(2) 0.13(3) 0.20(3) -0.08(2) -0.05(2) -0.042(18) 
C219 0.12(3) 0.11(2) 0.12(3) -0.01(2) -0.01(2) -0.06(2) 
C220 0.09(3) 0.13(4) 0.11(3) -0.03(2) -0.02(2) -0.03(2) 
C151 0.173(14) 0.200(15) 0.241(17) 0.063(13) -0.100(13) -0.072(12) 
C157 0.176(15) 0.139(12) 0.156(13) -0.040(10) -0.035(11) -0.022(11) 
C158 0.215(14) 0.176(12) 0.100(8) 0.026(9) -0.011(9) 0.011(11) 
F1 0.206(11) 0.270(13) 0.306(14) -0.148(11) 0.093(10) -0.036(9) 
F2 0.179(7) 0.254(9) 0.251(9) 0.035(7) -0.078(7) -0.082(7) 
F3 0.186(9) 0.253(12) 0.276(12) 0.038(10) -0.008(8) -0.125(9) 
N5 0.070(4) 0.074(4) 0.058(3) -0.002(3) -0.024(3) -0.004(3) 
N6 0.073(4) 0.079(4) 0.056(3) 0.000(3) -0.013(3) 0.014(3) 
N7 0.191(10) 0.090(6) 0.061(4) 0.015(4) -0.036(5) -0.043(6) 
N8 0.152(8) 0.087(6) 0.066(5) 0.023(4) -0.022(5) -0.029(5) 
N11 0.077(4) 0.099(5) 0.068(4) -0.001(4) -0.023(3) -0.039(4) 
N12 0.073(4) 0.106(5) 0.065(4) -0.004(4) -0.018(3) -0.043(4) 
O13 0.181(9) 0.172(9) 0.124(7) -0.013(6) -0.079(7) -0.031(7) 
O14 0.234(9) 0.227(9) 0.144(7) -0.074(7) -0.039(7) -0.047(7) 
O15 0.183(10) 0.179(10) 0.193(10) 0.069(8) -0.039(8) -0.105(8) 
O31 0.171(8) 0.101(5) 0.104(5) 0.003(4) -0.038(5) -0.005(5) 
S1 0.0919(17) 0.152(3) 0.0962(18) 0.0036(18) -0.0227(14) -0.0453(17) 
S7 0.152(3) 0.0998(18) 0.0852(16) 0.0050(14) -0.0136(16) -0.0197(18) 
  
_geom_special_details 
; 
 All esds (except the esd in the dihedral angle between two l.s. planes) 
 are estimated using the full covariance matrix.  The cell esds are taken 
 into account individually in the estimation of esds in distances, angles 
 and torsion angles; correlations between esds in cell parameters are only 
 used when they are defined by crystal symmetry.  An approximate (isotropic) 
 treatment of cell esds is used for estimating esds involving l.s. planes. 
; 
  
loop_ 
 _geom_bond_atom_site_label_1 
 _geom_bond_atom_site_label_2 
 _geom_bond_distance 
 _geom_bond_site_symmetry_2 
 _geom_bond_publ_flag 
Rh1 O1 2.056(6) . ? 
Rh1 O2 2.059(6) . ? 
Rh1 N12 2.076(8) . ? 
Rh1 C92 2.125(9) . ? 
Rh1 C94 2.132(9) . ? 
Rh1 C91 2.138(11) . ? 
Rh1 C95 2.140(10) . ? 
Rh1 C93 2.170(9) . ? 
Rh4 C122 2.026(14) . ? 
Rh4 O8 2.059(6) . ? 
Rh4 O7 2.073(5) . ? 
Rh4 C121 2.079(15) . ? 
Rh4 C125 2.098(14) . ? 
Rh4 N5 2.110(7) . ? 
Rh4 C123 2.112(12) . ? 
Rh4 C124 2.145(11) . ? 
Rh4 C224 2.174(17) . ? 
Rh4 C223 2.175(17) . ? 
Rh4 C225 2.343(14) . ? 
Rh4 C222 2.344(16) . ? 
O1 C1 1.293(9) . ? 
O2 C3 1.290(9) . ? 
O3 C6 1.284(9) . ? 
O3 Rh2' 1.886(11) . ? 
O3 Rh2 2.150(7) . ? 
O4 C8 1.272(9) . ? 
O4 Rh2 2.038(7) . ? 
O4 Rh2' 2.186(12) . ? 
O5 C11 1.283(9) . ? 
O5 Rh3' 2.010(9) . ? 
O5 Rh3 2.090(6) . ? 
O6 C13 1.293(9) . ? 
O6 Rh3' 2.078(9) . ? 
O6 Rh3 2.080(7) . ? 
O7 C16 1.285(9) . ? 
O8 C18 1.286(8) . ? 
O9 C21 1.25(3) . ? 
O9 C21' 1.45(2) . ? 
O9 Rh5' 1.849(9) . ? 
O9 Rh5 2.169(8) . ? 
O10 C23 1.179(16) . ? 
O10 C23' 1.55(2) . ? 
O10 Rh5' 1.827(10) . ? 
O10 Rh5 2.213(11) . ? 
Rh5 N8 2.047(8) . ? 
Rh5 C134 2.10(2) . ? 
Rh5 C135 2.11(2) . ? 
Rh5 C131 2.134(16) . ? 
Rh5 C132 2.16(2) . ? 
Rh5 C133 2.19(2) . ? 
Rh6 O12 2.038(13) . ? 
Rh6 O11 2.076(10) . ? 
Rh6 N9 2.081(13) . ? 
Rh6 C143 2.093(19) . ? 
Rh6 C144 2.122(16) . ? 
Rh6 C145 2.139(14) . ? 
Rh6 C141 2.146(13) . ? 
Rh6 C142 2.161(13) . ? 
O11 C26 1.196(19) . ? 
O12 C28 1.28(2) . ? 
C21 C30 1.36(3) . ? 
C21 C22 1.37(3) . ? 
C22 C23 1.365(17) . ? 
C22 C27 1.418(16) . ? 
C23 C24 1.371(16) . ? 
C24 C25 1.387(17) . ? 
C25 C26 1.46(2) . ? 
C26 C27 1.410(16) . ? 
C27 C28 1.440(18) . ? 
C28 C29 1.431(17) . ? 
C29 C30 1.387(17) . ? 
N9 C71 1.317(17) . ? 
N9 C73 1.35(2) . ? 
N10 C72 1.31(4) . ? 
N10 C71 1.371(17) . ? 
N10 C74 1.43(3) . ? 
C72 C73 1.354(18) . ? 
C74 C75 1.532(17) . ? 
C131 C132 1.392(17) . ? 
C131 C135 1.410(18) . ? 
C131 C136 1.485(17) . ? 
C132 C133 1.39(3) . ? 
C132 C137 1.498(17) . ? 
C133 C134 1.438(18) . ? 
C133 C138 1.63(4) . ? 
C134 C135 1.413(18) . ? 
C134 C139 1.74(4) . ? 
C135 C140 1.58(4) . ? 
C141 C142 1.415(15) . ? 
C141 C145 1.418(17) . ? 
C141 C146 1.498(17) . ? 
C142 C143 1.418(17) . ? 
C142 C147 1.498(16) . ? 
C143 C144 1.34(3) . ? 
C143 C148 1.54(3) . ? 
C144 C145 1.48(2) . ? 
C144 C149 1.61(4) . ? 
C145 C150 1.50(2) . ? 
Rh5' C233 2.142(14) . ? 
Rh5' C232 2.152(12) . ? 
Rh5' C234 2.164(15) . ? 
Rh5' C231 2.180(15) . ? 
Rh5' C235 2.188(15) . ? 
Rh5' N8 2.289(9) . ? 
Rh6' C244 2.057(12) . ? 
Rh6' C243 2.058(15) . ? 
Rh6' O12' 2.08(2) . ? 
Rh6' N9' 2.099(16) . ? 
Rh6' C245 2.106(16) . ? 
Rh6' C242 2.108(18) . ? 
Rh6' C241 2.137(17) . ? 
Rh6' O11' 2.17(2) . ? 
O11' C26' 1.26(3) . ? 
O12' C28' 1.26(3) . ? 
C21' C30' 1.414(19) . ? 
C21' C22' 1.471(19) . ? 
C22' C27' 1.424(18) . ? 
C22' C23' 1.489(19) . ? 
C23' C24' 1.453(18) . ? 
C24' C25' 1.388(18) . ? 
C25' C26' 1.44(3) . ? 
C26' C27' 1.414(18) . ? 
C27' C28' 1.443(18) . ? 
C28' C29' 1.423(19) . ? 
C29' C30' 1.405(19) . ? 
N9' C71' 1.290(18) . ? 
N9' C73' 1.33(4) . ? 
N10' C71' 1.315(18) . ? 
N10' C72' 1.350(19) . ? 
N10' C74' 1.434(19) . ? 
N10' C73' 1.96(4) . ? 
C72' C73' 1.17(5) . ? 
C74' C75 1.513(18) . ? 
C231 C235 1.4200 . ? 
C231 C232 1.4200 . ? 
C231 C236 1.5095 . ? 
C232 C233 1.4200 . ? 
C232 C237 1.5095 . ? 
C233 C234 1.4200 . ? 
C233 C238 1.5095 . ? 
C234 C235 1.4200 . ? 
C234 C239 1.5095 . ? 
C235 C240 1.5095 . ? 
C241 C245 1.328(11) . ? 
C241 C242 1.328(11) . ? 
C241 C246 1.411(12) . ? 
C242 C243 1.328(11) . ? 
C242 C247 1.411(12) . ? 
C243 C244 1.328(11) . ? 
C243 C248 1.411(12) . ? 
C244 C245 1.328(11) . ? 
C244 C249 1.411(12) . ? 
C245 C250 1.411(12) . ? 
C121 C126 1.40(2) . ? 
C121 C122 1.431(16) . ? 
C121 C125 1.48(2) . ? 
C122 C123 1.418(15) . ? 
C122 C127 1.53(2) . ? 
C123 C124 1.42(2) . ? 
C123 C128 1.522(16) . ? 
C124 C125 1.46(2) . ? 
C124 C129 1.468(19) . ? 
C125 C130 1.47(2) . ? 
C221 C225 1.413(9) . ? 
C221 C222 1.413(9) . ? 
C221 C226 1.502(9) . ? 
C222 C223 1.413(9) . ? 
C222 C227 1.502(9) . ? 
C223 C224 1.413(9) . ? 
C223 C228 1.502(9) . ? 
C224 C225 1.413(9) . ? 
C224 C229 1.502(9) . ? 
C225 C230 1.502(9) . ? 
C1 C2 1.406(11) . ? 
C1 C10 1.436(12) . ? 
C2 C3 1.437(11) . ? 
C2 C7 1.465(10) . ? 
C3 C4 1.437(11) . ? 
C4 C5 1.320(11) . ? 
C5 C6 1.452(11) . ? 
C6 C7 1.422(10) . ? 
C7 C8 1.428(11) . ? 
C8 C9 1.418(11) . ? 
C9 C10 1.344(12) . ? 
C11 C12 1.409(11) . ? 
C11 C20 1.452(10) . ? 
C12 C13 1.422(9) . ? 
C12 C17 1.464(10) . ? 
C13 C14 1.432(11) . ? 
C14 C15 1.323(11) . ? 
C15 C16 1.439(10) . ? 
C16 C17 1.429(11) . ? 
C17 C18 1.407(9) . ? 
C18 C19 1.448(12) . ? 
C19 C20 1.310(12) . ? 
C51 N5 1.320(10) . ? 
C51 N6 1.328(11) . ? 
C52 N6 1.326(12) . ? 
C52 C53 1.355(13) . ? 
C53 N5 1.372(11) . ? 
C54 N6 1.496(11) . ? 
C54 C55 1.512(12) . ? 
C55 C60 1.360(13) . ? 
C55 C56 1.389(13) . ? 
C56 C57 1.382(12) . ? 
C57 C58 1.413(10) . ? 
C58 C59 1.339(12) . ? 
C58 C61 1.479(11) . ? 
C59 C60 1.414(12) . ? 
C61 C66 1.383(13) . ? 
C61 C62 1.390(11) . ? 
C62 C63 1.361(14) . ? 
C63 C64 1.382(13) . ? 
C64 C65 1.405(15) . ? 
C64 C67 1.542(13) . ? 
C65 C66 1.395(12) . ? 
C67 N7 1.441(12) . ? 
C68 N8 1.320(14) . ? 
C68 N7 1.349(12) . ? 
C69 N8 1.361(12) . ? 
C69 C70 1.365(15) . ? 
C70 N7 1.349(13) . ? 
C75 C76 1.369(12) . ? 
C75 C80 1.394(13) . ? 
C76 C77 1.403(13) . ? 
C77 C78 1.377(11) . ? 
C78 C79 1.397(11) . ? 
C78 C81 1.468(10) . ? 
C79 C80 1.433(14) . ? 
C81 C82 1.393(10) . ? 
C81 C86 1.402(10) . ? 
C82 C83 1.368(11) . ? 
C83 C84 1.391(11) . ? 
C84 C85 1.417(11) . ? 
C84 C87 1.495(11) . ? 
C85 C86 1.383(11) . ? 
C87 N11 1.469(11) . ? 
C88 N12 1.334(10) . ? 
C88 N11 1.341(11) . ? 
C89 C90 1.363(15) . ? 
C89 N12 1.405(13) . ? 
C90 N11 1.362(11) . ? 
C91 C95 1.408(15) . ? 
C91 C92 1.431(16) . ? 
C91 C96 1.561(19) . ? 
C92 C93 1.418(17) . ? 
C92 C97 1.499(14) . ? 
C93 C94 1.413(13) . ? 
C93 C98 1.510(17) . ? 
C94 C95 1.465(16) . ? 
C94 C99 1.480(15) . ? 
C95 C100 1.521(15) . ? 
C101 C105 1.432(14) . ? 
C101 C102 1.437(13) . ? 
C101 C106 1.455(16) . ? 
C101 Rh2 2.133(11) . ? 
C101 Rh2' 2.153(14) . ? 
C102 C103 1.417(13) . ? 
C102 C107 1.521(13) . ? 
C102 Rh2 2.109(12) . ? 
C102 Rh2' 2.171(15) . ? 
C103 C104 1.438(14) . ? 
C103 C108 1.545(17) . ? 
C103 Rh2 2.029(11) . ? 
C103 Rh2' 2.305(14) . ? 
C104 C105 1.408(15) . ? 
C104 C109 1.485(15) . ? 
C104 Rh2 2.097(12) . ? 
C104 Rh2' 2.462(16) . ? 
C105 C110 1.489(15) . ? 
C105 Rh2 2.094(12) . ? 
C105 Rh2' 2.311(16) . ? 
Rh2 N1 2.151(18) . ? 
Rh3 C115 2.07(2) . ? 
Rh3 C111 2.082(19) . ? 
Rh3 N4 2.098(19) . ? 
Rh3 C112 2.112(19) . ? 
Rh3 C114 2.115(18) . ? 
Rh3 C113 2.119(16) . ? 
N1 C33 1.42(2) . ? 
N1 C31 1.42(3) . ? 
N2 C32 1.35(3) . ? 
N2 C31 1.38(3) . ? 
N2 C34 1.47(3) . ? 
N3 C50 1.360(18) . ? 
N3 C48 1.362(16) . ? 
N3 C47 1.45(3) . ? 
N4 C48 1.296(17) . ? 
N4 C49 1.32(3) . ? 
C32 C33 1.33(3) . ? 
C34 C35 1.50(2) . ? 
C35 C40 1.37(3) . ? 
C35 C36 1.404(17) . ? 
C36 C37 1.381(16) . ? 
C37 C38 1.36(3) . ? 
C38 C39 1.39(3) . ? 
C38 C41 1.468(16) . ? 
C39 C40 1.409(16) . ? 
C41 C46 1.36(3) . ? 
C41 C42 1.404(17) . ? 
C42 C43 1.357(17) . ? 
C43 C44 1.388(18) . ? 
C44 C45 1.37(3) . ? 
C44 C47 1.501(17) . ? 
C45 C46 1.402(17) . ? 
C49 C50 1.378(18) . ? 
C111 C112 1.40(3) . ? 
C111 C116 1.42(3) . ? 
C111 C115 1.50(2) . ? 
C112 C113 1.419(17) . ? 
C112 C117 1.54(3) . ? 
C113 C114 1.42(2) . ? 
C113 C118 1.51(2) . ? 
C114 C115 1.36(2) . ? 
C114 C119 1.51(2) . ? 
C115 C120 1.54(3) . ? 
Rh2' N1' 1.997(16) . ? 
Rh3' N4' 2.04(4) . ? 
Rh3' C213 2.135(18) . ? 
Rh3' C214 2.15(2) . ? 
Rh3' C212 2.198(18) . ? 
Rh3' C215 2.21(3) . ? 
Rh3' C211 2.25(2) . ? 
N1' C31' 1.17(4) . ? 
N1' C33' 1.342(19) . ? 
N2' C31' 1.37(5) . ? 
N2' C32' 1.40(5) . ? 
N2' C34' 1.462(19) . ? 
N3' C48' 1.362(19) . ? 
N3' C50' 1.39(6) . ? 
N3' C47' 1.45(2) . ? 
N4' C48' 1.41(5) . ? 
N4' C49' 1.43(6) . ? 
C32' C33' 1.37(2) . ? 
C34' C35' 1.515(19) . ? 
C35' C40' 1.34(4) . ? 
C35' C36' 1.401(19) . ? 
C36' C37' 1.40(5) . ? 
C37' C38' 1.399(19) . ? 
C38' C39' 1.38(4) . ? 
C38' C41' 1.51(4) . ? 
C39' C40' 1.403(18) . ? 
C41' C46' 1.26(5) . ? 
C41' C42' 1.408(19) . ? 
C42' C43' 1.34(5) . ? 
C43' C44' 1.39(2) . ? 
C44' C47' 1.36(5) . ? 
C44' C45' 1.41(2) . ? 
C45' C46' 1.26(6) . ? 
C49' C50' 1.37(6) . ? 
C211 C212 1.421(10) . ? 
C211 C215 1.421(10) . ? 
C211 C216 1.511(10) . ? 
C212 C213 1.421(10) . ? 
C212 C217 1.510(10) . ? 
C213 C214 1.421(10) . ? 
C213 C218 1.510(10) . ? 
C214 C215 1.421(10) . ? 
C214 C219 1.510(10) . ? 
C215 C220 1.510(10) . ? 
C151 F2 1.327(14) . ? 
C151 F1 1.328(17) . ? 
C151 F3 1.340(15) . ? 
C151 S1 1.70(2) . ? 
C157 S7 1.714(15) . ? 
C158 S7 1.780(14) . ? 
O13 S1 1.370(9) . ? 
O14 S1 1.469(12) . ? 
O15 S1 1.389(10) . ? 
O31 S7 1.514(10) . ? 
  
loop_ 
 _geom_angle_atom_site_label_1 
 _geom_angle_atom_site_label_2 
 _geom_angle_atom_site_label_3 
 _geom_angle 
 _geom_angle_site_symmetry_1 
 _geom_angle_site_symmetry_3 
 _geom_angle_publ_flag 
O1 Rh1 O2 86.9(2) . . ? 
O1 Rh1 N12 87.7(3) . . ? 
O2 Rh1 N12 86.3(3) . . ? 
O1 Rh1 C92 113.7(4) . . ? 
O2 Rh1 C92 157.7(4) . . ? 
N12 Rh1 C92 102.2(3) . . ? 
O1 Rh1 C94 151.9(4) . . ? 
O2 Rh1 C94 93.1(3) . . ? 
N12 Rh1 C94 120.4(4) . . ? 
C92 Rh1 C94 64.8(4) . . ? 
O1 Rh1 C91 95.4(4) . . ? 
O2 Rh1 C91 135.3(3) . . ? 
N12 Rh1 C91 138.4(3) . . ? 
C92 Rh1 C91 39.2(4) . . ? 
C94 Rh1 C91 65.3(5) . . ? 
O1 Rh1 C95 112.2(4) . . ? 
O2 Rh1 C95 99.9(3) . . ? 
N12 Rh1 C95 159.3(4) . . ? 
C92 Rh1 C95 65.4(4) . . ? 
C94 Rh1 C95 40.1(4) . . ? 
C91 Rh1 C95 38.4(4) . . ? 
O1 Rh1 C93 151.9(4) . . ? 
O2 Rh1 C93 121.2(4) . . ? 
N12 Rh1 C93 94.1(3) . . ? 
C92 Rh1 C93 38.6(4) . . ? 
C94 Rh1 C93 38.3(4) . . ? 
C91 Rh1 C93 65.1(5) . . ? 
C95 Rh1 C93 65.7(4) . . ? 
C122 Rh4 O8 154.7(5) . . ? 
C122 Rh4 O7 118.1(5) . . ? 
O8 Rh4 O7 86.3(2) . . ? 
C122 Rh4 C121 40.8(5) . . ? 
O8 Rh4 C121 139.5(5) . . ? 
O7 Rh4 C121 92.8(4) . . ? 
C122 Rh4 C125 68.6(6) . . ? 
O8 Rh4 C125 100.0(4) . . ? 
O7 Rh4 C125 105.5(4) . . ? 
C121 Rh4 C125 41.5(6) . . ? 
C122 Rh4 N5 101.8(5) . . ? 
O8 Rh4 N5 84.4(2) . . ? 
O7 Rh4 N5 88.4(2) . . ? 
C121 Rh4 N5 136.1(5) . . ? 
C125 Rh4 N5 165.6(4) . . ? 
C122 Rh4 C123 40.0(5) . . ? 
O8 Rh4 C123 115.2(4) . . ? 
O7 Rh4 C123 158.1(5) . . ? 
C121 Rh4 C123 68.2(6) . . ? 
C125 Rh4 C123 68.0(6) . . ? 
N5 Rh4 C123 97.8(5) . . ? 
C122 Rh4 C124 66.2(6) . . ? 
O8 Rh4 C124 90.3(4) . . ? 
O7 Rh4 C124 144.1(5) . . ? 
C121 Rh4 C124 67.4(6) . . ? 
C125 Rh4 C124 40.1(5) . . ? 
N5 Rh4 C124 126.8(5) . . ? 
C123 Rh4 C124 38.9(5) . . ? 
O8 Rh4 C224 109.0(5) . . ? 
O7 Rh4 C224 122.7(5) . . ? 
N5 Rh4 C224 146.0(5) . . ? 
O8 Rh4 C223 116.6(5) . . ? 
O7 Rh4 C223 152.4(5) . . ? 
N5 Rh4 C223 108.0(5) . . ? 
C224 Rh4 C223 37.9(3) . . ? 
O8 Rh4 C225 132.1(4) . . ? 
O7 Rh4 C225 92.8(4) . . ? 
N5 Rh4 C225 143.5(4) . . ? 
C224 Rh4 C225 36.2(3) . . ? 
C223 Rh4 C225 60.7(5) . . ? 
O8 Rh4 C222 148.8(4) . . ? 
O7 Rh4 C222 124.6(4) . . ? 
N5 Rh4 C222 91.4(4) . . ? 
C224 Rh4 C222 60.7(5) . . ? 
C223 Rh4 C222 36.2(3) . . ? 
C225 Rh4 C222 58.4(4) . . ? 
C1 O1 Rh1 128.4(5) . . ? 
C3 O2 Rh1 128.2(6) . . ? 
C6 O3 Rh2' 132.0(6) . . ? 
C6 O3 Rh2 125.3(5) . . ? 
C8 O4 Rh2 130.4(5) . . ? 
C8 O4 Rh2' 124.7(6) . . ? 
C11 O5 Rh3' 129.3(5) . . ? 
C11 O5 Rh3 125.7(5) . . ? 
C13 O6 Rh3' 127.7(5) . . ? 
C13 O6 Rh3 125.2(5) . . ? 
C16 O7 Rh4 127.1(5) . . ? 
C18 O8 Rh4 128.1(5) . . ? 
C21' O9 Rh5' 129.4(12) . . ? 
C21 O9 Rh5 124.8(15) . . ? 
C23' O10 Rh5' 113.9(12) . . ? 
C23 O10 Rh5 137.3(12) . . ? 
N8 Rh5 C134 167.1(8) . . ? 
N8 Rh5 C135 135.4(7) . . ? 
C134 Rh5 C135 39.2(5) . . ? 
N8 Rh5 C131 104.1(5) . . ? 
C134 Rh5 C131 65.1(8) . . ? 
C135 Rh5 C131 38.8(5) . . ? 
N8 Rh5 C132 103.4(6) . . ? 
C134 Rh5 C132 63.8(9) . . ? 
C135 Rh5 C132 63.8(8) . . ? 
C131 Rh5 C132 37.8(5) . . ? 
N8 Rh5 O9 81.9(3) . . ? 
C134 Rh5 O9 105.6(7) . . ? 
C135 Rh5 O9 142.3(7) . . ? 
C131 Rh5 O9 158.4(6) . . ? 
C132 Rh5 O9 120.8(6) . . ? 
N8 Rh5 C133 130.9(7) . . ? 
C134 Rh5 C133 39.1(5) . . ? 
C135 Rh5 C133 65.0(9) . . ? 
C131 Rh5 C133 64.0(9) . . ? 
C132 Rh5 C133 37.2(8) . . ? 
O9 Rh5 C133 96.2(7) . . ? 
N8 Rh5 O10 83.3(4) . . ? 
C134 Rh5 O10 108.1(7) . . ? 
C135 Rh5 O10 97.0(7) . . ? 
C131 Rh5 O10 121.0(6) . . ? 
C132 Rh5 O10 158.6(6) . . ? 
O9 Rh5 O10 80.0(4) . . ? 
C133 Rh5 O10 145.0(7) . . ? 
O12 Rh6 O11 83.6(5) . . ? 
O12 Rh6 N9 84.1(5) . . ? 
O11 Rh6 N9 88.9(5) . . ? 
O12 Rh6 C143 110.3(6) . . ? 
O11 Rh6 C143 98.6(6) . . ? 
N9 Rh6 C143 164.3(6) . . ? 
O12 Rh6 C144 94.7(6) . . ? 
O11 Rh6 C144 131.6(6) . . ? 
N9 Rh6 C144 139.2(6) . . ? 
C143 Rh6 C144 37.1(8) . . ? 
O12 Rh6 C145 113.1(6) . . ? 
O11 Rh6 C145 160.2(6) . . ? 
N9 Rh6 C145 102.8(6) . . ? 
C143 Rh6 C145 66.4(8) . . ? 
C144 Rh6 C145 40.6(7) . . ? 
O12 Rh6 C141 151.7(6) . . ? 
O11 Rh6 C141 124.2(6) . . ? 
N9 Rh6 C141 99.8(5) . . ? 
C143 Rh6 C141 64.6(6) . . ? 
C144 Rh6 C141 64.1(6) . . ? 
C145 Rh6 C141 38.6(5) . . ? 
O12 Rh6 C142 148.7(5) . . ? 
O11 Rh6 C142 94.4(5) . . ? 
N9 Rh6 C142 127.2(6) . . ? 
C143 Rh6 C142 38.9(5) . . ? 
C144 Rh6 C142 63.5(7) . . ? 
C145 Rh6 C142 65.8(6) . . ? 
C141 Rh6 C142 38.4(4) . . ? 
C26 O11 Rh6 122.2(12) . . ? 
C28 O12 Rh6 123.9(11) . . ? 
O9 C21 C30 106(2) . . ? 
O9 C21 C22 132(2) . . ? 
C30 C21 C22 122(2) . . ? 
C23 C22 C21 126.8(17) . . ? 
C23 C22 C27 115.6(16) . . ? 
C21 C22 C27 117.6(15) . . ? 
O10 C23 C22 118.7(16) . . ? 
O10 C23 C24 112.8(16) . . ? 
C22 C23 C24 128.5(18) . . ? 
C23 C24 C25 114.6(15) . . ? 
C24 C25 C26 123.1(15) . . ? 
O11 C26 C27 130.6(18) . . ? 
O11 C26 C25 113.5(17) . . ? 
C27 C26 C25 115.9(13) . . ? 
C26 C27 C22 122.2(13) . . ? 
C26 C27 C28 117.1(15) . . ? 
C22 C27 C28 120.7(13) . . ? 
O12 C28 C29 115.3(17) . . ? 
O12 C28 C27 126.6(16) . . ? 
C29 C28 C27 118.1(13) . . ? 
C30 C29 C28 117.7(15) . . ? 
C21 C30 C29 123(2) . . ? 
C71 N9 C73 100.3(15) . . ? 
C71 N9 Rh6 129.8(13) . . ? 
C73 N9 Rh6 129.8(12) . . ? 
C72 N10 C71 112.1(18) . . ? 
C72 N10 C74 125(2) . . ? 
C71 N10 C74 123(2) . . ? 
N9 C71 N10 110.2(18) . . ? 
N10 C72 C73 100(2) . . ? 
N9 C73 C72 118(2) . . ? 
N10 C74 C75 124(2) . . ? 
C132 C131 C135 107.3(18) . . ? 
C132 C131 C136 125.9(16) . . ? 
C135 C131 C136 127(2) . . ? 
C132 C131 Rh5 72.1(11) . . ? 
C135 C131 Rh5 69.6(11) . . ? 
C136 C131 Rh5 125.1(12) . . ? 
C133 C132 C131 111.1(18) . . ? 
C133 C132 C137 121(2) . . ? 
C131 C132 C137 127.9(19) . . ? 
C133 C132 Rh5 72.4(11) . . ? 
C131 C132 Rh5 70.1(10) . . ? 
C137 C132 Rh5 128.6(15) . . ? 
C132 C133 C134 106(2) . . ? 
C132 C133 C138 124(2) . . ? 
C134 C133 C138 129(3) . . ? 
C132 C133 Rh5 70.4(12) . . ? 
C134 C133 Rh5 67.1(12) . . ? 
C138 C133 Rh5 121.0(19) . . ? 
C135 C134 C133 108(2) . . ? 
C135 C134 C139 134(2) . . ? 
C133 C134 C139 118(3) . . ? 
C135 C134 Rh5 70.8(13) . . ? 
C133 C134 Rh5 73.7(12) . . ? 
C139 C134 Rh5 123.5(19) . . ? 
C131 C135 C134 108(2) . . ? 
C131 C135 C140 123(2) . . ? 
C134 C135 C140 129(2) . . ? 
C131 C135 Rh5 71.5(11) . . ? 
C134 C135 Rh5 70.0(13) . . ? 
C140 C135 Rh5 121.0(16) . . ? 
C142 C141 C145 111.0(13) . . ? 
C142 C141 C146 126.9(17) . . ? 
C145 C141 C146 122.1(16) . . ? 
C142 C141 Rh6 71.4(7) . . ? 
C145 C141 Rh6 70.4(8) . . ? 
C146 C141 Rh6 125.4(11) . . ? 
C141 C142 C143 106.1(14) . . ? 
C141 C142 C147 128.1(16) . . ? 
C143 C142 C147 125.7(16) . . ? 
C141 C142 Rh6 70.3(8) . . ? 
C143 C142 Rh6 67.9(9) . . ? 
C147 C142 Rh6 124.4(11) . . ? 
C144 C143 C142 109.6(16) . . ? 
C144 C143 C148 129.8(18) . . ? 
C142 C143 C148 120.4(18) . . ? 
C144 C143 Rh6 72.6(11) . . ? 
C142 C143 Rh6 73.1(9) . . ? 
C148 C143 Rh6 124.6(12) . . ? 
C143 C144 C145 110.3(16) . . ? 
C143 C144 C149 123.1(18) . . ? 
C145 C144 C149 127(2) . . ? 
C143 C144 Rh6 70.3(11) . . ? 
C145 C144 Rh6 70.3(8) . . ? 
C149 C144 Rh6 128.8(19) . . ? 
C141 C145 C144 102.7(14) . . ? 
C141 C145 C150 129.5(16) . . ? 
C144 C145 C150 127.5(17) . . ? 
C141 C145 Rh6 71.0(8) . . ? 
C144 C145 Rh6 69.1(8) . . ? 
C150 C145 Rh6 127.7(14) . . ? 
O10 Rh5' O9 100.1(4) . . ? 
O10 Rh5' C233 148.5(5) . . ? 
O9 Rh5' C233 95.0(5) . . ? 
O10 Rh5' C232 143.1(6) . . ? 
O9 Rh5' C232 116.4(5) . . ? 
C233 Rh5' C232 38.6(2) . . ? 
O10 Rh5' C234 110.0(5) . . ? 
O9 Rh5' C234 109.6(6) . . ? 
C233 Rh5' C234 38.5(3) . . ? 
C232 Rh5' C234 64.3(3) . . ? 
O10 Rh5' C231 105.1(6) . . ? 
O9 Rh5' C231 154.7(5) . . ? 
C233 Rh5' C231 64.2(3) . . ? 
C232 Rh5' C231 38.3(2) . . ? 
C234 Rh5' C231 63.9(4) . . ? 
O10 Rh5' C235 89.1(5) . . ? 
O9 Rh5' C235 146.6(5) . . ? 
C233 Rh5' C235 64.1(4) . . ? 
C232 Rh5' C235 63.9(3) . . ? 
C234 Rh5' C235 38.1(2) . . ? 
C231 Rh5' C235 37.9(2) . . ? 
O10 Rh5' N8 86.2(4) . . ? 
O9 Rh5' N8 83.1(3) . . ? 
C233 Rh5' N8 123.1(5) . . ? 
C232 Rh5' N8 92.3(4) . . ? 
C234 Rh5' N8 156.3(5) . . ? 
C231 Rh5' N8 96.0(5) . . ? 
C235 Rh5' N8 129.7(6) . . ? 
C244 Rh6' C243 37.6(4) . . ? 
C244 Rh6' O12' 96.8(7) . . ? 
C243 Rh6' O12' 125.2(7) . . ? 
C244 Rh6' N9' 154.1(9) . . ? 
C243 Rh6' N9' 147.6(8) . . ? 
O12' Rh6' N9' 87.1(8) . . ? 
C244 Rh6' C245 37.2(4) . . ? 
C243 Rh6' C245 62.1(6) . . ? 
O12' Rh6' C245 102.0(8) . . ? 
N9' Rh6' C245 117.0(9) . . ? 
C244 Rh6' C242 62.1(6) . . ? 
C243 Rh6' C242 37.1(4) . . ? 
O12' Rh6' C242 158.9(8) . . ? 
N9' Rh6' C242 111.5(9) . . ? 
C245 Rh6' C242 61.3(6) . . ? 
C244 Rh6' C241 61.6(6) . . ? 
C243 Rh6' C241 61.6(6) . . ? 
O12' Rh6' C241 134.7(9) . . ? 
N9' Rh6' C241 97.8(8) . . ? 
C245 Rh6' C241 36.5(3) . . ? 
C242 Rh6' C241 36.4(3) . . ? 
C244 Rh6' O11' 120.7(7) . . ? 
C243 Rh6' O11' 95.9(7) . . ? 
O12' Rh6' O11' 84.6(8) . . ? 
N9' Rh6' O11' 85.1(9) . . ? 
C245 Rh6' O11' 157.0(6) . . ? 
C242 Rh6' O11' 106.1(7) . . ? 
C241 Rh6' O11' 140.5(7) . . ? 
C26' O11' Rh6' 115.8(16) . . ? 
C28' O12' Rh6' 127.5(19) . . ? 
C30' C21' O9 121(2) . . ? 
C30' C21' C22' 118(2) . . ? 
O9 C21' C22' 121(2) . . ? 
C27' C22' C21' 119.8(19) . . ? 
C27' C22' C23' 123(2) . . ? 
C21' C22' C23' 117(2) . . ? 
C24' C23' C22' 110.7(19) . . ? 
C24' C23' O10 116(2) . . ? 
C22' C23' O10 132.6(19) . . ? 
C25' C24' C23' 125(2) . . ? 
C24' C25' C26' 124(2) . . ? 
O11' C26' C27' 138(3) . . ? 
O11' C26' C25' 108.1(19) . . ? 
C27' C26' C25' 114(2) . . ? 
C26' C27' C22' 123(2) . . ? 
C26' C27' C28' 116(2) . . ? 
C22' C27' C28' 120.4(19) . . ? 
O12' C28' C29' 116(2) . . ? 
O12' C28' C27' 126(2) . . ? 
C29' C28' C27' 118(2) . . ? 
C30' C29' C28' 121(2) . . ? 
C29' C30' C21' 121(3) . . ? 
C71' N9' C73' 107(2) . . ? 
C71' N9' Rh6' 120.5(17) . . ? 
C73' N9' Rh6' 132(2) . . ? 
C71' N10' C72' 113(3) . . ? 
C71' N10' C74' 117(3) . . ? 
C72' N10' C74' 130(3) . . ? 
C71' N10' C73' 77.3(18) . . ? 
C72' N10' C73' 36(2) . . ? 
C74' N10' C73' 166(3) . . ? 
N9' C71' N10' 102(2) . . ? 
C73' C72' N10' 102(3) . . ? 
C72' C73' N9' 116(3) . . ? 
C72' C73' N10' 42.4(16) . . ? 
N9' C73' N10' 73.3(16) . . ? 
N10' C74' C75 102(2) . . ? 
C235 C231 C232 108.0 . . ? 
C235 C231 C236 126.0 . . ? 
C232 C231 C236 126.0 . . ? 
C235 C231 Rh5' 71.3(5) . . ? 
C232 C231 Rh5' 69.8(5) . . ? 
C236 C231 Rh5' 124.5(5) . . ? 
C233 C232 C231 108.0 . . ? 
C233 C232 C237 126.0 . . ? 
C231 C232 C237 126.0 . . ? 
C233 C232 Rh5' 70.3(5) . . ? 
C231 C232 Rh5' 72.0(5) . . ? 
C237 C232 Rh5' 123.4(5) . . ? 
C232 C233 C234 108.0 . . ? 
C232 C233 C238 126.0 . . ? 
C234 C233 C238 126.0 . . ? 
C232 C233 Rh5' 71.1(5) . . ? 
C234 C233 Rh5' 71.6(5) . . ? 
C238 C233 Rh5' 123.0(5) . . ? 
C233 C234 C235 108.0 . . ? 
C233 C234 C239 126.0 . . ? 
C235 C234 C239 126.0 . . ? 
C233 C234 Rh5' 69.9(4) . . ? 
C235 C234 Rh5' 71.9(5) . . ? 
C239 C234 Rh5' 123.9(4) . . ? 
C231 C235 C234 108.0 . . ? 
C231 C235 C240 126.0 . . ? 
C234 C235 C240 126.0 . . ? 
C231 C235 Rh5' 70.7(5) . . ? 
C234 C235 Rh5' 70.1(5) . . ? 
C240 C235 Rh5' 124.8(4) . . ? 
C245 C241 C242 108.0 . . ? 
C245 C241 C246 126.0 . . ? 
C242 C241 C246 126.0 . . ? 
C245 C241 Rh6' 70.5(6) . . ? 
C242 C241 Rh6' 70.6(6) . . ? 
C246 C241 Rh6' 124.5(5) . . ? 
C241 C242 C243 108.0 . . ? 
C241 C242 C247 126.0 . . ? 
C243 C242 C247 126.0 . . ? 
C241 C242 Rh6' 73.0(6) . . ? 
C243 C242 Rh6' 69.4(5) . . ? 
C247 C242 Rh6' 123.3(6) . . ? 
C244 C243 C242 108.0 . . ? 
C244 C243 C248 126.0 . . ? 
C242 C243 C248 126.0 . . ? 
C244 C243 Rh6' 71.1(6) . . ? 
C242 C243 Rh6' 73.5(5) . . ? 
C248 C243 Rh6' 121.1(6) . . ? 
C243 C244 C245 108.0 . . ? 
C243 C244 C249 126.0 . . ? 
C245 C244 C249 126.0 . . ? 
C243 C244 Rh6' 71.2(6) . . ? 
C245 C244 Rh6' 73.4(6) . . ? 
C249 C244 Rh6' 121.1(5) . . ? 
C241 C245 C244 108.0 . . ? 
C241 C245 C250 126.0 . . ? 
C244 C245 C250 126.0 . . ? 
C241 C245 Rh6' 73.0(5) . . ? 
C244 C245 Rh6' 69.4(5) . . ? 
C250 C245 Rh6' 123.2(6) . . ? 
C126 C121 C122 131.9(17) . . ? 
C126 C121 C125 121.8(17) . . ? 
C122 C121 C125 106.1(13) . . ? 
C126 C121 Rh4 122.5(12) . . ? 
C122 C121 Rh4 67.6(8) . . ? 
C125 C121 Rh4 70.0(8) . . ? 
C123 C122 C121 111.0(13) . . ? 
C123 C122 C127 117.7(17) . . ? 
C121 C122 C127 131.0(18) . . ? 
C123 C122 Rh4 73.3(7) . . ? 
C121 C122 Rh4 71.6(8) . . ? 
C127 C122 Rh4 127.0(11) . . ? 
C122 C123 C124 106.9(13) . . ? 
C122 C123 C128 130.1(16) . . ? 
C124 C123 C128 123.0(15) . . ? 
C122 C123 Rh4 66.7(7) . . ? 
C124 C123 Rh4 71.8(7) . . ? 
C128 C123 Rh4 128.3(11) . . ? 
C123 C124 C125 109.8(12) . . ? 
C123 C124 C129 125.8(15) . . ? 
C125 C124 C129 124.3(14) . . ? 
C123 C124 Rh4 69.3(7) . . ? 
C125 C124 Rh4 68.2(7) . . ? 
C129 C124 Rh4 125.9(10) . . ? 
C124 C125 C130 128.1(15) . . ? 
C124 C125 C121 106.0(13) . . ? 
C130 C125 C121 125.7(15) . . ? 
C124 C125 Rh4 71.7(8) . . ? 
C130 C125 Rh4 128.5(11) . . ? 
C121 C125 Rh4 68.6(8) . . ? 
C225 C221 C222 108.0 . . ? 
C225 C221 C226 126.0 . . ? 
C222 C221 C226 126.0 . . ? 
C225 C221 Rh4 69.0(5) . . ? 
C222 C221 Rh4 69.1(5) . . ? 
C226 C221 Rh4 127.5(6) . . ? 
C223 C222 C221 108.0 . . ? 
C223 C222 C227 126.0 . . ? 
C221 C222 C227 126.0 . . ? 
C223 C222 Rh4 65.4(6) . . ? 
C221 C222 Rh4 76.7(5) . . ? 
C227 C222 Rh4 123.4(5) . . ? 
C222 C223 C224 108.0 . . ? 
C222 C223 C228 126.0 . . ? 
C224 C223 C228 126.0 . . ? 
C222 C223 Rh4 78.5(6) . . ? 
C224 C223 Rh4 71.0(5) . . ? 
C228 C223 Rh4 116.6(5) . . ? 
C225 C224 C223 108.0 . . ? 
C225 C224 C229 126.0 . . ? 
C223 C224 C229 126.0 . . ? 
C225 C224 Rh4 78.4(6) . . ? 
C223 C224 Rh4 71.1(5) . . ? 
C229 C224 Rh4 116.5(6) . . ? 
C224 C225 C221 108.0 . . ? 
C224 C225 C230 126.0 . . ? 
C221 C225 C230 126.0 . . ? 
C224 C225 Rh4 65.4(6) . . ? 
C221 C225 Rh4 76.7(6) . . ? 
C230 C225 Rh4 123.4(5) . . ? 
O1 C1 C2 127.1(8) . . ? 
O1 C1 C10 114.4(7) . . ? 
C2 C1 C10 118.5(7) . . ? 
C1 C2 C3 121.8(7) . . ? 
C1 C2 C7 119.2(7) . . ? 
C3 C2 C7 118.9(7) . . ? 
O2 C3 C4 114.3(7) . . ? 
O2 C3 C2 126.2(7) . . ? 
C4 C3 C2 119.4(7) . . ? 
C5 C4 C3 121.4(8) . . ? 
C4 C5 C6 122.4(7) . . ? 
O3 C6 C7 127.1(7) . . ? 
O3 C6 C5 114.1(7) . . ? 
C7 C6 C5 118.8(7) . . ? 
C6 C7 C8 121.1(7) . . ? 
C6 C7 C2 118.9(7) . . ? 
C8 C7 C2 120.0(7) . . ? 
O4 C8 C9 115.6(8) . . ? 
O4 C8 C7 126.6(7) . . ? 
C9 C8 C7 117.8(7) . . ? 
C10 C9 C8 122.4(8) . . ? 
C9 C10 C1 122.0(8) . . ? 
O5 C11 C12 127.7(6) . . ? 
O5 C11 C20 114.2(7) . . ? 
C12 C11 C20 118.1(7) . . ? 
C11 C12 C13 121.2(7) . . ? 
C11 C12 C17 119.8(6) . . ? 
C13 C12 C17 119.0(7) . . ? 
O6 C13 C12 126.1(7) . . ? 
O6 C13 C14 114.0(6) . . ? 
C12 C13 C14 119.9(7) . . ? 
C15 C14 C13 121.1(7) . . ? 
C14 C15 C16 122.6(7) . . ? 
O7 C16 C17 126.0(7) . . ? 
O7 C16 C15 115.1(7) . . ? 
C17 C16 C15 118.9(7) . . ? 
C18 C17 C16 122.0(6) . . ? 
C18 C17 C12 119.4(7) . . ? 
C16 C17 C12 118.6(6) . . ? 
O8 C18 C17 127.0(7) . . ? 
O8 C18 C19 114.9(6) . . ? 
C17 C18 C19 118.1(7) . . ? 
C20 C19 C18 122.7(7) . . ? 
C19 C20 C11 121.7(8) . . ? 
N5 C51 N6 110.8(8) . . ? 
N6 C52 C53 106.2(9) . . ? 
C52 C53 N5 109.3(9) . . ? 
N6 C54 C55 111.4(7) . . ? 
C60 C55 C56 118.9(8) . . ? 
C60 C55 C54 121.0(9) . . ? 
C56 C55 C54 120.1(8) . . ? 
C57 C56 C55 121.5(7) . . ? 
C56 C57 C58 119.1(8) . . ? 
C59 C58 C57 119.0(7) . . ? 
C59 C58 C61 120.7(7) . . ? 
C57 C58 C61 120.2(7) . . ? 
C58 C59 C60 121.6(8) . . ? 
C55 C60 C59 119.9(9) . . ? 
C66 C61 C62 117.4(8) . . ? 
C66 C61 C58 122.0(7) . . ? 
C62 C61 C58 120.6(8) . . ? 
C63 C62 C61 122.1(10) . . ? 
C62 C63 C64 120.2(9) . . ? 
C63 C64 C65 119.8(9) . . ? 
C63 C64 C67 119.3(11) . . ? 
C65 C64 C67 120.9(13) . . ? 
C66 C65 C64 118.2(11) . . ? 
C61 C66 C65 122.2(9) . . ? 
N7 C67 C64 111.7(8) . . ? 
N8 C68 N7 108.9(11) . . ? 
N8 C69 C70 106.8(11) . . ? 
N7 C70 C69 107.9(11) . . ? 
C76 C75 C80 117.9(9) . . ? 
C76 C75 C74' 132(2) . . ? 
C80 C75 C74' 109.7(19) . . ? 
C76 C75 C74 113.6(16) . . ? 
C80 C75 C74 127.6(15) . . ? 
C75 C76 C77 120.6(9) . . ? 
C78 C77 C76 122.5(8) . . ? 
C77 C78 C79 118.5(7) . . ? 
C77 C78 C81 120.0(7) . . ? 
C79 C78 C81 121.5(7) . . ? 
C78 C79 C80 118.3(9) . . ? 
C75 C80 C79 122.2(9) . . ? 
C82 C81 C86 118.3(7) . . ? 
C82 C81 C78 121.7(6) . . ? 
C86 C81 C78 120.0(6) . . ? 
C83 C82 C81 120.4(7) . . ? 
C82 C83 C84 122.2(7) . . ? 
C83 C84 C85 118.1(7) . . ? 
C83 C84 C87 122.5(7) . . ? 
C85 C84 C87 119.4(8) . . ? 
C86 C85 C84 119.3(7) . . ? 
C85 C86 C81 121.7(7) . . ? 
N11 C87 C84 111.7(7) . . ? 
N12 C88 N11 111.9(7) . . ? 
C90 C89 N12 109.4(8) . . ? 
N11 C90 C89 106.5(10) . . ? 
C95 C91 C92 108.5(12) . . ? 
C95 C91 C96 125.9(11) . . ? 
C92 C91 C96 125.4(11) . . ? 
C95 C91 Rh1 70.9(6) . . ? 
C92 C91 Rh1 69.9(6) . . ? 
C96 C91 Rh1 121.5(9) . . ? 
C93 C92 C91 108.9(9) . . ? 
C93 C92 C97 126.9(12) . . ? 
C91 C92 C97 124.0(13) . . ? 
C93 C92 Rh1 72.5(5) . . ? 
C91 C92 Rh1 70.9(6) . . ? 
C97 C92 Rh1 127.3(7) . . ? 
C94 C93 C92 107.3(10) . . ? 
C94 C93 C98 126.8(12) . . ? 
C92 C93 C98 125.8(11) . . ? 
C94 C93 Rh1 69.4(5) . . ? 
C92 C93 Rh1 69.0(5) . . ? 
C98 C93 Rh1 124.2(7) . . ? 
C93 C94 C95 108.7(10) . . ? 
C93 C94 C99 127.4(11) . . ? 
C95 C94 C99 123.9(9) . . ? 
C93 C94 Rh1 72.3(5) . . ? 
C95 C94 Rh1 70.2(5) . . ? 
C99 C94 Rh1 124.0(6) . . ? 
C91 C95 C94 106.5(10) . . ? 
C91 C95 C100 126.1(12) . . ? 
C94 C95 C100 127.3(10) . . ? 
C91 C95 Rh1 70.7(6) . . ? 
C94 C95 Rh1 69.6(5) . . ? 
C100 C95 Rh1 123.9(7) . . ? 
C105 C101 C102 105.8(10) . . ? 
C105 C101 C106 129.0(12) . . ? 
C102 C101 C106 125.2(12) . . ? 
C105 C101 Rh2 68.7(6) . . ? 
C102 C101 Rh2 69.3(6) . . ? 
C106 C101 Rh2 126.3(9) . . ? 
C105 C101 Rh2' 77.4(7) . . ? 
C102 C101 Rh2' 71.3(7) . . ? 
C106 C101 Rh2' 116.2(9) . . ? 
C103 C102 C101 108.6(9) . . ? 
C103 C102 C107 122.6(12) . . ? 
C101 C102 C107 128.8(13) . . ? 
C103 C102 Rh2 67.0(6) . . ? 
C101 C102 Rh2 71.1(6) . . ? 
C107 C102 Rh2 127.0(10) . . ? 
C103 C102 Rh2' 76.8(7) . . ? 
C101 C102 Rh2' 69.9(6) . . ? 
C107 C102 Rh2' 119.1(10) . . ? 
C102 C103 C104 108.5(9) . . ? 
C102 C103 C108 131.1(10) . . ? 
C104 C103 C108 120.1(11) . . ? 
C102 C103 Rh2 73.0(6) . . ? 
C104 C103 Rh2 72.1(6) . . ? 
C108 C103 Rh2 125.0(10) . . ? 
C102 C103 Rh2' 66.5(7) . . ? 
C104 C103 Rh2' 78.5(6) . . ? 
C108 C103 Rh2' 125.8(10) . . ? 
C105 C104 C103 106.5(10) . . ? 
C105 C104 C109 127.4(10) . . ? 
C103 C104 C109 125.9(10) . . ? 
C105 C104 Rh2 70.3(6) . . ? 
C103 C104 Rh2 67.1(6) . . ? 
C109 C104 Rh2 123.1(8) . . ? 
C105 C104 Rh2' 67.1(7) . . ? 
C103 C104 Rh2' 66.6(7) . . ? 
C109 C104 Rh2' 126.9(8) . . ? 
C104 C105 C101 110.4(10) . . ? 
C104 C105 C110 126.6(10) . . ? 
C101 C105 C110 123.0(11) . . ? 
C104 C105 Rh2 70.5(7) . . ? 
C101 C105 Rh2 71.7(6) . . ? 
C110 C105 Rh2 124.5(8) . . ? 
C104 C105 Rh2' 78.8(7) . . ? 
C101 C105 Rh2' 65.4(6) . . ? 
C110 C105 Rh2' 122.0(8) . . ? 
C103 Rh2 O4 114.5(4) . . ? 
C103 Rh2 C105 67.1(5) . . ? 
O4 Rh2 C105 115.2(4) . . ? 
C103 Rh2 C104 40.7(4) . . ? 
O4 Rh2 C104 97.1(4) . . ? 
C105 Rh2 C104 39.3(4) . . ? 
C103 Rh2 C102 40.0(4) . . ? 
O4 Rh2 C102 153.8(5) . . ? 
C105 Rh2 C102 66.0(5) . . ? 
C104 Rh2 C102 66.8(5) . . ? 
C103 Rh2 C101 67.6(5) . . ? 
O4 Rh2 C101 153.8(4) . . ? 
C105 Rh2 C101 39.6(4) . . ? 
C104 Rh2 C101 66.9(4) . . ? 
C102 Rh2 C101 39.6(4) . . ? 
C103 Rh2 O3 159.0(4) . . ? 
O4 Rh2 O3 84.4(3) . . ? 
C105 Rh2 O3 97.3(4) . . ? 
C104 Rh2 O3 132.2(4) . . ? 
C102 Rh2 O3 121.8(4) . . ? 
C101 Rh2 O3 91.4(4) . . ? 
C103 Rh2 N1 108.5(5) . . ? 
O4 Rh2 N1 83.1(5) . . ? 
C105 Rh2 N1 161.6(6) . . ? 
C104 Rh2 N1 146.0(6) . . ? 
C102 Rh2 N1 98.8(6) . . ? 
C101 Rh2 N1 122.0(6) . . ? 
O3 Rh2 N1 81.7(5) . . ? 
C115 Rh3 O6 135.5(6) . . ? 
C115 Rh3 C111 42.4(7) . . ? 
O6 Rh3 C111 161.9(7) . . ? 
C115 Rh3 O5 97.0(6) . . ? 
O6 Rh3 O5 84.7(3) . . ? 
C111 Rh3 O5 113.0(7) . . ? 
C115 Rh3 N4 141.2(8) . . ? 
O6 Rh3 N4 83.3(6) . . ? 
C111 Rh3 N4 101.2(8) . . ? 
O5 Rh3 N4 85.3(5) . . ? 
C115 Rh3 C112 65.5(8) . . ? 
O6 Rh3 C112 123.7(7) . . ? 
C111 Rh3 C112 39.0(8) . . ? 
O5 Rh3 C112 151.5(7) . . ? 
N4 Rh3 C112 94.9(7) . . ? 
C115 Rh3 C114 37.8(6) . . ? 
O6 Rh3 C114 101.4(5) . . ? 
C111 Rh3 C114 68.8(8) . . ? 
O5 Rh3 C114 114.1(5) . . ? 
N4 Rh3 C114 160.2(7) . . ? 
C112 Rh3 C114 66.4(7) . . ? 
C115 Rh3 C113 64.1(7) . . ? 
O6 Rh3 C113 95.8(5) . . ? 
C111 Rh3 C113 66.8(8) . . ? 
O5 Rh3 C113 153.1(6) . . ? 
N4 Rh3 C113 121.5(7) . . ? 
C112 Rh3 C113 39.2(5) . . ? 
C114 Rh3 C113 39.3(6) . . ? 
C33 N1 C31 97.2(15) . . ? 
C33 N1 Rh2 127.6(14) . . ? 
C31 N1 Rh2 133.9(12) . . ? 
C32 N2 C31 103.8(19) . . ? 
C32 N2 C34 130(2) . . ? 
C31 N2 C34 126(2) . . ? 
C50 N3 C48 105.0(17) . . ? 
C50 N3 C47 125(2) . . ? 
C48 N3 C47 130(2) . . ? 
C48 N4 C49 103.9(18) . . ? 
C48 N4 Rh3 123.7(16) . . ? 
C49 N4 Rh3 132.1(14) . . ? 
N2 C31 N1 115.2(17) . . ? 
C33 C32 N2 110(2) . . ? 
C32 C33 N1 113.8(17) . . ? 
N2 C34 C35 112.8(15) . . ? 
C40 C35 C36 117.6(16) . . ? 
C40 C35 C34 119.3(17) . . ? 
C36 C35 C34 122.8(18) . . ? 
C37 C36 C35 118.2(18) . . ? 
C38 C37 C36 126(2) . . ? 
C37 C38 C39 115(2) . . ? 
C37 C38 C41 124.5(19) . . ? 
C39 C38 C41 120.5(17) . . ? 
C38 C39 C40 121.2(18) . . ? 
C35 C40 C39 121.7(18) . . ? 
C46 C41 C42 122.0(18) . . ? 
C46 C41 C38 119.4(17) . . ? 
C42 C41 C38 118.6(19) . . ? 
C43 C42 C41 117.8(19) . . ? 
C42 C43 C44 121.5(18) . . ? 
C45 C44 C43 119.8(17) . . ? 
C45 C44 C47 120(2) . . ? 
C43 C44 C47 121(2) . . ? 
C44 C45 C46 120.0(19) . . ? 
C41 C46 C45 118.8(19) . . ? 
N3 C47 C44 114.4(15) . . ? 
N4 C48 N3 113.9(19) . . ? 
N4 C49 C50 112.6(18) . . ? 
N3 C50 C49 104.5(19) . . ? 
C112 C111 C116 132(2) . . ? 
C112 C111 C115 102.5(16) . . ? 
C116 C111 C115 124.0(19) . . ? 
C112 C111 Rh3 71.7(11) . . ? 
C116 C111 Rh3 131.2(16) . . ? 
C115 C111 Rh3 68.6(9) . . ? 
C111 C112 C113 110.3(17) . . ? 
C111 C112 C117 125(2) . . ? 
C113 C112 C117 124(2) . . ? 
C111 C112 Rh3 69.3(10) . . ? 
C113 C112 Rh3 70.7(10) . . ? 
C117 C112 Rh3 126.9(15) . . ? 
C112 C113 C114 109.0(15) . . ? 
C112 C113 C118 129(2) . . ? 
C114 C113 C118 122.4(18) . . ? 
C112 C113 Rh3 70.1(10) . . ? 
C114 C113 Rh3 70.2(9) . . ? 
C118 C113 Rh3 123.6(13) . . ? 
C115 C114 C113 106.2(16) . . ? 
C115 C114 C119 125.5(17) . . ? 
C113 C114 C119 128.3(16) . . ? 
C115 C114 Rh3 69.5(11) . . ? 
C113 C114 Rh3 70.5(9) . . ? 
C119 C114 Rh3 124.2(12) . . ? 
C114 C115 C111 111.8(16) . . ? 
C114 C115 C120 126.1(19) . . ? 
C111 C115 C120 122.0(17) . . ? 
C114 C115 Rh3 72.7(11) . . ? 
C111 C115 Rh3 69.1(10) . . ? 
C120 C115 Rh3 123.4(14) . . ? 
O3 Rh2' N1' 107.9(9) . . ? 
O3 Rh2' C101 98.6(6) . . ? 
N1' Rh2' C101 127.6(9) . . ? 
O3 Rh2' C102 133.0(7) . . ? 
N1' Rh2' C102 94.1(8) . . ? 
C101 Rh2' C102 38.8(4) . . ? 
O3 Rh2' O4 87.1(4) . . ? 
N1' Rh2' O4 87.8(9) . . ? 
C101 Rh2' O4 138.9(7) . . ? 
C102 Rh2' O4 135.9(7) . . ? 
O3 Rh2' C103 157.3(7) . . ? 
N1' Rh2' C103 94.2(8) . . ? 
C101 Rh2' C103 62.5(5) . . ? 
C102 Rh2' C103 36.7(4) . . ? 
O4 Rh2' C103 99.2(5) . . ? 
O3 Rh2' C105 98.3(5) . . ? 
N1' Rh2' C105 152.6(9) . . ? 
C101 Rh2' C105 37.2(4) . . ? 
C102 Rh2' C105 61.3(5) . . ? 
O4 Rh2' C105 101.7(6) . . ? 
C103 Rh2' C105 59.2(5) . . ? 
O3 Rh2' C104 126.1(6) . . ? 
N1' Rh2' C104 124.5(9) . . ? 
C101 Rh2' C104 60.3(5) . . ? 
C102 Rh2' C104 59.6(5) . . ? 
O4 Rh2' C104 83.4(5) . . ? 
C103 Rh2' C104 34.9(4) . . ? 
C105 Rh2' C104 34.1(4) . . ? 
O5 Rh3' N4' 89.9(11) . . ? 
O5 Rh3' O6 86.8(3) . . ? 
N4' Rh3' O6 97.1(12) . . ? 
O5 Rh3' C213 151.0(6) . . ? 
N4' Rh3' C213 118.6(12) . . ? 
O6 Rh3' C213 94.1(6) . . ? 
O5 Rh3' C214 112.3(6) . . ? 
N4' Rh3' C214 156.8(12) . . ? 
O6 Rh3' C214 91.1(6) . . ? 
C213 Rh3' C214 38.8(4) . . ? 
O5 Rh3' C212 143.2(6) . . ? 
N4' Rh3' C212 94.4(11) . . ? 
O6 Rh3' C212 128.7(6) . . ? 
C213 Rh3' C212 38.3(4) . . ? 
C214 Rh3' C212 63.9(6) . . ? 
O5 Rh3' C215 91.4(6) . . ? 
N4' Rh3' C215 140.3(13) . . ? 
O6 Rh3' C215 122.6(7) . . ? 
C213 Rh3' C215 63.8(6) . . ? 
C214 Rh3' C215 38.0(4) . . ? 
C212 Rh3' C215 62.8(6) . . ? 
O5 Rh3' C211 106.5(6) . . ? 
N4' Rh3' C211 105.2(12) . . ? 
O6 Rh3' C211 153.8(7) . . ? 
C213 Rh3' C211 63.2(6) . . ? 
C214 Rh3' C211 63.1(6) . . ? 
C212 Rh3' C211 37.3(4) . . ? 
C215 Rh3' C211 37.1(4) . . ? 
C31' N1' C33' 119(2) . . ? 
C31' N1' Rh2' 111.3(19) . . ? 
C33' N1' Rh2' 130(2) . . ? 
C31' N2' C32' 107(2) . . ? 
C31' N2' C34' 128(4) . . ? 
C32' N2' C34' 125(4) . . ? 
C48' N3' C50' 99(3) . . ? 
C48' N3' C47' 132(3) . . ? 
C50' N3' C47' 129(3) . . ? 
C48' N4' C49' 101(4) . . ? 
C48' N4' Rh3' 126(3) . . ? 
C49' N4' Rh3' 132(3) . . ? 
N1' C31' N2' 106(3) . . ? 
C33' C32' N2' 106(2) . . ? 
N1' C33' C32' 102.5(19) . . ? 
N2' C34' C35' 109(2) . . ? 
C40' C35' C36' 115(3) . . ? 
C40' C35' C34' 125(3) . . ? 
C36' C35' C34' 120(3) . . ? 
C35' C36' C37' 123(3) . . ? 
C38' C37' C36' 120(3) . . ? 
C39' C38' C37' 117(3) . . ? 
C39' C38' C41' 122(2) . . ? 
C37' C38' C41' 120(3) . . ? 
C38' C39' C40' 120(3) . . ? 
C35' C40' C39' 125(3) . . ? 
C46' C41' C42' 121(4) . . ? 
C46' C41' C38' 121(3) . . ? 
C42' C41' C38' 118(3) . . ? 
C43' C42' C41' 117(3) . . ? 
C42' C43' C44' 123(3) . . ? 
C47' C44' C43' 120(3) . . ? 
C47' C44' C45' 128(4) . . ? 
C43' C44' C45' 112(3) . . ? 
C46' C45' C44' 125(4) . . ? 
C45' C46' C41' 122(4) . . ? 
C44' C47' N3' 114(4) . . ? 
N3' C48' N4' 118(3) . . ? 
C50' C49' N4' 106(4) . . ? 
C49' C50' N3' 116(4) . . ? 
C212 C211 C215 108.0 . . ? 
C212 C211 C216 126.0 . . ? 
C215 C211 C216 126.0 . . ? 
C212 C211 Rh3' 69.5(7) . . ? 
C215 C211 Rh3' 70.2(6) . . ? 
C216 C211 Rh3' 125.8(6) . . ? 
C211 C212 C213 108.0 . . ? 
C211 C212 C217 126.0 . . ? 
C213 C212 C217 126.0 . . ? 
C211 C212 Rh3' 73.2(8) . . ? 
C213 C212 Rh3' 68.5(7) . . ? 
C217 C212 Rh3' 123.9(6) . . ? 
C212 C213 C214 108.0 . . ? 
C212 C213 C218 126.0 . . ? 
C214 C213 C218 126.0 . . ? 
C212 C213 Rh3' 73.3(7) . . ? 
C214 C213 Rh3' 71.0(7) . . ? 
C218 C213 Rh3' 121.4(7) . . ? 
C215 C214 C213 108.0 . . ? 
C215 C214 C219 126.0 . . ? 
C213 C214 C219 126.0 . . ? 
C215 C214 Rh3' 73.6(8) . . ? 
C213 C214 Rh3' 70.2(7) . . ? 
C219 C214 Rh3' 121.8(6) . . ? 
C214 C215 C211 108.0 . . ? 
C214 C215 C220 126.0 . . ? 
C211 C215 C220 126.0 . . ? 
C214 C215 Rh3' 68.4(7) . . ? 
C211 C215 Rh3' 72.6(6) . . ? 
C220 C215 Rh3' 124.6(6) . . ? 
F2 C151 F1 109.7(18) . . ? 
F2 C151 F3 108.1(16) . . ? 
F1 C151 F3 97.0(17) . . ? 
F2 C151 S1 112.8(14) . . ? 
F1 C151 S1 112.1(14) . . ? 
F3 C151 S1 115.9(13) . . ? 
C51 N5 C53 104.8(7) . . ? 
C51 N5 Rh4 131.6(6) . . ? 
C53 N5 Rh4 123.3(6) . . ? 
C52 N6 C51 108.8(7) . . ? 
C52 N6 C54 125.9(9) . . ? 
C51 N6 C54 125.1(9) . . ? 
C70 N7 C68 107.7(10) . . ? 
C70 N7 C67 126.8(11) . . ? 
C68 N7 C67 125.3(12) . . ? 
C68 N8 C69 108.6(9) . . ? 
C68 N8 Rh5 128.9(8) . . ? 
C69 N8 Rh5 121.9(7) . . ? 
C68 N8 Rh5' 126.9(9) . . ? 
C69 N8 Rh5' 123.8(7) . . ? 
C88 N11 C90 107.9(8) . . ? 
C88 N11 C87 126.7(7) . . ? 
C90 N11 C87 125.3(9) . . ? 
C88 N12 C89 104.2(8) . . ? 
C88 N12 Rh1 128.8(6) . . ? 
C89 N12 Rh1 125.4(6) . . ? 
O13 S1 O15 117.6(8) . . ? 
O13 S1 O14 111.2(8) . . ? 
O15 S1 O14 112.8(9) . . ? 
O13 S1 C151 107.8(8) . . ? 
O15 S1 C151 107.4(8) . . ? 
O14 S1 C151 98.0(9) . . ? 
O31 S7 C157 108.0(7) . . ? 
O31 S7 C158 104.2(7) . . ? 
C157 S7 C158 103.7(9) . . ? 
  
loop_ 
 _geom_torsion_atom_site_label_1 
 _geom_torsion_atom_site_label_2 
 _geom_torsion_atom_site_label_3 
 _geom_torsion_atom_site_label_4 
 _geom_torsion 
 _geom_torsion_site_symmetry_1 
 _geom_torsion_site_symmetry_2 
 _geom_torsion_site_symmetry_3 
 _geom_torsion_site_symmetry_4 
 _geom_torsion_publ_flag 
Rh5 O9 C21 C30 -177.4(15) . . . . ? 
Rh5 O9 C21 C22 0(4) . . . . ? 
O9 C21 C22 C23 -5(5) . . . . ? 
C30 C21 C22 C23 172(3) . . . . ? 
O9 C21 C22 C27 175(3) . . . . ? 
C30 C21 C22 C27 -8(4) . . . . ? 
Rh5 O10 C23 C22 9(4) . . . . ? 
Rh5 O10 C23 C24 -168.2(11) . . . . ? 
C21 C22 C23 O10 0(4) . . . . ? 
C27 C22 C23 O10 -180(2) . . . . ? 
C21 C22 C23 C24 177(3) . . . . ? 
C27 C22 C23 C24 -3(4) . . . . ? 
O10 C23 C24 C25 -177.4(19) . . . . ? 
C22 C23 C24 C25 6(4) . . . . ? 
C23 C24 C25 C26 -5(3) . . . . ? 
Rh6 O11 C26 C27 -28(2) . . . . ? 
Rh6 O11 C26 C25 150.4(10) . . . . ? 
C24 C25 C26 O11 -176.6(14) . . . . ? 
C24 C25 C26 C27 2(2) . . . . ? 
O11 C26 C27 C22 179.5(17) . . . . ? 
C25 C26 C27 C22 1(2) . . . . ? 
O11 C26 C27 C28 -3(3) . . . . ? 
C25 C26 C27 C28 178.1(14) . . . . ? 
C23 C22 C27 C26 -1(3) . . . . ? 
C21 C22 C27 C26 179(2) . . . . ? 
C23 C22 C27 C28 -177.9(19) . . . . ? 
C21 C22 C27 C28 2(3) . . . . ? 
Rh6 O12 C28 C29 -160.0(14) . . . . ? 
Rh6 O12 C28 C27 22(2) . . . . ? 
C26 C27 C28 O12 7(3) . . . . ? 
C22 C27 C28 O12 -175.4(15) . . . . ? 
C26 C27 C28 C29 -170.8(16) . . . . ? 
C22 C27 C28 C29 6(3) . . . . ? 
O12 C28 C29 C30 172.0(19) . . . . ? 
C27 C28 C29 C30 -10(3) . . . . ? 
O9 C21 C30 C29 -177(2) . . . . ? 
C22 C21 C30 C29 4(5) . . . . ? 
C28 C29 C30 C21 5(4) . . . . ? 
C73 N9 C71 N10 1(2) . . . . ? 
Rh6 N9 C71 N10 -178.5(14) . . . . ? 
C72 N10 C71 N9 -2(3) . . . . ? 
C74 N10 C71 N9 -177.9(17) . . . . ? 
C71 N10 C72 C73 2(3) . . . . ? 
C74 N10 C72 C73 178(2) . . . . ? 
C71 N9 C73 C72 1(3) . . . . ? 
Rh6 N9 C73 C72 180.0(18) . . . . ? 
N10 C72 C73 N9 -2(3) . . . . ? 
C72 N10 C74 C75 -104(4) . . . . ? 
C71 N10 C74 C75 72(3) . . . . ? 
C135 C131 C132 C133 0(2) . . . . ? 
C136 C131 C132 C133 -178.0(17) . . . . ? 
Rh5 C131 C132 C133 61.1(14) . . . . ? 
C135 C131 C132 C137 175(2) . . . . ? 
C136 C131 C132 C137 -3(3) . . . . ? 
Rh5 C131 C132 C137 -124(2) . . . . ? 
C135 C131 C132 Rh5 -61.1(13) . . . . ? 
C136 C131 C132 Rh5 120.9(17) . . . . ? 
C131 C132 C133 C134 -2(2) . . . . ? 
C137 C132 C133 C134 -177(2) . . . . ? 
Rh5 C132 C133 C134 58.0(14) . . . . ? 
C131 C132 C133 C138 -174(2) . . . . ? 
C137 C132 C133 C138 10(3) . . . . ? 
Rh5 C132 C133 C138 -115(2) . . . . ? 
C131 C132 C133 Rh5 -59.7(14) . . . . ? 
C137 C132 C133 Rh5 125(2) . . . . ? 
C132 C133 C134 C135 3(2) . . . . ? 
C138 C133 C134 C135 175(2) . . . . ? 
Rh5 C133 C134 C135 62.8(16) . . . . ? 
C132 C133 C134 C139 -180(2) . . . . ? 
C138 C133 C134 C139 -8(4) . . . . ? 
Rh5 C133 C134 C139 -120(2) . . . . ? 
C132 C133 C134 Rh5 -60.2(14) . . . . ? 
C138 C133 C134 Rh5 112(3) . . . . ? 
C132 C131 C135 C134 2(2) . . . . ? 
C136 C131 C135 C134 179.7(18) . . . . ? 
Rh5 C131 C135 C134 -61.0(16) . . . . ? 
C132 C131 C135 C140 178(2) . . . . ? 
C136 C131 C135 C140 -4(3) . . . . ? 
Rh5 C131 C135 C140 116(2) . . . . ? 
C132 C131 C135 Rh5 62.7(13) . . . . ? 
C136 C131 C135 Rh5 -119.3(18) . . . . ? 
C133 C134 C135 C131 -3(3) . . . . ? 
C139 C134 C135 C131 -180(3) . . . . ? 
Rh5 C134 C135 C131 62.0(15) . . . . ? 
C133 C134 C135 C140 -179(2) . . . . ? 
C139 C134 C135 C140 4(5) . . . . ? 
Rh5 C134 C135 C140 -114(2) . . . . ? 
C133 C134 C135 Rh5 -64.7(15) . . . . ? 
C139 C134 C135 Rh5 118(3) . . . . ? 
C145 C141 C142 C143 -0.7(17) . . . . ? 
C146 C141 C142 C143 179.5(15) . . . . ? 
Rh6 C141 C142 C143 58.7(11) . . . . ? 
C145 C141 C142 C147 -178.2(15) . . . . ? 
C146 C141 C142 C147 2(2) . . . . ? 
Rh6 C141 C142 C147 -118.8(15) . . . . ? 
C145 C141 C142 Rh6 -59.4(11) . . . . ? 
C146 C141 C142 Rh6 120.8(15) . . . . ? 
C141 C142 C143 C144 3.7(18) . . . . ? 
C147 C142 C143 C144 -178.6(15) . . . . ? 
Rh6 C142 C143 C144 64.0(13) . . . . ? 
C141 C142 C143 C148 179.1(14) . . . . ? 
C147 C142 C143 C148 -3(2) . . . . ? 
Rh6 C142 C143 C148 -120.7(16) . . . . ? 
C141 C142 C143 Rh6 -60.2(10) . . . . ? 
C147 C142 C143 Rh6 117.4(15) . . . . ? 
C142 C143 C144 C145 -5.3(19) . . . . ? 
C148 C143 C144 C145 179.9(17) . . . . ? 
Rh6 C143 C144 C145 59.0(11) . . . . ? 
C142 C143 C144 C149 172(2) . . . . ? 
C148 C143 C144 C149 -3(3) . . . . ? 
Rh6 C143 C144 C149 -124(2) . . . . ? 
C142 C143 C144 Rh6 -64.3(12) . . . . ? 
C148 C143 C144 Rh6 120.9(19) . . . . ? 
C142 C141 C145 C144 -2.3(16) . . . . ? 
C146 C141 C145 C144 177.6(14) . . . . ? 
Rh6 C141 C145 C144 -62.3(10) . . . . ? 
C142 C141 C145 C150 -176.3(17) . . . . ? 
C146 C141 C145 C150 3(3) . . . . ? 
Rh6 C141 C145 C150 124(2) . . . . ? 
C142 C141 C145 Rh6 60.0(10) . . . . ? 
C146 C141 C145 Rh6 -120.2(14) . . . . ? 
C143 C144 C145 C141 4.6(18) . . . . ? 
C149 C144 C145 C141 -172(2) . . . . ? 
Rh6 C144 C145 C141 63.6(10) . . . . ? 
C143 C144 C145 C150 178.9(18) . . . . ? 
C149 C144 C145 C150 2(3) . . . . ? 
Rh6 C144 C145 C150 -122.1(19) . . . . ? 
C143 C144 C145 Rh6 -59.0(12) . . . . ? 
C149 C144 C145 Rh6 124(2) . . . . ? 
C23' O10 Rh5' O9 -25(2) . . . . ? 
C23' O10 Rh5' C233 92(2) . . . . ? 
C23' O10 Rh5' C232 164(2) . . . . ? 
C23' O10 Rh5' C234 90(2) . . . . ? 
C23' O10 Rh5' C231 157(2) . . . . ? 
C23' O10 Rh5' C235 122(2) . . . . ? 
C23' O10 Rh5' N8 -108(2) . . . . ? 
C21' O9 Rh5' O10 22(2) . . . . ? 
C21' O9 Rh5' C233 -130(2) . . . . ? 
C21' O9 Rh5' C232 -164(2) . . . . ? 
C21' O9 Rh5' C234 -93(2) . . . . ? 
C21' O9 Rh5' C231 -163(2) . . . . ? 
C21' O9 Rh5' C235 -82(2) . . . . ? 
C21' O9 Rh5' N8 107(2) . . . . ? 
Rh5' O9 C21' C30' 180(3) . . . . ? 
Rh5' O9 C21' C22' -8(5) . . . . ? 
C30' C21' C22' C27' -9(5) . . . . ? 
O9 C21' C22' C27' 178(3) . . . . ? 
C30' C21' C22' C23' 169(4) . . . . ? 
O9 C21' C22' C23' -4(5) . . . . ? 
C27' C22' C23' C24' -1(5) . . . . ? 
C21' C22' C23' C24' -179(3) . . . . ? 
C27' C22' C23' O10 172(3) . . . . ? 
C21' C22' C23' O10 -6(6) . . . . ? 
Rh5' O10 C23' C24' -164(3) . . . . ? 
Rh5' O10 C23' C22' 23(5) . . . . ? 
C22' C23' C24' C25' 1(5) . . . . ? 
O10 C23' C24' C25' -173(3) . . . . ? 
C23' C24' C25' C26' -3(5) . . . . ? 
Rh6' O11' C26' C27' -22(3) . . . . ? 
Rh6' O11' C26' C25' 160.1(13) . . . . ? 
C24' C25' C26' O11' -177(2) . . . . ? 
C24' C25' C26' C27' 4(3) . . . . ? 
O11' C26' C27' C22' 178(2) . . . . ? 
C25' C26' C27' C22' -4(3) . . . . ? 
O11' C26' C27' C28' -3(4) . . . . ? 
C25' C26' C27' C28' 175(2) . . . . ? 
C21' C22' C27' C26' -180(3) . . . . ? 
C23' C22' C27' C26' 2(4) . . . . ? 
C21' C22' C27' C28' 2(4) . . . . ? 
C23' C22' C27' C28' -176(3) . . . . ? 
Rh6' O12' C28' C29' -159.4(19) . . . . ? 
Rh6' O12' C28' C27' 23(4) . . . . ? 
C26' C27' C28' O12' 5(4) . . . . ? 
C22' C27' C28' O12' -177(2) . . . . ? 
C26' C27' C28' C29' -173(2) . . . . ? 
C22' C27' C28' C29' 5(4) . . . . ? 
O12' C28' C29' C30' 176(3) . . . . ? 
C27' C28' C29' C30' -5(4) . . . . ? 
C28' C29' C30' C21' -2(5) . . . . ? 
O9 C21' C30' C29' -178(3) . . . . ? 
C22' C21' C30' C29' 10(6) . . . . ? 
C73' N9' C71' N10' 1(3) . . . . ? 
Rh6' N9' C71' N10' -175(2) . . . . ? 
C72' N10' C71' N9' -3(4) . . . . ? 
C74' N10' C71' N9' -178(2) . . . . ? 
C73' N10' C71' N9' 0(2) . . . . ? 
C71' N10' C72' C73' 4(5) . . . . ? 
C74' N10' C72' C73' 178(3) . . . . ? 
N10' C72' C73' N9' -3(5) . . . . ? 
C71' N9' C73' C72' 2(4) . . . . ? 
Rh6' N9' C73' C72' 177(3) . . . . ? 
C71' N9' C73' N10' 0(2) . . . . ? 
Rh6' N9' C73' N10' 175(2) . . . . ? 
C71' N10' C74' C75 92(3) . . . . ? 
C72' N10' C74' C75 -82(5) . . . . ? 
C73' N10' C74' C75 -77(10) . . . . ? 
C235 C231 C232 C233 0.0 . . . . ? 
C236 C231 C232 C233 180.0 . . . . ? 
Rh5' C231 C232 C233 61.4(5) . . . . ? 
C235 C231 C232 C237 180.0 . . . . ? 
C236 C231 C232 C237 0.0 . . . . ? 
Rh5' C231 C232 C237 -118.6(5) . . . . ? 
C235 C231 C232 Rh5' -61.4(5) . . . . ? 
C236 C231 C232 Rh5' 118.6(5) . . . . ? 
C231 C232 C233 C234 0.0 . . . . ? 
C237 C232 C233 C234 180.0 . . . . ? 
Rh5' C232 C233 C234 62.5(5) . . . . ? 
C231 C232 C233 C238 180.0 . . . . ? 
C237 C232 C233 C238 0.0 . . . . ? 
Rh5' C232 C233 C238 -117.5(5) . . . . ? 
C231 C232 C233 Rh5' -62.5(5) . . . . ? 
C237 C232 C233 Rh5' 117.5(5) . . . . ? 
C232 C233 C234 C235 0.0 . . . . ? 
C238 C233 C234 C235 180.0 . . . . ? 
Rh5' C233 C234 C235 62.1(5) . . . . ? 
C232 C233 C234 C239 180.0 . . . . ? 
C238 C233 C234 C239 0.0 . . . . ? 
Rh5' C233 C234 C239 -117.9(5) . . . . ? 
C232 C233 C234 Rh5' -62.1(5) . . . . ? 
C238 C233 C234 Rh5' 117.9(5) . . . . ? 
C232 C231 C235 C234 0.0 . . . . ? 
C236 C231 C235 C234 180.0 . . . . ? 
Rh5' C231 C235 C234 -60.4(5) . . . . ? 
C232 C231 C235 C240 180.0 . . . . ? 
C236 C231 C235 C240 0.0 . . . . ? 
Rh5' C231 C235 C240 119.6(5) . . . . ? 
C232 C231 C235 Rh5' 60.4(5) . . . . ? 
C236 C231 C235 Rh5' -119.6(5) . . . . ? 
C233 C234 C235 C231 0.0 . . . . ? 
C239 C234 C235 C231 180.0 . . . . ? 
Rh5' C234 C235 C231 60.9(4) . . . . ? 
C233 C234 C235 C240 180.0 . . . . ? 
C239 C234 C235 C240 0.0 . . . . ? 
Rh5' C234 C235 C240 -119.1(4) . . . . ? 
C233 C234 C235 Rh5' -60.9(4) . . . . ? 
C239 C234 C235 Rh5' 119.1(4) . . . . ? 
C245 C241 C242 C243 0.0 . . . . ? 
C246 C241 C242 C243 180.0 . . . . ? 
Rh6' C241 C242 C243 60.9(6) . . . . ? 
C245 C241 C242 C247 180.0 . . . . ? 
C246 C241 C242 C247 0.0 . . . . ? 
Rh6' C241 C242 C247 -119.1(6) . . . . ? 
C245 C241 C242 Rh6' -60.9(6) . . . . ? 
C246 C241 C242 Rh6' 119.1(6) . . . . ? 
C241 C242 C243 C244 0.0 . . . . ? 
C247 C242 C243 C244 180.0 . . . . ? 
Rh6' C242 C243 C244 63.2(7) . . . . ? 
C241 C242 C243 C248 180.0 . . . . ? 
C247 C242 C243 C248 0.0 . . . . ? 
Rh6' C242 C243 C248 -116.8(7) . . . . ? 
C241 C242 C243 Rh6' -63.2(7) . . . . ? 
C247 C242 C243 Rh6' 116.8(7) . . . . ? 
C242 C243 C244 C245 0.0 . . . . ? 
C248 C243 C244 C245 -180.0 . . . . ? 
Rh6' C243 C244 C245 64.7(6) . . . . ? 
C242 C243 C244 C249 180.0 . . . . ? 
C248 C243 C244 C249 0.0 . . . . ? 
Rh6' C243 C244 C249 -115.3(6) . . . . ? 
C242 C243 C244 Rh6' -64.7(6) . . . . ? 
C248 C243 C244 Rh6' 115.3(6) . . . . ? 
C242 C241 C245 C244 0.0 . . . . ? 
C246 C241 C245 C244 180.0 . . . . ? 
Rh6' C241 C245 C244 -60.9(6) . . . . ? 
C242 C241 C245 C250 -180.0 . . . . ? 
C246 C241 C245 C250 0.0 . . . . ? 
Rh6' C241 C245 C250 119.1(6) . . . . ? 
C242 C241 C245 Rh6' 60.9(6) . . . . ? 
C246 C241 C245 Rh6' -119.1(6) . . . . ? 
C243 C244 C245 C241 0.0 . . . . ? 
C249 C244 C245 C241 180.0 . . . . ? 
Rh6' C244 C245 C241 63.3(6) . . . . ? 
C243 C244 C245 C250 180.0 . . . . ? 
C249 C244 C245 C250 0.0 . . . . ? 
Rh6' C244 C245 C250 -116.7(6) . . . . ? 
C243 C244 C245 Rh6' -63.3(6) . . . . ? 
C249 C244 C245 Rh6' 116.7(6) . . . . ? 
C126 C121 C122 C123 177.4(16) . . . . ? 
C125 C121 C122 C123 3.4(16) . . . . ? 
Rh4 C121 C122 C123 63.1(10) . . . . ? 
C126 C121 C122 C127 -9(3) . . . . ? 
C125 C121 C122 C127 176.9(14) . . . . ? 
Rh4 C121 C122 C127 -123.4(16) . . . . ? 
C126 C121 C122 Rh4 114.3(18) . . . . ? 
C125 C121 C122 Rh4 -59.7(9) . . . . ? 
C121 C122 C123 C124 -1.2(16) . . . . ? 
C127 C122 C123 C124 -175.6(12) . . . . ? 
Rh4 C122 C123 C124 60.9(9) . . . . ? 
C121 C122 C123 C128 176.6(14) . . . . ? 
C127 C122 C123 C128 2(2) . . . . ? 
Rh4 C122 C123 C128 -121.3(16) . . . . ? 
C121 C122 C123 Rh4 -62.1(10) . . . . ? 
C127 C122 C123 Rh4 123.5(13) . . . . ? 
C122 C123 C124 C125 -1.6(15) . . . . ? 
C128 C123 C124 C125 -179.6(13) . . . . ? 
Rh4 C123 C124 C125 56.0(9) . . . . ? 
C122 C123 C124 C129 -177.7(13) . . . . ? 
C128 C123 C124 C129 4(2) . . . . ? 
Rh4 C123 C124 C129 -120.0(14) . . . . ? 
C122 C123 C124 Rh4 -57.7(9) . . . . ? 
C128 C123 C124 Rh4 124.4(14) . . . . ? 
C123 C124 C125 C130 178.3(15) . . . . ? 
C129 C124 C125 C130 -6(2) . . . . ? 
Rh4 C124 C125 C130 -125.0(16) . . . . ? 
C123 C124 C125 C121 3.7(15) . . . . ? 
C129 C124 C125 C121 179.8(13) . . . . ? 
Rh4 C124 C125 C121 60.3(9) . . . . ? 
C123 C124 C125 Rh4 -56.7(9) . . . . ? 
C129 C124 C125 Rh4 119.5(13) . . . . ? 
C126 C121 C125 C124 -178.9(14) . . . . ? 
C122 C121 C125 C124 -4.2(15) . . . . ? 
Rh4 C121 C125 C124 -62.4(9) . . . . ? 
C126 C121 C125 C130 6(2) . . . . ? 
C122 C121 C125 C130 -179.0(15) . . . . ? 
Rh4 C121 C125 C130 122.8(15) . . . . ? 
C126 C121 C125 Rh4 -116.6(15) . . . . ? 
C122 C121 C125 Rh4 58.2(10) . . . . ? 
C225 C221 C222 C223 0.0 . . . . ? 
C226 C221 C222 C223 180.0 . . . . ? 
Rh4 C221 C222 C223 58.1(6) . . . . ? 
C225 C221 C222 C227 -180.0 . . . . ? 
C226 C221 C222 C227 0.0 . . . . ? 
Rh4 C221 C222 C227 -121.8(6) . . . . ? 
C225 C221 C222 Rh4 -58.2(6) . . . . ? 
C226 C221 C222 Rh4 121.9(6) . . . . ? 
C221 C222 C223 C224 0.0 . . . . ? 
C227 C222 C223 C224 180.0 . . . . ? 
Rh4 C222 C223 C224 65.4(5) . . . . ? 
C221 C222 C223 C228 -180.0 . . . . ? 
C227 C222 C223 C228 0.0 . . . . ? 
Rh4 C222 C223 C228 -114.6(5) . . . . ? 
C221 C222 C223 Rh4 -65.4(5) . . . . ? 
C227 C222 C223 Rh4 114.6(5) . . . . ? 
C222 C223 C224 C225 0.0 . . . . ? 
C228 C223 C224 C225 180.0 . . . . ? 
Rh4 C223 C224 C225 70.5(6) . . . . ? 
C222 C223 C224 C229 180.0 . . . . ? 
C228 C223 C224 C229 0.0 . . . . ? 
Rh4 C223 C224 C229 -109.5(6) . . . . ? 
C222 C223 C224 Rh4 -70.5(6) . . . . ? 
C228 C223 C224 Rh4 109.5(6) . . . . ? 
C223 C224 C225 C221 0.0 . . . . ? 
C229 C224 C225 C221 180.0 . . . . ? 
Rh4 C224 C225 C221 65.5(6) . . . . ? 
C223 C224 C225 C230 180.0 . . . . ? 
C229 C224 C225 C230 0.0 . . . . ? 
Rh4 C224 C225 C230 -114.5(6) . . . . ? 
C223 C224 C225 Rh4 -65.5(6) . . . . ? 
C229 C224 C225 Rh4 114.5(6) . . . . ? 
C222 C221 C225 C224 0.0 . . . . ? 
C226 C221 C225 C224 180.0 . . . . ? 
Rh4 C221 C225 C224 -58.2(5) . . . . ? 
C222 C221 C225 C230 180.0 . . . . ? 
C226 C221 C225 C230 0.0 . . . . ? 
Rh4 C221 C225 C230 121.8(5) . . . . ? 
C222 C221 C225 Rh4 58.2(5) . . . . ? 
C226 C221 C225 Rh4 -121.8(5) . . . . ? 
Rh1 O1 C1 C2 4.5(14) . . . . ? 
Rh1 O1 C1 C10 -173.6(6) . . . . ? 
O1 C1 C2 C3 0.5(14) . . . . ? 
C10 C1 C2 C3 178.6(8) . . . . ? 
O1 C1 C2 C7 -179.1(8) . . . . ? 
C10 C1 C2 C7 -1.1(12) . . . . ? 
Rh1 O2 C3 C4 169.6(6) . . . . ? 
Rh1 O2 C3 C2 -12.4(12) . . . . ? 
C1 C2 C3 O2 3.6(14) . . . . ? 
C7 C2 C3 O2 -176.7(8) . . . . ? 
C1 C2 C3 C4 -178.4(8) . . . . ? 
C7 C2 C3 C4 1.2(12) . . . . ? 
O2 C3 C4 C5 176.3(8) . . . . ? 
C2 C3 C4 C5 -1.9(13) . . . . ? 
C3 C4 C5 C6 -1.0(13) . . . . ? 
Rh2' O3 C6 C7 14.7(13) . . . . ? 
Rh2 O3 C6 C7 21.3(11) . . . . ? 
Rh2' O3 C6 C5 -165.4(7) . . . . ? 
Rh2 O3 C6 C5 -158.8(5) . . . . ? 
C4 C5 C6 O3 -175.5(8) . . . . ? 
C4 C5 C6 C7 4.4(12) . . . . ? 
O3 C6 C7 C8 -4.7(12) . . . . ? 
C5 C6 C7 C8 175.4(7) . . . . ? 
O3 C6 C7 C2 175.1(7) . . . . ? 
C5 C6 C7 C2 -4.9(11) . . . . ? 
C1 C2 C7 C6 -178.2(7) . . . . ? 
C3 C2 C7 C6 2.2(11) . . . . ? 
C1 C2 C7 C8 1.6(11) . . . . ? 
C3 C2 C7 C8 -178.1(7) . . . . ? 
Rh2 O4 C8 C9 168.8(6) . . . . ? 
Rh2' O4 C8 C9 179.2(7) . . . . ? 
Rh2 O4 C8 C7 -12.5(12) . . . . ? 
Rh2' O4 C8 C7 -2.1(12) . . . . ? 
C6 C7 C8 O4 -1.0(12) . . . . ? 
C2 C7 C8 O4 179.2(7) . . . . ? 
C6 C7 C8 C9 177.7(7) . . . . ? 
C2 C7 C8 C9 -2.1(11) . . . . ? 
O4 C8 C9 C10 -179.0(8) . . . . ? 
C7 C8 C9 C10 2.2(13) . . . . ? 
C8 C9 C10 C1 -1.7(14) . . . . ? 
O1 C1 C10 C9 179.4(8) . . . . ? 
C2 C1 C10 C9 1.1(14) . . . . ? 
Rh3' O5 C11 C12 0.2(13) . . . . ? 
Rh3 O5 C11 C12 15.0(12) . . . . ? 
Rh3' O5 C11 C20 -179.8(6) . . . . ? 
Rh3 O5 C11 C20 -165.0(6) . . . . ? 
O5 C11 C12 C13 4.9(13) . . . . ? 
C20 C11 C12 C13 -175.1(8) . . . . ? 
O5 C11 C12 C17 -175.5(8) . . . . ? 
C20 C11 C12 C17 4.5(11) . . . . ? 
Rh3' O6 C13 C12 -10.9(13) . . . . ? 
Rh3 O6 C13 C12 -25.9(13) . . . . ? 
Rh3' O6 C13 C14 169.5(6) . . . . ? 
Rh3 O6 C13 C14 154.5(6) . . . . ? 
C11 C12 C13 O6 1.0(13) . . . . ? 
C17 C12 C13 O6 -178.6(8) . . . . ? 
C11 C12 C13 C14 -179.5(8) . . . . ? 
C17 C12 C13 C14 1.0(11) . . . . ? 
O6 C13 C14 C15 178.6(8) . . . . ? 
C12 C13 C14 C15 -1.0(13) . . . . ? 
C13 C14 C15 C16 -1.0(13) . . . . ? 
Rh4 O7 C16 C17 19.0(11) . . . . ? 
Rh4 O7 C16 C15 -162.1(5) . . . . ? 
C14 C15 C16 O7 -176.1(7) . . . . ? 
C14 C15 C16 C17 2.9(11) . . . . ? 
O7 C16 C17 C18 -1.5(12) . . . . ? 
C15 C16 C17 C18 179.7(7) . . . . ? 
O7 C16 C17 C12 176.1(7) . . . . ? 
C15 C16 C17 C12 -2.7(10) . . . . ? 
C11 C12 C17 C18 -1.0(11) . . . . ? 
C13 C12 C17 C18 178.6(7) . . . . ? 
C11 C12 C17 C16 -178.7(7) . . . . ? 
C13 C12 C17 C16 0.9(10) . . . . ? 
Rh4 O8 C18 C17 -2.3(11) . . . . ? 
Rh4 O8 C18 C19 175.8(6) . . . . ? 
C16 C17 C18 O8 -7.6(12) . . . . ? 
C12 C17 C18 O8 174.9(7) . . . . ? 
C16 C17 C18 C19 174.4(7) . . . . ? 
C12 C17 C18 C19 -3.2(11) . . . . ? 
O8 C18 C19 C20 -174.2(9) . . . . ? 
C17 C18 C19 C20 4.1(13) . . . . ? 
C18 C19 C20 C11 -0.6(15) . . . . ? 
O5 C11 C20 C19 176.2(9) . . . . ? 
C12 C11 C20 C19 -3.8(13) . . . . ? 
N6 C52 C53 N5 -1.5(10) . . . . ? 
N6 C54 C55 C60 98.6(10) . . . . ? 
N6 C54 C55 C56 -79.7(11) . . . . ? 
C60 C55 C56 C57 1.2(13) . . . . ? 
C54 C55 C56 C57 179.5(8) . . . . ? 
C55 C56 C57 C58 -0.2(13) . . . . ? 
C56 C57 C58 C59 -1.3(12) . . . . ? 
C56 C57 C58 C61 177.1(7) . . . . ? 
C57 C58 C59 C60 1.8(13) . . . . ? 
C61 C58 C59 C60 -176.6(8) . . . . ? 
C56 C55 C60 C59 -0.7(13) . . . . ? 
C54 C55 C60 C59 -179.0(8) . . . . ? 
C58 C59 C60 C55 -0.8(14) . . . . ? 
C59 C58 C61 C66 -147.5(8) . . . . ? 
C57 C58 C61 C66 34.1(11) . . . . ? 
C59 C58 C61 C62 33.8(11) . . . . ? 
C57 C58 C61 C62 -144.6(8) . . . . ? 
C66 C61 C62 C63 -1.7(12) . . . . ? 
C58 C61 C62 C63 177.1(8) . . . . ? 
C61 C62 C63 C64 0.1(14) . . . . ? 
C62 C63 C64 C65 0.3(15) . . . . ? 
C62 C63 C64 C67 -177.8(8) . . . . ? 
C63 C64 C65 C66 0.9(14) . . . . ? 
C67 C64 C65 C66 178.9(9) . . . . ? 
C62 C61 C66 C65 2.9(13) . . . . ? 
C58 C61 C66 C65 -175.8(8) . . . . ? 
C64 C65 C66 C61 -2.6(14) . . . . ? 
C63 C64 C67 N7 -98.8(13) . . . . ? 
C65 C64 C67 N7 83.1(14) . . . . ? 
N8 C69 C70 N7 0.6(12) . . . . ? 
N10' C74' C75 C76 77(3) . . . . ? 
N10' C74' C75 C80 -113(2) . . . . ? 
N10 C74 C75 C76 73(3) . . . . ? 
N10 C74 C75 C80 -95(3) . . . . ? 
C80 C75 C76 C77 -2.9(17) . . . . ? 
C74' C75 C76 C77 166.6(18) . . . . ? 
C74 C75 C76 C77 -172.4(15) . . . . ? 
C75 C76 C77 C78 1.2(15) . . . . ? 
C76 C77 C78 C79 -0.4(13) . . . . ? 
C76 C77 C78 C81 178.7(8) . . . . ? 
C77 C78 C79 C80 1.3(13) . . . . ? 
C81 C78 C79 C80 -177.8(8) . . . . ? 
C76 C75 C80 C79 3.9(18) . . . . ? 
C74' C75 C80 C79 -167.8(15) . . . . ? 
C74 C75 C80 C79 171.7(17) . . . . ? 
C78 C79 C80 C75 -3.2(16) . . . . ? 
C77 C78 C81 C82 -138.0(8) . . . . ? 
C79 C78 C81 C82 41.2(11) . . . . ? 
C77 C78 C81 C86 40.8(11) . . . . ? 
C79 C78 C81 C86 -140.1(8) . . . . ? 
C86 C81 C82 C83 0.0(12) . . . . ? 
C78 C81 C82 C83 178.8(7) . . . . ? 
C81 C82 C83 C84 -2.1(13) . . . . ? 
C82 C83 C84 C85 3.9(12) . . . . ? 
C82 C83 C84 C87 -177.9(8) . . . . ? 
C83 C84 C85 C86 -3.6(12) . . . . ? 
C87 C84 C85 C86 178.1(7) . . . . ? 
C84 C85 C86 C81 1.7(12) . . . . ? 
C82 C81 C86 C85 0.2(11) . . . . ? 
C78 C81 C86 C85 -178.6(7) . . . . ? 
C83 C84 C87 N11 89.3(10) . . . . ? 
C85 C84 C87 N11 -92.5(9) . . . . ? 
N12 C89 C90 N11 -0.6(12) . . . . ? 
C95 C91 C92 C93 2.3(11) . . . . ? 
C96 C91 C92 C93 177.8(11) . . . . ? 
Rh1 C91 C92 C93 62.9(7) . . . . ? 
C95 C91 C92 C97 176.8(9) . . . . ? 
C96 C91 C92 C97 -7.7(17) . . . . ? 
Rh1 C91 C92 C97 -122.7(10) . . . . ? 
C95 C91 C92 Rh1 -60.6(7) . . . . ? 
C96 C91 C92 Rh1 114.9(12) . . . . ? 
C91 C92 C93 C94 -2.9(11) . . . . ? 
C97 C92 C93 C94 -177.1(9) . . . . ? 
Rh1 C92 C93 C94 59.0(6) . . . . ? 
C91 C92 C93 C98 -179.6(9) . . . . ? 
C97 C92 C93 C98 6.1(16) . . . . ? 
Rh1 C92 C93 C98 -117.7(10) . . . . ? 
C91 C92 C93 Rh1 -61.9(7) . . . . ? 
C97 C92 C93 Rh1 123.9(10) . . . . ? 
C92 C93 C94 C95 2.4(10) . . . . ? 
C98 C93 C94 C95 179.1(9) . . . . ? 
Rh1 C93 C94 C95 61.1(6) . . . . ? 
C92 C93 C94 C99 -178.5(9) . . . . ? 
C98 C93 C94 C99 -1.8(15) . . . . ? 
Rh1 C93 C94 C99 -119.7(9) . . . . ? 
C92 C93 C94 Rh1 -58.8(6) . . . . ? 
C98 C93 C94 Rh1 117.9(10) . . . . ? 
C92 C91 C95 C94 -0.8(11) . . . . ? 
C96 C91 C95 C94 -176.3(11) . . . . ? 
Rh1 C91 C95 C94 -60.8(6) . . . . ? 
C92 C91 C95 C100 178.4(10) . . . . ? 
C96 C91 C95 C100 2.9(18) . . . . ? 
Rh1 C91 C95 C100 118.4(11) . . . . ? 
C92 C91 C95 Rh1 60.0(7) . . . . ? 
C96 C91 C95 Rh1 -115.5(12) . . . . ? 
C93 C94 C95 C91 -1.0(10) . . . . ? 
C99 C94 C95 C91 179.8(9) . . . . ? 
Rh1 C94 C95 C91 61.5(7) . . . . ? 
C93 C94 C95 C100 179.8(10) . . . . ? 
C99 C94 C95 C100 0.6(15) . . . . ? 
Rh1 C94 C95 C100 -117.7(10) . . . . ? 
C93 C94 C95 Rh1 -62.4(6) . . . . ? 
C99 C94 C95 Rh1 118.4(8) . . . . ? 
C105 C101 C102 C103 -2.7(13) . . . . ? 
C106 C101 C102 C103 177.0(11) . . . . ? 
Rh2 C101 C102 C103 56.6(8) . . . . ? 
Rh2' C101 C102 C103 67.7(9) . . . . ? 
C105 C101 C102 C107 177.9(13) . . . . ? 
C106 C101 C102 C107 -2(2) . . . . ? 
Rh2 C101 C102 C107 -122.8(15) . . . . ? 
Rh2' C101 C102 C107 -111.7(15) . . . . ? 
C105 C101 C102 Rh2 -59.3(7) . . . . ? 
C106 C101 C102 Rh2 120.5(12) . . . . ? 
C105 C101 C102 Rh2' -70.4(8) . . . . ? 
C106 C101 C102 Rh2' 109.3(12) . . . . ? 
C101 C102 C103 C104 4.8(13) . . . . ? 
C107 C102 C103 C104 -175.7(12) . . . . ? 
Rh2 C102 C103 C104 63.9(7) . . . . ? 
Rh2' C102 C103 C104 68.0(8) . . . . ? 
C101 C102 C103 C108 178.9(13) . . . . ? 
C107 C102 C103 C108 -2(2) . . . . ? 
Rh2 C102 C103 C108 -122.0(15) . . . . ? 
Rh2' C102 C103 C108 -117.9(15) . . . . ? 
C101 C102 C103 Rh2 -59.1(8) . . . . ? 
C107 C102 C103 Rh2 120.3(13) . . . . ? 
C101 C102 C103 Rh2' -63.2(8) . . . . ? 
C107 C102 C103 Rh2' 116.2(13) . . . . ? 
C102 C103 C104 C105 -5.0(13) . . . . ? 
C108 C103 C104 C105 -179.9(12) . . . . ? 
Rh2 C103 C104 C105 59.5(8) . . . . ? 
Rh2' C103 C104 C105 55.2(8) . . . . ? 
C102 C103 C104 C109 -179.7(11) . . . . ? 
C108 C103 C104 C109 5.4(18) . . . . ? 
Rh2 C103 C104 C109 -115.2(11) . . . . ? 
Rh2' C103 C104 C109 -119.6(12) . . . . ? 
C102 C103 C104 Rh2 -64.5(8) . . . . ? 
C108 C103 C104 Rh2 120.6(12) . . . . ? 
C102 C103 C104 Rh2' -60.2(8) . . . . ? 
C108 C103 C104 Rh2' 124.9(12) . . . . ? 
C103 C104 C105 C101 3.3(13) . . . . ? 
C109 C104 C105 C101 178.0(11) . . . . ? 
Rh2 C104 C105 C101 60.8(8) . . . . ? 
Rh2' C104 C105 C101 58.2(8) . . . . ? 
C103 C104 C105 C110 -176.6(11) . . . . ? 
C109 C104 C105 C110 -1.9(19) . . . . ? 
Rh2 C104 C105 C110 -119.1(12) . . . . ? 
Rh2' C104 C105 C110 -121.7(12) . . . . ? 
C103 C104 C105 Rh2 -57.5(8) . . . . ? 
C109 C104 C105 Rh2 117.2(12) . . . . ? 
C103 C104 C105 Rh2' -54.9(8) . . . . ? 
C109 C104 C105 Rh2' 119.8(12) . . . . ? 
C102 C101 C105 C104 -0.4(13) . . . . ? 
C106 C101 C105 C104 179.9(12) . . . . ? 
Rh2 C101 C105 C104 -60.1(8) . . . . ? 
Rh2' C101 C105 C104 -66.5(9) . . . . ? 
C102 C101 C105 C110 179.5(11) . . . . ? 
C106 C101 C105 C110 -0.3(19) . . . . ? 
Rh2 C101 C105 C110 119.8(11) . . . . ? 
Rh2' C101 C105 C110 113.4(11) . . . . ? 
C102 C101 C105 Rh2 59.7(8) . . . . ? 
C106 C101 C105 Rh2 -120.1(12) . . . . ? 
C102 C101 C105 Rh2' 66.1(8) . . . . ? 
C106 C101 C105 Rh2' -113.7(13) . . . . ? 
C32 N2 C31 N1 0(2) . . . . ? 
C34 N2 C31 N1 -173.3(18) . . . . ? 
C33 N1 C31 N2 -0.1(19) . . . . ? 
Rh2 N1 C31 N2 -167.6(14) . . . . ? 
C31 N2 C32 C33 1(2) . . . . ? 
C34 N2 C32 C33 173.4(19) . . . . ? 
N2 C32 C33 N1 -1(2) . . . . ? 
C31 N1 C33 C32 0.7(19) . . . . ? 
Rh2 N1 C33 C32 169.4(14) . . . . ? 
C32 N2 C34 C35 -82(3) . . . . ? 
C31 N2 C34 C35 89(3) . . . . ? 
N2 C34 C35 C40 -98(2) . . . . ? 
N2 C34 C35 C36 88(2) . . . . ? 
C40 C35 C36 C37 5(3) . . . . ? 
C34 C35 C36 C37 179.2(18) . . . . ? 
C35 C36 C37 C38 -4(3) . . . . ? 
C36 C37 C38 C39 3(3) . . . . ? 
C36 C37 C38 C41 180.0(19) . . . . ? 
C37 C38 C39 C40 -2(3) . . . . ? 
C41 C38 C39 C40 -179.7(17) . . . . ? 
C36 C35 C40 C39 -5(3) . . . . ? 
C34 C35 C40 C39 -179.4(16) . . . . ? 
C38 C39 C40 C35 4(3) . . . . ? 
C37 C38 C41 C46 -144.0(19) . . . . ? 
C39 C38 C41 C46 33(3) . . . . ? 
C37 C38 C41 C42 35(3) . . . . ? 
C39 C38 C41 C42 -147.6(18) . . . . ? 
C46 C41 C42 C43 -4(3) . . . . ? 
C38 C41 C42 C43 177.3(18) . . . . ? 
C41 C42 C43 C44 2(3) . . . . ? 
C42 C43 C44 C45 0(3) . . . . ? 
C42 C43 C44 C47 179.6(18) . . . . ? 
C43 C44 C45 C46 1(3) . . . . ? 
C47 C44 C45 C46 -178.9(17) . . . . ? 
C42 C41 C46 C45 4(3) . . . . ? 
C38 C41 C46 C45 -176.6(16) . . . . ? 
C44 C45 C46 C41 -3(3) . . . . ? 
C50 N3 C47 C44 -88(3) . . . . ? 
C48 N3 C47 C44 91(3) . . . . ? 
C45 C44 C47 N3 77(3) . . . . ? 
C43 C44 C47 N3 -103(2) . . . . ? 
C49 N4 C48 N3 0(2) . . . . ? 
Rh3 N4 C48 N3 -174.5(13) . . . . ? 
C50 N3 C48 N4 0(2) . . . . ? 
C47 N3 C48 N4 -179.5(18) . . . . ? 
C48 N4 C49 C50 1(2) . . . . ? 
Rh3 N4 C49 C50 174.4(15) . . . . ? 
C48 N3 C50 C49 1(2) . . . . ? 
C47 N3 C50 C49 -179.9(16) . . . . ? 
N4 C49 C50 N3 -1(2) . . . . ? 
C116 C111 C112 C113 -172(2) . . . . ? 
C115 C111 C112 C113 -3.2(19) . . . . ? 
Rh3 C111 C112 C113 58.9(13) . . . . ? 
C116 C111 C112 C117 8(4) . . . . ? 
C115 C111 C112 C117 176.6(19) . . . . ? 
Rh3 C111 C112 C117 -121(2) . . . . ? 
C116 C111 C112 Rh3 130(2) . . . . ? 
C115 C111 C112 Rh3 -62.1(10) . . . . ? 
C111 C112 C113 C114 2(2) . . . . ? 
C117 C112 C113 C114 -178.3(18) . . . . ? 
Rh3 C112 C113 C114 59.6(12) . . . . ? 
C111 C112 C113 C118 -175.8(18) . . . . ? 
C117 C112 C113 C118 4(3) . . . . ? 
Rh3 C112 C113 C118 -117.7(19) . . . . ? 
C111 C112 C113 Rh3 -58.1(14) . . . . ? 
C117 C112 C113 Rh3 122(2) . . . . ? 
C112 C113 C114 C115 1.1(19) . . . . ? 
C118 C113 C114 C115 178.6(16) . . . . ? 
Rh3 C113 C114 C115 60.7(12) . . . . ? 
C112 C113 C114 C119 -178.3(17) . . . . ? 
C118 C113 C114 C119 -1(3) . . . . ? 
Rh3 C113 C114 C119 -118.7(18) . . . . ? 
C112 C113 C114 Rh3 -59.6(12) . . . . ? 
C118 C113 C114 Rh3 117.9(16) . . . . ? 
C113 C114 C115 C111 -3.2(19) . . . . ? 
C119 C114 C115 C111 176.2(16) . . . . ? 
Rh3 C114 C115 C111 58.2(12) . . . . ? 
C113 C114 C115 C120 179.6(19) . . . . ? 
C119 C114 C115 C120 -1(3) . . . . ? 
Rh3 C114 C115 C120 -119.1(19) . . . . ? 
C113 C114 C115 Rh3 -61.3(11) . . . . ? 
C119 C114 C115 Rh3 118.1(17) . . . . ? 
C112 C111 C115 C114 4.0(19) . . . . ? 
C116 C111 C115 C114 173.7(19) . . . . ? 
Rh3 C111 C115 C114 -60.3(13) . . . . ? 
C112 C111 C115 C120 -178.6(18) . . . . ? 
C116 C111 C115 C120 -9(3) . . . . ? 
Rh3 C111 C115 C120 117.1(18) . . . . ? 
C112 C111 C115 Rh3 64.3(12) . . . . ? 
C116 C111 C115 Rh3 -126(2) . . . . ? 
C6 O3 Rh2' N1' -99.9(11) . . . . ? 
C6 O3 Rh2' C101 125.9(8) . . . . ? 
C6 O3 Rh2' C102 146.4(9) . . . . ? 
C6 O3 Rh2' O4 -13.1(9) . . . . ? 
C6 O3 Rh2' C103 94.0(19) . . . . ? 
C6 O3 Rh2' C105 88.3(8) . . . . ? 
C6 O3 Rh2' C104 66.6(10) . . . . ? 
C33' N1' C31' N2' 0.2(6) . . . . ? 
Rh2' N1' C31' N2' 174.8(17) . . . . ? 
C32' N2' C31' N1' -0.1(6) . . . . ? 
C34' N2' C31' N1' 175(3) . . . . ? 
C31' N2' C32' C33' -0.1(10) . . . . ? 
C34' N2' C32' C33' -176(3) . . . . ? 
C31' N1' C33' C32' -0.2(11) . . . . ? 
Rh2' N1' C33' C32' -174(2) . . . . ? 
N2' C32' C33' N1' 0.2(12) . . . . ? 
C31' N2' C34' C35' 92(3) . . . . ? 
C32' N2' C34' C35' -93(3) . . . . ? 
N2' C34' C35' C40' -90(4) . . . . ? 
N2' C34' C35' C36' 87(4) . . . . ? 
C40' C35' C36' C37' -1(5) . . . . ? 
C34' C35' C36' C37' -179(3) . . . . ? 
C35' C36' C37' C38' 2(5) . . . . ? 
C36' C37' C38' C39' -3(5) . . . . ? 
C36' C37' C38' C41' -178(3) . . . . ? 
C37' C38' C39' C40' 5(5) . . . . ? 
C41' C38' C39' C40' 179(3) . . . . ? 
C36' C35' C40' C39' 3(5) . . . . ? 
C34' C35' C40' C39' -179(3) . . . . ? 
C38' C39' C40' C35' -5(6) . . . . ? 
C39' C38' C41' C46' 27(5) . . . . ? 
C37' C38' C41' C46' -159(3) . . . . ? 
C39' C38' C41' C42' -148(3) . . . . ? 
C37' C38' C41' C42' 27(5) . . . . ? 
C46' C41' C42' C43' 2(5) . . . . ? 
C38' C41' C42' C43' 177(3) . . . . ? 
C41' C42' C43' C44' 1(6) . . . . ? 
C42' C43' C44' C47' -178(4) . . . . ? 
C42' C43' C44' C45' -2(6) . . . . ? 
C47' C44' C45' C46' 176(4) . . . . ? 
C43' C44' C45' C46' 0(7) . . . . ? 
C44' C45' C46' C41' 3(7) . . . . ? 
C42' C41' C46' C45' -4(6) . . . . ? 
C38' C41' C46' C45' -178(4) . . . . ? 
C43' C44' C47' N3' -108(4) . . . . ? 
C45' C44' C47' N3' 77(5) . . . . ? 
C48' N3' C47' C44' 96(5) . . . . ? 
C50' N3' C47' C44' -77(5) . . . . ? 
C50' N3' C48' N4' 1(4) . . . . ? 
C47' N3' C48' N4' -174(4) . . . . ? 
C49' N4' C48' N3' -3(4) . . . . ? 
Rh3' N4' C48' N3' -175(3) . . . . ? 
C48' N4' C49' C50' 4(4) . . . . ? 
Rh3' N4' C49' C50' 175(3) . . . . ? 
N4' C49' C50' N3' -5(5) . . . . ? 
C48' N3' C50' C49' 2(4) . . . . ? 
C47' N3' C50' C49' 178(4) . . . . ? 
C215 C211 C212 C213 0.0 . . . . ? 
C216 C211 C212 C213 -180.0 . . . . ? 
Rh3' C211 C212 C213 59.9(7) . . . . ? 
C215 C211 C212 C217 180.0 . . . . ? 
C216 C211 C212 C217 0.0 . . . . ? 
Rh3' C211 C212 C217 -120.1(7) . . . . ? 
C215 C211 C212 Rh3' -59.9(7) . . . . ? 
C216 C211 C212 Rh3' 120.1(7) . . . . ? 
C211 C212 C213 C214 0.0 . . . . ? 
C217 C212 C213 C214 180.0 . . . . ? 
Rh3' C212 C213 C214 63.0(8) . . . . ? 
C211 C212 C213 C218 -180.0 . . . . ? 
C217 C212 C213 C218 0.0 . . . . ? 
Rh3' C212 C213 C218 -117.0(8) . . . . ? 
C211 C212 C213 Rh3' -63.0(8) . . . . ? 
C217 C212 C213 Rh3' 117.0(8) . . . . ? 
C212 C213 C214 C215 0.0 . . . . ? 
C218 C213 C214 C215 180.0 . . . . ? 
Rh3' C213 C214 C215 64.4(8) . . . . ? 
C212 C213 C214 C219 180.0 . . . . ? 
C218 C213 C214 C219 0.0 . . . . ? 
Rh3' C213 C214 C219 -115.6(8) . . . . ? 
C212 C213 C214 Rh3' -64.4(8) . . . . ? 
C218 C213 C214 Rh3' 115.6(8) . . . . ? 
C213 C214 C215 C211 0.0 . . . . ? 
C219 C214 C215 C211 180.0 . . . . ? 
Rh3' C214 C215 C211 62.2(7) . . . . ? 
C213 C214 C215 C220 180.0 . . . . ? 
C219 C214 C215 C220 0.0 . . . . ? 
Rh3' C214 C215 C220 -117.8(7) . . . . ? 
C213 C214 C215 Rh3' -62.2(7) . . . . ? 
C219 C214 C215 Rh3' 117.8(7) . . . . ? 
C212 C211 C215 C214 0.0 . . . . ? 
C216 C211 C215 C214 180.0 . . . . ? 
Rh3' C211 C215 C214 -59.5(7) . . . . ? 
C212 C211 C215 C220 180.0 . . . . ? 
C216 C211 C215 C220 0.0 . . . . ? 
Rh3' C211 C215 C220 120.5(7) . . . . ? 
C212 C211 C215 Rh3' 59.5(7) . . . . ? 
C216 C211 C215 Rh3' -120.5(7) . . . . ? 
N6 C51 N5 C53 -0.2(8) . . . . ? 
N6 C51 N5 Rh4 -174.9(4) . . . . ? 
C52 C53 N5 C51 1.1(9) . . . . ? 
C52 C53 N5 Rh4 176.3(5) . . . . ? 
C53 C52 N6 C51 1.3(9) . . . . ? 
C53 C52 N6 C54 176.5(7) . . . . ? 
N5 C51 N6 C52 -0.7(8) . . . . ? 
N5 C51 N6 C54 -175.9(6) . . . . ? 
C55 C54 N6 C52 -77.3(12) . . . . ? 
C55 C54 N6 C51 97.1(10) . . . . ? 
C69 C70 N7 C68 1.4(13) . . . . ? 
C69 C70 N7 C67 176.9(10) . . . . ? 
N8 C68 N7 C70 -2.9(13) . . . . ? 
N8 C68 N7 C67 -178.5(10) . . . . ? 
C64 C67 N7 C70 -75.6(17) . . . . ? 
C64 C67 N7 C68 99.1(14) . . . . ? 
N7 C68 N8 C69 3.3(13) . . . . ? 
N7 C68 N8 Rh5 -167.9(7) . . . . ? 
N7 C68 N8 Rh5' 174.1(7) . . . . ? 
C70 C69 N8 C68 -2.4(12) . . . . ? 
C70 C69 N8 Rh5 169.6(7) . . . . ? 
C70 C69 N8 Rh5' -173.5(7) . . . . ? 
N12 C88 N11 C90 1.6(9) . . . . ? 
N12 C88 N11 C87 -176.3(7) . . . . ? 
C89 C90 N11 C88 -0.6(11) . . . . ? 
C89 C90 N11 C87 177.3(8) . . . . ? 
C84 C87 N11 C88 97.6(9) . . . . ? 
C84 C87 N11 C90 -79.9(11) . . . . ? 
N11 C88 N12 C89 -1.8(9) . . . . ? 
N11 C88 N12 Rh1 -168.1(5) . . . . ? 
C90 C89 N12 C88 1.5(10) . . . . ? 
C90 C89 N12 Rh1 168.3(7) . . . . ? 
F2 C151 S1 O13 -174.6(13) . . . . ? 
F1 C151 S1 O13 60.9(16) . . . . ? 
F3 C151 S1 O13 -49.2(17) . . . . ? 
F2 C151 S1 O15 57.8(17) . . . . ? 
F1 C151 S1 O15 -66.7(16) . . . . ? 
F3 C151 S1 O15 -176.8(14) . . . . ? 
F2 C151 S1 O14 -59.2(16) . . . . ? 
F1 C151 S1 O14 176.3(15) . . . . ? 
F3 C151 S1 O14 66.2(16) . . . . ? 
  
_refine_diff_density_max    1.668 
_refine_diff_density_min   -1.177 
_refine_diff_density_rms    0.108 
  
_shelx_res_file 
; 
TITL ga_250317a_a.res in P-1 
    platon_sq.res 
    created by SHELXL-2019/2 at 11:15:56 on 21-Aug-2025 
CELL  1.34139  16.4343  18.6445  31.8791   80.330   83.069   74.834 
ZERR   2.000   0.0012   0.0018   0.0019    0.003    0.002    0.003 
LATT 1 
SFAC C  F  N  O  Rh S  H 
UNIT 330 36 24 80 12 16 388 
OMIT -2 -3 1 
OMIT -4 2 6 
OMIT 0 1 10 
OMIT 1 2 12 
OMIT -2 -8 5 
OMIT 0 2 8 
OMIT 2 -2 13 
OMIT -4 1 4 
OMIT 4 -4 1 
OMIT 1 -3 9 
OMIT 0 -4 1 
OMIT 1 -3 3 
OMIT 0 -2 4 
OMIT 0 2 1 
L.S. 8 0 724 
ABIN 
ACTA 
BOND 
FMAP 2 
PLAN 5 
CONF 
SIMU 0.02 0.05 2.0 C111 C114 C115 C116 C211 C214 C215 C216 
SIMU 0.02 0.05 2.2 Rh3 N4 Rh3' N4' 
SIMU 0.02 0.05 2.0 N1 N1' 
SIMU 0.02 0.05 2.0 Rh2 Rh2' 
ISOR 0.005 F2 O14 
ISOR 0.01 C22 O11' C25' C139 C239 N1 N1' F1 F3 C246 C107 C158 
ISOR 0.02 N7 C102 C106 C108 C151 O15 
ISOR 0.02 C67 C68 C75 
ISOR 0.02 C214 C215 C216 C217 C218 C219 C220 O9 O10 C63 C64 
ISOR 0.02 C44' C45' C46' C47' C48' C49' C50' C211 C212 C213 
ISOR 0.02 C34' C35' C36' C37' C38' C39' C40' C41' C42' C43' 
ISOR 0.02 C120 Rh2' Rh3' N2' N3' N4' C31' C32' C33' 
ISOR 0.02 C50 C111 C112 C113 C114 C115 C116 C117 C118 C119 
ISOR 0.02 C38 C39 C40 C41 C42 C43 C44 C45 C46 C47 C48 C49 
ISOR 0.02 Rh2 Rh3 N2 N3 N4 C31 C32 C33 C34 C35 C36 C37 
SIMU 0.02 0.05 2.0 C139 C239 
SIMU 0.02 0.05 2.0 O10 C23 C23' 
SIMU 0.02 0.05 2.0 C121 C122 C123 C222 C223 C225 
ISOR 0.02 C221 C222 C223 C224 C225 C226 C227 C228 C229 C230 
ISOR 0.02 C121 C122 C123 C124 C125 C126 C127 C128 C129 C130 
ISOR 0.02 C241 C242 C243 C244 C245 C247 C248 C249 C250 
ISOR 0.02 C231 C232 C233 C234 C235 C236 C237 C238 C240 
ISOR 0.02 C27' C28' C29' C30' N9' N10' C71' C72' C73' C74' 
ISOR 0.02 Rh6' O12' C21' C22' C23' C24' C26' 
ISOR 0.02 C143 C144 C145 C146 C147 C148 C149 C150 Rh5' 
ISOR 0.02 C134 C135 C136 C137 C138 C140 C141 C142 
ISOR 0.02 C29 C30 N9 N10 C71 C72 C73 C74 C131 C132 C133 
ISOR 0.02 Rh5 Rh6 O11 O12 C21 C23 C24 C25 C26 C27 C28 
FLAT 0.02 N1' N2' C31' C32' C33' 
DFIX 1.32 0.02 C151 F1 C151 F2 C151 F3 
DANG 3.15 0.04 C136 C137 C137 C138 C146 C147 C150 C146 
DFIX 1.50 0.02 C141 C146 C142 C147 
DFIX 1.50 0.02 C102 C107 C123 C128 C131 C136 C132 C137 
DFIX 1.40 0.02 C141 C142 C142 C143 C145 C141 
DFIX 1.40 0.02 C131 C132 C133 C134 C134 C135 C135 C131 
DFIX 1.40 0.02 C101 C102 C102 C103 C112 C113 C121 C122 C122 C123 
DANG 2.20 0.03 C31' C32' N1' C32' 
DFIX 1.45 0.02 C34' N2' C47' N3' C67 N7 C74' N10' 
DFIX 1.37 0.02 C49 C50 C32' C33' C72 C73 
DFIX 1.31 0.02 N4 C48 N9 C71 N9' C71' 
DFIX 1.37 0.02 N1' C33' N3' C48' N10 C71 N10' C71' N10' C72' 
DFIX 1.37 0.02 N3 C48 N3 C50 N7 C68 N7 C70 N8 C69 
DFIX 1.50 0.02 C44 C47 C34' C35' C74 C75 C74' C75 
DFIX 1.47 0.02 C38 C41 
DFIX 1.40 0.02 C43 C44 C45 C46 C63 C64 C75 C76 C80 C75 
DFIX 1.40 0.02 C44' C45' 
DFIX 1.40 0.02 C35' C36' C37' C38' C39' C40' C41' C42' C43' C44' 
DFIX 1.40 0.02 C35 C36 C36 C37 C39 C40 C41 C42 C42 C43 
DANG 2.40 0.03 C23' C25' C35' C39' 
DFIX 1.31 0.03 C21' O9 C23' O10 
DFIX 1.31 0.02 C23 O10 
DFIX 1.42 0.02 C21' C22' C22' C23' C24' C25' C26' C27' 
DFIX 1.42 0.02 C27' C28' C29' C30' 
DFIX 1.42 0.02 C22 C23 C24 C25 C26 C27 C29 C30 
DFIX 1.39 0.02 C22' C27' C23' C24' C28' C29' C30' C21' C23 C24 
DFIX 1.39 0.02 C22 C27 C28 C29 
DFIX 2.11 0.02 Rh2' N1' Rh6' N9' 
SIZE 0.10 0.13 0.15 
FREE Rh2' C31' 
TEMP -100.150 
WGHT    0.145900   34.144100 
EXTI    0.000414 
FVAR       0.24345   0.59050   0.71432   0.65607 
RH1   5    0.579664   -0.035173    0.217355    11.00000    0.07479    0.11548 = 
         0.06329   -0.02027    0.00366   -0.05173 
RH4   5    0.740789    0.095411    0.511197    11.00000    0.06896    0.09667 = 
         0.05378   -0.01191   -0.02208   -0.00788 
O1    4    0.693115   -0.058539    0.244134    11.00000    0.07714    0.12335 = 
         0.06138   -0.00666    0.00173   -0.04741 
O2    4    0.634152    0.023768    0.166097    11.00000    0.07295    0.13207 = 
         0.06758   -0.01479   -0.00705   -0.05687 
O3    4    0.947801    0.058850    0.114043    11.00000    0.07544    0.09158 = 
         0.07089   -0.00713   -0.00276   -0.04918 
O4    4    1.008929   -0.028521    0.189929    11.00000    0.06896    0.10742 = 
         0.08114   -0.00955   -0.00682   -0.04592 
O5    4    0.441031    0.416137    0.430597    11.00000    0.07037    0.07045 = 
         0.10717   -0.02024   -0.02631   -0.02285 
O6    4    0.371100    0.300907    0.416262    11.00000    0.07110    0.08108 = 
         0.12580   -0.03555   -0.05056   -0.00715 
O7    4    0.643253    0.093916    0.475998    11.00000    0.07855    0.07647 = 
         0.07483   -0.01836   -0.02735   -0.00805 
O8    4    0.712041    0.209646    0.492005    11.00000    0.06412    0.08561 = 
         0.09116   -0.03413   -0.03485   -0.00629 
O9    4    0.669672    0.612903    0.093769    11.00000    0.09685    0.08003 = 
         0.12074    0.01293   -0.02803   -0.01889 
O10   4    0.805603    0.525506    0.047374    11.00000    0.14279    0.10258 = 
         0.14684    0.02164    0.02743   -0.01684 
PART 1  21 
RH5   5    0.675232    0.582252    0.030600    21.00000    0.12685    0.08664 = 
         0.07974    0.02039   -0.05142   -0.05966 
RH6   5    1.011394    0.591051    0.197145    21.00000    0.08603    0.06335 = 
         0.05980   -0.00049   -0.01613   -0.04038 
O11   4    1.012218    0.512240    0.158095    21.00000    0.09163    0.07009 = 
         0.07671   -0.02635   -0.00288   -0.04519 
O12   4    0.885438    0.595436    0.207040    21.00000    0.08429    0.06547 = 
         0.06205   -0.01315   -0.00357   -0.02890 
C21   1    0.731051    0.597428    0.116175    21.00000    0.11003    0.06043 = 
         0.08142   -0.00773   -0.01943   -0.03943 
C22   1    0.814189    0.560044    0.108743    21.00000    0.08267    0.05445 = 
         0.05985   -0.00911   -0.01544   -0.02710 
C23   1    0.849230    0.524677    0.074327    21.00000    0.11508    0.07678 = 
         0.10717   -0.00141    0.02136   -0.04354 
C24   1    0.932207    0.489331    0.065031    21.00000    0.10659    0.10229 = 
         0.07609   -0.03389    0.02124   -0.05748 
AFIX  43 
H24   7    0.951897    0.469819    0.038967    21.00000   -1.20000 
AFIX   0 
C25   1    0.985104    0.484344    0.096737    21.00000    0.07738    0.07460 = 
         0.07334   -0.03231    0.02645   -0.03825 
AFIX  43 
H25   7    1.042343    0.456809    0.093167    21.00000   -1.20000 
AFIX   0 
C26   1    0.956837    0.519525    0.135425    21.00000    0.08186    0.05292 = 
         0.05888   -0.02986   -0.00995   -0.02801 
C27   1    0.870519    0.557204    0.139708    21.00000    0.08239    0.05126 = 
         0.04993   -0.01640    0.01323   -0.02680 
C28   1    0.840396    0.590289    0.178135    21.00000    0.06805    0.04493 = 
         0.04559   -0.01195   -0.00776   -0.02313 
C29   1    0.751188    0.618878    0.186258    21.00000    0.08579    0.06659 = 
         0.07052   -0.02279    0.00484   -0.02600 
AFIX  43 
H29   7    0.727633    0.634184    0.213003    21.00000   -1.20000 
AFIX   0 
C30   1    0.700247    0.623486    0.153737    21.00000    0.06483    0.06635 = 
         0.08238   -0.01955    0.00351   -0.02220 
AFIX  43 
H30   7    0.641414    0.645774    0.157900    21.00000   -1.20000 
AFIX   0 
N9    3    1.021641    0.506372    0.249281    21.00000    0.08390    0.06708 = 
         0.06496   -0.00485   -0.00540   -0.03594 
N10   3    1.003507    0.435948    0.310802    21.00000    0.10011    0.10981 = 
         0.06102    0.00422   -0.01597   -0.06382 
C71   1    0.971032    0.500573    0.284327    21.00000    0.06964    0.08845 = 
         0.08218   -0.00467   -0.01261   -0.03644 
AFIX  43 
H71   7    0.919483    0.536034    0.290388    21.00000   -1.20000 
AFIX   0 
C72   1    1.073804    0.396386    0.293993    21.00000    0.10294    0.07539 = 
         0.09563    0.00514   -0.02662   -0.02819 
AFIX  43 
H72   7    1.108550    0.349057    0.304643    21.00000   -1.20000 
AFIX   0 
C73   1    1.082861    0.442331    0.256986    21.00000    0.07771    0.07490 = 
         0.09146    0.01294   -0.01343   -0.03902 
AFIX  43 
H73   7    1.130534    0.430039    0.237120    21.00000   -1.20000 
AFIX   0 
C74   1    0.960811    0.413641    0.350533    21.00000    0.10877    0.16310 = 
         0.11834   -0.02573   -0.03929   -0.05687 
AFIX  23 
H74A  7    0.946723    0.457378    0.366250    21.00000   -1.20000 
H74B  7    1.003245    0.374166    0.366557    21.00000   -1.20000 
AFIX   0 
C131  1    0.637248    0.584050   -0.031343    21.00000    0.09816    0.11161 = 
         0.07672    0.03750   -0.03180   -0.05696 
C132  1    0.569985    0.627442   -0.008583    21.00000    0.10116    0.09417 = 
         0.08059    0.01578   -0.03563   -0.04324 
C133  1    0.592436    0.687492    0.003144    21.00000    0.13717    0.09703 = 
         0.10433    0.03160   -0.05578   -0.02994 
C134  1    0.679760    0.680106   -0.012198    21.00000    0.14925    0.10222 = 
         0.10516    0.02304   -0.02486   -0.06504 
C135  1    0.705902    0.617397   -0.034466    21.00000    0.12166    0.15815 = 
         0.09454    0.03686   -0.03010   -0.04816 
C136  1    0.635274    0.516814   -0.050026    21.00000    0.12894    0.14860 = 
         0.08764   -0.02568   -0.03295   -0.05103 
AFIX 137 
H13A  7    0.663543    0.471404   -0.031925    21.00000   -1.50000 
H13B  7    0.664560    0.518685   -0.078701    21.00000   -1.50000 
H13C  7    0.576415    0.515971   -0.051784    21.00000   -1.50000 
AFIX   0 
C137  1    0.481182    0.618828    0.000367    21.00000    0.10274    0.11877 = 
         0.12401    0.00262   -0.05498   -0.01032 
AFIX 137 
H13D  7    0.454408    0.628120   -0.026536    21.00000   -1.50000 
H13E  7    0.449088    0.654992    0.019045    21.00000   -1.50000 
H13F  7    0.481954    0.567737    0.014445    21.00000   -1.50000 
AFIX   0 
C138  1    0.532147    0.745772    0.033692    21.00000    0.24851    0.12949 = 
         0.18952   -0.03126   -0.07498   -0.06018 
AFIX 137 
H13G  7    0.566997    0.771284    0.045787    21.00000   -1.50000 
H13H  7    0.502965    0.717943    0.056852    21.00000   -1.50000 
H13I  7    0.490322    0.783043    0.016757    21.00000   -1.50000 
AFIX   0 
C139  1    0.728679    0.747157   -0.002631    21.00000    0.21947    0.18443 = 
         0.22868    0.02336   -0.02845   -0.08630 
AFIX  33 
H13J  7    0.689190    0.782341    0.014462    21.00000   -1.50000 
H13K  7    0.778815    0.722382    0.012916    21.00000   -1.50000 
H13L  7    0.745640    0.774590   -0.029872    21.00000   -1.50000 
AFIX   0 
C140  1    0.795933    0.583622   -0.057043    21.00000    0.14333    0.20680 = 
         0.12496    0.05337   -0.03281   -0.09409 
AFIX 137 
H14A  7    0.798209    0.533495   -0.063443    21.00000   -1.50000 
H14B  7    0.839844    0.580079   -0.038014    21.00000   -1.50000 
H14C  7    0.805420    0.616405   -0.083635    21.00000   -1.50000 
AFIX   0 
C141  1    1.119000    0.632304    0.203394    21.00000    0.09314    0.07390 = 
         0.09702   -0.00568   -0.03358   -0.05857 
C142  1    1.113144    0.631416    0.159575    21.00000    0.10527    0.07319 = 
         0.07964    0.00989   -0.00718   -0.05209 
C143  1    1.032600    0.678044    0.149774    21.00000    0.11180    0.07506 = 
         0.09183    0.00503   -0.01235   -0.06041 
C144  1    0.993908    0.709267    0.184172    21.00000    0.10403    0.06738 = 
         0.06520    0.01099   -0.01776   -0.03739 
C145  1    1.044855    0.678855    0.221318    21.00000    0.10700    0.09311 = 
         0.08572   -0.02436   -0.01817   -0.05933 
C146  1    1.191827    0.591213    0.229257    21.00000    0.08673    0.11709 = 
         0.18263    0.01617   -0.06303   -0.06292 
AFIX 137 
H14D  7    1.233188    0.621600    0.226373    21.00000   -1.50000 
H14E  7    1.218667    0.543202    0.218974    21.00000   -1.50000 
H14F  7    1.171255    0.581963    0.259339    21.00000   -1.50000 
AFIX   0 
C147  1    1.176252    0.588102    0.129239    21.00000    0.12960    0.10742 = 
         0.11808   -0.01279    0.02362   -0.05951 
AFIX 137 
H14G  7    1.171567    0.615663    0.100260    21.00000   -1.50000 
H14H  7    1.165020    0.538800    0.129940    21.00000   -1.50000 
H14I  7    1.233446    0.581514    0.137675    21.00000   -1.50000 
AFIX   0 
C148  1    1.004904    0.691125    0.104022    21.00000    0.18547    0.08175 = 
         0.08559    0.02101   -0.04523   -0.05397 
AFIX 137 
H14J  7    0.944064    0.714414    0.104267    21.00000   -1.50000 
H14K  7    1.017115    0.642941    0.093168    21.00000   -1.50000 
H14L  7    1.035926    0.724335    0.085546    21.00000   -1.50000 
AFIX   0 
C149  1    0.906970    0.773729    0.182887    21.00000    0.19647    0.19994 = 
         0.12246   -0.05972   -0.02591   -0.04463 
AFIX 137 
H14M  7    0.912471    0.814091    0.159519    21.00000   -1.50000 
H14N  7    0.894713    0.793968    0.210044    21.00000   -1.50000 
H14O  7    0.860753    0.752407    0.178313    21.00000   -1.50000 
AFIX   0 
C150  1    1.025171    0.699677    0.265636    21.00000    0.13172    0.10374 = 
         0.10891   -0.05249   -0.02461   -0.03811 
AFIX 137 
H15A  7    1.055058    0.737447    0.268588    21.00000   -1.50000 
H15B  7    1.043513    0.654925    0.286517    21.00000   -1.50000 
H15C  7    0.964109    0.720234    0.270696    21.00000   -1.50000 
PART 2  -21 
AFIX   0 
RH5'  5    0.701612    0.589143    0.039174   -21.00000    0.07484    0.08544 = 
         0.10158    0.03429   -0.04280   -0.04198 
RH6'  5    0.988798    0.609877    0.226483   -21.00000    0.09382    0.08372 = 
         0.13351    0.03068   -0.04719   -0.04874 
O11'  4    1.010490    0.532065    0.180268   -21.00000    0.06497    0.08083 = 
         0.10322    0.00004   -0.03216   -0.03390 
O12'  4    0.862669    0.608404    0.227223   -21.00000    0.09048    0.07615 = 
         0.11009    0.00869   -0.01465   -0.03448 
C21'  1    0.721629    0.608803    0.128035   -21.00000    0.07133    0.06137 = 
         0.09263    0.02192   -0.00172   -0.01203 
C22'  1    0.812966    0.573772    0.124387   -21.00000    0.05676    0.05946 = 
         0.09180    0.01145   -0.00840   -0.02510 
C23'  1    0.847794    0.538822    0.085225   -21.00000    0.11284    0.08643 = 
         0.13180    0.01951    0.02951   -0.02131 
C24'  1    0.938042    0.505571    0.086441   -21.00000    0.06785    0.08938 = 
         0.10215   -0.00117    0.01253   -0.02782 
AFIX  43 
H24'  7    0.966904    0.482713    0.062555   -21.00000   -1.20000 
AFIX   0 
C25'  1    0.985253    0.504697    0.119882   -21.00000    0.06815    0.06472 = 
         0.05759   -0.01732   -0.01738   -0.02112 
AFIX  43 
H25'  7    1.043420    0.479047    0.118141   -21.00000   -1.20000 
AFIX   0 
C26'  1    0.951181    0.540383    0.157007   -21.00000    0.06352    0.06019 = 
         0.08706    0.00271   -0.01362   -0.03194 
C27'  1    0.863015    0.572567    0.158090   -21.00000    0.05277    0.04412 = 
         0.05907    0.00410   -0.00341   -0.01617 
C28'  1    0.824220    0.603425    0.196344   -21.00000    0.07369    0.06408 = 
         0.06465    0.00409   -0.00991   -0.02144 
C29'  1    0.734496    0.628760    0.200998   -21.00000    0.06543    0.05590 = 
         0.07601    0.00916   -0.00667   -0.01558 
AFIX  43 
H29'  7    0.707736    0.645181    0.227027   -21.00000   -1.20000 
AFIX   0 
C30'  1    0.684679    0.629998    0.167926   -21.00000    0.05944    0.04399 = 
         0.06284   -0.00215   -0.01040   -0.00001 
AFIX  43 
H30'  7    0.624835    0.645418    0.172460   -21.00000   -1.20000 
AFIX   0 
N9'   3    1.002190    0.513532    0.272397   -21.00000    0.07884    0.06758 = 
         0.08981   -0.00067   -0.02454   -0.02636 
N10'  3    0.983496    0.446816    0.327985   -21.00000    0.07602    0.09194 = 
         0.07487   -0.01476   -0.00678   -0.04583 
C71'  1    0.951155    0.512763    0.306447   -21.00000    0.07263    0.07052 = 
         0.09709   -0.01235   -0.00786   -0.01989 
AFIX  43 
H71'  7    0.902597    0.550270    0.314028   -21.00000   -1.20000 
AFIX   0 
C72'  1    1.051335    0.406142    0.306777   -21.00000    0.09043    0.07318 = 
         0.08650   -0.01923   -0.01494   -0.01572 
AFIX  43 
H72'  7    1.083613    0.356390    0.314768   -21.00000   -1.20000 
AFIX   0 
C73'  1    1.059905    0.448525    0.275833   -21.00000    0.07828    0.08999 = 
         0.07172   -0.01704    0.00342   -0.02512 
AFIX  43 
H73'  7    1.105270    0.436979    0.254626   -21.00000   -1.20000 
AFIX   0 
C74'  1    0.939056    0.426353    0.367909   -21.00000    0.10937    0.12109 = 
         0.13456   -0.04125   -0.02849   -0.05163 
AFIX  23 
H74C  7    0.906646    0.471306    0.380664   -21.00000   -1.20000 
H74D  7    0.978384    0.393663    0.388453   -21.00000   -1.20000 
AFIX 106 
C231  1    0.682393    0.590592   -0.027480   -21.00000    0.11812    0.11575 = 
         0.10170    0.00513   -0.03320   -0.04382 
C232  1    0.607918    0.631620   -0.006465   -21.00000    0.07631    0.08013 = 
         0.07992    0.01813   -0.03881   -0.02412 
C233  1    0.627925    0.692438    0.008057   -21.00000    0.08660    0.10792 = 
         0.10754    0.03878   -0.05467   -0.01712 
C234  1    0.714766    0.688998   -0.003983   -21.00000    0.09826    0.10627 = 
         0.12396    0.03788   -0.02876   -0.06214 
C235  1    0.748429    0.626053   -0.025946   -21.00000    0.10492    0.12213 = 
         0.10215    0.05285   -0.01896   -0.04293 
C236  1    0.690025    0.521427   -0.047870   -21.00000    0.11394    0.18708 = 
         0.11700    0.02368   -0.02292   -0.04484 
AFIX  33 
H23A  7    0.635172    0.508697   -0.044449   -21.00000   -1.50000 
H23B  7    0.707662    0.531225   -0.078329   -21.00000   -1.50000 
H23C  7    0.732196    0.479454   -0.034071   -21.00000   -1.50000 
AFIX 105 
C237  1    0.522483    0.613725   -0.000594   -21.00000    0.09257    0.12068 = 
         0.10561    0.04417   -0.06966   -0.02417 
AFIX 137 
H23D  7    0.485308    0.644121    0.019718   -21.00000   -1.50000 
H23E  7    0.529098    0.560355    0.010414   -21.00000   -1.50000 
H23F  7    0.497575    0.625080   -0.028104   -21.00000   -1.50000 
AFIX 105 
C238  1    0.567492    0.750543    0.032075   -21.00000    0.15319    0.05294 = 
         0.13075    0.01782   -0.05002   -0.01456 
AFIX 137 
H23G  7    0.581063    0.799291    0.023185   -21.00000   -1.50000 
H23H  7    0.572751    0.735652    0.062799   -21.00000   -1.50000 
H23I  7    0.509427    0.754411    0.025834   -21.00000   -1.50000 
AFIX 105 
C239  1    0.762851    0.742804    0.004990   -21.00000    0.21695    0.20706 = 
         0.24307    0.00876   -0.03414   -0.07152 
AFIX  33 
H23J  7    0.821716    0.727752   -0.006742   -21.00000   -1.50000 
H23K  7    0.736761    0.793681   -0.008360   -21.00000   -1.50000 
H23L  7    0.761295    0.741910    0.035898   -21.00000   -1.50000 
AFIX 105 
C240  1    0.838581    0.601202   -0.044419   -21.00000    0.11729    0.16570 = 
         0.13652    0.01170   -0.00097   -0.05349 
AFIX 137 
H24A  7    0.848618    0.550511   -0.051834   -21.00000   -1.50000 
H24B  7    0.877329    0.601027   -0.023301   -21.00000   -1.50000 
H24C  7    0.848326    0.635933   -0.070115   -21.00000   -1.50000 
AFIX   9 
C241  1    1.055515    0.669317    0.256216   -21.00000    0.12482    0.09063 = 
         0.10743    0.00985   -0.05031   -0.05296 
C242  1    1.096590    0.653530    0.219093   -21.00000    0.10701    0.12469 = 
         0.15466   -0.01387   -0.01378   -0.05886 
C243  1    1.045513    0.686819    0.188490   -21.00000    0.13604    0.11023 = 
         0.15340   -0.00283   -0.01086   -0.05411 
C244  1    0.972891    0.723182    0.206702   -21.00000    0.09538    0.09331 = 
         0.08973    0.00759   -0.00576   -0.04427 
C245  1    0.979075    0.712362    0.248557   -21.00000    0.12626    0.09048 = 
         0.11857    0.01195   -0.01963   -0.05528 
C246  1    1.087518    0.644667    0.296708   -21.00000    0.23639    0.21983 = 
         0.24888   -0.03834   -0.03182   -0.10286 
AFIX  33 
H24D  7    1.145464    0.613656    0.293407   -21.00000   -1.50000 
H24E  7    1.087451    0.688256    0.310148   -21.00000   -1.50000 
H24F  7    1.051861    0.614975    0.314685   -21.00000   -1.50000 
AFIX   5 
C247  1    1.179904    0.609147    0.213198   -21.00000    0.22797    0.21836 = 
         0.27649   -0.01304   -0.03335   -0.11000 
AFIX 137 
H24G  7    1.185729    0.585623    0.187359   -21.00000   -1.50000 
H24H  7    1.191962    0.570100    0.237932   -21.00000   -1.50000 
H24I  7    1.219868    0.640903    0.210209   -21.00000   -1.50000 
AFIX   5 
C248  1    1.065005    0.684048    0.144363   -21.00000    0.19157    0.08123 = 
         0.18188    0.01937    0.04833   -0.06785 
AFIX  33 
H24J  7    1.122716    0.653444    0.139477   -21.00000   -1.50000 
H24K  7    1.025121    0.661749    0.133747   -21.00000   -1.50000 
H24L  7    1.060716    0.735025    0.129219   -21.00000   -1.50000 
AFIX   5 
C249  1    0.901625    0.765845    0.185323   -21.00000    0.10850    0.03788 = 
         0.10152    0.00991   -0.02093   -0.03567 
AFIX 137 
H24M  7    0.850149    0.755554    0.201317   -21.00000   -1.50000 
H24N  7    0.905972    0.752216    0.156610   -21.00000   -1.50000 
H24O  7    0.899270    0.819389    0.183199   -21.00000   -1.50000 
AFIX   5 
C250  1    0.915535    0.741510    0.279480   -21.00000    0.24057    0.11950 = 
         0.14248    0.01817   -0.05703   -0.09460 
AFIX 137 
H25A  7    0.901733    0.700069    0.299935   -21.00000   -1.50000 
H25B  7    0.864835    0.770459    0.265407   -21.00000   -1.50000 
H25C  7    0.935919    0.774240    0.294567   -21.00000   -1.50000 
PART 1  31 
AFIX   0 
C121  1    0.707703    0.017706    0.560707    31.00000    0.11261    0.08002 = 
         0.06533    0.00254   -0.02344   -0.02861 
C122  1    0.796225   -0.000936    0.547609    31.00000    0.11609    0.08575 = 
         0.06350    0.00076   -0.02220   -0.00388 
C123  1    0.834967    0.055007    0.554869    31.00000    0.09118    0.09629 = 
         0.05904   -0.00118   -0.03118   -0.00095 
C124  1    0.770279    0.111539    0.572153    31.00000    0.11755    0.08206 = 
         0.06149   -0.00654   -0.02986   -0.03091 
C125  1    0.689189    0.092375    0.574769    31.00000    0.09222    0.09813 = 
         0.06461   -0.01586   -0.01315   -0.02100 
C126  1    0.643451   -0.018063    0.558502    31.00000    0.17840    0.12525 = 
         0.12657    0.01593   -0.02054   -0.07869 
AFIX 137 
H12A  7    0.592700    0.019476    0.549064    31.00000   -1.50000 
H12B  7    0.630342   -0.044478    0.586766    31.00000   -1.50000 
H12C  7    0.662412   -0.054181    0.538135    31.00000   -1.50000 
AFIX   0 
C127  1    0.853401   -0.071679    0.531963    31.00000    0.24410    0.09040 = 
         0.10212   -0.00645   -0.07055    0.02830 
AFIX 137 
H12D  7    0.881866   -0.058165    0.504042    31.00000   -1.50000 
H12E  7    0.819233   -0.106407    0.529393    31.00000   -1.50000 
H12F  7    0.895806   -0.095875    0.552410    31.00000   -1.50000 
AFIX   0 
C128  1    0.927363    0.057910    0.548211    31.00000    0.09648    0.15795 = 
         0.13386   -0.00321   -0.06793    0.00748 
AFIX 137 
H12G  7    0.957967    0.026189    0.571930    31.00000   -1.50000 
H12H  7    0.931166    0.109793    0.547090    31.00000   -1.50000 
H12I  7    0.952468    0.039617    0.521325    31.00000   -1.50000 
AFIX   0 
C129  1    0.781062    0.181647    0.583170    31.00000    0.14311    0.12541 = 
         0.10733   -0.03915   -0.04025   -0.04885 
AFIX 137 
H12J  7    0.840505    0.175742    0.587744    31.00000   -1.50000 
H12K  7    0.745639    0.193519    0.609322    31.00000   -1.50000 
H12L  7    0.764244    0.222497    0.559801    31.00000   -1.50000 
AFIX   0 
C130  1    0.606195    0.133972    0.591617    31.00000    0.11892    0.14030 = 
         0.11566   -0.01448    0.03418   -0.02026 
AFIX 137 
H13M  7    0.613063    0.176219    0.604279    31.00000   -1.50000 
H13N  7    0.581339    0.100480    0.613460    31.00000   -1.50000 
H13O  7    0.568842    0.152955    0.568348    31.00000   -1.50000 
PART 2  -31 
AFIX   9 
C221  1    0.753133   -0.031740    0.549081   -31.00000    0.02287    0.08172 = 
         0.06182    0.01935    0.00160   -0.01250 
C222  1    0.831202   -0.011788    0.545403   -31.00000    0.07582    0.07859 = 
         0.05204    0.00443   -0.02212   -0.01041 
C223  1    0.818670    0.053440    0.564843   -31.00000    0.08127    0.09007 = 
         0.05674    0.00352   -0.01815   -0.01007 
C224  1    0.732849    0.073804    0.580537   -31.00000    0.07222    0.09236 = 
         0.04876   -0.00435   -0.00635   -0.00559 
C225  1    0.692352    0.021157    0.570800   -31.00000    0.09921    0.07417 = 
         0.06685   -0.01111   -0.01171   -0.01995 
C226  1    0.737504   -0.097615    0.532774   -31.00000    0.20833    0.24718 = 
         0.19685    0.02341   -0.00430   -0.08603 
AFIX  33 
H22A  7    0.790214   -0.125252    0.518961   -31.00000   -1.50000 
H22B  7    0.717498   -0.130856    0.556678   -31.00000   -1.50000 
H22C  7    0.694605   -0.079713    0.512044   -31.00000   -1.50000 
AFIX   5 
C227  1    0.913127   -0.052718    0.524484   -31.00000    0.05968    0.13272 = 
         0.12454    0.01738    0.00987   -0.01130 
AFIX 137 
H22D  7    0.949190   -0.017856    0.514634   -31.00000   -1.50000 
H22E  7    0.901638   -0.073184    0.500061   -31.00000   -1.50000 
H22F  7    0.942001   -0.093815    0.545108   -31.00000   -1.50000 
AFIX   5 
C228  1    0.884924    0.094013    0.568227   -31.00000    0.09799    0.15897 = 
         0.12208    0.00937   -0.06738   -0.04203 
AFIX 137 
H22G  7    0.937577    0.071339    0.552285   -31.00000   -1.50000 
H22H  7    0.895002    0.090179    0.598294   -31.00000   -1.50000 
H22I  7    0.865420    0.146991    0.556309   -31.00000   -1.50000 
AFIX   5 
C229  1    0.691875    0.139815    0.603540   -31.00000    0.16878    0.09642 = 
         0.13760   -0.02804    0.00321   -0.02672 
AFIX  33 
H22J  7    0.734007    0.167220    0.606132   -31.00000   -1.50000 
H22K  7    0.645995    0.173218    0.587431   -31.00000   -1.50000 
H22L  7    0.668892    0.122075    0.632065   -31.00000   -1.50000 
AFIX   5 
C230  1    0.600767    0.021387    0.581632   -31.00000    0.06492    0.10557 = 
         0.07899    0.02361    0.01943   -0.00900 
AFIX 137 
H23M  7    0.567424    0.052089    0.558565   -31.00000   -1.50000 
H23N  7    0.580773    0.042351    0.608297   -31.00000   -1.50000 
H23O  7    0.594354   -0.030131    0.585099   -31.00000   -1.50000 
PART 0 
AFIX   0 
C1    1    0.764059   -0.045447    0.226798    11.00000    0.07646    0.09568 = 
         0.05645   -0.00792   -0.00010   -0.03472 
C2    1    0.779091   -0.007188    0.185812    11.00000    0.07070    0.08964 = 
         0.05762   -0.01683   -0.00442   -0.04057 
C3    1    0.712927    0.023631    0.157457    11.00000    0.07841    0.09573 = 
         0.05620   -0.01509   -0.00575   -0.04420 
C4    1    0.732469    0.060493    0.115552    11.00000    0.07883    0.09260 = 
         0.06026   -0.00671   -0.01234   -0.04112 
AFIX  43 
H4    7    0.689053    0.079505    0.096526    11.00000   -1.20000 
AFIX   0 
C5    1    0.809505    0.068500    0.102932    11.00000    0.07594    0.08865 = 
         0.06448   -0.00718   -0.01004   -0.04083 
AFIX  43 
H5    7    0.820040    0.092535    0.074813    11.00000   -1.20000 
AFIX   0 
C6    1    0.878753    0.041925    0.130441    11.00000    0.07804    0.06977 = 
         0.06281   -0.01012   -0.00807   -0.04125 
C7    1    0.864578    0.001251    0.171419    11.00000    0.06848    0.07888 = 
         0.05736   -0.01358   -0.00492   -0.03854 
C8    1    0.931934   -0.030860    0.198493    11.00000    0.07277    0.07928 = 
         0.06488   -0.01732   -0.00124   -0.03616 
C9    1    0.912234   -0.068192    0.239535    11.00000    0.08275    0.09347 = 
         0.06510   -0.01079   -0.01118   -0.03549 
AFIX  43 
H9    7    0.955991   -0.088331    0.258286    11.00000   -1.20000 
AFIX   0 
C10   1    0.833909   -0.076109    0.252859    11.00000    0.07788    0.10419 = 
         0.05381   -0.00566    0.00067   -0.03066 
AFIX  43 
H10   7    0.824449   -0.102821    0.280375    11.00000   -1.20000 
AFIX   0 
C11   1    0.502244    0.360211    0.442088    11.00000    0.06110    0.07014 = 
         0.07864   -0.01738   -0.01972   -0.02079 
C12   1    0.505592    0.283185    0.445367    11.00000    0.05544    0.07321 = 
         0.06669   -0.02306   -0.01877   -0.01489 
C13   1    0.438894    0.258455    0.432383    11.00000    0.06183    0.07463 = 
         0.07539   -0.02260   -0.02896   -0.01647 
C14   1    0.443864    0.179784    0.436474    11.00000    0.06562    0.07470 = 
         0.08306   -0.02278   -0.02117   -0.02380 
AFIX  43 
H14   7    0.398723    0.163633    0.428156    11.00000   -1.20000 
AFIX   0 
C15   1    0.510314    0.129219    0.451652    11.00000    0.06833    0.07035 = 
         0.06862   -0.01603   -0.01290   -0.02706 
AFIX  43 
H15   7    0.511000    0.077545    0.454337    11.00000   -1.20000 
AFIX   0 
C16   1    0.581573    0.149454    0.464249    11.00000    0.06541    0.07803 = 
         0.05355   -0.01708   -0.01471   -0.01284 
C17   1    0.579069    0.227144    0.462136    11.00000    0.05665    0.07413 = 
         0.05582   -0.02293   -0.01591   -0.01482 
C18   1    0.646242    0.251032    0.474152    11.00000    0.05522    0.08021 = 
         0.06517   -0.02333   -0.01869   -0.01233 
C19   1    0.641576    0.330730    0.467214    11.00000    0.05969    0.08934 = 
         0.11377   -0.04009   -0.01784   -0.02447 
AFIX  43 
H19   7    0.688289    0.347127    0.473454    11.00000   -1.20000 
AFIX   0 
C20   1    0.575577    0.381142    0.452685    11.00000    0.06173    0.07919 = 
         0.10400   -0.02419   -0.02541   -0.01866 
AFIX  43 
H20   7    0.575705    0.432747    0.448987    11.00000   -1.20000 
AFIX   0 
C51   1    0.839309    0.044033    0.426088    11.00000    0.08073    0.06533 = 
         0.05921   -0.00392   -0.02406    0.00415 
AFIX  43 
H51   7    0.812652    0.004412    0.426500    11.00000   -1.20000 
AFIX   0 
C52   1    0.921752    0.118545    0.405587    11.00000    0.07965    0.09555 = 
         0.08019   -0.00240   -0.01653   -0.01748 
AFIX  43 
H52   7    0.962559    0.142376    0.389677    11.00000   -1.20000 
AFIX   0 
C53   1    0.874612    0.138025    0.441726    11.00000    0.08898    0.09535 = 
         0.06719   -0.00211   -0.02212   -0.02484 
AFIX  43 
H53   7    0.877799    0.177899    0.456007    11.00000   -1.20000 
AFIX   0 
C54   1    0.931183    0.020580    0.358567    11.00000    0.10849    0.08808 = 
         0.06763   -0.01384   -0.00820    0.01321 
AFIX  23 
H54A  7    0.920099   -0.030007    0.364093    11.00000   -1.20000 
H54B  7    0.993092    0.014365    0.353376    11.00000   -1.20000 
AFIX   0 
C55   1    0.888767    0.064422    0.319329    11.00000    0.08992    0.06977 = 
         0.05882   -0.01083   -0.00114   -0.00972 
C56   1    0.808121    0.060260    0.312905    11.00000    0.11950    0.06798 = 
         0.05341    0.00339    0.01333   -0.03329 
AFIX  43 
H56   7    0.780317    0.029362    0.333266    11.00000   -1.20000 
AFIX   0 
C57   1    0.767444    0.100072    0.277553    11.00000    0.09705    0.07430 = 
         0.05136    0.00277    0.00433   -0.03610 
AFIX  43 
H57   7    0.712346    0.096515    0.273566    11.00000   -1.20000 
AFIX   0 
C58   1    0.808917    0.146156    0.247405    11.00000    0.08530    0.05828 = 
         0.05277   -0.00357    0.00001   -0.03108 
C59   1    0.885876    0.151134    0.254334    11.00000    0.09418    0.07575 = 
         0.06456   -0.00300    0.00179   -0.03355 
AFIX  43 
H59   7    0.913208    0.183174    0.234529    11.00000   -1.20000 
AFIX   0 
C60   1    0.927459    0.109852    0.290420    11.00000    0.08546    0.09030 = 
         0.07680   -0.01083   -0.00873   -0.01911 
AFIX  43 
H60   7    0.982353    0.113852    0.294461    11.00000   -1.20000 
AFIX   0 
C61   1    0.768534    0.186560    0.208280    11.00000    0.09940    0.05869 = 
         0.05042    0.00129   -0.00269   -0.03660 
C62   1    0.817101    0.196669    0.169933    11.00000    0.12937    0.07610 = 
         0.05993    0.00094   -0.00271   -0.05701 
AFIX  43 
H62   7    0.876893    0.179304    0.169539    11.00000   -1.20000 
AFIX   0 
C63   1    0.781696    0.230663    0.132929    11.00000    0.17370    0.08482 = 
         0.05122    0.00417    0.00395   -0.06353 
AFIX  43 
H63   7    0.816780    0.236581    0.107278    11.00000   -1.20000 
AFIX   0 
C64   1    0.694883    0.256599    0.132545    11.00000    0.19256    0.07489 = 
         0.05693    0.00233   -0.03055   -0.04715 
C65   1    0.643092    0.248136    0.170533    11.00000    0.14468    0.07622 = 
         0.06605    0.00838   -0.02809   -0.03295 
AFIX  43 
H65   7    0.583280    0.265006    0.170755    11.00000   -1.20000 
AFIX   0 
C66   1    0.681892    0.214286    0.207915    11.00000    0.12173    0.08016 = 
         0.05552    0.00686   -0.01104   -0.03299 
AFIX  43 
H66   7    0.647643    0.210140    0.234001    11.00000   -1.20000 
AFIX   0 
C67   1    0.656080    0.292268    0.089936    11.00000    0.21283    0.08526 = 
         0.07134    0.01231   -0.04427   -0.04196 
AFIX  23 
H67A  7    0.696530    0.274613    0.065997    11.00000   -1.20000 
H67B  7    0.603947    0.275743    0.088764    11.00000   -1.20000 
AFIX   0 
C68   1    0.684244    0.416543    0.061914    11.00000    0.17159    0.08628 = 
         0.07609    0.02696   -0.01096   -0.02748 
AFIX  43 
H68   7    0.736094    0.398899    0.045806    11.00000   -1.20000 
AFIX   0 
C69   1    0.577086    0.490572    0.092794    11.00000    0.14604    0.08141 = 
         0.08077    0.01568   -0.03937   -0.03352 
AFIX  43 
H69   7    0.539824    0.534424    0.101896    11.00000   -1.20000 
AFIX   0 
C70   1    0.570147    0.418470    0.104726    11.00000    0.17766    0.11106 = 
         0.08431    0.03930   -0.05627   -0.07177 
AFIX  43 
H70   7    0.526618    0.402986    0.123585    11.00000   -1.20000 
AFIX   0 
C75   1    0.880756    0.384520    0.355026    11.00000    0.10429    0.10928 = 
         0.11666   -0.00899   -0.03474   -0.05122 
C76   1    0.895129    0.313341    0.345152    11.00000    0.07903    0.09975 = 
         0.10775    0.01407   -0.02549   -0.02638 
AFIX  43 
H76   7    0.951517    0.284964    0.339899    11.00000   -1.20000 
AFIX   0 
C77   1    0.827296    0.281937    0.342721    11.00000    0.07019    0.06752 = 
         0.09684   -0.00081   -0.01597   -0.01822 
AFIX  43 
H77   7    0.839161    0.232069    0.336362    11.00000   -1.20000 
AFIX   0 
C78   1    0.744177    0.320690    0.349209    11.00000    0.06608    0.05677 = 
         0.06779   -0.01116   -0.00863   -0.01535 
C79   1    0.727119    0.393828    0.358845    11.00000    0.08114    0.08113 = 
         0.08606   -0.01695   -0.01418   -0.02002 
AFIX  43 
H79   7    0.670585    0.421872    0.364116    11.00000   -1.20000 
AFIX   0 
C80   1    0.797089    0.425461    0.360573    11.00000    0.15198    0.08718 = 
         0.11918   -0.02758   -0.03637   -0.05341 
AFIX  43 
H80   7    0.786067    0.476012    0.365668    11.00000   -1.20000 
AFIX   0 
C81   1    0.675791    0.285447    0.345370    11.00000    0.06550    0.05457 = 
         0.06153   -0.00586   -0.00368   -0.01355 
C82   1    0.603721    0.325082    0.324953    11.00000    0.06702    0.06197 = 
         0.07573    0.00178   -0.01494   -0.01389 
AFIX  43 
H82   7    0.597557    0.376515    0.313582    11.00000   -1.20000 
AFIX   0 
C83   1    0.541730    0.290359    0.321177    11.00000    0.06491    0.07927 = 
         0.07590   -0.00145   -0.01693   -0.01439 
AFIX  43 
H83   7    0.492257    0.318920    0.307975    11.00000   -1.20000 
AFIX   0 
C84   1    0.548764    0.214635    0.336028    11.00000    0.06732    0.07887 = 
         0.06529   -0.01001   -0.00759   -0.02508 
C85   1    0.620539    0.174099    0.357980    11.00000    0.07731    0.06141 = 
         0.07427   -0.00689   -0.00760   -0.01496 
AFIX  43 
H85   7    0.625832    0.123036    0.369971    11.00000   -1.20000 
AFIX   0 
C86   1    0.682796    0.209627    0.361768    11.00000    0.06498    0.05593 = 
         0.07070   -0.00364   -0.01789   -0.01160 
AFIX  43 
H86   7    0.731568    0.181961    0.375842    11.00000   -1.20000 
AFIX   0 
C87   1    0.482644    0.175697    0.330705    11.00000    0.07499    0.09085 = 
         0.08496   -0.01886   -0.00104   -0.03267 
AFIX  23 
H87A  7    0.481742    0.134700    0.354792    11.00000   -1.20000 
H87B  7    0.426478    0.211765    0.331454    11.00000   -1.20000 
AFIX   0 
C88   1    0.536460    0.073302    0.284817    11.00000    0.06166    0.08103 = 
         0.06805   -0.01047   -0.01417   -0.02850 
AFIX  43 
H88   7    0.554719    0.034208    0.307437    11.00000   -1.20000 
AFIX   0 
C89   1    0.507592    0.135067    0.222470    11.00000    0.12360    0.12945 = 
         0.07064   -0.00251   -0.03485   -0.05899 
AFIX  43 
H89   7    0.502424    0.147055    0.192592    11.00000   -1.20000 
AFIX   0 
C90   1    0.479317    0.184158    0.251350    11.00000    0.11416    0.10269 = 
         0.08640    0.00181   -0.04280   -0.03375 
AFIX  43 
H90   7    0.451694    0.235896    0.245450    11.00000   -1.20000 
AFIX   0 
C91   1    0.563284   -0.146901    0.232683    11.00000    0.11424    0.12444 = 
         0.09564   -0.01735    0.02039   -0.06555 
C92   1    0.493290   -0.095503    0.251448    11.00000    0.11482    0.13959 = 
         0.08166   -0.03917    0.02586   -0.08455 
C93   1    0.450385   -0.044086    0.218415    11.00000    0.08644    0.13337 = 
         0.09558   -0.03998    0.00743   -0.06362 
C94   1    0.495863   -0.060943    0.179291    11.00000    0.08894    0.11345 = 
         0.08332   -0.03748    0.01129   -0.06075 
C95   1    0.566827   -0.126405    0.188057    11.00000    0.11794    0.11676 = 
         0.07503   -0.03004    0.01141   -0.06207 
C96   1    0.628707   -0.210797    0.257853    11.00000    0.18535    0.13812 = 
         0.10825    0.00137    0.00492   -0.06832 
AFIX 137 
H96A  7    0.620338   -0.205243    0.288212    11.00000   -1.50000 
H96B  7    0.686163   -0.207629    0.246852    11.00000   -1.50000 
H96C  7    0.620700   -0.259640    0.254300    11.00000   -1.50000 
AFIX   0 
C97   1    0.466723   -0.101735    0.298299    11.00000    0.16323    0.22362 = 
         0.07929   -0.03082    0.03648   -0.12834 
AFIX 137 
H97A  7    0.443108   -0.051405    0.306223    11.00000   -1.50000 
H97B  7    0.515909   -0.127135    0.314433    11.00000   -1.50000 
H97C  7    0.423780   -0.130741    0.304881    11.00000   -1.50000 
AFIX   0 
C98   1    0.373356    0.019517    0.224545    11.00000    0.08289    0.18169 = 
         0.18634   -0.10730    0.03464   -0.06374 
AFIX 137 
H98A  7    0.322639   -0.000035    0.229711    11.00000   -1.50000 
H98B  7    0.368683    0.056978    0.198833    11.00000   -1.50000 
H98C  7    0.378749    0.042890    0.249070    11.00000   -1.50000 
AFIX   0 
C99   1    0.476850   -0.021526    0.135943    11.00000    0.11565    0.15105 = 
         0.08620   -0.01392   -0.02402   -0.07263 
AFIX 137 
H99A  7    0.455217   -0.053226    0.120689    11.00000   -1.50000 
H99B  7    0.528571   -0.011057    0.120329    11.00000   -1.50000 
H99C  7    0.434173    0.025807    0.138106    11.00000   -1.50000 
AFIX   0 
C100  1    0.632659   -0.164706    0.155791    11.00000    0.12729    0.11867 = 
         0.11125   -0.04216    0.01810   -0.04306 
AFIX 137 
H10A  7    0.679183   -0.199666    0.170775    11.00000   -1.50000 
H10B  7    0.654591   -0.126765    0.135885    11.00000   -1.50000 
H10C  7    0.606630   -0.192369    0.139919    11.00000   -1.50000 
AFIX   0 
C101  1    1.120000   -0.008183    0.069017    11.00000    0.10522    0.09737 = 
         0.08098   -0.01102    0.00948   -0.02486 
C102  1    1.181943    0.006351    0.092483    11.00000    0.10726    0.13322 = 
         0.14171   -0.02434    0.03639   -0.06726 
C103  1    1.196988   -0.049878    0.128501    11.00000    0.06030    0.12764 = 
         0.12567   -0.00966    0.00084   -0.05519 
C104  1    1.150188   -0.104219    0.126304    11.00000    0.06579    0.11844 = 
         0.10703    0.00005   -0.00923   -0.03621 
C105  1    1.101717   -0.076529    0.090879    11.00000    0.10454    0.09391 = 
         0.09568   -0.00820    0.00356   -0.03153 
C106  1    1.084881    0.039047    0.031047    11.00000    0.24442    0.10867 = 
         0.08263   -0.00390    0.01434   -0.01476 
AFIX 137 
H10D  7    1.105222    0.084953    0.025789    11.00000   -1.50000 
H10E  7    1.022997    0.052218    0.035342    11.00000   -1.50000 
H10F  7    1.102777    0.011771    0.006443    11.00000   -1.50000 
AFIX   0 
C107  1    1.226332    0.070054    0.082996    11.00000    0.14566    0.17800 = 
         0.20700    0.00799    0.04181   -0.10771 
AFIX 137 
H10G  7    1.226255    0.090683    0.109325    11.00000   -1.50000 
H10H  7    1.196545    0.109568    0.061863    11.00000   -1.50000 
H10I  7    1.284793    0.050953    0.071686    11.00000   -1.50000 
AFIX   0 
C108  1    1.257515   -0.062963    0.164071    11.00000    0.10352    0.18235 = 
         0.20822   -0.00957   -0.06106   -0.06649 
AFIX 137 
H10J  7    1.313621   -0.058686    0.151237    11.00000   -1.50000 
H10K  7    1.261778   -0.113239    0.180200    11.00000   -1.50000 
H10L  7    1.235539   -0.025263    0.183337    11.00000   -1.50000 
AFIX   0 
C109  1    1.148080   -0.172152    0.157909    11.00000    0.10782    0.09135 = 
         0.13200    0.00738   -0.01952   -0.02721 
AFIX 137 
H10M  7    1.096817   -0.188362    0.155724    11.00000   -1.50000 
H10N  7    1.148022   -0.160424    0.186750    11.00000   -1.50000 
H10O  7    1.198011   -0.212490    0.152104    11.00000   -1.50000 
AFIX   0 
C110  1    1.039411   -0.111107    0.076862    11.00000    0.11953    0.12214 = 
         0.12666   -0.03651   -0.02821   -0.04230 
AFIX 137 
H11A  7    0.995255   -0.071692    0.062649    11.00000   -1.50000 
H11B  7    1.013724   -0.138216    0.101777    11.00000   -1.50000 
H11C  7    1.068240   -0.146173    0.056932    11.00000   -1.50000 
PART 1  41 
AFIX   0 
RH2   5    1.072027    0.002329    0.133521    41.00000    0.06356    0.06243 = 
         0.06493    0.00187   -0.00842   -0.03679 
RH3   5    0.316696    0.411200    0.426457    41.00000    0.05404    0.08275 = 
         0.08793   -0.02748   -0.02110   -0.01919 
N1    3    1.056926    0.104372    0.159849    41.00000    0.06144    0.10623 = 
         0.06980    0.00558   -0.01825   -0.05078 
N2    3    1.048994    0.229445    0.168427    41.00000    0.09262    0.11986 = 
         0.09717   -0.00720   -0.02747   -0.06579 
N3    3    0.388370    0.494503    0.298986    41.00000    0.10069    0.08340 = 
         0.10206    0.00895   -0.01570   -0.00093 
N4    3    0.343296    0.434502    0.360264    41.00000    0.06566    0.08776 = 
         0.08805   -0.01079   -0.01854   -0.01284 
C31   1    1.035818    0.181791    0.142787    41.00000    0.06641    0.08878 = 
         0.07387   -0.01539   -0.01037   -0.04453 
AFIX  43 
H31   7    1.014155    0.199373    0.115615    41.00000   -1.20000 
AFIX   0 
C32   1    1.078758    0.183266    0.203383    41.00000    0.09105    0.12070 = 
         0.07587    0.00828   -0.03826   -0.04952 
AFIX  43 
H32   7    1.093513    0.198950    0.227674    41.00000   -1.20000 
AFIX   0 
C33   1    1.084465    0.112424    0.198896    41.00000    0.06899    0.09591 = 
         0.06516   -0.00202   -0.02507   -0.02789 
AFIX  43 
H33   7    1.105078    0.071057    0.219900    41.00000   -1.20000 
AFIX   0 
C34   1    1.024442    0.311899    0.160410    41.00000    0.07252    0.07562 = 
         0.11305   -0.01041   -0.00005   -0.03927 
AFIX  23 
H34A  7    1.028153    0.328521    0.129220    41.00000   -1.20000 
H34B  7    1.064878    0.331748    0.172927    41.00000   -1.20000 
AFIX   0 
C35   1    0.936834    0.344079    0.178736    41.00000    0.08117    0.06988 = 
         0.08450   -0.00556   -0.00174   -0.03807 
C36   1    0.919089    0.361182    0.220634    41.00000    0.06968    0.08368 = 
         0.08311   -0.02296   -0.00752   -0.02977 
AFIX  43 
H36   7    0.963026    0.352042    0.239125    41.00000   -1.20000 
AFIX   0 
C37   1    0.836058    0.391645    0.234254    41.00000    0.08663    0.08068 = 
         0.09052   -0.00522   -0.01629   -0.02616 
AFIX  43 
H37   7    0.824784    0.399565    0.263279    41.00000   -1.20000 
AFIX   0 
C38   1    0.768866    0.411379    0.209942    41.00000    0.08772    0.05484 = 
         0.07290    0.00881   -0.01672   -0.03212 
C39   1    0.787730    0.395844    0.168214    41.00000    0.09373    0.07423 = 
         0.05797   -0.00179   -0.00600   -0.04585 
AFIX  43 
H39   7    0.743446    0.406509    0.149787    41.00000   -1.20000 
AFIX   0 
C40   1    0.871361    0.364560    0.152759    41.00000    0.06449    0.07793 = 
         0.07503   -0.00028   -0.01310   -0.03192 
AFIX  43 
H40   7    0.882711    0.357465    0.123607    41.00000   -1.20000 
AFIX   0 
C41   1    0.681321    0.443679    0.225592    41.00000    0.07314    0.06408 = 
         0.07878   -0.00463   -0.01501   -0.02698 
C42   1    0.666967    0.492625    0.256213    41.00000    0.09611    0.07636 = 
         0.08296   -0.01124   -0.00032   -0.02187 
AFIX  43 
H42   7    0.712733    0.503120    0.267599    41.00000   -1.20000 
AFIX   0 
C43   1    0.585559    0.524443    0.269007    41.00000    0.11265    0.07522 = 
         0.08820   -0.01083   -0.01165   -0.01778 
AFIX  43 
H43   7    0.574364    0.558717    0.289152    41.00000   -1.20000 
AFIX   0 
C44   1    0.518278    0.508044    0.253324    41.00000    0.10447    0.07850 = 
         0.09576    0.01842    0.00041   -0.00407 
C45   1    0.533551    0.459217    0.224076    41.00000    0.09881    0.10026 = 
         0.09128    0.00153   -0.02315   -0.02491 
AFIX  43 
H45   7    0.487643    0.448613    0.212878    41.00000   -1.20000 
AFIX   0 
C46   1    0.616966    0.424821    0.210624    41.00000    0.09989    0.08220 = 
         0.06764   -0.00026   -0.01581   -0.03766 
AFIX  43 
H46   7    0.628250    0.388975    0.191387    41.00000   -1.20000 
AFIX   0 
C47   1    0.428725    0.543476    0.268088    41.00000    0.13332    0.09669 = 
         0.11459    0.03294    0.00236   -0.00894 
AFIX  23 
H47A  7    0.428076    0.588516    0.280856    41.00000   -1.20000 
H47B  7    0.395031    0.560369    0.242930    41.00000   -1.20000 
AFIX   0 
C48   1    0.384731    0.483515    0.342429    41.00000    0.06617    0.08948 = 
         0.08804    0.00225   -0.01189   -0.01990 
AFIX  43 
H48   7    0.410263    0.509438    0.358234    41.00000   -1.20000 
AFIX   0 
C49   1    0.318395    0.412636    0.327800    41.00000    0.07721    0.09363 = 
         0.09810   -0.01635   -0.02239   -0.02450 
AFIX  43 
H49   7    0.285399    0.376881    0.330858    41.00000   -1.20000 
AFIX   0 
C50   1    0.345433    0.447288    0.288929    41.00000    0.09639    0.11203 = 
         0.10624   -0.00384   -0.01695   -0.01793 
AFIX  43 
H50   7    0.336163    0.439866    0.261300    41.00000   -1.20000 
AFIX   0 
C111  1    0.227958    0.509362    0.438645    41.00000    0.08371    0.08619 = 
         0.11230   -0.01198   -0.00338   -0.00914 
C112  1    0.185921    0.461909    0.425271    41.00000    0.06647    0.13575 = 
         0.11181   -0.01640   -0.01337   -0.01423 
C113  1    0.198134    0.392685    0.453019    41.00000    0.07552    0.10806 = 
         0.10315   -0.04000    0.00211   -0.03818 
C114  1    0.247649    0.395111    0.486218    41.00000    0.07911    0.08053 = 
         0.10057   -0.02146   -0.00617   -0.02638 
C115  1    0.263245    0.464321    0.478984    41.00000    0.07739    0.08503 = 
         0.10699   -0.01580   -0.01654   -0.02300 
C116  1    0.227674    0.585813    0.425337    41.00000    0.12424    0.09100 = 
         0.16198    0.01979   -0.00016   -0.00530 
AFIX  33 
H11D  7    0.265358    0.600309    0.442154    41.00000   -1.50000 
H11E  7    0.247369    0.592982    0.395021    41.00000   -1.50000 
H11F  7    0.170099    0.617051    0.429627    41.00000   -1.50000 
AFIX   0 
C117  1    0.133271    0.481251    0.386074    41.00000    0.09983    0.19943 = 
         0.16784   -0.01297   -0.07183   -0.01774 
AFIX 137 
H11G  7    0.134251    0.434997    0.375057    41.00000   -1.50000 
H11H  7    0.157406    0.514622    0.363827    41.00000   -1.50000 
H11I  7    0.074757    0.506403    0.394471    41.00000   -1.50000 
AFIX   0 
C118  1    0.169337    0.323873    0.449285    41.00000    0.10988    0.17338 = 
         0.19979   -0.08862    0.01679   -0.08517 
AFIX 137 
H11J  7    0.156968    0.325526    0.419776    41.00000   -1.50000 
H11K  7    0.118200    0.322431    0.468380    41.00000   -1.50000 
H11L  7    0.214098    0.278871    0.457269    41.00000   -1.50000 
AFIX   0 
C119  1    0.278612    0.334124    0.522415    41.00000    0.13455    0.08120 = 
         0.11756    0.01002   -0.00500   -0.01929 
AFIX 137 
H11M  7    0.246451    0.347092    0.549198    41.00000   -1.50000 
H11N  7    0.338795    0.329332    0.524689    41.00000   -1.50000 
H11O  7    0.270677    0.286381    0.516842    41.00000   -1.50000 
AFIX   0 
C120  1    0.314258    0.494690    0.506498    41.00000    0.15428    0.12013 = 
         0.14963   -0.06740   -0.04494   -0.03145 
AFIX 137 
H12M  7    0.275254    0.525441    0.526074    41.00000   -1.50000 
H12N  7    0.348075    0.525373    0.487906    41.00000   -1.50000 
H12O  7    0.351812    0.452526    0.522973    41.00000   -1.50000 
PART 2  -41 
AFIX   0 
RH2'  5    1.060160    0.023391    0.129363   -41.00000    0.05669    0.11202 = 
         0.08737   -0.01300   -0.01116   -0.03097 
RH3'  5    0.327337    0.416654    0.413123   -41.00000    0.05399    0.08334 = 
         0.06696   -0.03081   -0.01851    0.00369 
N1'   3    1.083895    0.097910    0.161487   -41.00000    0.05102    0.07211 = 
         0.05725   -0.00898   -0.01392   -0.04589 
N2'   3    1.075943    0.205601    0.169692   -41.00000    0.08959    0.06262 = 
         0.08404   -0.00536   -0.01782   -0.04682 
N3'   3    0.432842    0.510050    0.291813   -41.00000    0.11453    0.10567 = 
         0.08472   -0.01923    0.00822   -0.00876 
N4'   3    0.367419    0.443637    0.350776   -41.00000    0.06261    0.07916 = 
         0.07979   -0.01199   -0.01357   -0.00642 
C31'  1    1.063893    0.159023    0.143282   -41.00000    0.04662    0.04526 = 
         0.07729   -0.02794   -0.01685    0.00555 
AFIX  43 
H31'  7    1.043407    0.173434    0.115717   -41.00000   -1.20000 
AFIX   0 
C32'  1    1.106700    0.159873    0.206796   -41.00000    0.05732    0.09686 = 
         0.07247   -0.01970   -0.03617   -0.01563 
AFIX  43 
H32'  7    1.121276    0.175461    0.231164   -41.00000   -1.20000 
AFIX   0 
C33'  1    1.111349    0.087848    0.200549   -41.00000    0.05622    0.07841 = 
         0.07345   -0.01001   -0.03806   -0.01524 
AFIX  43 
H33'  7    1.129436    0.042321    0.219169   -41.00000   -1.20000 
AFIX   0 
C34'  1    1.066056    0.286796    0.160733   -41.00000    0.08933    0.03434 = 
         0.09730   -0.01387   -0.01153   -0.02456 
AFIX  23 
H34C  7    1.077168    0.302161    0.129744   -41.00000   -1.20000 
H34D  7    1.106915    0.301325    0.176015   -41.00000   -1.20000 
AFIX   0 
C35'  1    0.976469    0.325329    0.175421   -41.00000    0.08071    0.03386 = 
         0.08066   -0.01315    0.00426   -0.01933 
C36'  1    0.956760    0.339603    0.217700   -41.00000    0.08900    0.06537 = 
         0.09117   -0.03071   -0.01398   -0.03152 
AFIX  43 
H36'  7    1.000771    0.325130    0.236480   -41.00000   -1.20000 
AFIX   0 
C37'  1    0.875195    0.374220    0.233601   -41.00000    0.07114    0.04832 = 
         0.04566   -0.01127   -0.03008   -0.00927 
AFIX  43 
H37'  7    0.865245    0.383969    0.262325   -41.00000   -1.20000 
AFIX   0 
C38'  1    0.808425    0.394418    0.207157   -41.00000    0.07787    0.03814 = 
         0.04845   -0.01119   -0.01792   -0.00543 
C39'  1    0.828026    0.382134    0.165105   -41.00000    0.05591    0.05587 = 
         0.05539   -0.00739   -0.00514   -0.01273 
AFIX  43 
H39'  7    0.785519    0.398300    0.145474   -41.00000   -1.20000 
AFIX   0 
C40'  1    0.910698    0.345793    0.151444   -41.00000    0.07138    0.05760 = 
         0.06881   -0.01502   -0.00467   -0.01146 
AFIX  43 
H40'  7    0.920650    0.334906    0.122938   -41.00000   -1.20000 
AFIX   0 
C41'  1    0.720889    0.433960    0.223669   -41.00000    0.06915    0.04580 = 
         0.05029   -0.00784    0.00225   -0.00732 
C42'  1    0.713928    0.477201    0.256741   -41.00000    0.10878    0.06240 = 
         0.08909   -0.02767    0.01286   -0.02535 
AFIX  43 
H42'  7    0.762372    0.479451    0.269502   -41.00000   -1.20000 
AFIX   0 
C43'  1    0.635867    0.515181    0.269514   -41.00000    0.09748    0.05508 = 
         0.08912   -0.01982    0.02304   -0.01760 
AFIX  43 
H43'  7    0.629908    0.545424    0.291428   -41.00000   -1.20000 
AFIX   0 
C44'  1    0.563540    0.512133    0.252067   -41.00000    0.09332    0.08118 = 
         0.07500   -0.01917   -0.01915   -0.01035 
C45'  1    0.582940    0.467176    0.218965   -41.00000    0.12394    0.11011 = 
         0.10377   -0.02244   -0.03042   -0.00902 
AFIX  43 
H45'  7    0.536992    0.462248    0.205159   -41.00000   -1.20000 
AFIX   0 
C46'  1    0.656082    0.433135    0.206276   -41.00000    0.10003    0.08496 = 
         0.08761   -0.02055   -0.01688   -0.02289 
AFIX  43 
H46'  7    0.662817    0.405959    0.182889   -41.00000   -1.20000 
AFIX   0 
C47'  1    0.486551    0.553616    0.265600   -41.00000    0.12113    0.11209 = 
         0.08197    0.01216   -0.01727   -0.02347 
AFIX  23 
H47C  7    0.456808    0.581410    0.240301   -41.00000   -1.20000 
H47D  7    0.495207    0.591091    0.282135   -41.00000   -1.20000 
AFIX   0 
C48'  1    0.418276    0.494171    0.334930   -41.00000    0.07356    0.06534 = 
         0.06793   -0.00558   -0.01546   -0.01116 
AFIX  43 
H48'  7    0.441635    0.516430    0.353758   -41.00000   -1.20000 
AFIX   0 
C49'  1    0.343547    0.429250    0.311942   -41.00000    0.08396    0.10332 = 
         0.07351   -0.02717   -0.00775   -0.00150 
AFIX  43 
H49'  7    0.305715    0.399848    0.309186   -41.00000   -1.20000 
AFIX   0 
C50'  1    0.386037    0.466259    0.279562   -41.00000    0.11207    0.09353 = 
         0.10021   -0.01743   -0.01415   -0.00818 
AFIX  43 
H50'  7    0.383621    0.462202    0.250452   -41.00000   -1.20000 
AFIX   9 
C211  1    0.237236    0.522057    0.431344   -41.00000    0.08188    0.08512 = 
         0.10841   -0.01102   -0.00792   -0.02296 
C212  1    0.197801    0.486268    0.406529   -41.00000    0.08231    0.09623 = 
         0.10595   -0.01849   -0.02542   -0.01387 
C213  1    0.198179    0.413318    0.428561   -41.00000    0.06916    0.08720 = 
         0.08763   -0.02072   -0.02393   -0.00693 
C214  1    0.237851    0.404031    0.467000   -41.00000    0.07758    0.07862 = 
         0.09631   -0.01229   -0.00857   -0.02129 
C215  1    0.261980    0.471239    0.468721   -41.00000    0.07614    0.07778 = 
         0.09827   -0.01934   -0.01333   -0.03094 
C216  1    0.250507    0.600393    0.420001   -41.00000    0.09936    0.06598 = 
         0.11742   -0.00028    0.00316   -0.03375 
AFIX  33 
H21A  7    0.279181    0.611284    0.442540   -41.00000   -1.50000 
H21B  7    0.285338    0.603968    0.392887   -41.00000   -1.50000 
H21C  7    0.195613    0.636751    0.417215   -41.00000   -1.50000 
AFIX   5 
C217  1    0.161803    0.519865    0.364161   -41.00000    0.11751    0.13714 = 
         0.11370    0.00246   -0.03291    0.03938 
AFIX  33 
H21D  7    0.138316    0.483432    0.353879   -41.00000   -1.50000 
H21E  7    0.117003    0.565384    0.367717   -41.00000   -1.50000 
H21F  7    0.206733    0.532579    0.343399   -41.00000   -1.50000 
AFIX   5 
C218  1    0.162657    0.355763    0.413724   -41.00000    0.10035    0.13200 = 
         0.20178   -0.08011   -0.04667   -0.04177 
AFIX 137 
H21G  7    0.126638    0.335752    0.437095   -41.00000   -1.50000 
H21H  7    0.209205    0.314763    0.405030   -41.00000   -1.50000 
H21I  7    0.129078    0.379427    0.389421   -41.00000   -1.50000 
AFIX   5 
C219  1    0.251888    0.334864    0.500198   -41.00000    0.12217    0.11482 = 
         0.11754   -0.01024   -0.00646   -0.05967 
AFIX 137 
H21J  7    0.304220    0.298953    0.491948   -41.00000   -1.50000 
H21K  7    0.204131    0.311776    0.502264   -41.00000   -1.50000 
H21L  7    0.256420    0.348983    0.527924   -41.00000   -1.50000 
AFIX   5 
C220  1    0.306189    0.486050    0.504074   -41.00000    0.09343    0.12672 = 
         0.11246   -0.02580   -0.02045   -0.02517 
AFIX 137 
H22M  7    0.267736    0.489228    0.530075   -41.00000   -1.50000 
H22N  7    0.322905    0.533498    0.495534   -41.00000   -1.50000 
H22O  7    0.356608    0.445032    0.509550   -41.00000   -1.50000 
PART 0 
AFIX   0 
C151  1    0.761273    0.829120    0.667363    11.00000    0.17266    0.20035 = 
         0.24089    0.06329   -0.10006   -0.07221 
C157  1    0.681665    0.865042    0.362234    11.00000    0.17601    0.13901 = 
         0.15625   -0.03982   -0.03519   -0.02219 
AFIX 137 
H15D  7    0.629911    0.854003    0.355588    11.00000   -1.50000 
H15E  7    0.714899    0.821088    0.379522    11.00000   -1.50000 
H15F  7    0.715094    0.877206    0.335635    11.00000   -1.50000 
AFIX   0 
C158  1    0.643303    0.898103    0.444221    11.00000    0.21520    0.17620 = 
         0.09977    0.02553   -0.01061    0.01142 
AFIX 137 
H15G  7    0.603864    0.934424    0.460645    11.00000   -1.50000 
H15H  7    0.698293    0.882976    0.456360    11.00000   -1.50000 
H15I  7    0.620992    0.853865    0.445430    11.00000   -1.50000 
AFIX   0 
F1    2    0.723988    0.870597    0.697616    11.00000    0.20627    0.27001 = 
         0.30587   -0.14809    0.09344   -0.03580 
F2    2    0.719191    0.852111    0.632592    11.00000    0.17875    0.25380 = 
         0.25089    0.03493   -0.07835   -0.08182 
F3    2    0.743410    0.764761    0.686596    11.00000    0.18628    0.25322 = 
         0.27585    0.03806   -0.00844   -0.12454 
N5    3    0.821570    0.091144    0.454457    11.00000    0.07032    0.07423 = 
         0.05772   -0.00182   -0.02375   -0.00394 
N6    3    0.899469    0.059543    0.396898    11.00000    0.07345    0.07857 = 
         0.05580   -0.00019   -0.01285    0.01365 
N7    3    0.636043    0.373098    0.084995    11.00000    0.19125    0.09036 = 
         0.06147    0.01456   -0.03630   -0.04305 
N8    3    0.647676    0.487535    0.065346    11.00000    0.15243    0.08692 = 
         0.06575    0.02293   -0.02174   -0.02926 
N11   3    0.498468    0.144423    0.290322    11.00000    0.07725    0.09918 = 
         0.06754   -0.00117   -0.02313   -0.03913 
N12   3    0.545559    0.063998    0.243766    11.00000    0.07285    0.10615 = 
         0.06488   -0.00399   -0.01752   -0.04342 
O13   4    0.903999    0.796604    0.694471    11.00000    0.18056    0.17195 = 
         0.12375   -0.01262   -0.07893   -0.03140 
O14   4    0.887328    0.774662    0.626153    11.00000    0.23433    0.22732 = 
         0.14437   -0.07373   -0.03945   -0.04709 
O15   4    0.871179    0.899510    0.639846    11.00000    0.18289    0.17948 = 
         0.19300    0.06872   -0.03859   -0.10487 
O31   4    0.567293    0.984984    0.380306    11.00000    0.17064    0.10065 = 
         0.10434    0.00272   -0.03756   -0.00500 
S1    6    0.865624    0.827422    0.657545    11.00000    0.09190    0.15205 = 
         0.09624    0.00359   -0.02274   -0.04526 
S7    6    0.655583    0.939960    0.390143    11.00000    0.15151    0.09984 = 
         0.08519    0.00502   -0.01364   -0.01972 
HKLF 4 
  
  
  
  
REM  ga_250317a_a.res in P-1 
REM wR2 = 0.2857, GooF = S = 1.035, Restrained GooF = 1.037 for all data 
REM R1 = 0.0952 for 25293 Fo > 4sig(Fo) and 0.1112 for all 32552 data 
REM 2456 parameters refined using 1468 restraints 
  
END 
  
WGHT      0.1463     33.4374 
  
REM Highest difference peak  1.668,  deepest hole -1.177,  1-sigma level  0.108 
Q1    1   0.8133  0.7980  0.6365  11.00000  0.05    1.67 
Q2    1   0.7429  0.0565  0.5116  11.00000  0.05    1.07 
Q3    1   0.5852 -0.0592  0.2406  11.00000  0.05    0.99 
Q4    1   0.8412  0.8767  0.6786  11.00000  0.05    0.94 
Q5    1   0.5549  0.0070  0.2123  11.00000  0.05    0.90 
; 
_shelx_res_checksum   62455 
  
_shelx_hkl_file 
; 
  -2  -2   0 2375.96  144.49 
  -4  -4   0  559.34   35.70 
  -4  -4   0  593.94   36.00 
   5   5   0    3.30    0.80 
   5   5   0    3.10    0.80 
  -5  -5   0    3.00    0.60 
  -5  -5   0    2.60    1.60 
  -5  -5   0    7.10    2.20 
  -5  -5   0    2.50    0.80 
   6   6   0 1805.92  107.09 
   6   6   0 1896.41  107.29 
  -6  -6   0 1837.12  106.99 
  -6  -6   0 1734.13  107.89 
  -6  -6   0 1619.14  108.29 
  -6  -6   0 1685.23  107.09 
   7   7   0  497.05   32.00 
   7   7   0  517.45   32.20 
  -7  -7   0  556.54   33.00 
  -7  -7   0  520.35   33.60 
  -7  -7   0  538.75   31.90 
  -7  -7   0  502.85   31.80 
   8   8   0   15.00    2.00 
  -8  -8   0   17.20    1.80 
  -8  -8   0   14.90    1.80 
  -8  -8   0   18.70    1.90 
  -8  -8   0   12.70    3.00 
   9   9   0  524.55   34.20 
  -9  -9   0  552.04   36.10 
  -9  -9   0  555.24   33.70 
  -9  -9   0  571.34   35.20 
  10  10   0    0.80    1.40 
  10  10   0    2.40    1.90 
 -10 -10   0    1.90    1.20 
 -10 -10   0    2.40    3.70 
  11  11   0  159.58   11.70 
 -11 -11   0  172.68   12.80 
 -11 -11   0  166.88   10.60 
  12  12   0    5.40    1.90 
  12  12   0    1.80    2.80 
 -12 -12   0    0.40    1.40 
 -12 -12   0    2.30    3.20 
  13  13   0   22.00    3.00 
 -13 -13   0   26.20    4.60 
 -13 -13   0   33.70    3.10 
  14  14   0   -1.10    2.00 
  14  14   0   -2.20    2.40 
 -14 -14   0    0.90    2.00 
 -14 -14   0    1.60    3.30 
  15  15   0   65.69    6.20 
  15  15   0   69.39    7.30 
 -15 -15   0   77.29    5.30 
  16  16   0   12.00    3.30 
 -16 -16   0   10.50    1.60 
  16  15   0    6.20    2.10 
  16  15   0    7.40    2.80 
 -15 -14   0    1.50    1.60 
 -15 -14   0   -1.60    3.50 
  15  14   0    0.70    2.70 
  15  14   0    3.20    2.10 
 -14 -13   0   12.50    4.00 
 -14 -13   0   21.00    2.70 
  14  13   0   14.90    2.50 
 -13 -12   0  194.58   19.60 
 -13 -12   0  184.08   11.60 
  13  12   0  165.68   13.00 
 -12 -11   0   31.50    3.00 
 -12 -11   0   28.50    4.70 
  12  11   0   25.40    3.00 
  12  11   0   22.80    3.50 
 -11 -10   0  415.46   25.60 
 -11 -10   0  422.16   27.50 
  11  10   0  409.96   26.50 
 -10  -9   0   12.30    3.40 
 -10  -9   0    8.10    1.40 
 -10  -9   0    7.30    3.90 
  10   9   0    7.70    2.00 
  10   9   0    5.70    1.60 
  -9  -8   0   83.49    5.80 
  -9  -8   0   94.89    8.10 
  -9  -8   0   87.69    5.90 
   9   8   0   82.39    6.20 
   9   8   0  103.19    7.10 
  -8  -7   0  843.02   51.79 
  -8  -7   0  896.31   53.69 
  -8  -7   0  881.91   52.99 
  -8  -7   0  804.82   51.79 
   8   7   0  869.61   52.19 
   8   7   0  815.12   51.89 
  -7  -6   0  185.08   13.40 
  -7  -6   0  183.08   12.90 
  -7  -6   0  178.08   11.70 
  -7  -6   0  188.38   11.60 
   7   6   0  191.88   11.80 
   7   6   0  199.08   11.90 
  -6  -5   0  244.88   16.30 
  -6  -5   0  275.47   16.10 
  -6  -5   0  232.48   17.30 
   6   5   0  274.37   16.10 
   6   5   0  272.97   16.20 
  -4  -3   0 2271.87  133.09 
  -4  -3   0 2094.39  132.89 
  -3  -2   0 3640.04  221.08 
  -2  -1   0  397.96   24.50 
  -2  -1   0  401.26   24.50 
  -3  -4   0  570.54   35.50 
  -4  -5   0 2200.68  132.99 
  -4  -5   0 2164.78  133.39 
   5   6   0    5.70    1.20 
   5   6   0    5.20    1.00 
  -5  -6   0    2.70    2.00 
  -5  -6   0    1.90    1.80 
  -5  -6   0    3.10    0.80 
   6   7   0   28.90    2.60 
   6   7   0   31.50    2.90 
  -6  -7   0   28.90    2.30 
  -6  -7   0   30.10    4.90 
  -6  -7   0   32.50    4.30 
  -6  -7   0   27.20    2.30 
   7   8   0   94.89    7.20 
   7   8   0   98.09    6.90 
  -7  -8   0  105.79    9.10 
  -7  -8   0   97.29    6.50 
  -7  -8   0  113.89    6.70 
  -7  -8   0  116.79    8.30 
   8   9   0  624.64   41.70 
   8   9   0  688.63   42.00 
  -8  -9   0  672.73   41.40 
  -8  -9   0  724.73   42.80 
  -8  -9   0  691.63   43.80 
  -8  -9   0  684.73   41.60 
   9  10   0  388.46   27.30 
   9  10   0  440.96   27.80 
  -9 -10   0  432.76   29.80 
  -9 -10   0  478.05   28.70 
  -9 -10   0  440.16   27.00 
  -9 -10   0  467.75   27.10 
  10  11   0  196.28   15.30 
 -10 -11   0  247.28   16.30 
 -10 -11   0  241.88   14.50 
 -10 -11   0  244.38   18.20 
  11  12   0    7.10    2.10 
  11  12   0   10.20    2.80 
 -11 -12   0    5.50    3.10 
 -11 -12   0    5.40    1.50 
  12  13   0   20.10    3.00 
  12  13   0   30.90    4.00 
 -12 -13   0   28.20    2.80 
 -12 -13   0   21.30    4.30 
  13  14   0   38.20    4.90 
  13  14   0   51.29    6.10 
 -13 -14   0   47.20    7.10 
 -13 -14   0   50.39    3.90 
  14  15   0    1.50    2.00 
  14  15   0    4.30    3.90 
 -14 -15   0    6.30    3.70 
 -14 -15   0    4.10    1.50 
  15  16   0   -2.20    2.50 
  15  16   0   -1.30    2.00 
 -15 -16   0    0.40    1.30 
 -16 -14   0    1.70    1.60 
  16  14   0   -1.90    2.30 
  16  14   0    1.90    1.80 
 -15 -13   0   75.79    5.50 
 -15 -13   0   93.49   10.10 
  15  13   0   62.39    6.00 
  15  13   0   80.79    7.50 
 -14 -12   0    4.00    1.80 
 -14 -12   0    6.00    4.10 
  14  12   0    3.30    2.70 
  14  12   0    2.40    1.90 
 -13 -11   0   22.90    4.90 
 -13 -11   0   26.90    3.20 
  13  11   0   30.20    3.70 
  13  11   0   30.80    4.00 
 -12 -10   0  143.89    8.60 
  12  10   0  114.09    9.70 
 -11  -9   0  290.47   17.60 
 -11  -9   0  297.07   19.70 
 -11  -9   0  268.87   17.50 
  11   9   0  276.07   18.40 
 -10  -8   0  279.87   16.20 
 -10  -8   0  239.28   16.00 
  10   8   0  259.87   16.70 
  -9  -7   0    3.30    0.90 
  -9  -7   0    4.30    1.10 
  -9  -7   0    4.10    2.40 
   9   7   0    4.10    1.70 
   9   7   0    3.60    1.40 
  -8  -6   0   40.30    5.00 
  -8  -6   0   36.70    2.90 
  -8  -6   0   40.90    5.40 
  -8  -6   0   35.00    2.80 
   8   6   0   43.80    3.30 
   8   6   0   38.20    3.10 
  -7  -5   0  369.66   24.30 
  -7  -5   0  382.46   22.90 
  -7  -5   0  330.27   22.90 
   7   5   0  415.46   23.00 
  -6  -4   0 3825.62  224.78 
  -6  -4   0 3553.74  224.48 
  -5  -3   0 2589.34  160.48 
  -5  -3   0 2682.43  160.68 
  -4  -2   0   41.40    3.40 
  -2   0   0  136.69    8.60 
  -1   1   0   38.30    2.70 
   1  -1   0   39.30    2.60 
  -1  -3   0 1711.03  104.29 
   2   4   0 4276.47  286.17 
  -2  -4   0 5130.69  285.97 
   3   5   0  346.37   19.10 
  -3  -5   0  307.37   20.00 
  -3  -5   0  300.07   19.50 
  -3  -5   0  287.37   19.00 
   4   6   0 2514.35  141.19 
   4   6   0 2477.05  141.09 
  -4  -6   0 2103.69  140.99 
  -4  -6   0 2168.18  142.09 
  -4  -6   0 2356.46  141.69 
   5   7   0 1037.70   62.19 
   5   7   0 1043.00   61.99 
  -5  -7   0 1049.59   61.89 
  -5  -7   0  986.60   61.99 
  -5  -7   0 1093.39   62.79 
  -5  -7   0 1001.70   61.79 
  -5  -7   0  913.31   63.19 
   6   8   0    3.50    1.10 
   6   8   0    4.90    1.40 
  -6  -8   0    3.80    1.20 
  -6  -8   0    1.60    2.00 
  -6  -8   0    5.90    3.10 
   7   9   0   60.79    4.60 
   7   9   0   50.19    4.10 
  -7  -9   0   54.69    6.90 
  -7  -9   0   52.39    3.70 
  -7  -9   0   54.59    5.60 
  -7  -9   0   51.19    3.60 
   8  10   0    3.00    1.70 
   8  10   0    4.40    1.60 
  -8 -10   0   -0.10    2.30 
  -8 -10   0    4.40    1.10 
  -8 -10   0   -1.40    3.20 
   9  11   0  121.49    9.50 
  -9 -11   0  137.39   10.40 
  -9 -11   0  136.89    8.40 
  -9 -11   0  124.49    8.30 
  -9 -11   0  135.89   12.30 
  10  12   0    9.20    2.90 
  10  12   0   11.10    2.80 
 -10 -12   0   11.50    1.70 
 -10 -12   0   12.60    5.10 
 -10 -12   0    9.30    3.10 
  11  13   0  160.38   11.30 
  11  13   0  138.69   10.20 
 -11 -13   0  145.49   11.80 
 -11 -13   0  146.29    9.50 
  12  14   0   26.60    3.80 
  12  14   0   23.20    3.10 
 -12 -14   0   17.30    4.10 
 -12 -14   0   28.00    2.70 
  13  15   0  145.09   11.00 
 -13 -15   0  135.69    9.50 
 -13 -15   0  139.89   11.50 
  14  16   0    2.40    2.10 
  14  16   0    2.80    2.50 
 -14 -16   0    1.50    1.30 
  15  17   0   14.80    2.70 
 -15 -17   0   16.50    2.20 
 -17 -14   0   16.80    2.30 
  17  14   0   16.00    3.70 
  17  14   0   10.50    2.40 
 -16 -13   0    2.10    1.60 
  16  13   0   -0.10    1.60 
  16  13   0    1.80    2.40 
 -15 -12   0    3.90    2.90 
 -15 -12   0   12.00    4.30 
  15  12   0    3.00    2.60 
 -14 -11   0   63.59    8.40 
  14  11   0   44.30    6.00 
  14  11   0   47.40    4.70 
 -13 -10   0  229.08   14.90 
 -13 -10   0  237.58   17.80 
  13  10   0  244.48   18.10 
 -12  -9   0   73.29    5.50 
 -12  -9   0   81.69    8.60 
 -12  -9   0   58.49    5.60 
  12   9   0   71.99    6.30 
 -11  -8   0  358.86   24.30 
 -11  -8   0  349.17   22.00 
 -11  -8   0  367.86   22.10 
  11   8   0  354.36   22.70 
 -10  -7   0  297.47   19.10 
 -10  -7   0  249.88   17.10 
 -10  -7   0  286.37   17.20 
  10   7   0  280.37   17.70 
  -9  -6   0  282.47   19.80 
  -9  -6   0  330.17   19.10 
  -9  -6   0  283.37   18.70 
   9   6   0  266.57   18.50 
   9   6   0  333.27   18.80 
  -8  -5   0 1255.77   79.69 
  -8  -5   0 1180.68   78.69 
  -8  -5   0 1327.77   80.09 
  -8  -5   0 1271.27   78.59 
   8   5   0 1440.86   78.89 
   8   5   0 1292.17   78.79 
  -7  -4   0    7.80    2.30 
  -7  -4   0    2.50    2.10 
  -7  -4   0    2.40    0.80 
   7   4   0    5.10    0.90 
   7   4   0    3.90    0.80 
  -6  -3   0  142.89    8.80 
  -6  -3   0  146.29    9.80 
  -6  -3   0  137.99    9.80 
  -5  -2   0   66.69    5.10 
  -4  -1   0  906.91   55.49 
  -2   1   0  224.88   13.80 
  -2   1   0  207.98   14.00 
   2  -1   0  243.98   14.30 
   0   3   0 3179.78  207.88 
   0  -3   0 3661.43  207.78 
   2   5   0  146.39    8.60 
  -2  -5   0  123.59    9.40 
   3   6   0 1471.15   87.69 
  -3  -6   0 1377.36   88.59 
  -3  -6   0 1572.04   88.09 
  -3  -6   0 1345.77   87.49 
   4   7   0  905.71   53.89 
   4   7   0  941.01   54.09 
  -4  -7   0  840.02   53.79 
  -4  -7   0  968.00   53.79 
  -4  -7   0  843.92   55.19 
  -4  -7   0  808.32   53.69 
   5   8   0  215.88   13.60 
   5   8   0  209.18   13.30 
  -5  -8   0  205.88   13.30 
  -5  -8   0  207.88   13.10 
  -5  -8   0  219.28   13.20 
  -5  -8   0  227.08   15.30 
   6   9   0 1454.85   94.69 
   6   9   0 1513.65   94.99 
  -6  -9   0 1650.33   94.59 
  -6  -9   0 1702.63   95.69 
  -6  -9   0 1599.44   94.49 
  -6  -9   0 1465.55   94.79 
  -6  -9   0 1517.45   96.49 
   7  10   0   17.20    2.30 
   7  10   0   15.40    2.00 
  -7 -10   0   15.50    4.30 
  -7 -10   0   16.30    2.90 
  -7 -10   0   16.10    1.80 
  -7 -10   0   16.20    1.60 
   8  11   0   28.10    3.40 
   8  11   0   23.00    3.20 
  -8 -11   0   30.30    2.60 
  -8 -11   0   26.10    5.70 
  -8 -11   0   30.20    2.40 
  -8 -11   0   35.80    5.00 
   9  12   0   60.29    5.50 
   9  12   0   69.79    6.30 
  -9 -12   0   73.99    4.70 
  -9 -12   0   67.49    8.50 
  -9 -12   0   74.29   10.00 
  10  13   0    8.30    2.70 
  10  13   0    5.80    2.10 
 -10 -13   0   10.00    3.30 
 -10 -13   0    6.80    7.80 
  11  14   0    0.30    2.10 
  11  14   0    2.60    2.60 
 -11 -14   0    0.70    1.40 
 -11 -14   0   -1.30    2.70 
  12  15   0   80.99    7.40 
  12  15   0   71.49    6.40 
 -12 -15   0   73.29    5.20 
 -12 -15   0   77.99    8.00 
  13  16   0    7.70    3.40 
  13  16   0    6.20    2.40 
 -13 -16   0    2.90    4.10 
 -13 -16   0    6.70    1.50 
  14  17   0    1.00    2.20 
  14  17   0   -2.70    2.20 
 -14 -17   0   -0.80    1.20 
 -17 -13   0    3.00    1.80 
  17  13   0    2.30    1.80 
  17  13   0    0.60    2.40 
 -16 -12   0   12.70    4.90 
 -16 -12   0   11.00    2.00 
  16  12   0    7.90    2.70 
 -15 -11   0    9.70    2.00 
 -15 -11   0    6.60    3.90 
  15  11   0    5.20    1.70 
  15  11   0    5.40    2.60 
 -14 -10   0   21.10    8.20 
 -14 -10   0   29.20    3.30 
  14  10   0   24.90    3.70 
 -13  -9   0    8.10    1.80 
 -13  -9   0    9.00    4.60 
  13   9   0    9.60    1.80 
  13   9   0    8.30    2.50 
 -12  -8   0  193.18   12.00 
 -12  -8   0  193.28   14.60 
 -12  -8   0  178.18   11.70 
  12   8   0  184.28   12.70 
 -11  -7   0   16.90    5.20 
 -11  -7   0   18.40    2.10 
 -11  -7   0   22.50    2.30 
  11   7   0   18.30    2.40 
  11   7   0   14.50    2.00 
 -10  -6   0  190.18   12.20 
 -10  -6   0  201.18   14.40 
 -10  -6   0  192.48   12.30 
  10   6   0  203.68   13.90 
  -9  -5   0 1865.31  121.59 
  -9  -5   0 2144.19  120.39 
  -9  -5   0 1973.60  120.49 
   9   5   0 1949.70  120.59 
  -8  -4   0 1643.24  106.59 
  -8  -4   0 1708.13  107.59 
  -8  -4   0 1944.01  106.49 
   8   4   0 1722.43  106.89 
  -7  -3   0 1374.96   85.79 
  -7  -3   0 1449.76   86.69 
  -6  -2   0  198.78   12.30 
  -6  -2   0  199.88   13.10 
  -5  -1   0   69.69    5.20 
  -4   0   0  124.19    8.20 
  -2   2   0 1092.99   67.29 
  -2   2   0 1081.99   67.19 
   2  -2   0 1137.69   67.39 
  -1   3   0 1529.55  104.59 
   1  -3   0 1899.71  104.59 
   1  -3   0 1723.93  104.19 
   0   4   0  601.34   40.30 
   0  -4   0  700.23   40.20 
   0  -4   0  648.64   39.50 
  -1  -5   0    6.30    1.70 
  -1  -5   0    9.20    0.90 
  -2  -6   0 7721.93  469.15 
   3   7   0   65.29    4.50 
   3   7   0   57.59    4.20 
  -3  -7   0   56.89    3.90 
  -3  -7   0   69.49    6.20 
  -3  -7   0   63.69    4.10 
   4   8   0  227.68   14.70 
   4   8   0  236.98   15.00 
  -4  -8   0  236.68   16.50 
  -4  -8   0  256.77   14.60 
  -4  -8   0  240.38   14.70 
  -4  -8   0  226.58   14.50 
   5   9   0 2686.13  160.68 
   5   9   0 2520.15  160.38 
  -5  -9   0 2604.24  160.38 
  -5  -9   0 2597.74  162.08 
  -5  -9   0 2797.72  160.28 
   6  10   0  477.55   31.10 
   6  10   0  497.05   31.40 
  -6 -10   0  542.85   32.10 
  -6 -10   0  537.35   30.90 
  -6 -10   0  525.85   30.90 
  -6 -10   0  488.65   31.10 
  -6 -10   0  469.25   33.10 
   7  11   0  241.48   17.60 
   7  11   0  248.28   16.80 
  -7 -11   0  303.97   16.50 
  -7 -11   0  271.27   19.80 
   8  12   0   16.10    2.70 
   8  12   0   14.60    2.20 
  -8 -12   0   21.80    2.00 
  -8 -12   0   16.90    2.10 
  -8 -12   0   20.30    5.40 
  -8 -12   0   22.30    3.50 
   9  13   0   52.29    5.40 
   9  13   0   63.59    6.30 
  -9 -13   0   66.79    6.80 
  -9 -13   0   77.69   10.80 
  -9 -13   0   64.09    4.60 
  -9 -13   0   65.69    4.50 
  10  14   0   26.90    3.60 
  10  14   0   19.20    2.80 
 -10 -14   0   33.70    5.50 
 -10 -14   0   29.80    2.60 
  11  15   0   67.09    6.20 
  11  15   0   82.39    7.20 
 -11 -15   0   67.69    5.00 
 -11 -15   0   73.89   10.20 
  12  16   0   30.30    4.80 
  12  16   0   37.00    5.30 
 -12 -16   0   43.70    3.60 
 -12 -16   0   38.10    6.10 
  13  17   0   54.19    5.80 
  13  17   0   61.79    6.60 
 -13 -17   0   64.29    4.50 
  14  18   0    0.30    2.50 
  14  18   0    5.50    2.40 
 -14 -18   0    3.90    1.10 
 -17 -12   0    9.60    2.00 
  17  12   0    7.70    2.80 
  17  12   0    8.80    1.90 
 -16 -11   0   -0.40    1.80 
 -16 -11   0   -0.20    5.20 
  16  11   0    1.30    2.40 
  16  11   0   -1.50    1.30 
 -15 -10   0  129.19   12.30 
 -15 -10   0  121.59    8.40 
 -14  -9   0   58.59    4.80 
 -14  -9   0   73.79    9.30 
  14   9   0   56.79    6.10 
 -13  -8   0   -0.10    1.60 
 -13  -8   0    0.70    3.70 
 -13  -8   0    0.60    1.20 
  13   8   0    0.50    1.60 
  13   8   0    3.00    2.10 
 -12  -7   0    2.80    1.10 
 -12  -7   0    1.50    4.00 
 -12  -7   0    3.00    1.60 
  12   7   0   -2.40    1.20 
  12   7   0    0.10    1.70 
 -11  -6   0  135.19   11.10 
 -11  -6   0  134.29    8.50 
 -11  -6   0  126.79    8.40 
  11   6   0  133.79    9.10 
 -10  -5   0   26.30    2.30 
 -10  -5   0   31.20    5.00 
 -10  -5   0   29.40    2.70 
  10   5   0   23.80    2.60 
  10   5   0   30.40    2.90 
  -9  -4   0    2.20    1.00 
  -9  -4   0   -0.30    2.10 
   9   4   0    1.70    0.90 
  -8  -3   0  127.29    8.10 
  -8  -3   0  110.09    9.50 
   8   3   0  145.39    8.20 
  -7  -2   0  702.53   48.10 
  -7  -2   0  849.91   47.40 
  -6  -1   0 3684.03  224.08 
  -5   0   0  919.21   56.39 
  -4   1   0   17.40    2.20 
  -3   2   0 5147.98  317.07 
   3  -2   0 5311.47  317.57 
  -2   3   0 2504.15  154.48 
  -2   3   0 2447.56  153.78 
  -2   3   0 2570.74  153.68 
   2  -3   0 2586.14  153.68 
   1  -4   0 1862.31  112.89 
   0   5   0 2962.60  186.88 
   0  -5   0 3170.48  186.68 
   1   6   0   53.59    3.50 
  -1  -6   0   47.30    3.30 
  -1  -6   0   48.30    4.90 
   2   7   0   39.40    2.70 
   2   7   0   38.60    3.00 
  -2  -7   0   38.50    4.70 
  -2  -7   0   36.70    2.60 
  -2  -7   0   32.40    2.40 
   3   8   0   13.60    1.80 
  -3  -8   0   12.60    1.70 
  -3  -8   0   14.80    2.30 
  -3  -8   0   12.70    1.20 
  -3  -8   0   13.00    1.50 
   4   9   0  562.54   35.30 
   4   9   0  536.35   35.00 
  -4  -9   0  539.35   34.80 
  -4  -9   0  641.04   34.90 
  -4  -9   0  562.44   36.90 
  -4  -9   0  590.04   35.00 
   5  10   0    6.90    1.50 
   5  10   0    4.90    1.70 
  -5 -10   0    3.90    2.10 
  -5 -10   0    7.00    0.90 
  -5 -10   0    5.30    0.90 
  -5 -10   0    3.00    1.10 
  -5 -10   0   -0.50    3.20 
   6  11   0 1427.26   91.19 
  -6 -11   0 1408.96   90.79 
  -6 -11   0 1569.44   90.69 
  -6 -11   0 1495.15   93.19 
  -6 -11   0 1560.94   90.69 
   7  12   0   20.20    2.70 
   7  12   0   18.20    2.30 
  -7 -12   0   17.90    5.30 
  -7 -12   0   21.70    2.10 
  -7 -12   0   18.00    3.10 
   8  13   0  210.88   14.60 
   8  13   0  222.68   15.20 
  -8 -13   0  236.28   18.50 
  -8 -13   0  236.78   14.20 
  -8 -13   0  234.68   14.10 
   9  14   0   51.29    5.50 
   9  14   0   49.50    4.80 
  -9 -14   0   45.10    3.70 
  -9 -14   0   48.40    6.00 
  -9 -14   0   53.69    8.40 
  -9 -14   0   54.19    3.70 
  10  15   0   17.70    2.80 
  10  15   0   19.10    3.20 
 -10 -15   0   14.30    2.20 
 -10 -15   0   18.20    3.50 
  11  16   0   12.50    2.90 
  11  16   0    5.90    2.20 
 -11 -16   0   13.80    3.40 
 -11 -16   0   10.60    1.60 
  12  17   0    4.90    3.30 
  12  17   0    1.80    2.20 
 -12 -17   0    2.20    1.30 
 -12 -17   0    3.80    4.60 
  13  18   0    3.50    2.60 
  13  18   0   11.40    2.60 
 -13 -18   0    6.60    1.30 
 -18 -12   0    1.70    1.90 
  18  12   0    1.80    1.30 
 -17 -11   0   11.40    2.30 
  17  11   0    9.50    2.60 
 -16 -10   0   58.69    9.20 
 -16 -10   0   60.49    4.80 
  16  10   0   45.10    5.70 
 -15  -9   0    2.70    1.80 
 -15  -9   0    0.70    4.20 
  15   9   0   -1.70    1.20 
  15   9   0   -2.10    1.90 
 -14  -8   0  227.88   15.00 
 -14  -8   0  242.18   15.30 
 -14  -8   0  254.87   18.70 
 -13  -7   0  139.49   11.60 
 -13  -7   0  105.89    7.90 
 -13  -7   0  134.69    8.10 
  13   7   0  104.09    8.60 
 -12  -6   0   20.50    2.60 
 -12  -6   0   17.30    2.20 
 -12  -6   0   21.50    4.90 
  12   6   0   13.50    2.30 
  12   6   0   10.60    1.80 
 -11  -5   0    3.00    3.00 
 -11  -5   0    2.60    1.40 
 -11  -5   0    3.50    1.00 
  11   5   0    3.50    1.40 
  11   5   0    5.20    1.50 
 -10  -4   0  265.67   18.50 
 -10  -4   0  263.17   16.70 
 -10  -4   0  253.37   16.80 
 -10  -4   0  282.77   16.70 
  10   4   0  285.27   16.90 
  -9  -3   0 1036.90   60.19 
  -9  -3   0  916.41   61.49 
  -9  -3   0 1013.80   60.19 
  -8  -2   0  782.22   45.90 
  -8  -2   0  731.83   46.90 
  -8  -2   0  807.32   45.90 
  -8  -2   0  692.23   45.90 
  -7  -1   0  849.22   52.99 
  -7  -1   0  871.61   52.09 
  -7  -1   0  814.62   52.09 
   7   1   0  892.91   51.99 
  -6   0   0    1.60    1.50 
  -6   0   0    2.40    0.60 
  -5   1   0  853.61   52.49 
  -4   2   0  754.42   49.60 
  -4   2   0  819.52   49.10 
   4  -2   0  852.11   49.99 
  -3   3   0   92.59    6.10 
  -3   3   0   86.19    6.10 
   3  -3   0   90.69    6.20 
   3  -3   0   85.09    5.40 
   2  -4   0  718.03   44.60 
   2  -4   0  752.62   45.30 
   1  -5   0   64.59    4.00 
   1  -5   0   60.49    4.90 
   0   6   0 1610.64   98.49 
   0  -6   0 1518.75   97.19 
   0  -6   0 1676.53   98.09 
   1   7   0  105.39    6.80 
  -1  -7   0  108.19    6.50 
  -1  -7   0   98.39    8.30 
  -1  -7   0  116.99    8.10 
  -1  -7   0   91.19    6.40 
   2   8   0 1816.22  105.89 
  -2  -8   0 1766.52  107.19 
  -2  -8   0 1610.34  105.49 
  -2  -8   0 1766.42  105.69 
   3   9   0   82.09    5.90 
   3   9   0   85.09    5.50 
  -3  -9   0   82.39    6.60 
  -3  -9   0   78.69    5.10 
  -3  -9   0   66.19    7.70 
   4  10   0  151.28   10.30 
   4  10   0  140.99    9.90 
  -4 -10   0  155.28   12.50 
  -4 -10   0  160.48    9.90 
  -4 -10   0  149.09    9.60 
  -4 -10   0  175.78    9.70 
   5  11   0  593.34   39.20 
  -5 -11   0  694.53   39.80 
  -5 -11   0  614.84   38.80 
  -5 -11   0  662.93   38.70 
  -5 -11   0  616.84   38.60 
  -5 -11   0  620.14   41.30 
   6  12   0   30.20    3.80 
   6  12   0   20.90    3.10 
  -6 -12   0   32.00    2.40 
  -6 -12   0   24.20    2.80 
  -6 -12   0   27.30    2.30 
  -6 -12   0   29.80    4.60 
   7  13   0  224.58   16.40 
  -7 -13   0  248.78   15.50 
  -7 -13   0  249.48   15.50 
  -7 -13   0  274.67   19.80 
  -7 -13   0  265.37   17.10 
   8  14   0  230.68   15.80 
  -8 -14   0  242.68   14.70 
  -8 -14   0  236.68   16.30 
  -8 -14   0  230.18   19.40 
  -8 -14   0  238.08   14.70 
   9  15   0   20.30    3.30 
   9  15   0   24.30    3.00 
  -9 -15   0   28.50    2.50 
  -9 -15   0   32.10    7.50 
  -9 -15   0   26.10    2.60 
  -9 -15   0   20.70    3.70 
  10  16   0   -0.90    2.30 
  10  16   0    2.20    2.00 
 -10 -16   0    0.60    1.10 
 -10 -16   0   -2.00    3.00 
  11  17   0    0.80    2.10 
  11  17   0    0.10    2.20 
 -11 -17   0   -0.10    3.50 
  12  18   0    2.20    2.40 
  12  18   0    2.10    2.20 
  13  19   0    3.20    2.20 
 -18 -11   0    0.60    1.80 
  18  11   0   -0.40    2.00 
 -17 -10   0    4.20    5.70 
 -17 -10   0    7.00    2.00 
  17  10   0    4.20    2.30 
  17  10   0    5.20    1.40 
 -16  -9   0    4.80    2.20 
 -16  -9   0    1.40    4.40 
  16   9   0   -1.80    1.10 
  16   9   0    0.40    2.00 
 -15  -8   0   28.30    6.00 
 -15  -8   0   25.40    3.40 
 -15  -8   0   24.10    2.80 
 -14  -7   0  286.27   20.50 
 -14  -7   0  252.57   16.90 
 -14  -7   0  278.87   17.20 
 -13  -6   0   93.39    9.50 
 -13  -6   0   94.99    6.00 
 -13  -6   0   76.39    5.60 
  13   6   0   71.39    6.50 
 -12  -5   0  224.88   13.40 
 -12  -5   0  226.68   16.20 
 -12  -5   0  202.18   13.10 
  12   5   0  189.68   13.60 
 -11  -4   0    5.90    1.00 
 -11  -4   0    4.70    1.40 
 -11  -4   0    5.00    1.00 
 -11  -4   0    2.20    3.00 
  11   4   0    5.80    1.30 
  11   4   0    7.90    1.50 
 -10  -3   0  573.54   38.60 
 -10  -3   0  634.94   37.10 
 -10  -3   0  568.54   37.20 
  10   3   0  651.03   37.30 
  -9  -2   0   55.99    3.50 
  -9  -2   0   46.30    5.30 
  -9  -2   0   54.69    3.50 
  -9  -2   0   46.90    3.60 
   9   2   0   50.89    3.70 
  -8  -1   0    8.70    1.30 
  -8  -1   0    5.90    2.20 
  -8  -1   0   12.80    2.60 
  -8  -1   0    8.60    1.30 
  -8  -1   0    6.80    1.10 
   8   1   0    6.90    0.70 
  -7   0   0   21.30    1.70 
  -7   0   0   20.10    1.90 
  -7   0   0   26.60    4.50 
  -7   0   0   25.70    1.90 
  -7   0   0   18.40    3.40 
  -5   2   0  715.83   46.40 
  -5   2   0  750.02   45.90 
   5  -2   0  794.32   47.10 
  -4   3   0  834.22   51.89 
  -4   3   0  843.62   51.59 
   4  -3   0  856.61   52.09 
  -3   4   0    1.10    1.10 
   3  -4   0    4.40    1.30 
   3  -4   0    1.90    0.30 
  -2   5   0   14.80    2.30 
   2  -5   0   22.60    2.70 
   2  -5   0   19.30    1.40 
  -1   6   0  311.27   21.60 
   1  -6   0  367.76   21.50 
   1  -6   0  325.37   20.40 
   0  -7   0  105.69    7.00 
   0  -7   0  125.89    8.50 
   1   8   0  436.16   28.80 
  -1  -8   0  491.55   31.40 
  -1  -8   0  467.25   28.80 
  -1  -8   0  527.95   30.30 
  -1  -8   0  442.56   28.60 
   2   9   0   43.70    3.40 
   2   9   0   45.60    3.70 
  -2  -9   0   48.90    3.20 
  -2  -9   0   43.50    6.20 
  -2  -9   0   39.60    2.90 
   3  10   0  559.14   35.80 
  -3 -10   0  627.64   35.40 
  -3 -10   0  533.55   35.30 
  -3 -10   0  598.84   38.30 
  -3 -10   0  584.14   35.50 
   4  11   0    5.70    1.50 
   4  11   0    6.70    1.80 
  -4 -11   0    3.60    0.90 
  -4 -11   0    3.20    1.10 
  -4 -11   0    2.30    0.90 
  -4 -11   0    9.80    4.00 
  -4 -11   0    1.90    2.10 
   5  12   0  303.37   21.30 
   5  12   0  331.97   21.70 
  -5 -12   0  367.76   21.00 
  -5 -12   0  325.67   24.10 
  -5 -12   0  367.96   22.30 
  -5 -12   0  349.96   21.00 
  -5 -12   0  345.37   21.30 
   6  13   0   76.29    6.20 
  -6 -13   0   86.89    5.70 
  -6 -13   0   84.79    7.40 
  -6 -13   0   94.99    5.60 
  -6 -13   0   82.49    6.00 
  -6 -13   0   84.59   10.90 
   7  14   0  179.48   13.30 
  -7 -14   0  202.68   17.40 
  -7 -14   0  209.98   17.00 
  -7 -14   0  197.38   12.30 
  -7 -14   0  201.58   12.30 
   8  15   0   13.20    2.40 
   8  15   0   16.40    3.00 
  -8 -15   0   17.50    2.30 
  -8 -15   0   30.00    7.90 
  -8 -15   0   19.40    3.30 
  -8 -15   0   20.10    2.20 
   9  16   0   52.89    6.00 
   9  16   0   56.19    5.40 
  -9 -16   0   55.99    4.10 
  -9 -16   0   52.89    6.50 
  -9 -16   0   63.39    4.30 
  10  17   0    5.40    2.20 
  10  17   0    8.40    2.70 
 -10 -17   0    6.80    1.00 
 -10 -17   0    6.60    1.30 
 -10 -17   0    3.10    3.10 
  11  18   0    9.90    2.60 
  11  18   0    4.30    2.50 
 -11 -18   0    8.10    1.40 
  12  19   0    1.10    2.10 
 -18 -10   0    4.60    1.90 
  18  10   0    4.00    2.00 
 -17  -9   0    3.00    2.00 
 -17  -9   0    3.70    4.60 
  17   9   0    4.60    2.00 
  17   9   0    2.50    1.20 
 -16  -8   0   15.00    2.30 
 -16  -8   0   21.50    5.90 
  16   8   0    9.10    2.50 
 -15  -7   0   17.20    5.10 
 -15  -7   0   21.30    2.60 
 -15  -7   0   24.10    3.50 
 -14  -6   0  269.47   16.70 
 -14  -6   0  282.77   20.00 
 -14  -6   0  244.78   16.40 
 -13  -5   0  140.29    8.90 
 -13  -5   0  157.48   12.70 
  13   5   0  124.59    9.60 
 -12  -4   0   27.20    2.90 
 -12  -4   0   25.60    2.50 
 -12  -4   0   24.50    2.40 
 -12  -4   0   24.10    4.90 
  12   4   0   21.50    3.10 
 -11  -3   0   71.19    4.70 
 -11  -3   0   72.79    4.70 
 -11  -3   0   67.69    7.20 
 -11  -3   0   64.99    4.90 
 -10  -2   0    1.80    0.80 
 -10  -2   0    1.50    1.10 
 -10  -2   0   -0.60    2.30 
 -10  -2   0    2.80    1.80 
  10   2   0    1.20    0.80 
  10   2   0    3.20    1.30 
  -9  -1   0  234.28   13.90 
  -9  -1   0  210.28   13.80 
  -9  -1   0  214.48   13.90 
  -9  -1   0  230.38   15.30 
   9   1   0  231.28   13.70 
  -8   0   0  337.47   22.30 
  -8   0   0  379.66   22.40 
  -8   0   0  405.16   23.70 
  -8   0   0  353.96   22.40 
  -8   0   0  355.26   23.50 
  -7   1   0    6.30    0.90 
  -7   1   0    5.30    0.90 
  -7   1   0    4.50    1.90 
  -7   1   0    7.70    3.60 
  -6   2   0   80.09    5.10 
  -6   2   0   75.09    5.10 
  -6   2   0   80.59    6.10 
   6  -2   0   88.39    7.20 
  -5   3   0 1660.53   99.69 
  -5   3   0 1693.63   99.09 
  -5   3   0 1500.75   99.09 
  -5   3   0 1596.14   99.39 
   5  -3   0 1704.33  100.09 
  -4   4   0 2603.04  167.48 
  -4   4   0 2583.74  167.58 
  -4   4   0 2911.21  167.38 
   4  -4   0 2877.21  167.88 
   4  -4   0 2797.42  166.98 
  -3   5   0 2609.04  156.48 
   3  -5   0 2637.94  156.98 
   3  -5   0 2482.05  156.18 
  -2   6   0 1274.47   75.79 
   2  -6   0 1154.98   75.49 
   2  -6   0 1299.87   76.39 
  -1   7   0   75.49    5.10 
   1  -7   0   67.39    6.20 
   1  -7   0   66.69    4.50 
   0   8   0   14.40    1.80 
   0   8   0   12.00    1.80 
   0  -8   0   13.40    2.80 
   1   9   0   20.40    2.10 
   1   9   0   24.00    2.70 
  -1  -9   0   20.70    1.70 
  -1  -9   0   18.70    4.30 
  -1  -9   0   17.90    2.00 
  -1  -9   0   17.50    3.60 
   2  10   0    8.50    1.30 
   2  10   0   11.90    1.70 
   2  10   0   10.10    2.70 
  -2 -10   0   13.80    4.40 
  -2 -10   0    7.30    0.90 
  -2 -10   0    9.10    1.20 
  -3 -11   0 1489.15   94.99 
  -3 -11   0 1535.15   92.69 
  -3 -11   0 1398.86   92.49 
  -3 -11   0 1669.93   92.49 
   4  12   0  224.98   15.20 
   4  12   0  218.28   15.40 
  -4 -12   0  253.07   14.60 
  -4 -12   0  249.88   18.30 
  -4 -12   0  242.68   14.50 
  -4 -12   0  229.48   14.80 
   5  13   0   27.60    3.30 
   5  13   0   29.80    3.90 
  -5 -13   0   28.40    3.10 
  -5 -13   0   33.10    2.60 
  -5 -13   0   36.10    4.70 
  -5 -13   0   29.70    2.50 
  -5 -13   0   33.90    6.40 
   6  14   0   54.39    5.60 
   6  14   0   55.19    4.90 
  -6 -14   0   49.50    8.50 
  -6 -14   0   64.49    4.20 
  -6 -14   0   58.99    4.60 
  -6 -14   0   60.19    6.20 
   7  15   0   66.89    5.60 
   7  15   0   65.39    6.30 
  -7 -15   0   70.99    4.80 
  -7 -15   0   62.39    9.70 
  -7 -15   0   68.89    4.80 
  -7 -15   0   76.29    7.00 
   8  16   0    0.70    2.20 
   8  16   0   -0.90    1.80 
  -8 -16   0    4.70    2.60 
  -8 -16   0    0.80    1.00 
  -8 -16   0   -9.60    7.00 
  -8 -16   0    0.80    1.20 
   9  17   0   11.80    2.60 
   9  17   0    8.90    2.30 
  -9 -17   0    1.70    3.20 
  -9 -17   0    9.10    1.50 
  -9 -17   0    7.90    1.30 
  10  18   0   10.10    3.20 
  10  18   0    5.40    2.30 
 -10 -18   0    5.20    1.30 
  11  19   0   12.00    2.60 
 -18  -9   0    0.70    1.80 
  18   9   0   -1.80    1.70 
 -17  -8   0   19.70    6.10 
 -17  -8   0   15.60    2.50 
 -16  -7   0  111.69    7.90 
 -16  -7   0  126.29   12.50 
 -16  -7   0  124.99    8.50 
 -15  -6   0   13.10    5.10 
  15   6   0   10.00    2.20 
 -14  -5   0  209.88   13.20 
 -14  -5   0  221.18   16.70 
 -14  -5   0  186.28   12.80 
 -13  -4   0   64.19    4.30 
 -13  -4   0   69.79    8.20 
  13   4   0   49.00    4.90 
 -12  -3   0  523.65   32.80 
 -12  -3   0  513.35   30.50 
 -12  -3   0  477.35   30.30 
 -12  -3   0  521.95   30.30 
  12   3   0  438.56   30.60 
 -11  -2   0   22.80    2.10 
 -11  -2   0   20.80    4.00 
 -11  -2   0   21.80    2.40 
 -11  -2   0   23.30    2.10 
  11   2   0   22.30    2.20 
  11   2   0   17.80    2.50 
 -10  -1   0  585.74   34.20 
 -10  -1   0  557.04   35.70 
 -10  -1   0  532.15   34.10 
 -10  -1   0  545.85   34.20 
  10   1   0  574.94   34.10 
  -9   0   0   52.49    5.60 
  -9   0   0   54.29    3.70 
  -9   0   0   58.69    5.70 
  -9   0   0   51.79    3.60 
  -9   0   0   50.49    3.70 
   9   0   0   52.29    3.30 
  -8   1   0   24.20    1.90 
  -8   1   0   16.80    3.30 
  -8   1   0   24.10    2.10 
  -8   1   0   21.80    2.00 
  -8   1   0   23.40    3.80 
   8  -1   0   35.40    6.00 
  -7   2   0  226.18   14.80 
  -7   2   0  236.58   14.80 
   7  -2   0  264.57   17.00 
  -6   3   0  368.16   24.80 
  -6   3   0  413.56   25.20 
  -6   3   0  398.76   25.70 
  -6   3   0  429.96   25.00 
   6  -3   0  427.86   26.40 
  -5   4   0 1012.10   62.49 
  -5   4   0  977.70   61.69 
  -5   4   0  995.70   61.69 
  -5   4   0 1025.50   61.99 
  -5   4   0  974.20   62.09 
   5  -4   0 1083.69   62.79 
   5  -4   0 1041.60   61.59 
  -4   5   0   18.20    1.80 
  -4   5   0   20.00    3.10 
  -4   5   0   20.20    3.10 
   4  -5   0   17.80    3.00 
   4  -5   0   20.60    1.50 
  -3   6   0  193.28   12.00 
   3  -6   0  165.18   11.40 
   3  -6   0  187.18   11.50 
   3  -6   0  206.78   12.70 
  -2   7   0   51.69    4.10 
  -2   7   0   43.90    3.20 
  -2   7   0   37.70    3.00 
   2  -7   0   44.40    5.10 
   2  -7   0   43.70    3.00 
  -1   8   0 1898.11  110.19 
  -1   8   0 1849.81  109.89 
   1  -8   0 1906.71  110.99 
   1  -8   0 1634.44  109.69 
   1  -8   0 1759.02  109.79 
   0  -9   0  697.33   42.10 
   0  -9   0  676.63   42.90 
   0  -9   0  632.84   40.50 
   0  -9   0  662.93   40.70 
   1  10   0   71.89    6.00 
   1  10   0   76.19    5.40 
   1  10   0   64.39    4.80 
  -1 -10   0   69.89    4.50 
  -1 -10   0   74.29    9.20 
  -1 -10   0   68.59    4.80 
   2  11   0  138.39    8.60 
   2  11   0  121.69    8.50 
  -2 -11   0  127.99    8.20 
  -2 -11   0  121.89    7.90 
  -2 -11   0  123.39   12.10 
   3  12   0   10.30    2.20 
   3  12   0    9.90    2.00 
   3  12   0    8.00    1.70 
  -3 -12   0   11.40    1.60 
  -3 -12   0   10.40    2.50 
  -3 -12   0    8.90    1.50 
  -3 -12   0   12.30    5.30 
   4  13   0    0.60    1.30 
   4  13   0   -1.20    1.50 
   4  13   0    2.70    1.80 
  -4 -13   0   -1.80    1.80 
  -4 -13   0    0.90    0.90 
  -4 -13   0   -4.10    5.00 
  -4 -13   0    0.90    0.90 
  -4 -13   0    3.80    1.40 
   5  14   0  469.95   31.80 
  -5 -14   0  533.25   32.30 
  -5 -14   0  505.85   32.40 
  -5 -14   0  517.65   31.10 
  -5 -14   0  461.65   34.90 
  -5 -14   0  545.35   31.10 
   6  15   0   20.30    3.00 
  -6 -15   0   22.60    7.60 
  -6 -15   0   33.30    4.80 
  -6 -15   0   29.20    2.40 
  -6 -15   0   25.30    2.50 
   7  16   0   46.40    4.80 
   7  16   0   45.40    5.10 
  -7 -16   0   53.09   15.50 
  -7 -16   0   56.39    4.40 
  -7 -16   0   53.39    5.90 
  -7 -16   0   54.69    3.90 
   8  17   0    0.60    1.90 
  -8 -17   0    3.20    1.20 
   9  18   0   28.10    3.50 
  10  19   0   -3.30    1.90 
 -10 -19   0    0.80    1.00 
  11  20   0   12.50    2.50 
 -19  -9   0    1.80    2.60 
  19   9   0    0.70    1.70 
 -18  -8   0   13.30    2.30 
 -17  -7   0    9.20    2.30 
  17   7   0    4.10    2.60 
 -16  -6   0   -0.40    1.30 
 -16  -6   0   -6.60    4.70 
 -16  -6   0   -1.30    2.00 
  16   6   0    1.40    1.80 
  16   6   0   -1.90    0.80 
 -15  -5   0   16.40    2.40 
 -15  -5   0   24.30    3.50 
 -15  -5   0   16.30    7.00 
 -14  -4   0   60.89    4.80 
 -14  -4   0   53.49    4.30 
 -14  -4   0   64.59    9.20 
 -13  -3   0    4.40    1.10 
 -13  -3   0    3.50    3.50 
 -13  -3   0    5.10    1.20 
  13   3   0    1.70    1.00 
  13   3   0    3.00    1.40 
 -12  -2   0  167.08   11.10 
 -12  -2   0  178.58   13.80 
 -12  -2   0  189.98   11.20 
 -12  -2   0  177.28   11.30 
  12   2   0  173.18   11.20 
 -11  -1   0   81.89    7.80 
 -11  -1   0   80.79    5.60 
 -11  -1   0   82.29    5.40 
  11   1   0   84.69    5.50 
 -10   0   0    1.80    0.90 
 -10   0   0    0.80    2.60 
 -10   0   0    0.60    1.00 
 -10   0   0    1.40    2.40 
 -10   0   0    1.10    0.80 
  10   0   0    0.80    0.50 
  10   0   0    0.70    4.60 
  -9   1   0 1453.55   88.19 
  -9   1   0 1419.76   86.99 
  -9   1   0 1284.77   86.89 
  -9   1   0 1484.35   87.69 
  -9   1   0 1456.95   86.99 
   9  -1   0 1491.15   89.89 
  -8   2   0  231.98   15.60 
  -8   2   0  240.38   14.50 
  -8   2   0  227.28   14.40 
   8  -2   0  238.58   17.10 
  -7   3   0  802.92   49.30 
  -7   3   0  786.92   49.30 
  -7   3   0  805.82   50.19 
   7  -3   0  845.42   50.99 
  -6   4   0    3.60    1.10 
  -6   4   0    2.20    1.60 
  -6   4   0    0.60    2.20 
  -6   4   0    3.70    0.90 
  -6   4   0    3.00    0.80 
   6  -4   0    4.90    1.00 
   6  -4   0    3.60    0.50 
   6  -4   0    0.30    1.90 
  -5   5   0  275.77   18.10 
  -5   5   0  277.67   17.80 
  -5   5   0  278.77   17.20 
  -5   5   0  275.07   17.20 
  -5   5   0  273.97   17.80 
   5  -5   0  303.87   18.40 
   5  -5   0  278.77   17.20 
  -4   6   0  121.99    7.60 
  -4   6   0  119.39    8.40 
  -4   6   0  110.29    7.70 
   4  -6   0  129.99    7.60 
   4  -6   0  118.09    7.50 
   4  -6   0  130.59    8.90 
  -3   7   0  675.13   39.60 
  -3   7   0  696.23   39.20 
  -3   7   0  657.13   39.20 
  -3   7   0  580.24   39.10 
   3  -7   0  679.63   40.20 
   3  -7   0  617.74   39.10 
   3  -7   0  588.64   39.00 
  -2   8   0  248.68   16.50 
  -2   8   0  293.37   16.70 
  -2   8   0  287.37   17.10 
   2  -8   0  273.57   17.80 
   2  -8   0  252.17   16.40 
   2  -8   0  257.57   16.50 
  -1   9   0   20.60    2.10 
  -1   9   0   22.00    2.40 
  -1   9   0   28.60    3.30 
  -1   9   0   20.50    1.90 
   1  -9   0   22.40    1.70 
   1  -9   0   22.50    2.00 
   1  -9   0   25.00    3.60 
   0 -10   0 1784.02  100.99 
   0 -10   0 1635.34   99.29 
   0 -10   0 1557.64  101.59 
   0 -10   0 1561.24   99.19 
   1  11   0  140.09    9.10 
  -1 -11   0  143.49   13.30 
  -1 -11   0  134.99    8.60 
  -1 -11   0  123.99    8.30 
   2  12   0  309.97   21.50 
   2  12   0  325.37   21.40 
  -2 -12   0  347.37   24.70 
  -2 -12   0  348.97   21.10 
  -2 -12   0  383.66   20.90 
  -2 -12   0  330.27   20.90 
   3  13   0  286.17   20.50 
  -3 -13   0  320.07   19.00 
  -3 -13   0  333.47   23.90 
  -3 -13   0  301.87   19.30 
   4  14   0    6.30    1.70 
   4  14   0    7.00    1.60 
  -4 -14   0    9.50    2.40 
  -4 -14   0    6.30    1.10 
  -4 -14   0    4.70    1.40 
  -4 -14   0    6.60    1.10 
  -4 -14   0    6.60    6.40 
   5  15   0   -1.10    1.20 
   5  15   0    2.40    2.40 
  -5 -15   0   -1.10    1.30 
  -5 -15   0    1.30    0.90 
  -5 -15   0   -0.60    0.90 
  -5 -15   0    2.60    2.30 
   6  16   0   95.79    7.60 
  -6 -16   0  104.59    6.90 
  -6 -16   0  112.69    8.80 
  -6 -16   0  114.59    7.00 
  -6 -16   0  111.09   16.70 
   7  17   0   39.00    4.30 
  -7 -17   0   38.90    3.00 
  -7 -17   0   43.30    3.40 
  -7 -17   0   20.60    9.90 
   8  18   0    2.90    2.20 
  -8 -18   0    1.40    1.40 
   9  19   0   20.50    2.80 
  -9 -19   0   25.90    2.80 
  10  20   0    4.00    2.20 
 -19  -8   0    3.90    1.90 
  19   8   0    4.40    1.80 
 -18  -7   0    0.60    2.10 
  18   7   0    1.50    1.50 
 -17  -6   0   -1.40    1.90 
 -17  -6   0    2.30    5.80 
 -17  -6   0   -0.10    1.30 
  17   6   0   -0.90    1.50 
 -16  -5   0  144.29   10.10 
 -16  -5   0  161.28   10.60 
 -16  -5   0  174.68   15.00 
 -15  -4   0  152.68    9.70 
 -15  -4   0  131.59    9.10 
 -14  -3   0   14.90    2.30 
 -14  -3   0   19.20    2.30 
 -14  -3   0   17.10    5.00 
 -14  -3   0   17.70    2.30 
  14   3   0   12.30   10.10 
 -13  -2   0   87.39    9.00 
 -13  -2   0   79.59    5.50 
 -12  -1   0  153.08    9.50 
 -12  -1   0  153.98    9.40 
 -12  -1   0  158.28   12.10 
 -12  -1   0  142.79    9.30 
  12   1   0  145.19   16.20 
  12   1   0  127.19    9.50 
 -11   0   0    8.00    1.20 
 -11   0   0    7.20    1.40 
 -11   0   0   15.40    3.60 
 -11   0   0    7.30    2.80 
 -11   0   0    8.90    1.40 
  11   0   0    9.80    1.10 
 -10   1   0   53.89    3.90 
 -10   1   0   52.19    5.70 
 -10   1   0   57.29    6.10 
 -10   1   0   54.19    3.90 
  10  -1   0   52.49    8.40 
  -9   2   0   -1.70    2.70 
  -9   2   0    0.30    2.00 
  -9   2   0    2.10    0.70 
  -9   2   0    3.30    1.60 
  -9   2   0    2.90    1.00 
   9  -2   0    1.10    3.20 
  -8   3   0  339.67   20.00 
  -8   3   0  318.77   19.90 
  -8   3   0  301.57   19.90 
  -8   3   0  316.77   21.00 
   8  -3   0  346.27   22.20 
  -7   4   0  389.46   25.20 
  -7   4   0  391.26   24.20 
  -7   4   0  383.56   24.20 
   7  -4   0  420.16   26.00 
  -6   5   0  285.37   20.40 
  -6   5   0  301.37   19.00 
  -6   5   0  297.67   19.20 
  -6   5   0  317.57   19.60 
  -6   5   0  302.67   19.00 
   6  -5   0  334.57   20.50 
   6  -5   0  328.47   18.90 
  -5   6   0  824.42   56.29 
  -5   6   0  908.91   55.89 
  -5   6   0  919.91   55.79 
  -5   6   0 1003.40   55.99 
  -5   6   0  847.52   56.79 
   5  -6   0  986.10   55.79 
   5  -6   0  831.72   55.69 
   5  -6   0 1022.80   57.09 
  -4   7   0  271.17   16.60 
  -4   7   0  286.17   16.80 
  -4   7   0  244.78   18.10 
  -4   7   0  259.47   16.60 
  -4   7   0  262.57   17.30 
   4  -7   0  302.87   18.00 
   4  -7   0  278.37   16.60 
   4  -7   0  252.27   16.50 
  -3   8   0   75.59    5.10 
  -3   8   0   81.49    5.40 
  -3   8   0   81.99    5.20 
  -3   8   0   81.29    6.20 
   3  -8   0   72.59    4.90 
   3  -8   0   81.19    5.20 
   3  -8   0   73.49    7.00 
  -2   9   0    6.60    1.10 
  -2   9   0    5.30    0.90 
  -2   9   0    8.10    1.40 
  -2   9   0    7.10    2.20 
   2  -9   0    4.30    1.00 
   2  -9   0    4.00    2.40 
  -1  10   0 1063.79   63.79 
  -1  10   0  993.40   63.39 
  -1  10   0 1003.50   63.29 
   1 -10   0 1095.99   64.89 
   1 -10   0 1068.29   63.29 
   1 -10   0 1021.90   63.39 
   0  11   0  350.76   21.80 
   0  11   0  375.36   22.30 
   0 -11   0  337.17   21.50 
   0 -11   0  348.17   21.70 
   1  12   0  114.49    7.70 
   1  12   0   94.49    6.90 
  -1 -12   0  102.59    7.00 
  -1 -12   0  107.19    6.70 
   2  13   0    0.00    0.90 
   2  13   0    0.50    1.20 
   2  13   0    1.60    1.90 
  -2 -13   0    3.60    2.10 
  -2 -13   0    1.20    1.20 
  -2 -13   0    1.80    0.90 
  -2 -13   0    1.10    0.90 
   3  14   0   29.80    3.50 
  -3 -14   0   43.20    2.90 
  -3 -14   0   24.60    8.30 
  -3 -14   0   43.20    5.00 
  -3 -14   0   33.20    3.60 
  -3 -14   0   40.20    3.00 
   4  15   0   11.00    1.90 
  -4 -15   0    6.60    1.70 
  -4 -15   0   14.40    1.70 
  -4 -15   0   13.70    2.80 
  -4 -15   0    9.70    1.30 
  -4 -15   0    8.60    8.60 
  -5 -16   0   66.59    4.70 
  -5 -16   0   73.99   12.40 
  -5 -16   0   60.69    5.30 
  -5 -16   0   70.29    6.60 
  -5 -16   0   65.29    4.40 
   6  17   0   34.00    4.20 
  -6 -17   0   33.10   11.10 
  -6 -17   0   45.00    3.50 
   7  18   0   14.20    2.40 
  -7 -18   0   13.30    1.70 
   8  19   0   11.20    2.30 
  -8 -19   0   14.70    1.80 
   9  20   0    4.00    2.10 
   9  20   0    2.40    2.60 
  -9 -20   0    4.10    1.40 
 -19  -7   0    2.00    1.90 
  19   7   0   -0.90    2.00 
 -18  -6   0    1.30    2.00 
  18   6   0    0.30    1.40 
 -17  -5   0   -0.70    1.20 
 -17  -5   0    2.30    4.90 
 -17  -5   0    1.60    1.90 
  17   5   0    2.50    1.50 
 -16  -4   0   25.70    2.70 
 -16  -4   0   24.30    3.10 
 -16  -4   0   21.20    5.50 
 -15  -3   0    4.70    2.00 
 -15  -3   0    4.00    5.90 
 -15  -3   0    3.20    1.20 
  15   3   0    0.10    1.50 
 -14  -2   0   23.50    3.20 
 -14  -2   0   18.90    5.20 
 -14  -2   0   21.80    2.80 
 -14  -2   0   19.70    2.50 
  14   2   0    5.00   10.10 
 -13  -1   0   13.30    2.00 
 -13  -1   0   17.00    2.30 
 -13  -1   0   17.70    4.30 
 -13  -1   0   13.30    2.00 
  13   1   0   10.90    9.30 
 -12   0   0  370.56   24.20 
 -12   0   0  345.67   21.80 
 -12   0   0  359.86   22.00 
 -12   0   0  369.16   22.00 
  12   0   0  314.37   27.10 
 -11   1   0   23.20    2.10 
 -11   1   0   23.10    2.50 
 -11   1   0   27.20    4.10 
 -11   1   0   20.80    2.30 
 -11   1   0   20.80    4.00 
  11  -1   0   12.90    5.60 
 -10   2   0    1.80    1.10 
 -10   2   0    3.50    1.00 
 -10   2   0    3.50    3.10 
 -10   2   0    4.90    1.20 
 -10   2   0    1.00    2.40 
  10  -2   0    2.40    4.20 
  -9   3   0  704.13   46.20 
  -9   3   0  798.82   46.30 
  -9   3   0  752.32   46.20 
  -9   3   0  759.42   47.50 
   9  -3   0  775.92   48.70 
  -8   4   0   77.39    6.90 
  -8   4   0   95.89    5.90 
  -8   4   0   77.89    5.50 
  -8   4   0   79.59    5.60 
   8  -4   0   90.89    8.40 
   8  -4   0   91.29    5.60 
   8  -4   0   87.69    5.30 
  -7   5   0   -0.40    1.80 
  -7   5   0    1.40    0.80 
  -7   5   0    1.20    0.70 
   7  -5   0   -2.40    2.40 
   7  -5   0    2.40    0.50 
  -6   6   0  534.35   34.20 
  -6   6   0  547.45   34.80 
  -6   6   0  527.75   34.20 
  -6   6   0  607.84   34.40 
   6  -6   0  564.44   35.60 
   6  -6   0  581.84   34.20 
  -5   7   0  187.18   11.60 
  -5   7   0  190.08   11.70 
  -5   7   0  168.48   12.40 
  -5   7   0  199.28   11.80 
   5  -7   0  194.68   13.20 
   5  -7   0  195.78   11.60 
   5  -7   0  170.48   11.40 
  -4   8   0  494.25   34.20 
  -4   8   0  548.65   32.40 
  -4   8   0  486.75   32.90 
  -4   8   0  566.44   32.50 
  -4   8   0  519.85   32.40 
   4  -8   0  526.35   32.40 
   4  -8   0  518.75   32.20 
   4  -8   0  576.14   33.80 
  -3   9   0   20.30    2.00 
  -3   9   0   17.60    2.40 
  -3   9   0   17.20    2.90 
  -3   9   0    6.40    5.20 
   3  -9   0   17.30    1.50 
   3  -9   0   14.30    3.20 
   3  -9   0   15.70    1.90 
  -2  10   0  258.17   18.20 
  -2  10   0  312.37   18.10 
   2 -10   0  305.97   19.80 
   2 -10   0  292.97   18.10 
  -1  11   0   34.50    4.40 
  -1  11   0   42.60    3.30 
  -1  11   0   38.80    3.10 
   1 -11   0   39.30    3.20 
   1 -11   0   30.10    4.90 
   1 -11   0   40.10    2.80 
   0  12   0  561.64   32.50 
   0  12   0  500.35   33.00 
   0  12   0  564.84   32.60 
   0 -12   0  517.05   32.50 
   0 -12   0  502.55   32.30 
   1  13   0   81.89    5.90 
  -1 -13   0   84.29    5.80 
  -1 -13   0   79.49    5.40 
  -1 -13   0   88.19    7.00 
   2  14   0   76.69    6.30 
  -2 -14   0   97.59    7.50 
  -2 -14   0   91.59    6.10 
  -2 -14   0  100.09    6.00 
  -2 -14   0   94.19    6.40 
   3  15   0    0.50    1.30 
   3  15   0    0.40    1.70 
  -3 -15   0    0.60    0.90 
  -3 -15   0    0.50    0.80 
  -3 -15   0    1.20    2.00 
  -3 -15   0    1.30    1.40 
   4  16   0   18.80    2.50 
  -4 -16   0   22.40    3.30 
  -4 -16   0   27.00    2.50 
  -5 -17   0   20.10    2.60 
  -5 -17   0   22.30    3.10 
   6  18   0   11.00    2.30 
  -6 -18   0   10.70    1.50 
   7  19   0    0.80    1.80 
   7  19   0   -1.30    2.40 
  -7 -19   0    1.30    1.40 
   8  20   0   11.50    2.90 
   8  20   0   10.10    2.20 
  -8 -20   0   11.50    1.70 
  -9 -21   0   19.60    2.60 
 -18  -5   0    1.00    2.00 
  18   5   0    0.00    1.20 
 -17  -4   0   28.40    6.60 
 -17  -4   0   21.60    2.70 
 -17  -4   0   26.50    3.80 
 -16  -3   0   47.20    3.90 
 -16  -3   0   46.50    7.70 
 -16  -3   0   54.89    4.60 
 -15  -2   0    2.30    1.80 
 -15  -2   0    1.70    4.30 
  15   2   0    4.30    1.70 
 -14  -1   0   40.50    3.60 
 -14  -1   0   40.60    3.20 
 -14  -1   0   34.70    6.20 
 -14  -1   0   36.10    3.50 
  14   1   0   31.20    4.00 
  14   1   0   26.40   10.00 
 -13   0   0    7.10    3.50 
 -13   0   0    8.90    1.50 
 -13   0   0    8.70    1.30 
 -13   0   0    6.90    1.70 
 -13   0   0   11.60    3.10 
  13   0   0   -9.10    8.30 
  13   0   0    7.50    1.70 
 -12   1   0    1.20    1.00 
 -12   1   0    0.80    1.30 
 -12   1   0    2.90    3.30 
 -12   1   0    0.20    1.20 
 -12   1   0   -0.70    2.70 
  12  -1   0    2.20    1.30 
  12  -1   0    1.80    6.10 
 -11   2   0    4.90    3.30 
 -11   2   0    2.00    1.20 
 -11   2   0    0.90    1.20 
 -11   2   0   -0.80    3.90 
 -11   2   0    3.60    1.00 
  11  -2   0   -0.20    4.90 
  11  -2   0    1.20    0.40 
  11  -2   0    1.40    0.90 
 -10   3   0  349.17   21.10 
 -10   3   0  374.86   21.30 
 -10   3   0  317.17   22.20 
 -10   3   0  348.57   22.70 
 -10   3   0  320.67   21.00 
  10  -3   0  340.27   24.40 
  -9   4   0  167.08   12.20 
  -9   4   0  162.98   10.60 
   9  -4   0  178.78   13.80 
   9  -4   0  178.48   10.30 
   9  -4   0  160.38   10.60 
  -8   5   0  748.13   42.50 
  -8   5   0  649.54   43.50 
  -8   5   0  650.23   42.40 
  -8   5   0  669.03   42.30 
   8  -5   0  729.23   42.20 
   8  -5   0  757.62   44.40 
   8  -5   0  658.13   42.10 
  -7   6   0  188.48   12.00 
  -7   6   0  181.58   12.00 
   7  -6   0  202.58   14.00 
   7  -6   0  183.98   11.80 
   7  -6   0  209.68   11.90 
  -6   7   0  604.24   38.10 
  -6   7   0  650.63   37.40 
  -6   7   0  580.64   37.20 
  -6   7   0  606.94   37.20 
   6  -7   0  638.84   38.70 
   6  -7   0  566.04   37.00 
   6  -7   0  618.44   37.10 
  -5   8   0  212.78   13.10 
  -5   8   0  189.28   14.90 
  -5   8   0  212.48   13.10 
   5  -8   0  207.38   12.90 
   5  -8   0  231.08   14.90 
   5  -8   0  208.48   13.10 
  -4   9   0  381.96   22.90 
  -4   9   0  392.16   22.70 
  -4   9   0  347.97   25.40 
  -4   9   0  329.27   23.40 
   4  -9   0  367.96   24.20 
   4  -9   0  375.36   22.70 
   4  -9   0  378.16   22.50 
  -3  10   0  584.04   39.40 
  -3  10   0  687.63   39.10 
  -3  10   0  593.64   38.90 
   3 -10   0  672.53   40.30 
   3 -10   0  628.04   38.80 
   3 -10   0  644.94   38.60 
  -2  11   0   47.00    5.50 
  -2  11   0   59.79    4.00 
  -2  11   0   60.79    4.20 
   2 -11   0   53.89    7.00 
   2 -11   0   55.99    3.80 
   2 -11   0   56.59    4.20 
  -1  12   0   22.90    3.20 
  -1  12   0   15.60    1.90 
   1 -12   0   17.80    1.90 
   1 -12   0   22.20    2.60 
   0  13   0   48.20    3.90 
   0  13   0   49.50    5.20 
   0 -13   0   53.99    3.70 
   0 -13   0   59.49    4.20 
  -1 -14   0  101.39    7.80 
  -1 -14   0   96.49    6.80 
  -1 -14   0  102.69    6.30 
  -1 -14   0   93.19    6.40 
   2  15   0   19.50    2.20 
   2  15   0   17.80    2.90 
  -2 -15   0   23.70    2.30 
  -2 -15   0   24.80    4.30 
  -2 -15   0   20.20    3.00 
   3  16   0   65.89    7.30 
   3  16   0   86.29    6.30 
  -3 -16   0   80.19    5.30 
  -3 -16   0   69.99    5.80 
   4  17   0    3.20    1.60 
   4  17   0    4.80    2.20 
  -4 -17   0    1.90    2.40 
  -4 -17   0    1.10    1.20 
   5  18   0    2.00    1.70 
   5  18   0    1.10    2.10 
  -5 -18   0   -0.60    1.10 
  -5 -18   0    1.30    1.30 
   6  19   0   26.90    3.80 
   6  19   0   35.80    4.70 
  -6 -19   0   30.70    3.00 
   7  20   0    7.60    2.00 
   7  20   0   15.10    2.80 
  -7 -20   0   10.40    1.70 
   8  21   0   -2.70    2.30 
   8  21   0   -1.50    2.20 
   8  21   0    1.70    2.70 
  -8 -21   0   -0.80    1.70 
 -19  -5   0    2.60    1.90 
  19   5   0    0.80    0.90 
 -18  -4   0    8.80    2.40 
 -18  -4   0    6.80    1.50 
 -17  -3   0    9.00    1.50 
 -17  -3   0   11.00    2.30 
 -16  -2   0  125.79    8.90 
 -16  -2   0  147.99   13.90 
 -16  -2   0  144.99    9.50 
 -15  -1   0    5.60    4.30 
 -15  -1   0    8.00    1.90 
 -15  -1   0   12.10    1.50 
 -15  -1   0   12.00    2.20 
  15   1   0    9.10    1.70 
 -14   0   0   11.70    4.30 
 -14   0   0   13.50    2.00 
 -14   0   0    9.90    1.50 
 -14   0   0   14.50    2.20 
  14   0   0   -3.80    9.30 
  14   0   0   16.10    1.90 
 -13   1   0   64.09    7.60 
 -13   1   0   62.89    4.50 
 -13   1   0   64.09    4.90 
 -13   1   0   63.89    4.80 
 -12   2   0  153.08   10.10 
 -12   2   0  156.08   12.60 
 -12   2   0  191.48   12.30 
 -12   2   0  161.68   10.30 
 -12   2   0  155.58   10.40 
  12  -2   0  135.89   16.20 
 -11   3   0   17.80    1.90 
 -11   3   0   13.70    3.40 
 -11   3   0   14.10    1.80 
 -11   3   0   18.80    4.00 
 -11   3   0   15.20    2.10 
  11  -3   0   14.90    1.20 
  11  -3   0   15.80    5.80 
 -10   4   0   -1.30    3.00 
 -10   4   0    2.50    1.00 
 -10   4   0    0.30    1.30 
 -10   4   0    3.70    2.60 
  10  -4   0   -0.70    4.40 
  10  -4   0    0.80    0.40 
  -9   5   0    6.10    1.20 
  -9   5   0    9.30    1.70 
  -9   5   0    6.40    1.20 
  -9   5   0    5.80    3.00 
  -9   5   0    4.20    2.30 
   9  -5   0    0.50    3.80 
   9  -5   0    5.50    0.70 
  -8   6   0    4.40    2.70 
  -8   6   0    9.20    1.50 
  -8   6   0   10.40    1.20 
   8  -6   0    8.10    0.90 
   8  -6   0   12.10    1.30 
   8  -6   0   11.80    3.60 
  -7   7   0  269.87   16.40 
  -7   7   0  253.37   16.30 
  -7   7   0  276.07   16.60 
   7  -7   0  268.37   16.20 
   7  -7   0  240.98   16.10 
   7  -7   0  275.17   18.40 
  -6   8   0  400.66   27.10 
  -6   8   0  418.66   25.90 
  -6   8   0  433.96   26.10 
  -6   8   0  425.36   26.00 
   6  -8   0  414.66   25.70 
   6  -8   0  439.36   27.60 
  -5   9   0  138.79    9.60 
  -5   9   0  139.79   12.20 
  -5   9   0  149.19    9.30 
   5  -9   0  143.69   11.50 
   5  -9   0  155.28    9.30 
  -4  10   0  365.66   24.10 
  -4  10   0  370.36   27.60 
   4 -10   0  400.76   25.50 
   4 -10   0  397.06   23.90 
   4 -10   0  402.26   23.70 
  -3  11   0   38.70    5.40 
  -3  11   0   55.19    3.80 
   3 -11   0   47.30    3.30 
   3 -11   0   41.40    3.70 
   3 -11   0   43.60    7.10 
  -2  12   0    6.60    1.20 
  -2  12   0    7.40    1.40 
  -2  12   0    1.90    2.30 
   2 -12   0    5.90    1.30 
   2 -12   0    4.70    1.00 
   1 -13   0  110.49    7.00 
   1 -13   0  106.19    7.30 
   0  14   0    3.30    2.30 
   0  14   0    5.30    1.70 
   0  14   0    1.50    1.40 
   0  14   0    6.00    1.40 
   0 -14   0    2.40    1.00 
   0 -14   0    4.20    2.10 
   0 -14   0    3.70    1.40 
   1  15   0   12.20    2.70 
   1  15   0   19.10    2.90 
   1  15   0   12.30    1.70 
   1  15   0   14.90    2.50 
  -1 -15   0   18.20    2.10 
  -1 -15   0   11.70    1.90 
  -1 -15   0   16.70    2.90 
   2  16   0   11.50    2.60 
   2  16   0   18.10    2.10 
  -2 -16   0   15.40    2.20 
   3  17   0   43.40    4.00 
  -3 -17   0   41.90    4.40 
  -3 -17   0   46.00    3.60 
   4  18   0   20.90    2.90 
   4  18   0   15.20    2.60 
   4  18   0   15.30    2.20 
  -4 -18   0   20.60    2.50 
  -4 -18   0   11.90    2.20 
   5  19   0   57.29    6.50 
   5  19   0   52.79    5.70 
  -5 -19   0   42.10    3.90 
   6  20   0   -0.50    1.60 
   6  20   0    0.50    2.30 
   6  20   0   -1.20    2.30 
   6  20   0  -36.40   27.60 
  -6 -20   0    0.10    1.30 
   7  21   0    0.30    2.30 
   7  21   0    1.40    4.20 
  -7 -21   0    1.60    1.30 
 -19  -4   0    7.20    2.20 
 -18  -3   0   -1.80    1.90 
 -18  -3   0   -0.40    1.10 
  18   3   0    0.10    0.70 
 -17  -2   0    6.70    1.40 
 -17  -2   0    9.70    2.40 
 -17  -2   0   10.40    6.90 
 -16  -1   0    0.80    1.90 
 -16  -1   0    1.20    1.30 
 -16  -1   0    2.90    4.70 
  16   1   0    0.70    0.80 
 -15   0   0   24.10    5.60 
 -15   0   0   25.40    3.20 
 -15   0   0   21.40    2.60 
 -15   0   0   23.30    3.30 
  15   0   0   30.60   15.80 
 -14   1   0  135.39   12.00 
 -14   1   0  134.59    8.60 
 -14   1   0  127.09    8.90 
 -14   1   0  135.19    8.90 
 -13   2   0    9.70    1.90 
 -13   2   0    7.90    1.60 
 -13   2   0    8.70    3.50 
  13  -2   0    5.90    0.80 
  13  -2   0   12.70    8.40 
 -12   3   0   64.29    7.10 
 -12   3   0   53.99    7.00 
 -12   3   0   52.59    4.40 
 -12   3   0   59.69    4.50 
 -12   3   0   54.99    3.90 
  12  -3   0   48.50    3.40 
  12  -3   0   43.10    8.80 
 -11   4   0    4.00    3.60 
 -11   4   0    1.50    1.10 
 -11   4   0    1.40    2.70 
 -11   4   0    2.50    1.30 
 -11   4   0    2.40    1.70 
  11  -4   0    0.60    0.60 
  11  -4   0    8.40    5.70 
 -10   5   0  381.26   27.50 
 -10   5   0  397.96   25.80 
 -10   5   0  393.76   25.80 
 -10   5   0  446.36   26.10 
  10  -5   0  459.75   29.30 
  10  -5   0  443.76   25.60 
  -9   6   0  259.97   16.40 
  -9   6   0  250.07   16.40 
  -9   6   0  270.97   16.70 
   9  -6   0  244.48   16.20 
   9  -6   0  277.07   16.30 
   9  -6   0  292.77   19.60 
  -8   7   0   48.30    3.70 
  -8   7   0   58.39    4.30 
  -8   7   0   43.80    3.60 
   8  -7   0   52.19    3.50 
   8  -7   0   50.69    3.30 
   8  -7   0   53.79    8.00 
  -7   8   0    0.20    1.20 
  -7   8   0    3.00    2.60 
  -7   8   0    0.20    1.10 
  -7   8   0    1.10    1.50 
  -7   8   0    0.30    1.40 
  -7   8   0    0.50    1.00 
   7  -8   0    0.90    0.80 
   7  -8   0    1.50    3.60 
  -6   9   0   49.00    3.60 
  -6   9   0   46.00    3.50 
  -6   9   0   32.40    5.10 
  -6   9   0   41.60    3.90 
   6  -9   0   47.10    3.00 
   6  -9   0   39.60    5.30 
   6  -9   0   40.80    3.30 
  -5  10   0   33.50    5.40 
  -5  10   0   48.10    6.80 
  -5  10   0   39.60    4.00 
  -5  10   0   51.09    3.70 
   5 -10   0   45.20    3.20 
   5 -10   0   46.20    6.90 
   5 -10   0   46.00    3.60 
  -4  11   0   -0.70    1.60 
  -4  11   0    1.00    1.20 
  -4  11   0   -0.40    2.60 
   4 -11   0    2.30    0.80 
   4 -11   0    1.80    1.10 
   4 -11   0   -0.40    3.60 
   3 -12   0  567.84   35.30 
   3 -12   0  583.24   35.10 
  -2  13   0    2.80    1.50 
  -2  13   0    3.30    2.60 
  -2  13   0    6.10    1.40 
  -2  13   0    2.50    1.70 
   2 -13   0    4.30    1.40 
   2 -13   0    3.40    1.00 
   1 -14   0   85.09    6.30 
   1 -14   0   91.19    6.30 
   0  15   0   13.20    2.90 
   0  15   0   11.10    2.00 
   0 -15   0   15.20    1.90 
   1  16   0    8.20    3.20 
  -1 -16   0   11.10    2.30 
  -1 -16   0   15.10    2.10 
   2  17   0    3.50    1.90 
   2  17   0    3.30    2.20 
   2  17   0    2.60    2.00 
  -2 -17   0    0.30    1.20 
  -2 -17   0    0.60    1.70 
   3  18   0    0.30    2.10 
   3  18   0    2.20    1.10 
   3  18   0    0.80    2.00 
  -3 -18   0   -0.40    1.30 
  -3 -18   0    0.30    1.70 
   4  19   0    1.90    3.60 
   4  19   0    0.30    2.20 
  -4 -19   0    2.20    1.30 
  -4 -19   0   -3.30    1.70 
   5  20   0   11.80    1.90 
   5  20   0    4.50   23.40 
   6  21   0   53.49    4.80 
  -6 -21   0   45.40    4.00 
 -19  -3   0   -0.80    1.60 
 -18  -2   0   28.20    2.80 
 -18  -2   0   31.80    3.90 
 -17  -1   0    1.00    4.40 
 -17  -1   0    2.90    2.10 
  17   1   0    0.80    0.70 
 -16   0   0  115.59    7.90 
 -16   0   0  124.69   12.50 
 -16   0   0  122.59    8.40 
 -15   1   0   -0.80    3.60 
 -15   1   0    1.30    1.90 
 -15   1   0    3.70    1.80 
 -15   1   0    1.50    1.30 
 -15   1   0    5.40    3.10 
  15  -1   0    2.90    0.60 
 -14   2   0   16.30    2.10 
 -14   2   0   12.60    1.60 
 -14   2   0   10.40    4.00 
 -14   2   0   11.00    2.10 
 -14   2   0   18.00    4.00 
  14  -2   0  -12.20   17.60 
  14  -2   0   11.50    1.20 
 -13   3   0   -0.90    2.90 
 -13   3   0   -0.20    1.50 
 -13   3   0    0.70    1.20 
 -13   3   0    0.30    1.00 
 -13   3   0    2.30    3.50 
  13  -3   0    5.20    9.00 
 -12   4   0   12.30    2.00 
 -12   4   0   12.70    1.70 
 -12   4   0   11.70    1.40 
 -12   4   0    6.40    3.00 
 -12   4   0   14.70    4.00 
  12  -4   0   24.20    7.90 
  12  -4   0    9.60    1.10 
 -11   5   0  156.28   13.60 
 -11   5   0  180.48   11.60 
 -11   5   0  180.18   11.70 
 -11   5   0  180.98   13.80 
  11  -5   0  203.08   11.40 
  11  -5   0  204.08   17.50 
 -10   6   0   25.00    2.50 
 -10   6   0   24.50    2.50 
 -10   6   0   24.50    3.40 
  10  -6   0   27.20    2.10 
  10  -6   0   22.00    6.20 
  -9   7   0   74.99    5.40 
  -9   7   0   87.29    6.10 
  -9   7   0   86.29    5.50 
   9  -7   0   70.79    4.90 
   9  -7   0   71.99   10.50 
   9  -7   0   79.29    5.20 
  -8   8   0   14.70    2.20 
  -8   8   0   14.50    2.00 
  -8   8   0    7.70    3.20 
  -8   8   0   12.80    1.60 
   8  -8   0   14.40    1.30 
   8  -8   0   11.30    1.40 
   8  -8   0   18.70    4.90 
  -7   9   0  462.65   28.90 
  -7   9   0  497.55   28.70 
  -7   9   0  477.35   28.60 
  -7   9   0  427.66   29.20 
  -7   9   0  475.75   29.10 
   7  -9   0  479.05   28.60 
   7  -9   0  434.46   30.90 
  -6  10   0   26.00    2.70 
  -6  10   0   20.30    3.20 
   6 -10   0   23.50    2.00 
  -5  11   0    4.50    1.40 
  -5  11   0    2.30    1.80 
  -5  11   0    3.10    2.80 
  -5  11   0   -7.50    5.80 
   5 -11   0    2.70    1.20 
   5 -11   0    5.00    0.90 
  -4  12   0   22.30    2.60 
  -4  12   0   11.70    3.30 
   4 -12   0   18.60    1.90 
   4 -12   0   17.90    2.40 
  -3  13   0    1.10    2.90 
  -3  13   0    4.40    1.40 
  -3  13   0    0.00    1.80 
   3 -13   0    1.40    0.90 
   3 -13   0    0.70    1.30 
  -2  14   0  111.69   11.60 
   2 -14   0  129.89    8.70 
   2 -14   0  137.39    8.30 
   1 -15   0  158.08    9.90 
   1 -15   0  152.58   10.30 
   0  16   0   17.90    3.20 
   0 -16   0   17.30    2.30 
   0 -16   0   16.00    1.70 
   1  17   0    3.10    2.30 
   1  17   0    0.70    2.30 
   1  17   0   -1.60    0.70 
  -1 -17   0   -0.90    1.80 
  -1 -17   0   -0.80    1.30 
   2  18   0    1.20    1.30 
  -2 -18   0    2.20    1.90 
  -2 -18   0    0.70    1.30 
  -3 -19   0   13.90    1.80 
  -3 -19   0   10.70    2.20 
   4  20   0   -1.70    2.00 
   4  20   0  -10.60   18.50 
   4  20   0    1.00    1.80 
  -4 -20   0    0.40    1.30 
   5  21   0   -4.60   29.80 
   5  21   0    3.20    2.20 
   5  21   0   -1.30    3.30 
  -5 -21   0    1.30    1.30 
 -19  -2   0    0.70    2.30 
 -18  -1   0    9.10    2.10 
 -18  -1   0    3.60    1.20 
 -17   0   0    1.50    1.80 
 -17   0   0    3.20    4.50 
 -17   0   0    1.80    1.20 
 -17   0   0   -0.30    1.20 
 -16   1   0    3.50    2.40 
 -16   1   0    9.10    4.50 
 -16   1   0    1.40    2.10 
 -15   2   0  202.58   16.30 
 -15   2   0  201.48   13.00 
 -15   2   0  197.98   12.70 
 -14   3   0   33.40    3.00 
 -14   3   0   35.70    3.40 
 -14   3   0   45.50    6.50 
 -14   3   0   29.90    3.90 
 -14   3   0   30.90    5.50 
 -13   4   0   20.50    4.10 
 -13   4   0   14.80    2.40 
 -13   4   0   19.90    4.30 
 -13   4   0   17.00    2.50 
 -13   4   0   20.50    2.20 
  13  -4   0   17.00    1.50 
 -12   5   0    2.80    2.70 
 -12   5   0    1.20    1.70 
 -12   5   0    5.00    1.40 
 -12   5   0    2.60    3.40 
  12  -5   0    4.00    0.70 
 -11   6   0   54.39    7.20 
 -11   6   0   69.79    5.50 
 -11   6   0   66.59    4.70 
  11  -6   0   67.69    4.40 
 -10   7   0   17.30    2.20 
 -10   7   0   16.40    2.50 
 -10   7   0   17.40    2.20 
 -10   7   0   14.00    3.80 
  10  -7   0   18.20    1.80 
  -9   8   0   78.29    6.60 
  -9   8   0   78.69    5.50 
  -9   8   0   86.79    5.60 
   9  -8   0   76.69    5.00 
   9  -8   0   77.59    5.30 
  -8   9   0   50.99    4.00 
  -8   9   0   55.49    4.00 
   8  -9   0   45.90    3.40 
   8  -9   0   49.20    3.80 
  -7  10   0   20.70    2.70 
  -7  10   0   15.20    2.90 
  -7  10   0   22.10    2.70 
   7 -10   0   23.00    1.90 
   7 -10   0   23.60    2.50 
  -6  11   0   10.70    1.60 
  -6  11   0    5.00    4.00 
  -6  11   0    8.50    4.70 
  -6  11   0    6.80    2.20 
  -5  12   0    4.80    3.60 
  -5  12   0    9.80    1.70 
   5 -12   0   10.70    1.60 
   5 -12   0   10.50    1.20 
  -4  13   0    6.70    1.60 
  -4  13   0    2.10    2.70 
  -4  13   0    4.70    3.20 
   4 -13   0    3.30    1.00 
   4 -13   0    3.40    1.40 
   3 -14   0   31.60    3.30 
   3 -14   0   32.90    2.80 
  -2  15   0    3.60    1.80 
  -2  15   0   -0.30    2.70 
  -2  15   0    2.90    1.70 
   2 -15   0   -0.20    1.50 
   2 -15   0    2.10    1.10 
  -1  16   0    0.20    2.60 
  -1  16   0    5.60    1.80 
  -1  16   0    1.60    1.60 
   1 -16   0    1.40    1.20 
   1 -16   0    4.60    1.70 
   0  17   0   36.20    5.50 
   0 -17   0   49.70    3.60 
   0 -17   0   36.40    4.30 
   1  18   0    2.90    2.40 
   1  18   0    1.20    2.20 
  -1 -18   0    0.40    1.40 
  -1 -18   0   -0.50    1.90 
  -2 -19   0   37.20    4.70 
  -2 -19   0   50.89    3.90 
   3  20   0    8.20    2.30 
   3  20   0   11.60   15.70 
  -3 -20   0    3.30    1.90 
  -3 -20   0    5.60    1.50 
   4  21   0  -11.20   18.30 
   4  21   0   -1.60    2.10 
  -4 -21   0    0.00    1.20 
 -19  -1   0   -0.30    1.50 
 -18   0   0    4.90    1.70 
 -17   1   0   12.30    1.60 
 -17   1   0   12.50    2.20 
 -16   2   0    1.40    2.70 
 -16   2   0   -0.70    1.10 
 -16   2   0   -7.20    5.10 
 -16   2   0    0.70    1.50 
 -16   2   0    1.00    1.90 
 -15   3   0   -0.20    3.50 
 -15   3   0   -1.80    1.10 
 -15   3   0    2.30    2.00 
 -15   3   0    4.00    3.80 
 -15   3   0   -2.50    1.50 
 -14   4   0   86.69    5.90 
 -14   4   0   91.39    5.60 
 -14   4   0   74.19    6.30 
 -14   4   0   86.09    9.00 
  14  -4   0   72.59    5.10 
 -13   5   0   81.89    5.70 
 -13   5   0   83.39    8.40 
 -13   5   0   75.09    6.30 
 -13   5   0   79.79    5.50 
 -12   6   0   54.19    4.40 
 -12   6   0   58.29    7.40 
 -12   6   0   57.19    4.20 
 -12   6   0   63.79    5.20 
  12  -6   0   52.49    3.80 
 -11   7   0  229.38   13.40 
 -11   7   0  209.68   14.20 
 -11   7   0  184.88   15.00 
 -11   7   0  228.58   14.00 
  11  -7   0  200.58   13.20 
 -10   8   0   15.90    2.30 
 -10   8   0    9.80    2.20 
 -10   8   0    8.50    3.60 
 -10   8   0   16.10    2.00 
  10  -8   0   12.50    1.70 
  -9   9   0    2.60    3.60 
  -9   9   0    0.90    1.90 
  -9   9   0    3.30    1.50 
  -9   9   0    2.80    1.30 
   9  -9   0    3.50    0.60 
   9  -9   0    2.20    1.00 
  -8  10   0   14.60    1.90 
  -8  10   0    8.90    2.20 
  -8  10   0   17.70    2.40 
  -8  10   0   11.30    3.70 
   8 -10   0   14.90    1.60 
   8 -10   0   13.30    1.60 
  -7  11   0  142.99   10.60 
  -7  11   0  158.78   10.00 
  -6  12   0   31.40    6.30 
  -6  12   0   23.40    5.40 
  -6  12   0   20.10    4.40 
   6 -12   0   32.40    3.10 
   6 -12   0   23.30    2.90 
  -5  13   0    0.30    5.50 
  -5  13   0    4.80    1.90 
  -5  13   0    3.90    3.50 
  -5  13   0    0.80    1.80 
   5 -13   0    1.60    1.00 
   4 -14   0   66.59    4.60 
   4 -14   0   64.19    5.00 
  -3  15   0    0.00    1.60 
  -3  15   0   -0.10    2.80 
  -3  15   0    0.00    1.80 
   3 -15   0    0.30    1.10 
   3 -15   0    1.00    1.50 
  -2  16   0   93.79    9.30 
   2 -16   0  109.69    7.90 
   2 -16   0  124.69    7.40 
  -1  17   0   27.50    4.20 
   1 -17   0   32.90    4.10 
   1 -17   0   37.80    3.30 
   0  18   0    1.20    2.60 
   0  18   0   -0.90    2.40 
   0  18   0   -0.20    2.10 
   0 -18   0    0.20    1.90 
   0 -18   0   -0.20    1.40 
   1  19   0    0.70    2.10 
   1  19   0   15.40   12.80 
  -1 -19   0    0.80    2.60 
   2  20   0   23.30   15.70 
  -2 -20   0   10.10    1.70 
  -2 -20   0    8.70    2.10 
   3  21   0    7.30   16.10 
  -3 -21   0   12.60    1.70 
 -18   1   0    5.90    1.90 
 -17   2   0   -0.30    1.90 
 -17   2   0   -1.50    1.20 
 -17   2   0   -1.80    1.60 
 -16   3   0   -1.90    1.80 
 -16   3   0   -0.20    3.00 
 -16   3   0   -0.10    1.40 
 -15   4   0   32.60    3.70 
 -14   5   0    3.60    2.20 
 -14   5   0    6.60    1.40 
 -14   5   0    5.60    3.90 
 -14   5   0    6.20    1.60 
  14  -5   0    6.30    0.80 
 -13   6   0   27.50    3.90 
 -13   6   0   24.20    4.30 
  13  -6   0   19.90    1.80 
 -12   7   0   11.30    1.50 
 -12   7   0    8.20    2.40 
 -12   7   0   11.10    3.80 
 -12   7   0   10.20    1.70 
  12  -7   0    8.80    1.10 
 -11   8   0   77.19    5.10 
 -11   8   0   77.39    5.30 
 -11   8   0   62.49    8.00 
 -11   8   0   69.19    6.00 
  11  -8   0   64.39    4.90 
 -10   9   0   69.19    6.30 
 -10   9   0   81.99    5.80 
 -10   9   0   84.09    5.60 
 -10   9   0   69.09    7.80 
  10  -9   0   78.59    5.50 
  -9  10   0   25.00    2.90 
  -9  10   0   18.80    3.00 
  -9  10   0   16.00    4.20 
   9 -10   0   27.50    3.10 
  -8  11   0   55.19    4.50 
  -8  11   0   46.10    7.30 
   8 -11   0   51.19    4.30 
   8 -11   0   60.89    3.80 
  -7  12   0   -1.40    1.50 
  -7  12   0    4.40    3.60 
  -7  12   0    0.40    2.10 
  -7  12   0   -1.80    2.00 
  -7  12   0    1.10    2.30 
   7 -12   0    0.10    0.90 
   7 -12   0   -0.90    1.30 
  -6  13   0  169.38   10.70 
   6 -13   0  166.38   10.20 
   6 -13   0  144.59   10.50 
  -5  14   0   16.80    4.10 
  -5  14   0   15.60    6.40 
  -5  14   0   24.60    3.60 
   5 -14   0   24.80    2.60 
   5 -14   0   28.60    3.20 
  -4  15   0   13.60    8.00 
  -4  15   0   40.20    3.90 
   4 -15   0   32.40    3.10 
   4 -15   0   28.30    3.70 
  -3  16   0   16.50    3.90 
  -3  16   0   20.70    9.20 
   3 -16   0   28.20    2.80 
   3 -16   0   23.90    3.60 
  -2  17   0   -0.20    1.90 
  -2  17   0    0.50    2.90 
  -2  17   0  -12.70    9.10 
  -2  17   0   -0.50    1.70 
   2 -17   0    0.60    1.80 
   2 -17   0   -0.60    1.20 
  -1  18   0   65.39    6.20 
  -1  18   0   31.20   13.10 
   1 -18   0   53.59    4.50 
   1 -18   0   46.50    5.10 
   0  19   0   27.00   14.10 
   0  19   0   30.10    4.90 
   0 -19   0   26.40    3.00 
   0 -19   0   24.30    3.20 
   1  20   0   -1.00    2.00 
   1  20   0    4.40   12.00 
  -1 -20   0    1.30    1.30 
  -1 -20   0    2.00    1.80 
   2  21   0   15.70   15.50 
  -2 -21   0    9.90    1.50 
  -2 -21   0    8.10    2.50 
 -18   2   0    2.80    1.90 
 -18   2   0    0.50    2.20 
 -17   3   0    2.80    1.70 
 -17   3   0    1.80    2.10 
 -16   4   0   33.00    3.50 
 -15   5   0    0.10    1.40 
 -15   5   0    1.10    0.70 
 -15   5   0    1.60    3.40 
 -15   5   0    1.80    2.10 
 -14   6   0   19.30    1.90 
 -14   6   0    9.20    3.20 
  14  -6   0   14.80    1.20 
 -13   7   0    2.80    2.10 
 -13   7   0    9.60    3.60 
 -13   7   0    7.30    1.50 
  13  -7   0    4.10    0.80 
 -12   8   0   -1.10    2.40 
 -12   8   0    1.40    1.50 
 -12   8   0    5.20    3.90 
 -12   8   0    3.30    1.20 
  12  -8   0    2.90    0.80 
 -11   9   0    1.40    3.80 
 -11   9   0    0.80    1.70 
 -11   9   0   -0.40    2.40 
 -11   9   0    1.90    1.30 
  11  -9   0    2.70    1.00 
 -10  10   0    4.00    1.40 
 -10  10   0    0.70    2.20 
 -10  10   0    1.40    1.70 
 -10  10   0    2.10    3.60 
  10 -10   0    3.00    1.20 
  -9  11   0   98.49    7.00 
  -9  11   0   83.89    9.60 
   9 -11   0  105.39    6.90 
   9 -11   0  104.89    6.50 
  -8  12   0    4.60    3.70 
  -8  12   0    0.30    2.10 
  -8  12   0    5.00    1.60 
   8 -12   0    8.20    1.60 
  -7  13   0   30.50    5.60 
  -7  13   0   42.60    4.20 
   7 -13   0   49.90    3.50 
   7 -13   0   40.00    4.10 
  -6  14   0  101.89   13.80 
  -6  14   0  103.49   11.50 
   6 -14   0  115.59    8.30 
   6 -14   0  136.69    7.90 
  -5  15   0   13.20    6.90 
  -5  15   0   30.40    4.00 
  -5  15   0   18.70    4.40 
   5 -15   0   29.20    2.80 
   5 -15   0   24.10    3.50 
  -4  16   0   62.69    5.10 
  -4  16   0   45.30    9.80 
   4 -16   0   54.39    4.10 
   4 -16   0   46.50    4.80 
  -3  17   0    1.60    1.80 
  -3  17   0    0.90    1.90 
  -3  17   0    8.70    8.90 
  -3  17   0    3.00    4.00 
   3 -17   0    0.80    1.70 
   3 -17   0    0.30    1.90 
  -2  18   0    6.30    2.10 
  -2  18   0    9.80    9.80 
  -2  18   0    3.20    1.70 
  -2  18   0    3.20    2.70 
   2 -18   0    6.40    1.50 
   2 -18   0    2.70    2.10 
  -1  19   0    1.30    1.90 
  -1  19   0    6.40   11.30 
  -1  19   0   -0.20    2.50 
   1 -19   0    1.00    1.40 
   1 -19   0    1.40    1.80 
   0  20   0    1.80   13.80 
   0  20   0    4.50    2.00 
   0 -20   0    5.70    2.00 
   0 -20   0    7.10    1.40 
   1  21   0    8.70    2.30 
  -1 -21   0    7.00    1.50 
  -1 -21   0    7.70    2.00 
 -17   4   0    8.70    3.40 
 -17   4   0    7.20    1.60 
 -16   5   0    3.50    3.20 
 -16   5   0   -1.20    2.00 
 -16   5   0   -0.50    1.30 
 -15   6   0    5.40    3.30 
 -15   6   0   -0.10    1.40 
 -15   6   0    1.40    2.20 
 -14   7   0    7.40    1.60 
 -14   7   0    2.90    2.30 
 -14   7   0    8.50    3.70 
 -13   8   0    6.70    4.10 
 -13   8   0    6.30    3.00 
  13  -8   0    4.50    0.80 
 -12   9   0   35.30    3.70 
 -12   9   0   28.50    4.80 
  12  -9   0   28.10    2.60 
 -11  10   0    6.40    1.20 
 -11  10   0    5.80    1.80 
 -11  10   0    4.60    3.90 
 -11  10   0    2.30    2.40 
 -10  11   0   84.49    6.20 
  10 -11   0   90.79    6.20 
  -9  12   0   -1.70    3.50 
  -9  12   0    1.50    1.40 
  -9  12   0    0.40    2.30 
   9 -12   0   -0.20    1.40 
   9 -12   0    0.30    0.80 
  -8  13   0   -0.70    3.40 
  -8  13   0    3.00    1.50 
  -8  13   0    0.00    2.20 
   8 -13   0    3.50    1.10 
   8 -13   0    3.10    1.50 
  -7  14   0   44.30    4.10 
  -7  14   0   31.20    5.40 
   7 -14   0   38.70    4.00 
   7 -14   0   49.30    3.60 
  -6  15   0    0.70    2.00 
  -6  15   0   -0.10    4.10 
  -6  15   0    0.70    3.30 
  -6  15   0    1.50    1.80 
  -6  15   0  -11.80    6.00 
   6 -15   0    1.80    1.60 
   6 -15   0    1.60    1.20 
  -5  16   0    1.10    2.70 
  -5  16   0   10.60    6.20 
   5 -16   0    5.50    1.80 
  -4  17   0    1.40    1.70 
  -4  17   0   -1.70    2.00 
  -4  17   0    0.90    2.70 
  -4  17   0    5.40    7.90 
   4 -17   0   -0.20    1.20 
   4 -17   0    0.40    1.80 
  -3  18   0    7.60    9.40 
  -3  18   0   16.90    3.60 
   3 -18   0   21.60    2.60 
   3 -18   0   13.60    2.40 
  -2  19   0   -1.00    1.90 
  -2  19   0    0.00    1.40 
  -2  19   0    1.00    2.70 
  -2  19   0    0.30   10.00 
   2 -19   0   -1.20    1.80 
   2 -19   0   -1.60    1.20 
  -1  20   0   26.60   13.70 
   1 -20   0   21.30    2.70 
   1 -20   0   14.00    2.40 
   0  21   0    2.90    2.00 
   0 -21   0    6.40    1.70 
   0 -21   0    6.60    2.00 
 -17   5   0    6.90    2.90 
 -17   5   0    2.80    1.40 
 -17   5   0    1.90    2.00 
 -16   6   0    0.70    2.90 
 -16   6   0    1.70    2.10 
 -16   6   0    1.70    1.40 
 -15   7   0    5.80    2.50 
 -15   7   0    7.40    3.40 
 -15   7   0    8.20    1.80 
 -14   8   0   -0.40    3.20 
 -14   8   0    1.50    1.70 
 -14   8   0    1.30    2.40 
  14  -8   0    1.50    0.50 
 -13   9   0    0.40    1.70 
 -13   9   0    1.50    2.30 
 -13   9   0   -1.00    3.30 
  13  -9   0    0.40    0.60 
 -12  10   0    2.70    2.40 
 -12  10   0    2.40    3.70 
  12 -10   0    3.50    1.50 
 -11  11   0   24.30    4.60 
 -10  12   0   -2.00    2.10 
 -10  12   0    0.70    4.10 
  10 -12   0    0.90    1.40 
  -9  13   0   59.69    8.50 
   9 -13   0   82.39    5.80 
  -8  14   0   15.00    4.60 
   8 -14   0   18.50    2.40 
   8 -14   0   24.80    2.90 
  -7  15   0   -0.60    2.00 
  -7  15   0   -3.40    3.50 
  -7  15   0    4.40    1.70 
   7 -15   0    0.80    1.70 
   7 -15   0    2.10    1.20 
  -6  16   0    2.10    1.80 
  -6  16   0    1.20    3.20 
  -6  16   0   -0.50    3.70 
  -6  16   0   -1.00    3.30 
  -6  16   0   -2.40    1.50 
   6 -16   0   -0.50    1.20 
  -5  17   0    1.60    2.90 
  -5  17   0    6.20    2.00 
  -5  17   0    2.30    1.80 
  -5  17   0    8.40    5.70 
   5 -17   0    1.50    1.70 
   5 -17   0    5.20    1.30 
  -4  18   0   -0.90    6.90 
  -4  18   0    6.10    1.90 
  -4  18   0    1.50    2.80 
  -4  18   0   -1.70    1.60 
   4 -18   0    1.90    1.20 
   4 -18   0    1.50    1.80 
  -3  19   0   10.30   13.10 
  -3  19   0    3.30    1.90 
  -3  19   0   -0.30    2.50 
   3 -19   0    0.10    1.30 
   3 -19   0    0.30    1.80 
  -2  20   0    3.20    2.20 
  -2  20   0    3.80    2.10 
  -2  20   0    4.90   10.70 
   2 -20   0    1.70    1.30 
   2 -20   0    1.80    2.30 
 -16   7   0    2.40    1.70 
 -16   7   0    2.90    3.00 
 -16   7   0    1.60    2.80 
 -15   8   0    6.60    3.60 
 -15   8   0    3.80    2.40 
 -15   8   0    3.60    2.30 
 -14   9   0    0.60    2.30 
 -14   9   0    2.10    3.50 
  14  -9   0    0.10    0.70 
 -13  10   0   17.20    4.20 
 -13  10   0    7.30    2.70 
  13 -10   0   13.30    1.60 
 -12  11   0   -2.00    2.30 
 -12  11   0    2.60    3.50 
  12 -11   0    0.50    0.90 
 -11  12   0   -0.60    2.00 
 -11  12   0    0.90    3.60 
  11 -12   0   -0.90    1.10 
 -10  13   0    3.90    2.30 
 -10  13   0   -1.10    4.00 
  10 -13   0    3.00    1.50 
  -9  14   0   11.60    4.40 
   9 -14   0   10.70    2.10 
   9 -14   0   12.00    1.40 
  -8  15   0   19.80    4.40 
   8 -15   0   21.70    2.70 
   8 -15   0   24.50    2.60 
  -7  16   0   20.00    4.30 
  -7  16   0   16.10    2.70 
  -6  17   0    1.80    1.80 
  -6  17   0    7.70    1.80 
  -6  17   0    4.60    3.30 
   6 -17   0    1.30    1.80 
   6 -17   0    4.30    1.30 
  -5  18   0    0.00    1.70 
  -5  18   0   -1.40    3.00 
  -5  18   0    3.50    2.00 
   5 -18   0    0.10    1.30 
   5 -18   0   -1.20    1.80 
  -4  19   0   -1.30    1.80 
  -4  19   0    0.90    1.80 
  -4  19   0  -11.60    6.90 
  -4  19   0    0.80    4.00 
   4 -19   0    0.70    1.20 
   4 -19   0    2.40    1.80 
  -3  20   0    1.30    2.80 
  -3  20   0    0.30    2.30 
   3 -20   0    1.10    1.70 
   3 -20   0    1.80    1.60 
 -15   9   0    1.60    3.20 
 -15   9   0    4.10    2.90 
 -14  10   0    9.70    3.60 
 -13  11   0    1.30    3.40 
 -13  11   0    1.10    2.10 
  13 -11   0    3.80    1.10 
 -12  12   0    6.00    4.10 
 -12  12   0    2.10    2.40 
  12 -12   0    2.70    1.10 
 -11  13   0   19.70    4.50 
  11 -13   0   18.50    2.70 
 -10  14   0    0.30    2.00 
 -10  14   0    1.80    3.90 
  10 -14   0    2.10    1.50 
  -9  15   0   -1.40    3.30 
  -9  15   0    0.70    1.90 
   9 -15   0    2.40    1.60 
   9 -15   0   -0.60    0.90 
  -8  16   0   -1.80    3.20 
  -8  16   0    0.00    1.90 
   8 -16   0    0.00    1.60 
   8 -16   0   -1.00    1.10 
  -7  17   0   -0.50    3.30 
  -7  17   0    0.10    1.70 
   7 -17   0   -1.10    1.70 
   7 -17   0    1.20    1.20 
  -6  18   0   15.40    4.10 
   6 -18   0   12.90    2.00 
   6 -18   0    8.90    2.30 
  -5  19   0    1.40    2.70 
  -5  19   0   -1.00    1.60 
   5 -19   0    0.60    1.20 
   5 -19   0   -0.20    1.80 
 -13  12   0    0.50    2.70 
 -13  12   0   -1.90    4.60 
 -12  13   0   10.20    4.70 
  12 -13   0    9.00    1.50 
 -11  14   0   -3.50    3.20 
 -11  14   0    0.40    2.00 
  11 -14   0   -1.80    1.80 
 -10  15   0    1.80    2.20 
 -10  15   0    2.20    3.20 
  -9  16   0    0.90    2.00 
  -9  16   0    2.60    4.10 
   9 -16   0    0.00    2.60 
  -8  17   0   -0.30    3.50 
  -8  17   0    0.40    1.70 
   8 -17   0   -0.60    1.70 
   8 -17   0    1.90    1.00 
   8 -17  -1    0.60    1.80 
   8 -17  -1    0.50    1.00 
  -8  17   1   -1.90    1.60 
  -8  17   1   -4.70    3.90 
   9 -16  -1    3.60    3.00 
   9 -16  -1    0.40    1.10 
  -9  16   1   -0.20    2.10 
  -9  16   1    0.40    3.40 
 -10  15   1    7.80    4.00 
 -10  15   1    3.90    2.10 
  11 -14  -1    4.50    2.20 
 -11  14   1    0.50    3.90 
 -11  14   1    1.80    2.00 
  12 -13  -1    4.60    1.20 
 -12  13   1    1.30    2.10 
 -12  13   1    2.10    3.60 
 -13  12   1    2.80    4.50 
 -13  12   1    3.50    3.50 
   5 -19  -1    0.90    1.30 
   5 -19  -1   -1.70    1.80 
  -5  19   1   -1.00    2.40 
  -5  19   1    0.90    1.60 
   6 -18  -1    3.30    2.00 
   6 -18  -1    1.90    1.90 
  -6  18   1    0.60    1.90 
  -6  18   1    1.90    3.00 
   7 -17  -1    3.80    1.90 
   7 -17  -1    3.50    1.30 
  -7  17   1    4.00    3.40 
  -7  17   1    2.80    1.80 
   8 -16  -1   -1.30    1.10 
   8 -16  -1    1.40    1.70 
  -8  16   1   -0.40    1.90 
  -8  16   1    1.50    3.70 
   9 -15  -1    6.00    1.00 
   9 -15  -1    7.30    1.90 
  -9  15   1   10.50    4.10 
  10 -14  -1   -0.60    1.40 
 -10  14   1    0.20    3.50 
 -10  14   1   -1.10    1.80 
  11 -13  -1    5.30    1.50 
 -11  13   1    0.80    2.30 
 -11  13   1    7.90    4.00 
  12 -12  -1    9.30    1.40 
 -12  12   1    6.80    3.60 
 -13  11   1    1.90    2.60 
 -13  11   1    0.60    3.60 
 -14  10   1   15.60    4.00 
 -15   9   1    0.90    2.70 
 -15   9   1   -0.20    3.00 
   3 -20  -1    0.40    1.70 
   3 -20  -1   -1.30    1.40 
  -3  20   1    0.60    2.20 
  -3  20   1   -2.00    1.70 
   4 -19  -1    0.60    1.20 
   4 -19  -1   -0.40    1.70 
  -4  19   1    0.80    2.30 
  -4  19   1    4.20    6.30 
  -4  19   1   -2.00    2.70 
   5 -18  -1    0.00    1.80 
   5 -18  -1   -0.70    1.30 
  -5  18   1    0.30    2.80 
  -5  18   1    0.60    1.70 
  -5  18   1    1.60    1.70 
   6 -17  -1    0.80    1.30 
   6 -17  -1    2.20    1.90 
  -6  17   1    3.30    3.50 
  -6  17   1   -0.20    1.80 
  -6  17   1    2.70    1.70 
   7 -16  -1    0.70    1.80 
   7 -16  -1   -0.20    1.20 
  -7  16   1   -1.20    1.90 
  -7  16   1    2.50    3.60 
   8 -15  -1   40.70    3.50 
   8 -15  -1   40.50    4.40 
  -8  15   1   50.19    4.10 
  -8  15   1   33.90    5.60 
   9 -14  -1    6.40    1.80 
   9 -14  -1    5.20    1.10 
  -9  14   1    2.30    3.70 
  -9  14   1    3.40    1.40 
  -9  14   1    0.40    2.30 
 -10  13   1   20.50    4.50 
  11 -12  -1    2.40    1.30 
 -11  12   1   -0.90    2.50 
 -11  12   1    1.90    3.90 
  12 -11  -1    2.40    1.00 
 -12  11   1   -0.50    3.70 
 -12  11   1   -1.20    2.10 
  13 -10  -1    2.70    0.80 
 -13  10   1    1.20    3.20 
 -13  10   1    0.80    2.30 
 -14   9   1   -0.70    2.40 
 -14   9   1    0.20    3.30 
 -15   8   1    8.80    3.40 
 -15   8   1   12.60    2.60 
 -16   7   1   -2.60    2.70 
 -16   7   1    1.50    1.50 
   2 -20  -1    6.30    1.50 
   2 -20  -1    2.20    1.90 
  -2  20   1    5.00    2.40 
  -2  20   1  -11.20    9.60 
  -2  20   1    8.70    2.70 
   3 -19  -1    0.30    1.30 
   3 -19  -1    1.80    1.90 
  -3  19   1   -2.40    8.60 
  -3  19   1    0.80    1.60 
  -3  19   1    1.20    2.50 
  -3  19   1    1.40    2.00 
   4 -18  -1    0.30    1.80 
   4 -18  -1   -1.60    1.20 
  -4  18   1    1.70    6.90 
  -4  18   1    1.30    1.90 
  -4  18   1   -1.70    1.60 
  -4  18   1   -1.70    2.80 
   5 -17  -1    0.10    1.20 
   5 -17  -1   -0.50    1.60 
  -5  17   1   -2.90    3.00 
  -5  17   1   10.80    5.30 
  -5  17   1    1.70    1.80 
  -5  17   1   -0.50    1.70 
   6 -16  -1    0.20    1.20 
  -6  16   1   -1.40    3.50 
  -6  16   1   -0.40    1.70 
  -6  16   1   -0.80    1.90 
   7 -15  -1    1.50    1.70 
   7 -15  -1   -2.50    1.10 
  -7  15   1    1.80    1.60 
  -7  15   1   -1.30    1.80 
  -7  15   1   -1.50    3.30 
   8 -14  -1    1.50    1.60 
   8 -14  -1   -0.40    1.40 
  -8  14   1   -1.00    3.50 
  -8  14   1   -1.30    2.40 
  -8  14   1   -0.10    2.10 
   9 -13  -1   13.00    2.10 
  -9  13   1    9.40    4.30 
 -10  12   1   10.70    3.20 
 -10  12   1   19.40    4.40 
  11 -11  -1   71.29    5.10 
 -11  11   1   73.09    5.30 
 -11  11   1   61.69    8.30 
  12 -10  -1    8.60    1.80 
 -12  10   1   13.30    3.80 
 -12  10   1    3.30    2.50 
  13  -9  -1    8.40    1.00 
 -13   9   1    9.80    3.60 
 -13   9   1    3.80    2.60 
 -14   8   1    3.30    1.70 
 -14   8   1    3.10    3.60 
 -14   8   1    2.60    2.30 
 -15   7   1    0.50    1.40 
 -15   7   1    1.30    3.30 
 -15   7   1    1.50    2.40 
 -16   6   1    2.60    2.90 
 -16   6   1   -0.10    2.20 
 -16   6   1   -0.60    1.50 
 -17   5   1    5.40    1.50 
 -17   5   1    9.00    3.00 
   0 -21  -1   -0.10    1.30 
   0 -21  -1    0.90    1.80 
   0  21   1    2.00    2.00 
   1 -20  -1    0.40    1.80 
   1 -20  -1    1.00    1.40 
  -1  20   1   -5.50   15.80 
  -1  20   1    0.50    2.00 
   2 -19  -1    2.40    1.30 
   2 -19  -1    1.30    1.90 
  -2  19   1    1.80   10.20 
  -2  19   1    2.20    2.70 
  -2  19   1    4.60    2.10 
  -2  19   1    0.70    1.40 
   3 -18  -1   16.60    2.60 
   3 -18  -1   19.90    2.70 
  -3  18   1   11.00    3.40 
  -3  18   1   27.10    3.70 
  -3  18   1   23.80    9.50 
   4 -17  -1    6.80    1.40 
   4 -17  -1    5.20    1.90 
  -4  17   1   10.30    2.40 
  -4  17   1    7.50    3.10 
  -4  17   1    2.40    6.90 
   5 -16  -1   15.80    2.40 
   5 -16  -1   13.30    2.40 
  -5  16   1    5.20    6.30 
  -5  16   1   21.70    3.00 
   6 -15  -1    0.80    1.40 
   6 -15  -1    2.80    1.70 
  -6  15   1    0.40    3.70 
  -6  15   1   -3.90    3.70 
  -6  15   1    0.20    2.20 
  -6  15   1   -1.20    1.90 
  -6  15   1   -7.00    5.10 
   7 -14  -1    5.10    1.80 
   7 -14  -1    5.70    1.30 
  -7  14   1    5.10    1.90 
  -7  14   1    9.20    4.20 
  -7  14   1    1.60    2.30 
   8 -13  -1    0.90    1.00 
   8 -13  -1    0.50    1.40 
  -8  13   1   -4.20    3.40 
  -8  13   1   -0.80    1.50 
  -8  13   1   -0.50    2.00 
   9 -12  -1   15.30    1.50 
   9 -12  -1   18.00    2.70 
  -9  12   1   16.40    2.10 
  -9  12   1    6.80    4.00 
  10 -11  -1    1.30    1.20 
 -10  11   1    0.80    1.40 
 -10  11   1   -2.30    2.20 
 -10  11   1   -2.50    3.80 
  11 -10  -1    4.30    1.10 
 -11  10   1   -0.60    2.10 
 -11  10   1    3.20    3.90 
  12  -9  -1    6.50    1.00 
 -12   9   1    5.60    1.40 
 -12   9   1    5.60    1.80 
 -12   9   1    1.50    2.40 
 -12   9   1    8.40    3.70 
  13  -8  -1    8.90    1.20 
 -13   8   1   10.80    4.30 
 -13   8   1    9.70    2.30 
 -13   8   1    6.30    3.20 
 -14   7   1   23.20    4.30 
 -14   7   1   30.20    2.70 
 -14   7   1   30.80    3.10 
 -15   6   1   11.50    2.70 
 -16   5   1    0.30    1.30 
 -16   5   1    1.90    3.00 
 -16   5   1    0.00    2.10 
 -17   4   1    0.60    1.50 
 -17   4   1    1.20    2.40 
  -1 -21  -1   -0.40    1.30 
  -1 -21  -1   -1.80    1.80 
   1  21   1   -1.40    2.20 
   1  21   1  -17.80   15.70 
   0 -20  -1    1.80    1.80 
   0 -20  -1    0.50    1.30 
   0  20   1    0.80    1.80 
   0  20   1  -15.70   11.50 
   1 -19  -1   -0.90    1.20 
   1 -19  -1   -0.20    1.80 
  -1  19   1   -4.30   10.00 
  -1  19   1   -1.90    1.80 
  -1  19   1    1.90    1.80 
  -1  19   1   -1.80    2.40 
   2 -18  -1   11.40    1.60 
   2 -18  -1   11.60    2.40 
  -2  18   1   17.00    2.40 
  -2  18   1    8.10   10.00 
  -2  18   1   12.80    3.30 
   3 -17  -1   -0.10    1.70 
   3 -17  -1    0.40    1.90 
  -3  17   1   -0.10    2.90 
  -3  17   1    1.00    1.70 
  -3  17   1    7.30   10.80 
  -3  17   1   -0.10    1.80 
   4 -16  -1   -0.40    1.70 
   4 -16  -1    0.90    1.30 
  -4  16   1    5.70    7.30 
  -4  16   1    1.10    3.20 
  -4  16   1    2.00    1.80 
  -4  16   1   -0.90    1.70 
   5 -15  -1   41.90    3.50 
   5 -15  -1   40.80    4.20 
  -5  15   1   25.20    7.30 
  -5  15   1   50.59    4.60 
  -5  15   1   34.30    5.40 
   6 -14  -1    5.10    1.40 
   6 -14  -1    4.60    1.80 
  -6  14   1    7.80    2.20 
  -6  14   1    6.40    3.80 
  -6  14   1    2.90    5.90 
  -6  14   1    3.70    4.20 
  -6  14   1    3.00    2.10 
   7 -13  -1   97.59    7.30 
   7 -13  -1  112.89    6.90 
  -7  13   1   99.69    7.50 
   8 -12  -1    4.60    1.00 
   8 -12  -1    5.10    1.50 
  -8  12   1    3.00    2.10 
  -8  12   1    4.10    1.70 
  -8  12   1    3.10    3.60 
   9 -11  -1   18.90    2.00 
   9 -11  -1   24.40    2.90 
  -9  11   1   22.60    4.70 
  -9  11   1   21.30    3.10 
  10 -10  -1    1.60    1.10 
 -10  10   1    3.00    1.50 
 -10  10   1    0.40    2.10 
 -10  10   1    4.00    1.60 
 -10  10   1    3.80    3.60 
  11  -9  -1   76.79    5.20 
 -11   9   1   76.79    5.70 
 -11   9   1   72.19    8.40 
  12  -8  -1   -0.80    0.70 
 -12   8   1   -1.20    1.30 
 -12   8   1    2.00    3.60 
 -12   8   1   -0.40    1.10 
 -12   8   1   -0.10    2.40 
  13  -7  -1    1.80    0.50 
 -13   7   1    1.10    1.10 
 -13   7   1   -0.80    3.20 
 -13   7   1   -0.10    2.00 
 -13   7   1    1.30    1.20 
 -14   6   1    1.50    1.60 
 -14   6   1   -0.30    2.80 
 -14   6   1    4.10    1.40 
 -15   5   1    0.20    1.20 
 -15   5   1   -1.40    2.00 
 -15   5   1   -1.00    3.20 
 -15   5   1   -0.80    1.30 
 -16   4   1   79.29    5.90 
 -16   4   1   84.39    5.70 
 -17   3   1    1.50    2.10 
 -17   3   1    6.10    1.70 
 -18   2   1    4.60    1.90 
  -2 -21  -1   -0.20    1.20 
  -2 -21  -1    0.70    2.00 
   2  21   1  -19.50   14.30 
   2  21   1    0.00    2.10 
  -1 -20  -1    2.10    1.40 
  -1 -20  -1    1.90    1.80 
   1  20   1    5.00    2.20 
   1  20   1   22.50   13.80 
   0 -19  -1    0.20    2.50 
   0 -19  -1    1.60    1.40 
   0  19   1    1.90    2.50 
   0  19   1   -1.80    2.00 
   0  19   1   -2.00   11.30 
   1 -18  -1    2.90    2.00 
   1 -18  -1    4.00    2.10 
  -1  18   1    3.00    2.20 
  -1  18   1   14.90   11.70 
  -1  18   1    4.20    4.50 
   2 -17  -1    0.40    1.40 
   2 -17  -1    1.80    1.90 
  -2  17   1    0.20    1.90 
  -2  17   1    9.10    9.00 
  -2  17   1   -2.50    2.80 
  -2  17   1   -0.10    1.70 
   3 -16  -1   38.30    3.30 
   3 -16  -1   32.40    4.00 
  -3  16   1   22.70    9.60 
  -3  16   1   28.30    4.40 
   4 -15  -1   75.79    5.10 
   4 -15  -1   72.09    5.70 
  -4  15   1   78.59    5.80 
  -4  15   1   57.29    7.60 
   5 -14  -1    5.20    1.70 
   5 -14  -1    7.50    1.30 
  -5  14   1    9.40    5.80 
  -5  14   1    9.50    1.90 
  -5  14   1    4.00    3.40 
   6 -13  -1   81.29    5.90 
   6 -13  -1   84.19    5.50 
  -6  13   1   76.19    6.20 
  -6  13   1   74.59   11.10 
   7 -12  -1   14.80    1.50 
   7 -12  -1   10.50    1.80 
  -7  12   1   16.80    4.00 
  -7  12   1   16.40    2.20 
   8 -11  -1   12.80    1.80 
   8 -11  -1   14.10    1.80 
  -8  11   1    9.30    4.00 
  -8  11   1   10.90    1.90 
   9 -10  -1   35.30    3.60 
   9 -10  -1   34.30    2.50 
  -9  10   1   28.60    4.70 
  -9  10   1   40.20    3.70 
  -9  10   1   26.90    4.30 
  10  -9  -1   26.00    3.20 
 -10   9   1   21.10    2.90 
 -10   9   1   21.00    2.30 
 -10   9   1   16.50    4.10 
 -10   9   1   14.30    2.90 
  11  -8  -1   26.90    2.40 
 -11   8   1   28.80    2.90 
 -11   8   1   26.90    4.80 
 -11   8   1   24.20    3.00 
  12  -7  -1   15.40    1.50 
 -12   7   1   16.10    2.30 
 -12   7   1    9.70    2.50 
 -12   7   1   12.90    1.70 
 -12   7   1   15.10    3.90 
  13  -6  -1   30.20    2.20 
 -13   6   1   42.80    6.60 
 -13   6   1   34.10    4.30 
 -14   5   1   25.70    2.70 
 -14   5   1   26.00    2.90 
 -14   5   1   31.20    4.90 
 -15   4   1    0.70    2.10 
 -15   4   1   -0.40    4.80 
 -16   3   1   -0.70    3.00 
 -16   3   1    0.20    2.00 
 -16   3   1    1.90    1.20 
 -16   3   1    1.10    1.40 
 -16   3   1   -4.20    4.00 
 -17   2   1    7.80    2.30 
 -17   2   1   13.10    1.60 
 -18   1   1    5.40    2.30 
 -18   1   1    7.00    1.80 
  -3 -21  -1   -1.20    1.20 
   3  21   1    4.00   16.50 
   3  21   1    1.10    2.10 
  -2 -20  -1    0.30    1.30 
  -2 -20  -1    2.60    1.90 
   2  20   1   -0.20   12.50 
   2  20   1    6.90    2.30 
  -1 -19  -1   -0.40    1.20 
  -1 -19  -1    1.60    2.00 
   1  19   1    2.40   11.40 
   1  19   1   -0.40    2.10 
   0 -18  -1   -0.10    1.40 
   0 -18  -1   -2.00    1.90 
   0  18   1   -0.20    2.20 
   0  18   1    0.40    1.50 
   0  18   1  -11.00   12.70 
   0  18   1   -0.90    2.50 
   1 -17  -1    6.00    1.50 
   1 -17  -1    4.70    2.00 
  -1  17   1   27.90   11.30 
  -1  17   1    7.20    2.30 
  -1  17   1    0.40    2.60 
  -1  17   1    2.30    1.80 
   2 -16  -1   42.30    4.60 
   2 -16  -1   50.49    3.90 
  -2  16   1   56.09    4.90 
  -2  16   1   42.80    6.40 
   3 -15  -1    0.40    1.50 
   3 -15  -1    0.70    1.00 
  -3  15   1    0.40    2.90 
  -3  15   1   -0.40    1.90 
  -3  15   1    2.80    1.70 
  -3  15   1    7.10    7.30 
   4 -14  -1   27.80    3.30 
   4 -14  -1   33.10    2.80 
  -4  14   1   21.70    7.70 
  -4  14   1   34.50    3.50 
   5 -13  -1   30.80    4.50 
   5 -13  -1   37.20    2.80 
  -5  13   1   23.20    4.50 
  -5  13   1   28.50    3.50 
  -5  13   1   18.00    6.20 
   6 -12  -1    4.50    1.50 
  -6  12   1    7.90    2.30 
  -6  12   1    4.80    3.40 
  -6  12   1   10.40    5.30 
  -6  12   1    3.40    4.00 
   7 -11  -1    2.30    1.30 
   7 -11  -1    3.10    0.90 
  -7  11   1    3.10    1.60 
  -7  11   1    2.20    2.00 
  -7  11   1    3.50    1.60 
  -7  11   1    1.30    3.70 
   8 -10  -1    4.10    1.20 
   8 -10  -1    2.50    0.70 
  -8  10   1    0.60    3.30 
  -8  10   1    3.50    1.40 
  -8  10   1    1.30    1.90 
  -8  10   1    4.10    1.50 
   9  -9  -1    1.60    1.00 
   9  -9  -1    2.80    0.60 
  -9   9   1    1.20    3.30 
  -9   9   1    3.00    1.40 
  -9   9   1    1.10    2.10 
  -9   9   1    5.90    1.50 
  10  -8  -1   10.80    1.70 
 -10   8   1   10.60    1.50 
 -10   8   1    8.80    2.20 
 -10   8   1    9.40    3.60 
  11  -7  -1    2.70    0.90 
 -11   7   1    2.70    2.30 
 -11   7   1    3.40    3.60 
 -11   7   1    0.70    1.30 
 -11   7   1    3.60    1.30 
 -12   6   1   77.29    5.20 
 -12   6   1   67.69    7.90 
 -12   6   1   74.89    5.20 
 -12   6   1   71.19    6.10 
 -13   5   1   15.60    2.00 
 -13   5   1   12.20    3.90 
 -13   5   1   16.60    2.30 
 -14   4   1    7.30    3.90 
 -14   4   1    3.80    3.50 
 -14   4   1    6.10    1.60 
 -14   4   1    1.80    1.90 
 -14   4   1    5.80    1.40 
 -15   3   1   -2.60    3.30 
 -15   3   1    5.20    3.60 
 -15   3   1   -1.70    2.00 
 -15   3   1    0.20    1.50 
 -15   3   1    0.90    1.20 
 -16   2   1   82.99    6.20 
 -16   2   1   84.69    5.80 
 -17   1   1   -0.40    1.60 
 -17   1   1    0.50    1.90 
 -17   1   1   -0.20    1.10 
 -18   0   1    1.60    1.60 
  -4 -21  -1    2.90    1.30 
   4  21   1    5.30   20.80 
   4  21   1    4.50    2.40 
  -3 -20  -1    2.50    1.40 
  -3 -20  -1    1.00    1.80 
   3  20   1   25.70   15.50 
   3  20   1    4.10    2.20 
  -2 -19  -1   24.00    3.00 
   2  19   1   26.60   15.00 
   2  19   1   22.60    3.50 
  -1 -18  -1   65.39    4.80 
  -1 -18  -1   60.39    5.70 
   1  18   1   65.69    6.40 
   0 -17  -1   -1.30    1.70 
   0 -17  -1   -0.70    1.30 
   0  17   1   -0.30    2.40 
   0  17   1   -1.10    1.90 
   0  17   1    3.10    1.50 
   1 -16  -1    4.60    1.30 
   1 -16  -1    7.80    1.90 
  -1  16   1    5.40    1.80 
  -1  16   1    7.90    3.00 
   2 -15  -1    1.60    1.10 
   2 -15  -1    1.00    1.60 
  -2  15   1    2.50    1.70 
  -2  15   1    1.10    1.70 
  -2  15   1    0.00    2.70 
   3 -14  -1    4.40    1.50 
   3 -14  -1    7.80    1.20 
  -3  14   1    6.30    3.30 
  -3  14   1    7.60    1.60 
   4 -13  -1   53.69    4.30 
   4 -13  -1   47.00    4.10 
   5 -12  -1    9.30    1.50 
   5 -12  -1    6.70    1.10 
  -5  12   1   -0.50   11.20 
  -5  12   1   10.00    4.20 
  -5  12   1   11.00    1.70 
  -5  12   1    3.20    2.70 
  -5  12   1    7.40    5.30 
   6 -11  -1    2.00    0.80 
   6 -11  -1    0.10    1.10 
  -6  11   1    0.10    2.00 
  -6  11   1    2.00    3.50 
  -6  11   1    2.80    1.40 
  -6  11   1   -1.60    4.10 
   7 -10  -1    1.60    1.10 
   7 -10  -1    0.60    0.70 
  -7  10   1   -0.70    1.30 
  -7  10   1    2.40    1.40 
  -7  10   1   -0.40    1.90 
  -7  10   1    2.60    1.60 
  -7  10   1   -0.50    1.30 
   8  -9  -1  310.67   19.20 
   8  -9  -1  319.57   19.40 
  -8   9   1  312.87   19.60 
  -8   9   1  310.37   19.40 
   9  -8  -1   18.10    2.00 
   9  -8  -1   19.60    1.50 
  -9   8   1   20.20    2.30 
  -9   8   1   18.00    4.00 
  -9   8   1   15.00    2.80 
  -9   8   1   20.80    2.60 
  10  -7  -1   12.70    1.70 
 -10   7   1   17.50    2.20 
 -10   7   1   11.90    3.80 
 -10   7   1   15.90    2.60 
 -10   7   1   17.10    2.30 
  11  -6  -1   -0.20    0.60 
 -11   6   1    2.00    1.10 
 -11   6   1    0.80    2.00 
 -11   6   1   -0.30    3.20 
 -11   6   1   -0.10    1.30 
  12  -5  -1    6.80    0.90 
 -12   5   1    9.80    3.20 
 -12   5   1    8.00    1.30 
 -12   5   1    8.40    1.50 
 -12   5   1    6.40    3.60 
 -12   5   1    8.50    2.10 
  13  -4  -1    0.10    0.50 
 -13   4   1    0.50    1.90 
 -13   4   1    0.50    1.10 
 -13   4   1    1.70    3.40 
 -13   4   1    1.20    1.30 
 -13   4   1   -2.70    2.40 
 -14   3   1   16.00    2.40 
 -14   3   1   18.10    2.20 
 -14   3   1   21.40    4.40 
 -14   3   1   10.10    3.80 
 -15   2   1   87.89    6.30 
 -15   2   1   68.89    9.60 
 -15   2   1   88.29    5.90 
 -16   1   1    3.30    4.20 
 -16   1   1    1.30    3.10 
 -16   1   1    4.00    2.30 
 -17   0   1   76.39    5.50 
 -17   0   1   81.69    6.00 
 -17   0   1   75.19   10.10 
 -18  -1   1   13.30    1.70 
 -18  -1   1   13.00    2.30 
 -19  -2   1    8.40    2.80 
 -19  -2   1    5.70    1.20 
  -5 -21  -1    7.10    1.60 
   5  21   1   12.10    2.40 
   5  21   1   14.30   21.40 
   5  21   1   11.00    2.70 
  -4 -20  -1    1.90    1.30 
   4  20   1   -1.10    2.20 
   4  20   1   -8.00   16.20 
   4  20   1    0.30    2.00 
  -3 -19  -1   11.70    2.30 
  -3 -19  -1   10.70    1.80 
   3  19   1   15.40    2.80 
   3  19   1   23.30   15.90 
  -2 -18  -1    5.60    1.50 
  -2 -18  -1    2.30    2.00 
   2  18   1   10.90    2.60 
   2  18   1    9.00    2.20 
  -1 -17  -1   12.40    2.30 
  -1 -17  -1   10.80    1.50 
   1  17   1   17.20    3.00 
   0 -16  -1   17.60    2.30 
   0 -16  -1   16.80    2.20 
   0  16   1   16.50    3.20 
   0  16   1   13.20    2.20 
   1 -15  -1   37.50    2.90 
   1 -15  -1   31.60    3.70 
  -1  15   1   25.10    4.00 
   2 -14  -1  118.49    7.50 
   2 -14  -1  117.09    7.90 
  -2  14   1  107.09    9.70 
   3 -13  -1    5.60    1.10 
   3 -13  -1    5.20    1.40 
  -3  13   1    3.70    2.90 
  -3  13   1    6.50    1.50 
  -3  13   1    1.80    1.80 
   4 -12  -1   25.70    2.90 
   4 -12  -1   27.50    2.40 
  -4  12   1   20.20    3.90 
  -4  12   1   34.40    3.10 
   5 -11  -1   87.89    6.70 
   5 -11  -1  103.39    6.40 
  -5  11   1  108.99    6.90 
  -5  11   1   93.09   12.10 
   6 -10  -1   23.80    2.50 
   6 -10  -1   25.80    2.00 
  -6  10   1   21.20    3.40 
  -6  10   1   28.10    2.80 
  -6  10   1   18.30    4.30 
  -6  10   1   16.50    3.70 
   7  -9  -1   97.29    6.30 
   7  -9  -1  104.79    6.60 
  -7   9   1   97.99    6.60 
  -7   9   1  103.69    6.70 
  -7   9   1   91.29    7.10 
   8  -8  -1    0.20    0.50 
   8  -8  -1   -1.20    0.80 
  -8   8   1   -0.70    1.80 
  -8   8   1   -1.80    3.00 
  -8   8   1    0.00    1.00 
  -8   8   1    1.70    1.20 
   9  -7  -1  241.88   15.10 
   9  -7  -1  223.18   14.90 
   9  -7  -1  256.87   18.90 
  -9   7   1  266.97   15.70 
  -9   7   1  242.18   15.30 
  -9   7   1  239.48   15.20 
  10  -6  -1  104.09    6.40 
  10  -6  -1   92.69   13.60 
 -10   6   1   90.49    8.80 
 -10   6   1   97.09    6.70 
 -10   6   1  108.79    7.30 
 -10   6   1  100.89    6.70 
  11  -5  -1    5.80    0.80 
  11  -5  -1    2.60    6.40 
 -11   5   1    4.80    1.30 
 -11   5   1    3.20    4.30 
 -11   5   1    5.20    1.40 
  12  -4  -1   81.39   14.00 
  12  -4  -1   86.79    5.20 
 -12   4   1   82.59    6.30 
 -12   4   1   85.29    5.70 
 -12   4   1   77.69    8.10 
 -12   4   1   83.59    8.30 
 -12   4   1   78.49    5.60 
  13  -3  -1   17.10    1.30 
 -13   3   1   20.70    4.20 
 -13   3   1   16.70    2.40 
 -13   3   1   13.50    2.30 
 -13   3   1   13.60    3.70 
 -13   3   1   18.30    2.20 
 -14   2   1   35.50    4.10 
 -14   2   1   44.30    7.70 
  15  -1  -1    0.80    0.50 
 -15   1   1    0.00    1.80 
 -15   1   1    1.60    3.80 
 -15   1   1    1.30    1.70 
 -15   1   1    1.10    1.20 
 -15   1   1    0.90    2.90 
  16   0  -1    2.00    0.60 
 -16   0   1    5.80    2.20 
 -16   0   1    1.20    4.60 
 -16   0   1    4.40    1.40 
 -16   0   1    1.90    2.00 
 -17  -1   1    0.00    4.20 
 -17  -1   1    7.20    2.20 
 -17  -1   1    7.40    1.40 
 -18  -2   1   33.60    3.20 
 -18  -2   1   45.60    4.30 
 -19  -3   1    2.50    1.90 
  -6 -21  -1    4.50    1.50 
   6  21   1    1.90    2.40 
   6  21   1    6.90    2.50 
   6  21   1    9.00    2.40 
  -5 -20  -1    1.50    1.30 
   5  20   1    4.20   19.00 
   5  20   1    0.50    2.20 
   5  20   1    1.80    1.50 
   5  20   1   -0.90    2.30 
  -4 -19  -1    8.90    2.20 
  -4 -19  -1   15.20    1.90 
   4  19   1   12.30    2.60 
   4  19   1   11.10   15.60 
  -3 -18  -1   12.70    1.60 
  -3 -18  -1   14.00    2.40 
  -2 -17  -1   17.20    2.40 
   2  17   1   10.80    2.40 
   2  17   1   16.40    2.60 
   2  17   1   17.90    2.40 
  -1 -16  -1    0.10    1.60 
  -1 -16  -1   -0.50    1.00 
   1  16   1   -0.40    1.70 
   1  16   1    1.10    1.80 
   1  16   1   -1.20    1.10 
   0 -15  -1    4.30    1.20 
   0 -15  -1    2.80    1.60 
   0  15   1    0.90    2.40 
   0  15   1    4.20    1.70 
   0  15   1    3.90    1.50 
   0  15   1    1.90    1.50 
   1 -14  -1   65.49    5.60 
  -1  14   1   78.99    5.80 
  -1  14   1   87.09    5.50 
   2 -13  -1   57.89    4.70 
   2 -13  -1   56.79    4.20 
  -2  13   1   69.49    4.50 
   3 -12  -1   90.19    6.00 
   3 -12  -1   86.39    6.30 
  -3  12   1   99.69    6.40 
   4 -11  -1   33.30    2.90 
   4 -11  -1   26.90    2.40 
  -4  11   1   26.70    3.50 
   5 -10  -1  148.99   11.50 
   5 -10  -1  155.28    9.50 
   5 -10  -1  157.98    9.70 
  -5  10   1  138.69   10.10 
  -5  10   1  151.78   13.40 
  -5  10   1  159.58    9.80 
   6  -9  -1   17.60    3.60 
   6  -9  -1    9.70    1.30 
   6  -9  -1    9.00    1.30 
  -6   9   1    8.60    2.00 
  -6   9   1    4.40    3.30 
  -6   9   1    9.30    3.30 
  -6   9   1    6.00    3.00 
  -6   9   1   12.40    1.70 
  -6   9   1   11.50    1.50 
   7  -8  -1    3.50    3.50 
   7  -8  -1    6.00    0.70 
   7  -8  -1    6.40    1.00 
  -7   8   1    7.90    1.80 
  -7   8   1    5.50    3.00 
  -7   8   1    5.00    1.20 
   8  -7  -1  197.08   12.40 
   8  -7  -1  216.38   15.00 
   8  -7  -1  183.58   12.20 
  -8   7   1  193.58   12.50 
  -8   7   1  215.78   12.90 
  -8   7   1  199.28   12.60 
   9  -6  -1    4.70    0.80 
   9  -6  -1    0.80    4.10 
  -9   6   1    3.50    1.70 
  -9   6   1    3.20    1.20 
  -9   6   1    4.20    1.00 
  -9   6   1    1.30    2.90 
  10  -5  -1   63.79    3.90 
 -10   5   1   53.69    4.10 
 -10   5   1   54.69    6.20 
 -10   5   1   47.40    6.70 
 -10   5   1   54.39    4.10 
 -10   5   1   60.59    4.80 
  11  -4  -1  336.17   24.70 
  11  -4  -1  343.37   20.40 
 -11   4   1  333.17   20.70 
 -11   4   1  314.67   20.60 
 -11   4   1  356.96   21.00 
 -11   4   1  330.07   22.10 
 -11   4   1  322.97   22.50 
  12  -3  -1   42.80    3.10 
  12  -3  -1   51.59    8.50 
 -12   3   1   47.10    3.70 
 -12   3   1   59.29    7.10 
 -12   3   1   57.49    4.00 
 -12   3   1   53.09    6.70 
 -12   3   1   52.99    4.40 
  13  -2  -1   62.09    4.30 
  13  -2  -1   34.80   15.80 
 -13   2   1   65.49    5.30 
 -13   2   1   72.19    4.90 
 -13   2   1   71.59    4.90 
 -13   2   1   62.79    7.80 
  14  -1  -1    1.10   10.70 
  14  -1  -1    0.80    0.80 
 -14   1   1   -0.20    3.10 
 -14   1   1    0.50    1.20 
 -14   1   1    0.80    1.50 
 -14   1   1    0.40    1.60 
 -14   1   1   -5.50    3.40 
  15   0  -1  -16.00   15.80 
 -15   0   1   -1.80    3.60 
 -15   0   1    3.30    1.30 
 -15   0   1    3.20    1.80 
 -15   0   1    3.70    1.90 
  16   1  -1   53.39    4.00 
 -17  -2   1    8.60    5.30 
 -17  -2   1   11.10    1.60 
  18   3  -1    0.30    0.70 
 -18  -3   1    1.60    2.00 
 -18  -3   1    2.10    1.20 
 -19  -4   1    0.40    1.90 
  -7 -21  -1    0.70    1.40 
   7  21   1   -2.40    2.10 
   7  21   1    1.00    2.50 
   7  21   1   -1.30    2.20 
  -6 -20  -1   -0.70    1.30 
   6  20   1   -3.90   23.60 
   6  20   1    1.10    1.60 
   6  20   1    1.50    2.50 
   6  20   1    1.20    2.30 
  -5 -19  -1   41.90    4.30 
   5  19   1   57.89    5.50 
   5  19   1   18.00   21.10 
   5  19   1   49.60    7.70 
  -4 -18  -1    1.60    1.30 
  -4 -18  -1   -0.10    1.70 
   4  18   1   -0.30    2.10 
   4  18   1    0.20    1.50 
   4  18   1   -0.30    2.40 
  -3 -17  -1   13.60    1.60 
  -3 -17  -1    9.10    2.20 
   3  17   1   17.00    2.60 
   3  17   1    7.80    1.80 
   3  17   1   11.80    2.60 
  -2 -16  -1   13.10    2.20 
  -2 -16  -1   17.20    2.30 
   2  16   1   17.40    2.80 
   2  16   1   18.30    2.60 
  -1 -15  -1   27.20    2.50 
  -1 -15  -1   19.70    3.20 
   1  15   1   27.90    3.70 
   1  15   1   22.20    2.70 
   1  15   1   29.00    3.40 
   0 -14  -1    0.80    0.90 
   0 -14  -1    2.50    1.90 
   0 -14  -1    1.40    1.30 
   0  14   1    1.30    1.30 
   0  14   1    0.40    1.40 
   0  14   1    2.00    1.20 
   0  14   1    0.90    1.40 
   0  14   1    1.00    2.20 
   1 -13  -1  107.39    7.60 
   1 -13  -1  111.29    7.30 
  -1  13   1  123.89    7.80 
  -1  13   1  117.49    7.80 
   2 -12  -1    1.30    1.20 
   2 -12  -1    2.40    0.80 
  -2  12   1    2.60    1.00 
  -2  12   1   -0.50    1.70 
  -2  12   1    1.70    2.40 
   3 -11  -1  125.59    8.10 
   3 -11  -1  121.69    7.90 
  -3  11   1  128.29    8.00 
  -3  11   1  123.69    8.20 
   4 -10  -1   26.70    4.00 
   4 -10  -1   29.00    2.80 
   4 -10  -1   30.50    2.30 
  -4  10   1   23.00    3.40 
  -4  10   1   31.40    2.80 
   5  -9  -1   46.70    3.50 
  -5   9   1   32.50    5.30 
  -5   9   1   51.09    4.20 
  -5   9   1   45.50    3.60 
   6  -8  -1    7.90    3.20 
   6  -8  -1   11.30    1.20 
  -6   8   1   16.80    2.60 
  -6   8   1    8.10    3.10 
  -6   8   1    9.90    2.70 
  -6   8   1   13.30    1.80 
  -6   8   1   11.20    1.30 
  -6   8   1   11.10    3.00 
   7  -7  -1  327.37   21.80 
   7  -7  -1  367.76   22.00 
   7  -7  -1  374.46   23.70 
  -7   7   1  342.47   22.00 
  -7   7   1  361.46   22.20 
  -7   7   1  380.86   22.30 
   8  -6  -1   19.30    1.70 
   8  -6  -1   20.20    1.40 
   8  -6  -1   17.10    4.10 
  -8   6   1   16.10    3.40 
  -8   6   1   19.30    2.80 
  -8   6   1   17.80    2.10 
  -8   6   1   22.20    2.00 
  -8   6   1   19.00    3.00 
   9  -5  -1  228.88   16.10 
   9  -5  -1  220.28   12.90 
  -9   5   1  199.88   13.10 
  -9   5   1  191.78   14.50 
  -9   5   1  196.68   13.10 
  -9   5   1  224.98   13.40 
  10  -4  -1  235.48   17.50 
  10  -4  -1  223.58   12.70 
 -10   4   1  194.58   12.90 
 -10   4   1  209.68   13.00 
 -10   4   1  181.38   14.40 
 -10   4   1  205.08   14.70 
  11  -3  -1   28.20    6.40 
  11  -3  -1   21.60    1.50 
 -11   3   1   23.30    2.90 
 -11   3   1   28.80    4.30 
 -11   3   1   21.80    3.90 
 -11   3   1   24.90    2.30 
 -11   3   1   22.80    2.40 
  12  -2  -1    2.20    0.90 
  12  -2  -1    3.30    6.50 
 -12   2   1   -2.20    2.50 
 -12   2   1    0.00    1.00 
 -12   2   1    0.60    1.30 
 -12   2   1   -1.50    3.30 
 -12   2   1    0.10    1.20 
  13  -1  -1    3.10    1.20 
 -13   1   1    2.00    1.50 
 -13   1   1    5.00    3.40 
 -13   1   1    2.10    1.50 
 -13   1   1    3.20    1.40 
 -13   1   1    0.80    3.30 
  14   0  -1  118.19    7.60 
 -14   0   1  116.09   11.00 
 -14   0   1   98.39    7.60 
 -14   0   1  112.99    7.60 
 -14   0   1  107.79    7.30 
  15   1  -1   -0.60    1.30 
  15   1  -1  -15.10   23.60 
 -15  -1   1    1.90    1.70 
 -15  -1   1    0.80    4.20 
 -15  -1   1    0.60    1.70 
 -15  -1   1    1.10    1.20 
 -16  -2   1   29.10    3.20 
 -16  -2   1   36.70    4.10 
 -16  -2   1   33.20    6.50 
 -17  -3   1    0.10    2.00 
 -17  -3   1   -0.40    1.20 
 -18  -4   1   58.89    4.60 
 -18  -4   1   68.79    5.50 
  19   5  -1    0.90    0.90 
 -19  -5   1    0.30    1.90 
  -8 -21  -1    5.00    1.60 
   8  21   1    6.80    2.70 
   8  21   1    2.90    3.60 
   8  21   1    4.70    2.40 
  -7 -20  -1    0.80    1.30 
   7  20   1    0.80    2.40 
   7  20   1    1.20    1.70 
   6  19   1   66.39   26.40 
  -5 -18  -1    6.20    1.40 
   5  18   1    7.80    1.90 
   5  18   1    7.30    2.30 
  -4 -17  -1    4.10    1.20 
  -4 -17  -1    4.40    2.00 
   4  17   1    1.70    1.60 
   4  17   1    3.60    2.20 
  -3 -16  -1    7.50    1.80 
  -3 -16  -1    9.10    1.30 
   3  16   1    6.70    2.10 
   3  16   1   12.70    2.30 
  -2 -15  -1    1.60    1.50 
  -2 -15  -1    3.90    2.50 
  -2 -15  -1    1.20    0.90 
   2  15   1    2.00    1.00 
   2  15   1    2.30    1.90 
   2  15   1    0.80    1.30 
   2  15   1    3.60    1.80 
  -1 -14  -1   95.19    7.20 
  -1 -14  -1  111.39    8.00 
  -1 -14  -1  100.99    6.80 
   1  14   1  113.99    7.40 
   1  14   1  109.99    7.40 
   0 -13  -1   66.99    5.80 
   0 -13  -1   59.49    4.70 
   0 -13  -1   60.59    4.30 
   0  13   1   68.59    4.90 
   1 -12  -1  163.38   10.20 
   1 -12  -1  152.98    9.90 
   2 -11  -1  230.18   14.40 
   2 -11  -1  220.38   14.20 
  -2  11   1  228.48   14.30 
  -2  11   1  242.88   14.50 
   3 -10  -1   38.90    3.50 
   3 -10  -1   32.60    5.80 
   3 -10  -1   46.50    3.00 
  -3  10   1   41.80    5.00 
  -3  10   1   40.10    4.00 
   4  -9  -1   23.20    3.60 
   4  -9  -1   24.90    2.40 
   4  -9  -1   23.30    2.00 
  -4   9   1   20.50    4.90 
  -4   9   1   28.60    2.50 
  -4   9   1   28.90    3.00 
  -4   9   1   26.50    4.30 
   5  -8  -1  218.48   13.80 
   5  -8  -1  245.38   15.50 
   5  -8  -1  214.48   13.90 
  -5   8   1  217.98   14.00 
  -5   8   1  243.08   14.30 
  -5   8   1  224.08   13.90 
  -5   8   1  215.88   15.70 
   6  -7  -1   39.40    5.60 
   6  -7  -1   42.00    2.70 
  -6   7   1   44.20    3.20 
  -6   7   1   36.10    5.10 
  -6   7   1   41.40    3.00 
   7  -6  -1    5.40    0.60 
   7  -6  -1    4.80    0.80 
   7  -6  -1    2.40    2.70 
  -7   6   1    1.80    2.00 
  -7   6   1    4.00    0.90 
  -7   6   1    4.10    2.60 
  -7   6   1    4.60    1.40 
  -7   6   1    5.80    1.00 
   8  -5  -1  116.09    6.90 
   8  -5  -1  116.09    9.70 
  -8   5   1  101.39    8.50 
  -8   5   1  114.59    7.10 
  -8   5   1  102.39    7.10 
   9  -4  -1   -4.60    3.30 
   9  -4  -1    0.60    0.30 
   9  -4  -1    0.70    0.70 
  -9   4   1    0.10    1.20 
  -9   4   1    0.80    2.00 
  -9   4   1    1.20    1.00 
  -9   4   1    0.10    0.90 
  -9   4   1    4.80    2.90 
  10  -3  -1  323.97   22.10 
 -10   3   1  323.17   18.80 
 -10   3   1  279.37   18.50 
 -10   3   1  284.97   20.10 
 -10   3   1  300.57   18.60 
 -10   3   1  295.07   19.90 
  11  -2  -1  127.79   13.80 
 -11   2   1  137.59    9.20 
 -11   2   1  159.78    9.50 
 -11   2   1  131.69   12.60 
 -11   2   1  150.28    9.30 
  12  -1  -1    0.80    6.10 
  12  -1  -1    2.10    1.00 
 -12   1   1    0.30    3.30 
 -12   1   1    1.70    1.20 
 -12   1   1   -1.00    1.10 
 -12   1   1    1.10    1.20 
 -12   1   1    4.30    3.20 
 -13   0   1   16.70    4.30 
 -13   0   1   19.70    2.30 
 -13   0   1   20.30    2.50 
 -13   0   1   20.90    2.70 
  14   1  -1    3.80    1.60 
  14   1  -1    5.80    9.60 
 -14  -1   1    3.80    1.30 
 -14  -1   1    8.30    2.40 
 -14  -1   1    5.80    3.80 
 -14  -1   1    3.40    1.80 
 -14  -1   1    2.00    1.60 
 -15  -2   1   14.00    2.20 
 -15  -2   1   14.10    1.70 
 -15  -2   1   14.40    5.10 
 -16  -3   1   66.79    5.10 
 -16  -3   1   76.29    5.80 
 -16  -3   1   74.69   10.20 
  17   4  -1   -0.60    1.60 
 -17  -4   1    2.50    7.90 
 -17  -4   1    0.70    2.00 
 -17  -4   1    1.30    1.30 
  18   5  -1    2.30    1.30 
 -18  -5   1    5.60    1.50 
 -18  -5   1    5.10    2.10 
  19   6  -1   -0.50    1.10 
 -19  -6   1   -0.20    1.90 
  -9 -21  -1    0.00    1.20 
   9  21   1   -0.20    3.00 
   9  21   1    1.10    3.40 
  -8 -20  -1    9.10    1.60 
   8  20   1   11.60    2.30 
   8  20   1    7.50    2.70 
  -7 -19  -1   45.60    4.10 
   7  19   1   60.39    5.90 
   7  19   1   50.39    4.80 
  -6 -18  -1    1.70    1.30 
   6  18   1    0.40    1.80 
   6  18   1   -0.10    2.60 
  -5 -17  -1   44.20    3.40 
  -5 -17  -1   37.60    4.10 
   5  17   1   33.40    4.10 
  -4 -16  -1   24.90    2.40 
  -4 -16  -1   21.20    3.20 
   4  16   1   17.60    2.40 
  -3 -15  -1    7.00    1.60 
  -3 -15  -1    7.70    1.20 
  -3 -15  -1    8.50    2.20 
   3  15   1    8.30    2.10 
   3  15   1    8.20    1.70 
  -2 -14  -1   40.50    3.70 
  -2 -14  -1   46.30    4.50 
  -2 -14  -1   44.50    3.00 
  -2 -14  -1   42.40    3.10 
   2  14   1   36.30    3.90 
   2  14   1   31.30    4.30 
  -1 -13  -1    8.40    1.10 
  -1 -13  -1    7.50    1.10 
  -1 -13  -1    6.60    1.50 
  -1 -13  -1    5.50    2.10 
   1  13   1   10.00    1.70 
   1  13   1    4.10    2.20 
   0 -12  -1   87.79    5.50 
   0 -12  -1   82.89    5.80 
   0  12   1   90.79    5.90 
   0  12   1   91.49    6.00 
   0  12   1   71.19    6.70 
   1 -11  -1  275.27   17.40 
   1 -11  -1  278.67   17.80 
  -1  11   1  287.97   17.60 
  -1  11   1  295.27   17.70 
   2 -10  -1  613.14   39.10 
   2 -10  -1  657.23   40.30 
  -2  10   1  631.74   39.10 
  -2  10   1  657.53   39.10 
   3  -9  -1  168.28   10.80 
   3  -9  -1  186.08   12.40 
   3  -9  -1  172.98   11.00 
  -3   9   1  187.48   11.30 
  -3   9   1  152.68   11.80 
  -3   9   1  184.98   11.10 
  -3   9   1  179.88   11.00 
  -3   9   1  176.18   14.70 
   4  -8  -1   13.10    1.30 
  -4   8   1   19.10    2.50 
  -4   8   1   14.20    1.90 
   5  -7  -1   21.00    3.10 
   5  -7  -1   16.90    1.70 
   5  -7  -1   15.50    1.40 
  -5   7   1   21.80    2.00 
  -5   7   1   15.90    2.80 
  -5   7   1   17.70    3.00 
  -5   7   1   19.20    1.70 
   6  -6  -1   91.39    7.30 
   6  -6  -1   78.19    5.30 
   6  -6  -1   94.09    5.50 
  -6   6   1   83.59    5.60 
  -6   6   1   91.39    5.90 
  -6   6   1   88.99    6.10 
  -6   6   1   85.39    6.60 
  -6   6   1   78.89    5.50 
   7  -5  -1  368.46   22.40 
   7  -5  -1  354.96   20.60 
  -7   5   1  322.97   20.70 
  -7   5   1  323.97   20.70 
  -7   5   1  319.97   21.70 
   8  -4  -1  132.09   10.30 
  -8   4   1  120.49    7.90 
  -8   4   1  137.19    8.10 
  -8   4   1  122.49    9.20 
  -8   4   1  114.49    7.90 
   9  -3  -1    5.00    3.40 
  -9   3   1    6.50    1.10 
  -9   3   1    5.20    2.90 
  -9   3   1    6.80    1.10 
  -9   3   1    5.30    2.30 
  -9   3   1    7.30    1.30 
  10  -2  -1  158.68   14.40 
 -10   2   1  170.58   12.30 
 -10   2   1  159.08   10.50 
 -10   2   1  163.28   10.60 
 -10   2   1  174.18   12.30 
 -10   2   1  178.88   10.80 
  11  -1  -1   89.99    5.80 
  11  -1  -1  105.79   11.80 
 -11   1   1   90.09    6.10 
 -11   1   1   93.89    6.30 
 -11   1   1   92.19    8.40 
 -11   1   1   94.09    6.20 
  12   0  -1  236.58   22.80 
 -12   0   1  287.17   17.70 
 -12   0   1  297.67   17.70 
 -12   0   1  274.07   17.60 
 -12   0   1  305.57   20.00 
  13   1  -1   -0.10    1.10 
  13   1  -1   -2.50   10.40 
 -13  -1   1    4.40    3.50 
 -13  -1   1   -0.30    2.30 
 -13  -1   1    0.60    1.10 
 -13  -1   1    3.00    1.50 
 -13  -1   1    1.00    1.30 
 -14  -2   1  293.27   20.70 
 -14  -2   1  256.47   17.50 
 -14  -2   1  275.07   17.30 
 -14  -2   1  294.17   17.60 
 -15  -3   1    1.30    1.80 
 -15  -3   1    2.90    1.30 
 -15  -3   1    2.90    4.80 
 -16  -4   1   31.50    6.40 
 -16  -4   1   23.10    2.90 
 -16  -4   1   31.80    3.80 
  17   5  -1    2.00    1.40 
 -17  -5   1    6.20    1.40 
 -17  -5   1    4.40    2.00 
 -19  -7   1   11.60    2.20 
  10  21   1    9.10    2.10 
  10  21   1    8.10    2.70 
  -9 -20  -1    2.80    1.30 
   9  20   1    2.30    2.50 
   9  20   1    2.10    1.90 
  -8 -19  -1    0.30    1.30 
   8  19   1   -1.20    1.90 
  -7 -18  -1   -0.60    1.30 
   7  18   1   -2.40    1.80 
  -6 -17  -1    1.00   12.70 
  -6 -17  -1   19.60    2.50 
   6  17   1   19.10    2.70 
  -5 -16  -1   29.20    2.70 
  -5 -16  -1   31.30   10.20 
  -5 -16  -1   26.10    4.70 
  -5 -16  -1   25.70    3.50 
   5  16   1   25.90    3.60 
  -4 -15  -1   18.80    3.00 
  -4 -15  -1   15.20    2.20 
  -4 -15  -1   20.60    2.20 
  -4 -15  -1   19.30    1.80 
   4  15   1   13.90    2.10 
  -3 -14  -1   63.09    4.20 
  -3 -14  -1   51.09   10.20 
  -3 -14  -1   64.89    4.90 
  -3 -14  -1   65.09    5.70 
   3  14   1   62.09    4.90 
  -2 -13  -1  130.99    8.30 
  -2 -13  -1  121.39    8.60 
  -2 -13  -1  135.69    8.30 
  -2 -13  -1  138.79    9.50 
  -1 -12  -1  332.87   20.80 
  -1 -12  -1  347.97   20.40 
   1  12   1  316.77   21.10 
   0 -11  -1   34.40    2.50 
   0 -11  -1   38.50    2.90 
   0  11   1   30.60    2.90 
   0  11   1   29.40    4.00 
   1 -10  -1   41.70    3.00 
   1 -10  -1   47.80    5.80 
   1 -10  -1   42.40    3.40 
  -1  10   1   46.30    3.30 
  -1  10   1   48.90    4.60 
   2  -9  -1   31.00    4.80 
  -2   9   1   35.90    3.30 
  -2   9   1   38.20    4.10 
  -2   9   1   35.60    2.90 
   3  -8  -1 1037.50   63.79 
   3  -8  -1 1018.00   61.29 
   3  -8  -1 1028.00   61.49 
  -3   8   1  935.61   63.29 
  -3   8   1  984.00   61.99 
  -3   8   1  976.90   61.49 
  -3   8   1 1088.19   61.49 
   4  -7  -1  177.98   11.10 
   4  -7  -1  187.78   11.20 
  -4   7   1  172.28   11.30 
  -4   7   1  177.78   12.80 
  -4   7   1  188.48   11.20 
   5  -6  -1   21.10    1.60 
   5  -6  -1   25.20    1.80 
   5  -6  -1   24.40    3.90 
  -5   6   1   27.20    2.50 
  -5   6   1   18.10    1.90 
  -5   6   1   23.60    2.00 
   6  -5  -1  358.26   22.00 
   6  -5  -1  354.66   20.50 
  -6   5   1  327.67   20.70 
  -6   5   1  324.27   20.60 
  -6   5   1  318.87   21.50 
   7  -4  -1  207.28   13.70 
  -7   4   1  176.78   11.80 
  -7   4   1  184.98   11.80 
  -7   4   1  197.88   12.90 
   8  -3  -1    6.80    3.00 
  -8   3   1    8.50    1.10 
  -8   3   1    5.60    2.20 
  -8   3   1    8.20    3.00 
  -8   3   1    9.30    1.10 
   9  -2  -1    3.00    3.20 
  -9   2   1    0.80    2.00 
  -9   2   1    4.60    2.80 
  -9   2   1    1.50    0.70 
  -9   2   1    3.20    1.10 
  10  -1  -1  219.38   17.00 
 -10   1   1  211.18   13.20 
 -10   1   1  207.18   13.10 
 -10   1   1  215.48   14.80 
 -10   1   1  209.58   13.30 
  11   0  -1    3.50    0.60 
  11   0  -1    9.80    4.90 
 -11   0   1    0.20    2.40 
 -11   0   1    4.80    2.80 
 -11   0   1    1.50    1.10 
 -11   0   1    3.60    1.10 
  12   1  -1  135.39   17.30 
 -12  -1   1  184.78   11.40 
 -12  -1   1  184.68   14.00 
 -12  -1   1  189.18   11.30 
 -12  -1   1  170.38   11.20 
  13   2  -1   16.80    8.20 
  13   2  -1    3.00    1.20 
 -13  -2   1    2.10    3.70 
 -13  -2   1    1.50    1.10 
 -13  -2   1   -1.80    1.70 
 -13  -2   1   -0.20    1.20 
 -13  -2   1    0.20    1.80 
  14   3  -1   14.50    2.10 
  14   3  -1    7.30    9.80 
 -14  -3   1   21.90    5.20 
 -15  -4   1   84.49   11.40 
 -15  -4   1   90.69    6.40 
 -15  -4   1   77.29    5.70 
 -16  -5   1   73.29    5.70 
 -16  -5   1   82.39   11.00 
 -16  -5   1   87.89    6.30 
 -17  -6   1   16.70    2.50 
 -17  -6   1   16.80   10.30 
 -17  -6   1   18.80    2.10 
  19   8  -1    3.50    1.60 
 -19  -8   1    2.90    2.20 
  10  20   1   30.30    4.30 
  10  20   1   30.90    4.90 
  -9 -19  -1    1.20    1.30 
   9  19   1    0.40    2.00 
  -8 -18  -1   12.00    1.70 
   8  18   1   12.90    2.40 
  -7 -17  -1   47.20    3.70 
   7  17   1   41.40    4.50 
  -6 -16  -1    3.60    8.10 
  -6 -16  -1    5.60    1.00 
  -6 -16  -1    6.00    1.30 
  -6 -16  -1    4.20    2.40 
  -5 -15  -1    5.80    1.60 
  -5 -15  -1    7.90    2.30 
  -5 -15  -1    6.80    1.40 
  -5 -15  -1    8.50    1.10 
   5  15   1    4.50    1.70 
  -4 -14  -1   75.59   10.10 
  -4 -14  -1   72.89    5.40 
  -4 -14  -1   78.79    4.90 
  -4 -14  -1   73.69    6.40 
   4  14   1   58.99    5.30 
  -3 -13  -1   20.90    1.80 
  -3 -13  -1   10.10    6.30 
  -3 -13  -1   15.30    2.20 
  -3 -13  -1   17.90    2.00 
  -3 -13  -1   18.00    2.80 
   3  13   1   20.20    2.70 
   3  13   1   17.40    2.50 
  -2 -12  -1   11.60    3.60 
   2  12   1    7.60    1.70 
   2  12   1    7.60    1.90 
   2  12   1    9.10    1.60 
  -1 -11  -1  169.18   14.10 
  -1 -11  -1  143.09    9.20 
  -1 -11  -1  149.79    9.50 
   1  11   1  146.39   10.00 
   0 -10  -1   61.19    4.30 
   0 -10  -1   81.49   10.40 
   0 -10  -1   68.49    4.60 
   0  10   1   74.29    5.50 
   0  10   1   59.29    4.60 
   1  -9  -1   19.50    3.10 
   1  -9  -1   19.40    1.80 
  -1   9   1   21.60    3.20 
  -1   9   1   13.80    2.30 
  -1   9   1   16.40    1.90 
   2  -8  -1 1086.29   70.49 
   2  -8  -1 1240.88   72.49 
   2  -8  -1 1126.09   70.69 
  -2   8   1 1042.00   70.69 
  -2   8   1 1291.17   70.79 
  -2   8   1 1194.48   71.09 
   3  -7  -1  262.97   16.10 
   3  -7  -1  283.77   17.20 
  -3   7   1  238.28   16.10 
  -3   7   1  282.97   16.80 
  -3   7   1  242.48   17.90 
   4  -6  -1  127.09    7.20 
   4  -6  -1  124.39    8.40 
   4  -6  -1  114.59    7.10 
  -4   6   1  107.29    7.30 
  -4   6   1  104.59    8.10 
  -5   5   1   77.19    5.00 
  -5   5   1   81.29    5.10 
  -5   5   1   79.39    6.00 
   6  -4  -1   63.19    5.70 
  -6   4   1   61.19    4.00 
  -6   4   1   62.49    4.10 
  -6   4   1   60.89    5.20 
   7  -3  -1  292.37   18.90 
  -7   3   1  270.57   17.00 
  -7   3   1  275.97   18.00 
  -7   3   1  267.77   16.90 
   8  -2  -1 1232.88   68.19 
  -8   2   1 1058.39   65.79 
  -8   2   1 1015.70   66.49 
  -8   2   1 1085.39   66.79 
  -8   2   1 1028.10   65.79 
   9  -1  -1  317.67   22.10 
  -9   1   1  339.17   19.10 
  -9   1   1  286.67   20.20 
  -9   1   1  278.97   18.90 
  -9   1   1  286.07   18.90 
  -9   1   1  343.57   20.10 
  10   0  -1    5.80    0.70 
  10   0  -1    3.90    0.60 
 -10   0   1    5.60    2.60 
  11   1  -1   62.09    4.20 
 -11  -1   1   61.69    4.30 
 -11  -1   1   62.69    6.70 
 -11  -1   1   63.69    4.50 
  12   2  -1  125.19    8.90 
  12   2  -1  121.79    9.00 
 -12  -2   1  145.99    9.10 
 -12  -2   1  138.99    8.90 
 -12  -2   1  156.08    9.00 
 -12  -2   1  148.89   11.80 
  13   3  -1    6.00    1.20 
  13   3  -1    3.50    1.30 
 -13  -3   1    4.90    1.40 
 -13  -3   1    3.10    3.60 
 -13  -3   1    3.90    1.10 
  14   4  -1    7.60    1.80 
 -14  -4   1   12.00    2.20 
 -14  -4   1    7.00    4.40 
 -14  -4   1   10.00    1.60 
  15   5  -1    1.20    1.50 
 -15  -5   1    3.20    5.10 
 -15  -5   1    2.00    1.30 
 -15  -5   1    3.30    1.90 
 -16  -6   1   85.79    6.20 
 -16  -6   1   70.89    5.60 
 -16  -6   1   93.99   11.00 
 -17  -7   1   46.10    9.90 
 -17  -7   1   47.10    4.50 
  18   8  -1    1.40    1.70 
 -18  -8   1    2.50    1.90 
  19   9  -1    9.10    2.10 
  11  20   1   14.70    2.60 
 -10 -19  -1    4.90    1.20 
  10  19   1   -0.10    2.20 
  -9 -18  -1   42.80    4.30 
   9  18   1   29.30    4.40 
  -8 -17  -1   14.90    1.80 
  -8 -17  -1   18.10    2.40 
   8  17   1   12.20    2.30 
  -7 -16  -1    6.80    2.60 
  -7 -16  -1    4.50    1.20 
  -7 -16  -1    6.40    8.30 
   7  16   1   10.80    2.20 
   7  16   1    7.50    2.10 
  -6 -15  -1   18.00    3.00 
  -6 -15  -1   12.00    1.60 
  -6 -15  -1    3.10    6.90 
   6  15   1   12.90    2.10 
   6  15   1   18.00    2.60 
  -5 -14  -1  361.26   21.30 
  -5 -14  -1  371.76   22.60 
  -5 -14  -1  363.26   21.40 
  -5 -14  -1  329.27   22.70 
  -5 -14  -1  352.46   26.80 
   5  14   1  304.67   22.10 
  -4 -13  -1    5.00    1.00 
  -4 -13  -1    5.70    1.40 
  -4 -13  -1    0.60    5.30 
  -4 -13  -1    3.00    0.90 
  -4 -13  -1    2.50    1.90 
   4  13   1    2.90    1.70 
   4  13   1    1.10    1.50 
  -3 -12  -1  322.57   19.20 
  -3 -12  -1  299.37   18.40 
  -3 -12  -1  288.77   21.90 
  -3 -12  -1  298.97   18.10 
  -3 -12  -1  302.37   18.10 
   3  12   1  259.67   18.40 
  -2 -11  -1   99.49    6.10 
  -2 -11  -1  102.69    6.40 
  -2 -11  -1   91.09   10.60 
   2  11   1   88.89    6.70 
   2  11   1   95.89    6.90 
  -1 -10  -1   59.49    3.90 
  -1 -10  -1   60.99    4.10 
  -1 -10  -1   53.79    8.70 
   0  -9  -1    7.20    2.60 
   0  -9  -1   11.60    1.60 
   0  -9  -1    9.70    1.10 
   0   9   1    8.10    1.10 
   0   9   1    9.30    1.90 
   1  -8  -1   17.20    1.70 
   1  -8  -1   13.40    2.50 
   1  -8  -1   15.00    1.30 
  -1   8   1   11.20    2.20 
  -1   8   1   13.60    2.10 
   2  -7  -1    7.60    1.00 
   2  -7  -1    9.00    2.10 
  -2   7   1   12.00    2.10 
  -2   7   1   10.70    2.30 
   3  -6  -1  688.23   41.20 
  -3   6   1  713.53   41.70 
  -3   6   1  625.14   42.40 
   4  -5  -1  295.07   17.00 
   4  -5  -1  303.97   17.90 
  -4   5   1  290.57   17.80 
  -4   5   1  258.97   17.10 
  -4   5   1  261.07   17.60 
  -4   5   1  258.97   17.70 
   5  -4  -1    5.30    1.90 
   5  -4  -1    4.60    0.60 
   5  -4  -1    2.80    0.40 
  -5   4   1    5.40    2.20 
  -5   4   1    3.90    0.70 
  -5   4   1    5.10    1.00 
   6  -3  -1    5.20    2.20 
  -6   3   1    7.20    1.10 
  -6   3   1    7.60    0.90 
  -6   3   1    4.70    1.70 
  -6   3   1    4.50    0.80 
  -6   3   1    6.70    2.60 
   7  -2  -1   31.00    5.30 
  -7   2   1   35.80    2.50 
  -7   2   1   36.00    2.50 
  -7   2   1   29.80    5.00 
  -8   1   1    4.60    2.10 
  -8   1   1    4.80    1.10 
  -8   1   1    7.30    0.90 
  -8   1   1    6.60    2.90 
  -8   1   1    7.50    1.00 
  -9   0   1   22.30    1.80 
  -9   0   1   18.60    2.00 
  -9   0   1   16.90    3.00 
  -9   0   1   27.10    3.50 
  -9   0   1   18.00    2.00 
  10   1  -1  257.47   15.00 
 -10  -1   1  234.38   15.20 
 -10  -1   1  224.88   15.10 
 -10  -1   1  254.17   15.20 
 -10  -1   1  250.47   16.90 
  11   2  -1  368.86   22.60 
 -11  -2   1  353.46   22.50 
 -11  -2   1  356.36   22.60 
 -11  -2   1  397.76   22.60 
 -11  -2   1  354.66   24.50 
  12   3  -1  245.38   16.70 
 -12  -3   1  274.67   16.60 
 -12  -3   1  267.57   16.50 
 -12  -3   1  274.87   19.20 
  13   4  -1   37.90    3.90 
 -13  -4   1   41.50    3.40 
 -13  -4   1   56.49    5.90 
 -13  -4   1   46.40    7.90 
 -14  -5   1   10.60    5.00 
 -14  -5   1    9.10    1.60 
 -14  -5   1   12.50    2.20 
 -15  -6   1   37.80    3.60 
 -15  -6   1   33.80    6.50 
 -15  -6   1   25.80    3.00 
 -16  -7   1   46.90    4.20 
 -16  -7   1   60.79    4.90 
 -16  -7   1   63.79    9.80 
  17   8  -1    0.00    0.90 
  17   8  -1    3.30    2.20 
 -17  -8   1   -4.70    4.40 
 -17  -8   1    2.10    2.00 
  18   9  -1    9.10    2.30 
  12  20   1    0.70    2.40 
  11  19   1    1.10    2.10 
 -10 -18  -1   74.49    5.00 
  10  18   1   68.09    6.90 
  10  18   1   69.69    6.20 
  -9 -17  -1    2.00    1.00 
  -9 -17  -1   -0.80    1.20 
   9  17   1    4.30    2.20 
   9  17   1    1.10    1.90 
  -8 -16  -1    1.70    1.10 
  -8 -16  -1    2.00    1.00 
  -8 -16  -1    2.20    6.80 
   8  16   1    1.60    1.80 
   8  16   1   -0.70    2.20 
  -7 -15  -1   13.30    1.60 
  -7 -15  -1   16.00    7.30 
  -7 -15  -1   13.60    1.80 
  -7 -15  -1   11.20    2.70 
   7  15   1   10.00    2.50 
   7  15   1   13.30    2.20 
  -6 -14  -1  239.38   14.40 
  -6 -14  -1  250.17   15.80 
  -6 -14  -1  245.18   14.40 
  -6 -14  -1  206.98   14.70 
  -6 -14  -1  247.08   19.50 
   6  14   1  208.18   15.30 
  -5 -13  -1   46.30    5.00 
  -5 -13  -1   47.50    3.20 
  -5 -13  -1   41.00    3.70 
  -5 -13  -1   57.99    9.30 
  -5 -13  -1   40.80    3.10 
   5  13   1   36.90    3.90 
   5  13   1   46.60    4.60 
  -4 -12  -1  183.08   11.00 
  -4 -12  -1  185.28   15.20 
  -4 -12  -1  180.18   11.00 
  -4 -12  -1  173.28   11.30 
   4  12   1  166.98   11.70 
  -3 -11  -1   75.19    9.70 
  -3 -11  -1   78.19    6.10 
  -3 -11  -1   71.49    5.00 
  -3 -11  -1   76.49    4.70 
  -3 -11  -1   67.29    4.70 
   3  11   1   71.29    5.90 
   3  11   1   64.39    5.30 
   3  11   1   67.39    5.10 
  -2 -10  -1  347.47   22.40 
  -2 -10  -1  381.56   22.60 
  -2 -10  -1  359.76   25.10 
   2  10   1  400.66   22.90 
   2  10   1  342.67   22.80 
  -1  -9  -1  201.18   14.70 
  -1  -9  -1  191.38   12.00 
  -1  -9  -1  197.98   12.10 
   1   9   1  191.98   12.40 
   0  -8  -1  960.40   64.09 
   0  -8  -1 1006.40   64.19 
   0  -8  -1 1104.79   65.29 
   0   8   1 1157.78   64.59 
   1  -7  -1   25.20    2.10 
   1  -7  -1   24.20    3.40 
  -1   7   1   30.60    4.20 
  -1   7   1   28.90    3.10 
  -1   7   1   33.90    2.50 
   2  -6  -1   31.60    3.30 
   2  -6  -1   26.10    2.00 
  -2   6   1   22.20    3.50 
  -2   6   1   33.20    3.20 
  -2   6   1   29.40    2.10 
   3  -5  -1  146.59    9.30 
   3  -5  -1  135.29    8.40 
  -3   5   1  129.29    9.00 
   4  -4  -1  525.25   30.60 
   4  -4  -1  533.15   29.70 
  -4   4   1  458.65   30.20 
  -4   4   1  482.75   30.40 
  -4   4   1  446.66   30.20 
   5  -3  -1  457.35   28.10 
  -5   3   1  429.36   27.60 
   6  -2  -1   18.30    3.10 
  -6   2   1   17.60    1.50 
  -6   2   1   16.10    1.50 
  -6   2   1   19.10    3.00 
  -6   2   1   19.10    2.90 
  -7   1   1   28.80    2.00 
  -7   1   1   23.90    2.10 
  -7   1   1   22.20    2.20 
  -8   0   1  540.55   35.80 
  -8   0   1  560.84   35.80 
  -8   0   1  568.44   36.90 
  -8   0   1  677.93   35.90 
   9   1  -1   77.29    4.50 
  -9  -1   1   76.09    4.70 
  -9  -1   1   65.19    4.70 
  -9  -1   1   66.69    4.60 
  -9  -1   1   64.19    6.30 
  10   2  -1    1.00    1.00 
  10   2  -1    1.10    0.70 
 -10  -2   1    3.00    1.80 
 -10  -2   1    0.30    0.90 
 -10  -2   1    4.30    1.10 
 -10  -2   1    2.30    0.90 
 -10  -2   1    3.60    2.50 
  11   3  -1    1.20    0.90 
 -11  -3   1    3.90    1.10 
 -11  -3   1    2.10    2.80 
 -11  -3   1    2.50    1.00 
 -11  -3   1    3.00    1.30 
 -11  -3   1    5.80    1.60 
  12   4  -1   13.80    2.00 
 -12  -4   1   14.50    2.00 
 -12  -4   1   18.70    2.60 
 -12  -4   1   20.30    4.60 
  13   5  -1  102.19    8.00 
 -13  -5   1  116.09    7.80 
 -13  -5   1  124.49   11.20 
 -13  -5   1  115.19    7.40 
 -14  -6   1   72.79    5.50 
 -14  -6   1   80.39    5.90 
 -14  -6   1   90.89   10.40 
 -15  -7   1   51.49    8.80 
 -15  -7   1   49.40    4.10 
 -15  -7   1   55.09    4.70 
  16   8  -1   22.30    3.30 
 -16  -8   1   35.90    6.20 
  17   9  -1    1.10    1.10 
  17   9  -1    4.10    2.10 
 -17  -9   1   -0.80    2.00 
 -17  -9   1    4.00    4.40 
  18  10  -1    1.20    1.90 
  18  10  -1   -2.80    1.60 
 -18 -10   1    0.30    1.70 
  12  19   1    0.20    2.10 
 -11 -18  -1   66.29    5.10 
  11  18   1   52.19    6.40 
  11  18   1   72.69    6.10 
 -10 -17  -1   24.80    2.50 
 -10 -17  -1   31.90    2.60 
  10  17   1   27.80    3.40 
  -9 -16  -1   15.30    3.20 
  -9 -16  -1   22.50    2.50 
  -9 -16  -1   17.40    2.10 
   9  16   1   17.30    3.30 
   9  16   1   14.40    2.50 
  -8 -15  -1   32.20    2.70 
  -8 -15  -1   33.10    2.90 
  -8 -15  -1   31.20    5.00 
  -8 -15  -1   42.20    8.10 
   8  15   1   36.40    4.10 
   8  15   1   28.90    4.60 
  -7 -14  -1    9.90    5.70 
  -7 -14  -1    6.30    1.20 
  -7 -14  -1    6.60    2.40 
  -7 -14  -1    9.00    1.30 
   7  14   1    3.00    2.10 
   7  14   1    2.50    2.20 
  -6 -13  -1    8.30    5.20 
  -6 -13  -1    2.70    1.30 
  -6 -13  -1    2.80    1.00 
  -6 -13  -1    1.90    2.00 
  -6 -13  -1    2.10    0.90 
   6  13   1    1.80    1.50 
   6  13   1    1.90    1.80 
  -5 -12  -1  563.64   33.50 
  -5 -12  -1  524.05   33.70 
  -5 -12  -1  551.64   36.70 
  -5 -12  -1  579.44   33.50 
   5  12   1  522.75   34.10 
  -4 -11  -1   36.00    5.90 
  -4 -11  -1   41.60    2.90 
  -4 -11  -1   45.50    3.30 
   4  11   1   37.90    3.90 
   4  11   1   32.70    4.20 
  -3 -10  -1 1507.95   87.19 
  -3 -10  -1 1440.76   87.29 
  -3 -10  -1 1420.36   87.09 
  -3 -10  -1 1418.26   89.29 
   3  10   1 1388.76   87.59 
  -2  -9  -1    3.10    0.70 
  -2  -9  -1    4.40    0.90 
  -2  -9  -1   -0.20    3.00 
  -2  -9  -1    2.00    1.80 
   2   9   1    4.60    1.30 
  -1  -8  -1  520.45   31.60 
  -1  -8  -1  552.44   34.00 
  -1  -8  -1  509.95   31.50 
   1   8   1  528.15   31.80 
   1   8   1  484.15   31.60 
   0  -7  -1   51.19    3.50 
   0  -7  -1   62.59    5.10 
   1  -6  -1   16.50    1.40 
  -1   6   1   19.70    3.20 
   2  -5  -1  773.82   47.00 
   3  -4  -1   22.90    1.50 
   3  -4  -1   20.20    2.40 
  -3   4   1   20.00    2.40 
  -3   4   1   20.00    2.50 
   4  -3  -1 1229.98   74.89 
  -4   3   1 1228.18   74.39 
  -4   3   1 1208.78   74.69 
   5  -2  -1   27.70    3.50 
  -5   2   1   19.20    2.40 
  -5   2   1   25.70    2.80 
  -6   1   1   48.00    3.10 
  -6   1   1   47.80    4.30 
  -6   1   1   45.30    5.00 
  -6   1   1   46.20    3.10 
  -6   1   1   46.30    3.30 
  -7   0   1   83.19    6.50 
  -7   0   1   81.79    5.40 
  -7   0   1   78.09    5.40 
  -7   0   1   99.99    7.20 
   8   1  -1 1256.97   73.09 
   8   1  -1 1189.48   73.19 
  -8  -1   1 1188.68   73.19 
  -8  -1   1 1140.89   74.19 
  -8  -1   1 1127.79   73.29 
  -8  -1   1 1325.37   73.29 
   9   2  -1   34.60    2.30 
   9   2  -1   37.00    2.50 
  -9  -2   1   28.60    2.60 
  -9  -2   1   30.40    2.40 
  -9  -2   1   32.30    4.30 
  10   3  -1  106.99    6.90 
 -10  -3   1  103.09    6.80 
 -10  -3   1  105.99    7.00 
 -10  -3   1  107.99    8.90 
  11   4  -1  489.45   30.50 
 -11  -4   1  518.65   32.40 
 -11  -4   1  509.85   30.40 
 -11  -4   1  461.35   30.20 
  12   5  -1   34.80    3.70 
 -12  -5   1   31.80    3.00 
 -12  -5   1   45.20    6.90 
 -12  -5   1   42.60    3.60 
  13   6  -1    0.40    1.60 
  13   6  -1    2.30    1.20 
 -13  -6   1   -2.60    3.80 
 -13  -6   1   -1.10    1.60 
  14   7  -1    5.80    3.50 
 -14  -7   1    9.10    4.70 
 -14  -7   1    6.30    2.00 
 -14  -7   1    7.10    1.60 
  15   8  -1    5.20    2.20 
 -15  -8   1    4.10    4.40 
 -15  -8   1    7.50    1.60 
 -15  -8   1    8.50    2.10 
  16   9  -1   -0.10    2.00 
 -16  -9   1    4.40    2.60 
 -16  -9   1    4.70    4.20 
  17  10  -1   15.30    3.00 
  18  11  -1    1.50    2.00 
 -18 -11   1    5.20    1.90 
  13  19   1    0.40    2.20 
 -12 -18  -1   25.60    2.30 
  12  18   1   24.00    3.20 
  12  18   1   18.00    3.30 
 -11 -17  -1    0.50    1.60 
  11  17   1    1.20    2.30 
  11  17   1    1.70    2.20 
 -10 -16  -1    3.80    1.20 
  10  16   1    4.90    2.50 
  10  16   1    4.00    2.20 
  -9 -15  -1   24.50    2.60 
  -9 -15  -1   26.40    2.30 
  -9 -15  -1   19.50    3.40 
   9  15   1   18.90    3.20 
   9  15   1   23.30    3.00 
  -8 -14  -1   85.49   11.70 
  -8 -14  -1   83.79    5.30 
  -8 -14  -1   75.39    5.30 
  -8 -14  -1   90.19    7.40 
   8  14   1   69.39    6.20 
   8  14   1   74.09    6.90 
  -7 -13  -1  187.38   12.60 
  -7 -13  -1  189.68   15.80 
  -7 -13  -1  171.98   11.10 
  -7 -13  -1  182.18   11.10 
   7  13   1  162.48   12.10 
  -6 -12  -1  157.08   14.20 
  -6 -12  -1  159.98   10.90 
  -6 -12  -1  181.58   10.70 
  -6 -12  -1  174.98   12.00 
  -6 -12  -1  179.38   10.60 
   6  12   1  162.28   11.50 
  -5 -11  -1   35.70    4.40 
  -5 -11  -1   27.30    2.80 
  -5 -11  -1   26.00    2.30 
  -5 -11  -1   27.90    5.20 
  -5 -11  -1   33.20    2.40 
   5  11   1   23.60    3.00 
   5  11   1   27.80    3.70 
  -4 -10  -1  469.65   29.00 
  -4 -10  -1  506.85   28.80 
  -4 -10  -1  451.85   31.10 
  -4 -10  -1  480.55   28.80 
   4  10   1  446.06   29.30 
  -3  -9  -1 2608.44  167.88 
  -3  -9  -1 2758.62  166.18 
  -3  -9  -1 2999.90  166.08 
   3   9   1 2584.74  166.48 
  -2  -8  -1   43.20    5.40 
  -2  -8  -1   47.50    3.20 
   2   8   1   34.20    3.40 
  -1  -7  -1   62.39    4.20 
  -1  -7  -1   62.79    4.10 
  -1  -7  -1   61.89    6.20 
   1   7   1   71.39    4.50 
   0  -6  -1 1252.97   81.49 
   0  -6  -1 1440.16   82.29 
   0   6   1 1337.67   82.59 
   1  -5  -1  252.37   15.40 
   2  -4  -1  528.95   29.60 
   2  -4  -1  479.65   29.10 
  -2   4   1  459.75   29.90 
  -2   4   1  443.06   29.70 
   3  -3  -1   25.30    2.30 
  -3   3   1   22.30    2.20 
   4  -2  -1 1342.47   77.39 
  -4   2   1 1179.98   76.89 
  -5   1   1 2752.52  167.48 
  -6   0   1  346.97   21.90 
  -6   0   1  338.27   21.20 
  -6   0   1  354.56   21.20 
   7   1  -1  933.61   53.79 
  -7  -1   1  931.81   53.99 
  -7  -1   1  825.02   53.89 
  -7  -1   1  854.11   54.69 
   8   2  -1   10.30    1.10 
  -8  -2   1    7.90    1.20 
  -8  -2   1   10.70    1.10 
   9   3  -1  344.47   21.90 
  -9  -3   1  393.76   21.70 
  -9  -3   1  338.67   21.80 
  -9  -3   1  337.57   23.00 
  10   4  -1  774.42   43.90 
 -10  -4   1  722.03   45.40 
 -10  -4   1  690.63   43.70 
 -10  -4   1  681.73   43.80 
  11   5  -1  306.67   18.40 
 -11  -5   1  286.97   20.10 
 -11  -5   1  296.47   18.20 
 -11  -5   1  275.57   18.00 
  12   6  -1   24.20    2.90 
  12   6  -1   30.60    3.60 
 -12  -6   1   28.50    2.70 
 -12  -6   1   28.00    5.20 
 -12  -6   1   33.70    3.20 
 -13  -7   1  125.19    8.90 
 -13  -7   1  148.79    9.30 
 -13  -7   1  148.79   12.70 
  14   8  -1    9.70    2.60 
 -14  -8   1    7.40    4.70 
 -14  -8   1   11.50    1.70 
 -14  -8   1   14.80    2.30 
  15   9  -1   30.70    4.40 
 -15  -9   1   26.40    3.50 
 -15  -9   1   17.90    5.00 
  16  10  -1    2.00    1.50 
  16  10  -1    3.20    2.20 
 -16 -10   1    3.80    1.90 
 -16 -10   1    4.90    4.20 
  17  11  -1   -1.00    2.00 
  17  11  -1    0.30    1.30 
 -17 -11   1   -1.40    1.80 
  18  12  -1   11.00    4.00 
  18  12  -1    6.40    1.50 
 -18 -12   1    9.80    3.00 
 -13 -18  -1   58.99    4.40 
  13  18   1   68.89    5.90 
  13  18   1   66.19    6.50 
 -12 -17  -1    0.90    1.20 
  12  17   1   -1.70    2.10 
 -11 -16  -1   21.20    2.30 
 -11 -16  -1   15.80    3.60 
  11  16   1   16.80    2.80 
  11  16   1   18.50    3.30 
 -10 -15  -1    0.40    2.50 
 -10 -15  -1    1.00    1.10 
 -10 -15  -1    3.50    0.90 
  10  15   1   -3.80    1.80 
  10  15   1    2.10    2.40 
  -9 -14  -1   29.20    2.70 
  -9 -14  -1   33.20    4.90 
  -9 -14  -1   17.10    6.20 
  -9 -14  -1   34.80    2.80 
   9  14   1   34.10    4.70 
   9  14   1   28.50    4.00 
  -8 -13  -1    5.30    2.50 
  -8 -13  -1    3.30    1.10 
  -8 -13  -1    1.90    1.00 
  -8 -13  -1   -1.80    5.10 
   8  13   1    4.00    2.30 
   8  13   1    0.90    1.60 
  -7 -12  -1   60.89    8.70 
  -7 -12  -1   56.29    5.80 
  -7 -12  -1   56.99    4.00 
  -7 -12  -1   63.39    4.00 
   7  12   1   49.80    4.70 
   7  12   1   57.89    5.40 
  -6 -11  -1   95.39   10.40 
  -6 -11  -1  102.79    6.80 
  -6 -11  -1  104.39    8.20 
  -6 -11  -1  100.59    7.10 
  -6 -11  -1  121.59    7.20 
   6  11   1  114.39    7.80 
   6  11   1  101.19    7.20 
  -5 -10  -1   12.80    2.30 
  -5 -10  -1   10.80    3.70 
  -5 -10  -1    9.90    1.30 
   5  10   1    9.10    1.80 
   5  10   1    7.80    1.50 
  -4  -9  -1  519.05   31.50 
  -4  -9  -1  542.15   31.70 
  -4  -9  -1  540.95   31.60 
  -4  -9  -1  496.65   33.50 
   4   9   1  471.75   31.70 
   4   9   1  533.25   32.00 
  -3  -8  -1   16.60    2.90 
  -3  -8  -1   12.40    3.10 
  -3  -8  -1   15.40    1.30 
  -3  -8  -1   16.10    1.60 
   3   8   1   16.90    1.90 
  -2  -7  -1  847.52   47.90 
  -2  -7  -1  734.33   47.80 
  -2  -7  -1  813.02   49.30 
   2   7   1  834.22   48.10 
   2   7   1  710.73   47.90 
  -1  -6  -1   21.00    3.60 
  -1  -6  -1   24.40    1.90 
   1   6   1   28.10    2.20 
   0  -5  -1 3585.54  212.48 
   0   5   1 3403.76  212.68 
   1  -4  -1  375.96   21.70 
  -1   4   1  334.07   22.20 
   2  -3  -1 1847.32  113.49 
   2  -3  -1 1893.31  113.89 
  -2   3   1 1806.52  113.79 
  -2   3   1 1941.01  113.99 
   3  -2  -1    9.00    1.40 
  -3   2   1    8.30    1.10 
  -3   2   1   11.10    1.60 
  -4   1   1 1025.60   62.69 
  -5   0   1  348.77   21.90 
  -6  -1   1  797.62   43.70 
  -6  -1   1  694.73   44.40 
  -6  -1   1  661.23   43.70 
   7   2  -1  474.75   26.00 
  -7  -2   1  378.06   26.00 
  -7  -2   1  452.25   26.00 
  -7  -2   1  397.36   26.90 
   8   3  -1  645.74   38.90 
  -8  -3   1  629.24   38.80 
   9   4  -1  189.58   12.10 
  -9  -4   1  204.08   12.00 
  -9  -4   1  185.58   12.00 
  -9  -4   1  192.48   13.60 
  10   5  -1  366.56   22.30 
 -10  -5   1  337.37   22.00 
 -10  -5   1  361.46   22.10 
 -10  -5   1  368.56   23.80 
  11   6  -1   25.90    3.10 
  11   6  -1   17.90    2.50 
 -11  -6   1   22.20    2.20 
 -11  -6   1   27.70    4.60 
  12   7  -1    3.90    1.80 
  12   7  -1    0.60    1.20 
 -12  -7   1    4.30    1.60 
 -12  -7   1    1.50    3.60 
 -12  -7   1    1.90    1.10 
  13   8  -1  107.59    9.10 
 -13  -8   1  130.29    8.20 
 -13  -8   1  135.89   11.90 
 -13  -8   1  125.49    8.40 
  14   9  -1    6.30    2.40 
  14   9  -1    2.00    1.40 
 -14  -9   1    8.20    4.50 
 -14  -9   1    5.30    1.90 
  15  10  -1    0.50    1.30 
  15  10  -1    2.80    2.30 
 -15 -10   1    1.80    2.00 
 -15 -10   1   -3.20    3.90 
 -16 -11   1    3.80    7.20 
 -16 -11   1    4.20    1.80 
  17  12  -1   38.70    4.00 
  17  12  -1   48.10    5.50 
 -14 -18  -1    9.70    1.40 
  14  18   1   10.70    2.40 
  14  18   1    6.90    2.70 
  13  17   1    4.40    2.60 
  13  17   1    3.90    2.40 
 -12 -16  -1    6.90    3.30 
 -12 -16  -1    8.20    1.50 
  12  16   1    7.00    2.80 
 -11 -15  -1  149.09    9.60 
  11  15   1  153.88   11.40 
  11  15   1  148.39   10.60 
 -10 -14  -1   46.40    3.20 
 -10 -14  -1   41.30    5.80 
 -10 -14  -1   42.70    3.40 
  10  14   1   38.60    4.60 
  10  14   1   43.30    5.40 
  -9 -13  -1  176.68   10.70 
  -9 -13  -1  159.78   15.30 
  -9 -13  -1  167.78   10.70 
  -9 -13  -1  170.58   12.40 
   9  13   1  170.08   12.10 
  -8 -12  -1  270.07   16.30 
  -8 -12  -1  276.77   16.30 
  -8 -12  -1  275.87   20.10 
  -8 -12  -1  275.37   17.80 
   8  12   1  253.87   17.30 
   8  12   1  234.58   16.70 
  -7 -11  -1  214.98   16.50 
  -7 -11  -1  241.98   14.80 
   7  11   1  211.38   14.20 
   7  11   1  195.38   13.70 
  -6 -10  -1   25.40    2.10 
  -6 -10  -1   20.80    2.00 
  -6 -10  -1   19.20    2.40 
  -6 -10  -1   32.40    5.00 
  -6 -10  -1   30.50    4.10 
   6  10   1   24.80    3.40 
  -5  -9  -1   19.00    2.80 
  -5  -9  -1   21.80    2.20 
  -5  -9  -1   18.60    1.60 
   5   9   1   13.20    2.10 
  -4  -8  -1   59.29    4.80 
  -4  -8  -1   52.89    3.60 
  -4  -8  -1   50.29    3.30 
   4   8   1   46.60    3.80 
  -3  -7  -1  404.96   27.50 
  -3  -7  -1  450.95   26.20 
  -3  -7  -1  381.96   26.00 
  -3  -7  -1  478.25   26.80 
   3   7   1  443.46   26.40 
   3   7   1  407.46   26.20 
  -2  -6  -1    7.10    1.10 
  -2  -6  -1    8.00    2.10 
   2   6   1    5.10    1.10 
  -1  -5  -1   11.80    1.00 
   1   5   1    7.20    2.20 
   0   4   1 5635.44  342.17 
   1  -3  -1  822.82   49.10 
  -1   3   1  795.42   49.50 
   2  -2  -1  595.34   34.50 
  -2   2   1  585.74   34.50 
  -2   2   1  506.95   34.40 
  -3   1   1  998.90   60.99 
  -4   0   1  728.23   44.70 
  -5  -1   1  927.11   57.59 
  -5  -1   1  960.20   57.89 
  -6  -2   1  188.88   12.00 
  -6  -2   1  173.08   11.10 
   7   3  -1   10.90    1.60 
  -7  -3   1    7.20    1.00 
  -7  -3   1    8.50    2.20 
  -7  -3   1    3.20    2.20 
   8   4  -1  136.69    8.70 
  -8  -4   1  129.89    9.90 
  -8  -4   1  131.99    8.60 
  -8  -4   1  135.69   10.00 
  -8  -4   1  146.79    8.60 
   9   5  -1   84.79    5.50 
  -9  -5   1   71.39    6.20 
  -9  -5   1   83.59    5.30 
  10   6  -1 1801.12  103.69 
 -10  -6   1 1773.92  104.89 
 -10  -6   1 1661.93  103.29 
 -10  -6   1 1564.04  103.19 
  11   7  -1  161.28   10.50 
 -11  -7   1  151.38    9.90 
 -11  -7   1  152.88    9.80 
  12   8  -1   79.49    6.60 
 -12  -8   1   85.49    5.80 
 -12  -8   1   88.19    9.10 
 -12  -8   1   73.29    5.50 
  13   9  -1   89.49    8.00 
 -13  -9   1  101.69    6.80 
 -13  -9   1  118.19   10.60 
  14  10  -1   22.90    3.60 
  14  10  -1   28.00    3.30 
 -14 -10   1   28.30    5.40 
  15  11  -1   13.20    3.00 
  15  11  -1    9.70    2.00 
 -15 -11   1   16.40    2.20 
 -15 -11   1   18.70    5.20 
  16  12  -1   -1.00    1.40 
  16  12  -1    3.00    2.40 
 -16 -12   1    0.70    1.70 
 -16 -12   1    1.50    4.10 
  17  13  -1    4.60    2.50 
  17  13  -1   -0.80    1.50 
 -17 -13   1    0.70    1.70 
 -14 -17  -1    0.20    1.20 
  14  17   1    0.60    2.20 
  14  17   1    0.40    2.20 
 -13 -16  -1   26.70    2.70 
  13  16   1   26.60    5.50 
  13  16   1   26.00    3.20 
 -12 -15  -1   20.20    4.10 
 -12 -15  -1   22.90    2.50 
  12  15   1   21.00    3.60 
 -11 -14  -1   70.09    7.50 
 -11 -14  -1   70.59    4.90 
  11  14   1   71.89    6.90 
  11  14   1   61.69    5.90 
 -10 -13  -1  240.98   15.40 
 -10 -13  -1  253.87   15.50 
 -10 -13  -1  265.57   17.30 
  10  13   1  255.07   16.80 
  10  13   1  230.88   16.10 
  -9 -12  -1    1.40    4.80 
  -9 -12  -1    1.90    1.20 
  -9 -12  -1    3.70    2.80 
  -9 -12  -1    0.60    1.00 
   9  12   1    3.20    2.20 
   9  12   1    1.40    1.80 
  -8 -11  -1    8.50    1.10 
  -8 -11  -1    9.20    2.60 
  -8 -11  -1   11.50    1.40 
  -8 -11  -1    2.60    4.10 
   8  11   1    7.50    1.90 
   8  11   1    5.50    2.20 
  -7 -10  -1   24.20    3.30 
  -7 -10  -1   20.60    1.90 
  -7 -10  -1   25.60    5.00 
  -7 -10  -1   22.70    2.00 
   7  10   1   18.20    2.50 
  -6  -9  -1  876.71   56.49 
  -6  -9  -1  954.70   56.29 
  -6  -9  -1  986.00   56.39 
  -6  -9  -1 1000.60   57.39 
  -6  -9  -1  905.91   58.39 
   6   9   1  837.12   56.49 
   6   9   1  927.71   56.89 
  -5  -8  -1  607.84   35.90 
  -5  -8  -1  557.84   37.70 
  -5  -8  -1  660.93   36.90 
  -5  -8  -1  557.84   36.10 
   5   8   1  568.94   36.40 
  -4  -7  -1  454.85   27.60 
  -4  -7  -1  484.85   28.40 
  -4  -7  -1  424.76   29.00 
  -4  -7  -1  463.75   27.70 
   4   7   1  410.16   27.80 
   4   7   1  476.65   27.90 
  -3  -6  -1    9.00    1.70 
  -3  -6  -1    8.40    1.20 
  -3  -6  -1    9.80    2.50 
   3   6   1    7.00    1.20 
  -2  -5  -1 1274.87   80.89 
  -2  -5  -1 1173.08   79.99 
  -2  -5  -1 1470.35   80.39 
   2   5   1 1263.07   81.29 
   2   5   1 1403.86   80.09 
  -1  -4  -1 3291.87  192.38 
   1   4   1 3029.00  192.48 
   0   3   1 3597.04  218.48 
   1  -2  -1 3027.20  178.18 
  -1   2   1 2845.52  178.18 
  -3   0   1  141.09    9.60 
  -3   0   1  171.08   10.00 
  -4  -1   1   57.89    4.30 
  -4  -1   1   64.19    4.60 
  -5  -2   1 1387.86   87.39 
  -5  -2   1 1475.05   87.49 
  -6  -3   1   52.79    4.90 
  -6  -3   1   52.49    3.80 
  -6  -3   1   65.89    3.80 
  -6  -3   1   55.99    4.80 
   7   4  -1   39.20    2.50 
  -7  -4   1   28.50    4.30 
  -7  -4   1   31.50    2.50 
   8   5  -1  148.89    8.70 
   8   5  -1  132.59    8.50 
  -8  -5   1  127.49   10.00 
  -8  -5   1  128.59    8.50 
  -8  -5   1  135.99   10.20 
  -8  -5   1  134.29    8.50 
   9   6  -1    1.80    1.20 
   9   6  -1    0.00    1.00 
  -9  -6   1    1.90    2.80 
  -9  -6   1    2.30    1.10 
  -9  -6   1    3.10    0.90 
  10   7  -1  286.17   17.90 
 -10  -7   1  294.17   17.50 
 -10  -7   1  248.98   17.40 
 -10  -7   1  302.77   19.40 
  11   8  -1   52.79    4.80 
 -11  -8   1   47.60    3.80 
 -11  -8   1   54.69    4.10 
 -11  -8   1   50.19    6.80 
  12   9  -1    5.90    2.30 
  12   9  -1    2.90    1.60 
 -12  -9   1    3.30    1.70 
 -12  -9   1   -1.40    3.40 
  13  10  -1  237.88   16.90 
 -13 -10   1  254.17   15.70 
 -13 -10   1  248.18   18.40 
  14  11  -1   23.20    3.80 
 -14 -11   1   34.90    6.10 
 -14 -11   1   28.50    3.20 
  15  12  -1   65.29    6.80 
 -15 -12   1   62.19    6.70 
 -15 -12   1   71.69    8.80 
  16  13  -1    0.40    1.60 
  16  13  -1    1.40    2.40 
 -16 -13   1    0.20    1.60 
  17  14  -1    4.90    3.10 
  17  14  -1    5.90    2.60 
 -17 -14   1    3.70    2.50 
 -15 -17  -1    6.20    1.50 
  15  17   1    6.40    2.30 
  15  17   1    1.50    4.30 
 -14 -16  -1   -0.10    1.30 
  14  16   1   -0.20    2.20 
  14  16   1    0.80    2.50 
 -13 -15  -1   10.50    1.70 
 -13 -15  -1   11.00    3.70 
  13  15   1   13.70    3.20 
 -12 -14  -1    0.30    1.20 
  12  14   1    0.30    2.60 
  12  14   1    0.40    1.90 
 -11 -13  -1  392.86   24.50 
  11  13   1  373.46   23.80 
  11  13   1  330.27   23.00 
 -10 -12  -1    2.90    1.30 
 -10 -12  -1    0.10    2.50 
  10  12   1    2.70    2.30 
  -9 -11  -1  448.26   29.00 
  -9 -11  -1  457.95   30.70 
  -9 -11  -1  454.25   27.70 
  -9 -11  -1  461.15   27.60 
   9  11   1  470.85   28.50 
   9  11   1  414.96   28.00 
  -8 -10  -1   79.79    5.10 
  -8 -10  -1   75.09    5.00 
  -8 -10  -1   84.19    7.00 
  -8 -10  -1   71.69    8.70 
   8  10   1   71.89    6.30 
  -7  -9  -1   94.49    7.40 
  -7  -9  -1   85.29    5.70 
  -7  -9  -1   89.79    8.80 
  -7  -9  -1   91.29    5.90 
   7   9   1   92.69    6.60 
  -6  -8  -1  159.78   12.40 
  -6  -8  -1  176.78   10.30 
  -6  -8  -1  161.58   10.50 
   6   8   1  155.98   10.50 
   6   8   1  171.88   10.80 
  -5  -7  -1  129.39    8.00 
  -5  -7  -1  130.89    7.90 
  -5  -7  -1  131.19    9.10 
  -5  -7  -1  110.19    9.70 
  -5  -7  -1  132.09    8.20 
   5   7   1  128.59    8.40 
   5   7   1  127.49    8.20 
  -4  -6  -1  265.27   16.60 
  -4  -6  -1  276.17   17.20 
  -4  -6  -1  240.38   17.70 
   4   6   1  288.27   16.70 
   4   6   1  270.37   16.60 
  -3  -5  -1  580.44   39.80 
  -3  -5  -1  682.43   40.20 
  -3  -5  -1  631.44   40.70 
   3   5   1  719.63   39.90 
  -2  -4  -1  253.97   16.90 
  -2  -4  -1  292.57   17.30 
  -2  -4  -1  283.17   18.10 
   1   3   1  137.99    9.30 
   0  -2  -1  139.29    8.50 
   0   2   1  130.49    8.50 
  -1   1   1   15.40    1.10 
  -2   0   1 1940.71  117.69 
  -3  -1   1 1273.67   73.79 
  -3  -1   1 1149.39   73.79 
  -4  -2   1 2158.18  129.49 
  -4  -2   1 2095.79  129.49 
  -5  -3   1 2088.19  130.09 
  -5  -3   1 2180.78  130.59 
  -6  -4   1   55.29    5.20 
  -6  -4   1   55.09    3.80 
  -6  -4   1   51.99    5.10 
  -6  -4   1   61.89    3.70 
   7   5  -1    2.50    0.90 
   7   5  -1    4.00    1.00 
  -7  -5   1    3.70    0.80 
  -7  -5   1    4.00    1.00 
  -7  -5   1    8.90    2.50 
  -7  -5   1    2.30    2.10 
   8   6  -1  240.98   13.60 
   8   6  -1  217.68   13.40 
  -8  -6   1  200.98   13.30 
  -8  -6   1  199.58   14.60 
  -8  -6   1  212.78   15.10 
  -8  -6   1  214.38   13.30 
   9   7  -1    3.50    1.40 
  -9  -7   1    2.50    2.50 
  -9  -7   1    5.20    1.10 
  -9  -7   1    4.00    3.00 
  -9  -7   1    1.80    1.10 
  10   8  -1  420.86   26.60 
 -10  -8   1  399.76   26.00 
 -10  -8   1  418.86   28.40 
 -10  -8   1  458.55   26.10 
  11   9  -1    1.60    1.50 
  11   9  -1    4.50    2.00 
 -11  -9   1    7.90    3.50 
 -11  -9   1    5.10    1.30 
 -11  -9   1    2.00    1.40 
  12  10  -1    0.00    1.50 
  12  10  -1   -1.60    2.00 
 -12 -10   1    1.10    1.50 
 -12 -10   1    2.40    3.50 
  13  11  -1   43.70    5.60 
  13  11  -1   37.10    4.20 
 -13 -11   1   41.80    6.20 
 -13 -11   1   38.10    3.60 
  14  12  -1  116.59    9.70 
 -14 -12   1  131.49   11.70 
 -14 -12   1  116.99    8.10 
  15  13  -1    8.10    2.10 
  15  13  -1   14.60    3.90 
 -15 -13   1   10.70    1.90 
 -15 -13   1   10.80    5.70 
  16  14  -1    0.20    2.40 
  16  14  -1    4.40    1.90 
 -16 -14   1    1.90    1.60 
 -15 -16  -1    0.70    1.30 
  15  16   1   -1.00    2.00 
  15  16   1   -1.70    2.50 
 -14 -15  -1   12.00    5.00 
 -14 -15  -1   19.10    2.50 
  14  15   1   17.10    2.80 
  14  15   1   20.60    6.60 
 -13 -14  -1   19.00    4.20 
 -13 -14  -1   12.40    1.80 
  13  14   1   11.10    3.10 
  13  14   1    9.80    2.50 
 -12 -13  -1   86.89    6.10 
 -12 -13  -1   89.89    8.80 
  12  13   1   88.49    8.00 
 -11 -12  -1    9.20    3.30 
 -11 -12  -1   18.70    2.40 
  11  12   1   13.40    2.40 
  11  12   1   15.00    3.00 
 -10 -11  -1   49.30    6.30 
 -10 -11  -1   58.19    4.00 
  10  11   1   48.90    5.50 
  -9 -10  -1  485.25   28.80 
  -9 -10  -1  482.05   31.60 
  -9 -10  -1  441.36   28.70 
  -9 -10  -1  496.75   30.30 
   9  10   1  447.36   29.50 
  -8  -9  -1  785.72   46.70 
  -8  -9  -1  784.62   45.70 
  -8  -9  -1  693.23   45.40 
  -8  -9  -1  767.02   47.80 
   8   9   1  706.73   46.00 
  -7  -8  -1  284.07   18.10 
  -7  -8  -1  271.07   16.80 
  -7  -8  -1  272.07   16.90 
  -7  -8  -1  269.67   19.00 
   7   8   1  289.97   17.40 
   7   8   1  262.77   17.10 
  -6  -7  -1 1856.51  114.59 
  -6  -7  -1 2002.20  113.89 
  -6  -7  -1 1813.72  113.69 
  -6  -7  -1 2022.10  113.69 
  -6  -7  -1 1747.23  115.19 
   6   7   1 1915.31  113.99 
   6   7   1 1755.02  113.79 
  -5  -6  -1   83.59    4.90 
  -5  -6  -1   69.19    4.80 
  -5  -6  -1   64.49    6.40 
  -5  -6  -1   71.89    5.90 
   5   6   1   77.59    4.90 
  -4  -5  -1  184.68   12.20 
  -4  -5  -1  169.08   12.60 
   4   5   1  207.18   11.80 
  -3  -4  -1   92.59    6.60 
  -3  -4  -1   86.19    6.50 
  -2  -3  -1    6.80    1.50 
   2   3   1    8.50    1.20 
  -1  -2  -1  785.32   47.80 
  -3  -2   1 1690.03  102.99 
  -4  -3   1    0.80    1.30 
  -4  -3   1    1.90    1.20 
  -5  -4   1   88.39    5.60 
  -6  -5   1  214.38   12.50 
  -6  -5   1  186.38   13.70 
   7   6  -1  623.24   35.40 
   7   6  -1  636.54   35.50 
  -7  -6   1  560.14   36.40 
  -7  -6   1  524.05   35.30 
  -7  -6   1  547.55   36.70 
  -7  -6   1  579.54   35.30 
   8   7  -1  296.67   18.60 
   8   7  -1  314.67   18.80 
  -8  -7   1  299.77   20.40 
  -8  -7   1  291.17   18.40 
  -8  -7   1  295.07   19.80 
  -8  -7   1  299.07   18.50 
   9   8  -1  236.88   15.50 
   9   8  -1  226.08   15.20 
  -9  -8   1  257.57   17.60 
  -9  -8   1  252.87   15.00 
  -9  -8   1  228.28   14.90 
  -9  -8   1  250.17   16.70 
  10   9  -1   68.59    5.70 
  10   9  -1   66.09    5.10 
 -10  -9   1   79.09    8.50 
 -10  -9   1   66.49    4.80 
 -10  -9   1   67.49    4.60 
 -10  -9   1   70.29    7.30 
  11  10  -1    2.60    1.60 
  11  10  -1    2.30    2.10 
 -11 -10   1    2.80    3.20 
 -11 -10   1    1.80    1.40 
  12  11  -1   14.30    2.30 
  12  11  -1   18.20    3.00 
  13  12  -1  192.68   14.20 
 -13 -12   1  205.48   12.70 
 -13 -12   1  191.68   18.40 
  14  13  -1    2.70    2.60 
  14  13  -1    0.40    1.90 
 -14 -13   1   -0.20    3.60 
 -14 -13   1    3.60    1.60 
  15  14  -1  122.49   10.40 
 -15 -14   1  125.09   12.30 
 -15 -14   1  134.69    8.60 
  16  15  -1    6.10    2.70 
  16  15  -1   10.10    2.20 
 -16 -15   1    6.70    1.60 
 -16 -16  -1   13.50    1.80 
  16  16   1   13.40    2.60 
  16  16   1    5.20    4.10 
 -15 -15  -1    1.00    1.50 
  15  15   1    6.00    2.90 
  15  15   1    4.00    2.20 
 -14 -14  -1    1.20    2.20 
 -14 -14  -1   -2.00    3.00 
  14  14   1    2.80    2.60 
  14  14   1   -0.20    3.00 
 -13 -13  -1   91.09    9.30 
 -13 -13  -1   92.79    6.20 
  13  13   1   83.19    7.10 
 -12 -12  -1   -0.10    1.30 
 -12 -12  -1   -1.60    2.90 
  12  12   1    0.90    1.70 
 -11 -11  -1   61.99    7.30 
 -11 -11  -1   67.79    4.70 
  11  11   1   62.79    6.30 
 -10 -10  -1   57.79    6.40 
 -10 -10  -1   53.89    3.90 
  10  10   1   48.30    5.20 
  -9  -9  -1 1011.00   60.59 
  -9  -9  -1 1038.00   63.09 
  -9  -9  -1 1009.00   60.59 
  -9  -9  -1 1039.50   61.99 
   9   9   1  876.21   60.79 
   9   9   1 1002.70   61.19 
  -8  -8  -1    1.80    2.20 
  -8  -8  -1    3.00    1.00 
  -8  -8  -1    1.50    1.40 
  -8  -8  -1    1.40    3.20 
   8   8   1    1.20    1.40 
   8   8   1    2.80    1.90 
  -7  -7  -1  313.27   19.20 
  -7  -7  -1  310.27   21.10 
  -7  -7  -1  326.67   20.40 
  -7  -7  -1  314.37   19.20 
   7   7   1  302.47   19.40 
   7   7   1  312.97   19.60 
  -6  -6  -1  276.77   16.20 
  -6  -6  -1  276.77   17.20 
  -6  -6  -1  244.58   17.80 
  -6  -6  -1  252.07   16.50 
   6   6   1  257.27   16.30 
   6   6   1  272.87   16.50 
  -5  -5  -1   39.40    3.90 
   5   5   1   41.60    3.00 
   5   5   1   39.30    2.90 
  -4  -4  -1  191.28   13.40 
   4   4   1  211.78   12.50 
  -3  -3  -1  590.04   36.10 
  -3  -3  -1  575.24   35.80 
  -2  -2  -1  314.17   19.20 
  -2  -2  -1  306.67   19.40 
   1   1  -1  423.06   26.10 
  -3  -3   1 1757.72  107.09 
  -4  -4   1  102.09    7.40 
   5   5  -1  735.23   41.70 
  -5  -5   1  599.84   42.60 
  -5  -5   1  710.93   41.60 
   6   6  -1    3.10    1.00 
  -6  -6   1    2.20    2.00 
  -6  -6   1    2.50    0.70 
  -6  -6   1    2.50    2.10 
  -6  -6   1    2.70    0.90 
   7   7  -1   48.70    3.70 
   7   7  -1   53.29    4.00 
  -7  -7   1   47.50    3.50 
  -7  -7   1   53.59    3.60 
  -7  -7   1   51.09    5.80 
  -7  -7   1   54.49    5.50 
   8   8  -1   82.09    6.20 
  -8  -8   1   95.19    7.60 
  -8  -8   1   86.89    5.70 
  -8  -8   1   88.59    6.40 
  -8  -8   1   93.39    9.20 
   9   9  -1  112.29    7.70 
   9   9  -1   97.99    7.30 
  -9  -9   1  106.89    7.00 
  -9  -9   1  106.59    9.00 
  -9  -9   1  109.79   10.10 
  10  10  -1   16.80    2.60 
  10  10  -1   14.80    2.10 
 -10 -10   1   18.80    2.20 
 -10 -10   1   24.00    5.20 
 -10 -10   1   13.90    3.80 
  11  11  -1   33.40    4.00 
  11  11  -1   43.10    5.10 
 -11 -11   1   39.50    6.50 
 -11 -11   1   34.20    4.00 
  12  12  -1    4.50    2.60 
  12  12  -1    4.70    1.90 
 -12 -12   1    4.70    1.50 
 -12 -12   1    6.70    3.70 
  13  13  -1   17.80    3.40 
  13  13  -1   12.00    2.40 
 -13 -13   1   10.50    4.20 
 -13 -13   1    9.20    1.80 
  14  14  -1   12.90    3.30 
  14  14  -1    7.50    2.20 
 -14 -14   1   10.10    1.80 
 -14 -14   1    6.10    3.60 
  15  15  -1   48.30    5.10 
  15  15  -1   50.29    6.20 
 -15 -15   1   53.99    4.20 
  16  16  -1    7.00    2.50 
  16  16  -1    2.80    2.50 
 -16 -16   1    4.50    1.50 
 -16 -15  -1   -1.40    1.30 
  16  15   1   -2.20    1.80 
  16  15   1   -0.90    2.30 
 -15 -14  -1    2.10    1.50 
 -15 -14  -1    2.20    3.70 
  15  14   1    2.00    2.10 
  15  14   1    2.30    2.70 
 -14 -13  -1  127.89   11.20 
 -14 -13  -1  121.59    8.20 
  14  13   1  120.39   10.00 
 -13 -12  -1   85.79    9.70 
 -13 -12  -1   89.09    6.10 
  13  12   1   80.69    7.90 
 -12 -11  -1   99.19    6.40 
 -12 -11  -1   91.89    9.10 
  12  11   1   78.89    6.90 
  12  11   1  100.79    7.90 
 -11 -10  -1   23.90    4.40 
 -11 -10  -1   32.50    2.80 
  11  10   1   27.00    3.50 
  11  10   1   25.20    3.50 
 -10  -9  -1    2.10    3.00 
 -10  -9  -1    1.90    1.20 
  10   9   1    2.80    1.50 
  -9  -8  -1 1371.36   82.89 
  -9  -8  -1 1271.27   80.79 
  -9  -8  -1 1301.87   80.79 
  -9  -8  -1 1375.36   82.09 
  -8  -7  -1  732.73   45.10 
  -8  -7  -1  711.83   43.20 
  -8  -7  -1  715.73   44.40 
  -8  -7  -1  700.93   43.20 
   8   7   1  731.63   43.60 
   8   7   1  665.73   43.40 
  -7  -6  -1    8.30    1.10 
  -7  -6  -1    9.10    1.10 
  -7  -6  -1    5.00    2.10 
  -7  -6  -1    9.60    2.70 
   7   6   1    9.70    1.40 
   7   6   1    6.20    1.20 
  -6  -5  -1   82.99    5.60 
  -6  -5  -1   87.49    6.70 
  -6  -5  -1   91.59    5.80 
  -6  -5  -1   91.59    7.40 
  -5  -4  -1 2216.48  136.99 
  -4  -3  -1   32.80    3.40 
  -3  -2  -1  101.29    6.80 
  -2  -1  -1 1529.55   92.99 
   1   2  -1  125.79    9.00 
  -1  -2   1  146.59    8.90 
  -2  -3   1  385.76   24.80 
  -2  -3   1  415.26   25.40 
  -3  -4   1  309.67   19.70 
  -4  -5   1  497.95   31.30 
  -4  -5   1  493.25   30.90 
  -5  -6   1  102.79    8.10 
  -5  -6   1  100.49    6.40 
   6   7  -1    5.10    1.30 
   6   7  -1    6.50    1.10 
  -6  -7   1    7.60    1.10 
  -6  -7   1    4.90    0.90 
  -6  -7   1    6.30    0.90 
  -6  -7   1    1.40    2.50 
   7   8  -1 1890.11  120.19 
   7   8  -1 1936.41  120.39 
  -7  -8   1 1953.30  121.89 
  -7  -8   1 1880.21  119.99 
  -7  -8   1 1971.00  120.09 
  -7  -8   1 2114.79  121.29 
  -7  -8   1 2103.79  120.09 
   8   9  -1   86.39    6.50 
   8   9  -1   83.59    7.10 
  -8  -9   1   94.39    6.00 
  -8  -9   1  106.59    8.20 
  -8  -9   1  105.49    6.30 
  -8  -9   1   95.29    9.10 
   9  10  -1   19.90    2.90 
   9  10  -1   22.40    3.20 
  -9 -10   1   27.40    2.70 
  -9 -10   1   22.30    4.90 
  -9 -10   1   28.50    2.20 
  -9 -10   1   33.00    5.40 
  10  11  -1   55.99    5.30 
  10  11  -1   72.39    6.20 
 -10 -11   1   65.49    7.20 
 -10 -11   1   73.09    4.80 
 -10 -11   1   75.19    9.70 
  11  12  -1   18.70    3.20 
  11  12  -1   13.40    2.50 
 -11 -12   1   21.80    2.50 
 -11 -12   1   20.50    4.10 
  12  13  -1   75.69    7.80 
 -12 -13   1   93.09    9.00 
 -12 -13   1   91.59    6.10 
  13  14  -1    5.50    2.10 
  13  14  -1    7.10    3.00 
 -13 -14   1    5.60    3.40 
 -13 -14   1    5.80    1.70 
  14  15  -1   11.50    3.20 
  14  15  -1   13.20    2.60 
 -14 -15   1    7.50    3.80 
 -14 -15   1    6.30    1.60 
  15  16  -1   15.30    2.70 
  15  16  -1    9.20    3.10 
 -15 -16   1   11.90    1.80 
 -17 -15  -1    4.10    1.50 
  17  15   1    8.10    2.40 
  17  15   1    8.00    2.80 
 -16 -14  -1   -0.50    1.40 
  16  14   1   -2.50    2.30 
  16  14   1    0.70    1.80 
 -15 -13  -1   -2.80    3.60 
 -15 -13  -1    1.30    1.60 
  15  13   1    0.20    2.50 
  15  13   1    2.50    1.90 
 -14 -12  -1   25.70    5.20 
 -14 -12  -1   24.10    3.00 
  14  12   1   21.40    3.80 
 -13 -11  -1   50.09    4.20 
 -13 -11  -1   54.99    7.90 
  13  11   1   49.60    6.10 
 -12 -10  -1   60.59    7.80 
 -12 -10  -1   65.59    4.80 
  12  10   1   53.69    6.00 
 -11  -9  -1    0.30    3.10 
 -11  -9  -1    2.50    1.30 
  11   9   1    2.40    1.50 
  11   9   1    0.40    1.90 
 -10  -8  -1  256.67   16.20 
 -10  -8  -1  263.07   18.00 
 -10  -8  -1  257.47   16.20 
  10   8   1  269.87   16.90 
  -9  -7  -1  144.89    9.20 
  -9  -7  -1  141.99    9.20 
  -9  -7  -1  149.88   10.90 
   9   7   1  142.69    9.60 
   9   7   1  153.18    9.80 
  -8  -6  -1   84.49    5.80 
  -8  -6  -1   87.09    8.00 
  -8  -6  -1   90.69    7.50 
  -8  -6  -1   97.59    5.80 
   8   6   1   95.69    6.30 
   8   6   1   84.79    6.10 
  -7  -5  -1  316.97   21.30 
  -7  -5  -1  322.97   19.80 
  -7  -5  -1  324.47   22.20 
   7   5   1  328.37   20.00 
  -6  -4  -1 1031.20   61.19 
  -6  -4  -1  945.81   60.79 
  -5  -3  -1   56.99    4.40 
  -5  -3  -1   50.19    4.60 
  -4  -2  -1 2264.57  142.29 
  -4  -2  -1 2409.86  142.19 
  -3  -1  -1  229.18   14.40 
  -2   0  -1  211.28   13.10 
   0   2  -1  576.94   37.90 
   0  -2   1  657.03   37.90 
  -1  -3   1  164.98   10.90 
  -2  -4   1  309.17   18.40 
  -2  -4   1  260.07   17.50 
  -2  -4   1  293.07   18.60 
  -3  -5   1 1760.32  106.89 
  -3  -5   1 1851.41  106.49 
  -3  -5   1 1624.74  105.89 
   4   6  -1  208.88   11.90 
  -4  -6   1  164.68   13.00 
   5   7  -1    2.80    0.90 
   5   7  -1    3.30    1.10 
  -5  -7   1    1.70    1.90 
  -5  -7   1    2.90    0.50 
  -5  -7   1    2.10    1.00 
  -5  -7   1    2.60    0.90 
  -5  -7   1    4.10    2.40 
   6   8  -1   12.10    1.70 
   6   8  -1   14.90    2.00 
  -6  -8   1   13.50    1.40 
  -6  -8   1   15.80    3.40 
   7   9  -1  602.34   36.20 
   7   9  -1  552.84   35.90 
  -7  -9   1  604.14   35.70 
  -7  -9   1  569.44   36.90 
  -7  -9   1  566.24   37.90 
  -7  -9   1  617.44   35.80 
   8  10  -1    1.30    1.70 
   8  10  -1    2.30    1.40 
  -8 -10   1    1.90    1.10 
  -8 -10   1    2.30    3.70 
  -8 -10   1    1.50    2.40 
  -8 -10   1    3.20    0.80 
   9  11  -1  249.68   17.60 
   9  11  -1  274.07   18.10 
  -9 -11   1  296.67   19.20 
  -9 -11   1  298.57   17.30 
  -9 -11   1  271.57   17.10 
  -9 -11   1  284.17   20.80 
  10  12  -1  228.18   16.10 
 -10 -12   1  244.48   19.00 
 -10 -12   1  239.98   16.90 
 -10 -12   1  248.28   15.00 
  11  13  -1   57.69    5.40 
 -11 -13   1   61.59    4.50 
 -11 -13   1   59.39    7.40 
  12  14  -1    3.80    2.20 
  12  14  -1    1.40    2.50 
 -12 -14   1    2.10    1.40 
 -12 -14   1   -0.50    3.00 
  13  15  -1   15.90    2.70 
  13  15  -1   23.10    3.80 
 -13 -15   1    9.20    3.60 
  14  16  -1   12.60    3.20 
  14  16  -1    8.60    2.60 
 -14 -16   1   11.30    1.70 
  15  17  -1   27.70    3.40 
  15  17  -1   20.00    3.60 
 -15 -17   1   24.40    2.50 
 -17 -14  -1   60.99    4.60 
  17  14   1   55.59    6.40 
  17  14   1   54.79    5.10 
 -16 -13  -1   39.50    3.50 
  16  13   1   26.40    3.80 
  16  13   1   36.50    5.30 
 -15 -12  -1    6.80    3.70 
  15  12   1    8.80    2.80 
  15  12   1    8.40    2.20 
 -14 -11  -1  121.69   11.20 
 -14 -11  -1  113.69    7.50 
  14  11   1   89.59    8.90 
 -13 -10  -1   24.60    5.10 
 -13 -10  -1   22.00    2.90 
 -12  -9  -1   91.89    9.10 
 -12  -9  -1   79.19    5.80 
  12   9   1   85.09    7.10 
 -11  -8  -1  130.19    8.00 
 -11  -8  -1  127.89    7.90 
 -11  -8  -1  122.69   13.60 
  11   8   1  123.29    8.80 
  11   8   1  107.89    8.30 
 -10  -7  -1   82.19    5.70 
 -10  -7  -1   92.19    8.30 
 -10  -7  -1   87.39    5.60 
  10   7   1   75.59    6.00 
  10   7   1   87.09    6.40 
  -9  -6  -1  149.09   11.50 
   9   6   1  167.98   10.20 
  -8  -5  -1 1179.28   76.29 
  -8  -5  -1 1131.89   75.29 
  -8  -5  -1 1282.27   75.29 
   8   5   1 1382.16   75.59 
   8   5   1 1216.88   75.39 
  -7  -4  -1    4.60    0.90 
  -7  -4  -1    6.40    2.20 
  -7  -4  -1    8.10    1.20 
   5   2   1   28.50    1.90 
   4   1   1   11.70    0.80 
   0   3  -1  883.11   59.39 
   0  -3   1 1058.99   59.39 
   0  -3   1  963.80   58.79 
  -1  -4   1  576.84   38.10 
  -1  -4   1  610.84   38.90 
  -1  -4   1  695.73   39.00 
  -2  -5   1 2091.19  127.79 
   3   6  -1   70.19    4.40 
  -3  -6   1   55.69    5.70 
  -3  -6   1   70.69    5.30 
  -3  -6   1   58.89    4.10 
   4   7  -1 1735.23  102.69 
   4   7  -1 1660.93  102.99 
  -4  -7   1 1709.93  102.59 
  -4  -7   1 1553.74  102.59 
  -4  -7   1 1794.42  103.39 
   5   8  -1  564.74   34.00 
   5   8  -1  570.94   33.80 
  -5  -8   1  572.14   33.70 
  -5  -8   1  534.75   33.80 
  -5  -8   1  594.04   34.70 
  -5  -8   1  500.85   35.30 
  -5  -8   1  526.85   33.60 
   6   9  -1  158.78   10.80 
   6   9  -1  156.28   10.50 
  -6  -9   1  182.38   12.90 
  -6  -9   1  167.78   10.20 
   7  10  -1   92.79    7.10 
   7  10  -1   99.49    7.50 
  -7 -10   1  122.69    8.70 
  -7 -10   1  110.29    7.60 
  -7 -10   1  105.19    6.60 
   8  11  -1  355.86   24.90 
   8  11  -1  372.96   25.30 
  -8 -11   1  405.86   24.50 
  -8 -11   1  408.26   27.80 
  -8 -11   1  432.96   26.20 
  -8 -11   1  431.86   24.70 
   9  12  -1   84.79    7.40 
   9  12  -1   78.69    6.70 
  -9 -12   1   94.09    6.00 
  -9 -12   1   99.09   11.00 
  -9 -12   1   97.59    8.40 
  -9 -12   1   96.89    6.20 
  10  13  -1   -0.10    2.20 
  10  13  -1   -1.40    1.80 
 -10 -13   1   -0.90    7.40 
 -10 -13   1   -4.30    2.60 
 -10 -13   1    0.80    1.20 
  11  14  -1   16.30    2.80 
  11  14  -1   18.50    3.40 
 -11 -14   1   19.30    4.10 
  12  15  -1    3.50    2.70 
  12  15  -1    3.10    2.20 
 -12 -15   1    4.00    3.10 
 -12 -15   1    6.80    1.50 
  13  16  -1    3.40    2.10 
  13  16  -1    6.10    2.90 
 -13 -16   1    4.50    1.40 
 -13 -16   1    4.10    3.50 
  14  17  -1   20.70    3.00 
  14  17  -1   22.30    3.50 
 -14 -17   1   21.10    2.40 
 -17 -13  -1    8.50    2.00 
  17  13   1    4.10    2.60 
  17  13   1    5.00    1.90 
 -16 -12  -1   55.49    4.50 
 -16 -12  -1   51.09    8.10 
  16  12   1   46.70    6.40 
 -15 -11  -1    5.30    4.00 
 -15 -11  -1    2.40    1.70 
  15  11   1    1.70    1.50 
  15  11   1    2.80    2.40 
 -14 -10  -1  246.48   14.80 
  14  10   1  212.38   15.90 
 -13  -9  -1    0.90    3.70 
 -13  -9  -1    0.70    1.60 
  13   9   1    0.70    1.40 
  13   9   1   -1.10    2.00 
 -12  -8  -1  555.44   33.40 
 -12  -8  -1  592.54   35.70 
 -12  -8  -1  514.15   33.20 
  12   8   1  515.55   34.10 
 -11  -7  -1    6.20    1.20 
 -11  -7  -1    9.00    1.50 
 -11  -7  -1    8.20    3.60 
  11   7   1    4.20    1.50 
  11   7   1    7.40    1.90 
 -10  -6  -1  129.19    8.40 
 -10  -6  -1  133.99   10.50 
 -10  -6  -1  138.79    8.30 
  10   6   1  118.59    9.20 
  -9  -5  -1   54.49    4.30 
  -9  -5  -1   66.99    4.20 
  -9  -5  -1   71.59    6.40 
   9   5   1   68.19    4.70 
   9   5   1   57.49    4.50 
  -8  -4  -1   75.99    4.50 
  -8  -4  -1   62.89    4.60 
  -8  -4  -1   67.79    6.40 
   8   4   1   66.29    5.30 
  -7  -3  -1 1369.46   82.49 
  -7  -3  -1 1317.17   81.59 
  -6  -2  -1  913.01   55.29 
  -6  -2  -1  884.41   54.59 
   5   1   1   48.60    3.00 
  -4   0  -1 1859.41  113.29 
  -3   1  -1 1090.89   72.89 
  -3   1  -1 1179.18   72.49 
   3  -1   1 1306.67   73.19 
  -2   2  -1 2829.52  168.88 
   2  -2   1 2720.53  168.68 
  -1   3  -1 3593.54  245.68 
   1  -3   1 4495.65  245.78 
   0  -4   1  183.98   12.10 
   0  -4   1  212.98   12.90 
   1   5  -1  187.98   13.30 
  -1  -5   1  193.48   12.60 
  -1  -5   1  182.48   12.50 
   2   6  -1  955.40   53.89 
  -2  -6   1  793.12   53.69 
  -2  -6   1  898.01   54.89 
  -2  -6   1  887.61   54.89 
   3   7  -1    3.10    1.00 
   3   7  -1    2.90    1.20 
  -3  -7   1    3.20    1.80 
  -3  -7   1    3.00    0.50 
   4   8  -1  113.69    7.60 
   4   8  -1  119.49    7.90 
  -4  -8   1  115.49    7.50 
  -4  -8   1  132.29    7.60 
  -4  -8   1  109.89    9.60 
   5   9  -1    5.00    1.50 
   5   9  -1    5.10    1.30 
  -5  -9   1    4.70    1.00 
  -5  -9   1    9.50    3.60 
  -5  -9   1    1.20    2.20 
   6  10  -1  343.47   23.30 
   6  10  -1  368.86   23.70 
  -6 -10   1  353.06   23.30 
  -6 -10   1  372.86   25.60 
  -6 -10   1  386.76   23.10 
  -6 -10   1  412.56   24.50 
  -6 -10   1  408.06   23.20 
   7  11  -1 1296.47   86.79 
  -7 -11   1 1473.85   87.89 
  -7 -11   1 1431.76   89.29 
  -7 -11   1 1502.05   86.69 
   8  12  -1   15.20    2.20 
   8  12  -1   19.90    2.70 
  -8 -12   1   17.40    3.50 
  -8 -12   1   15.50    5.20 
  -8 -12   1   21.20    2.30 
  -8 -12   1   23.30    2.00 
   9  13  -1  225.28   16.00 
   9  13  -1  209.98   15.40 
  -9 -13   1  253.47   15.00 
  -9 -13   1  260.27   19.70 
  -9 -13   1  235.18   14.80 
  -9 -13   1  263.57   16.90 
  10  14  -1    2.20    1.90 
  10  14  -1    3.70    2.50 
 -10 -14   1    5.60    1.40 
 -10 -14   1   -1.00    5.70 
 -10 -14   1    3.80    3.10 
  11  15  -1   15.40    2.70 
  11  15  -1   15.90    3.40 
 -11 -15   1   23.60    2.50 
 -11 -15   1   18.70    4.00 
  12  16  -1   -0.80    2.40 
  12  16  -1   -1.10    2.00 
 -12 -16   1   -4.90    3.10 
  13  17  -1   23.00    3.20 
  13  17  -1   15.60    3.30 
 -13 -17   1   17.40    2.30 
  14  18  -1   -0.90    2.10 
  14  18  -1   -1.70    3.00 
 -14 -18   1    0.30    1.10 
 -18 -13  -1   -0.20    1.60 
  18  13   1    0.00    1.40 
  18  13   1   -1.40    2.20 
  17  12   1   58.39    6.00 
  17  12   1   43.30    4.40 
 -16 -11  -1   19.90    5.90 
 -16 -11  -1   19.40    2.50 
  16  11   1   20.10    3.40 
 -15 -10  -1   14.60    4.60 
  15  10   1    8.70    1.90 
  15  10   1   15.80    3.00 
 -14  -9  -1   -1.60    3.80 
 -14  -9  -1   -4.40    1.70 
  14   9   1   -0.50    1.40 
  14   9   1    0.60    2.20 
 -13  -8  -1   81.69    9.20 
 -13  -8  -1   86.29    5.60 
 -13  -8  -1   71.09    5.30 
  13   8   1   68.99    6.50 
 -12  -7  -1  493.85   31.30 
 -12  -7  -1  476.45   28.90 
 -12  -7  -1  439.46   28.70 
 -11  -6  -1   12.60    3.60 
 -11  -6  -1   12.10    1.70 
  11   6   1   13.90    2.10 
  11   6   1   10.80    1.70 
 -10  -5  -1  425.86   28.40 
 -10  -5  -1  410.16   26.70 
 -10  -5  -1  468.95   26.70 
 -10  -5  -1  417.86   26.80 
  10   5   1  454.85   27.10 
  -9  -4  -1   29.00    4.40 
  -9  -4  -1   24.10    2.10 
  -9  -4  -1   20.50    1.90 
  -9  -4  -1   23.40    2.30 
   9   4   1   20.10    2.30 
  -8  -3  -1  209.78   13.00 
  -8  -3  -1  206.48   14.30 
   8   3   1  214.18   13.10 
  -7  -2  -1   18.90    1.50 
  -7  -2  -1   15.80    2.60 
  -7  -2  -1   16.30    1.60 
  -6  -1  -1   52.39    4.50 
  -6  -1  -1   52.19    3.50 
   6   1   1   52.99    3.30 
  -5   0  -1   79.89    5.80 
   4  -1   1  693.33   43.30 
  -3   2  -1  857.11   51.29 
  -3   2  -1  822.72   51.49 
   3  -2   1  837.72   51.69 
  -2   3  -1  187.18   13.00 
   2  -3   1  212.88   12.90 
   1  -4   1 2909.41  177.08 
   0   5  -1  395.46   27.80 
   0  -5   1  484.85   27.60 
   0  -5   1  430.76   26.60 
   1   6  -1 1046.60   58.09 
  -1  -6   1  925.71   59.09 
  -1  -6   1  865.71   57.99 
  -1  -6   1  977.50   58.99 
   2   7  -1  493.55   28.40 
   2   7  -1  509.05   28.60 
  -2  -7   1  458.55   29.80 
  -2  -7   1  433.96   28.40 
  -2  -7   1  487.45   29.90 
  -2  -7   1  411.26   28.30 
   3   8  -1  355.26   21.70 
   3   8  -1  375.56   22.00 
  -3  -8   1  334.07   21.70 
  -3  -8   1  349.77   23.50 
   4   9  -1   27.80    2.80 
   4   9  -1   36.20    3.30 
  -4  -9   1   31.30    2.20 
  -4  -9   1   32.20    2.50 
  -4  -9   1   25.40    4.50 
  -4  -9   1   35.60    4.40 
   5  10  -1    0.10    1.50 
  -5 -10   1   -1.70    3.20 
  -5 -10   1   -1.00    1.90 
  -5 -10   1    1.20    0.90 
  -5 -10   1    0.30    0.90 
   6  11  -1   57.29    4.90 
   6  11  -1   48.70    4.30 
  -6 -11   1   43.50    4.40 
  -6 -11   1   52.39    4.00 
  -6 -11   1   39.90    5.80 
  -6 -11   1   57.39    3.60 
   7  12  -1    4.80    2.00 
   7  12  -1    6.30    1.70 
  -7 -12   1    6.30    2.60 
  -7 -12   1    9.90    4.90 
  -7 -12   1    3.90    0.90 
  -7 -12   1    4.50    1.20 
   8  13  -1    7.20    2.10 
   8  13  -1    9.60    2.50 
  -8 -13   1   11.30    1.30 
  -8 -13   1    6.80    2.90 
  -8 -13   1   13.40    6.00 
  -8 -13   1   12.90    1.60 
   9  14  -1   31.30    4.90 
  -9 -14   1   44.00   11.10 
  -9 -14   1   34.20    5.60 
  -9 -14   1   34.30    3.00 
  -9 -14   1   41.10    3.60 
  10  15  -1    1.60    2.00 
  10  15  -1   -1.00    2.20 
 -10 -15   1    0.60    1.20 
 -10 -15   1   -6.90    5.50 
 -10 -15   1   -0.30    0.40 
  11  16  -1   11.70    2.90 
  11  16  -1   21.60    2.90 
 -11 -16   1    9.70    3.30 
 -11 -16   1   17.10    2.20 
  12  17  -1   56.29    6.10 
  12  17  -1   53.39    5.40 
 -12 -17   1   52.49    4.00 
  13  18  -1   -2.60    2.60 
  13  18  -1   -0.40    2.10 
 -13 -18   1    0.90    1.30 
 -18 -12  -1    1.80    1.80 
  18  12   1    4.60    2.70 
  18  12   1    2.10    1.60 
 -17 -11  -1    3.10    2.00 
  17  11   1    3.10    1.50 
  17  11   1    4.90    2.40 
 -16 -10  -1    7.20    4.50 
  16  10   1   10.30    2.70 
 -15  -9  -1    7.80    2.00 
 -15  -9  -1    7.50    4.30 
  15   9   1    5.50    2.30 
 -14  -8  -1   77.59    9.90 
 -14  -8  -1   83.19    5.90 
 -14  -8  -1   74.69    5.50 
 -13  -7  -1   18.30    4.60 
 -13  -7  -1   28.20    3.20 
  13   7   1   31.20    4.10 
 -12  -6  -1  946.91   55.09 
 -12  -6  -1  883.11   54.89 
 -12  -6  -1  978.80   57.29 
  12   6   1  800.42   55.49 
 -11  -5  -1  100.89    9.70 
 -11  -5  -1  120.69    7.80 
 -11  -5  -1  123.09    7.60 
  11   5   1  123.19    8.20 
 -10  -4  -1   41.00    3.30 
 -10  -4  -1   43.70    5.80 
  10   4   1   41.10    3.40 
  -9  -3  -1   15.90    2.00 
  -9  -3  -1   21.60    1.70 
  -9  -3  -1   21.40    1.80 
   9   3   1   22.30    2.10 
  -8  -2  -1   17.20    1.60 
  -8  -2  -1   17.30    1.60 
  -8  -2  -1   11.30    2.60 
  -8  -2  -1   15.20    1.80 
  -7  -1  -1   77.39    4.90 
  -7  -1  -1   80.39    4.80 
  -7  -1  -1   69.89    4.90 
  -6   0  -1   18.00    2.90 
  -6   0  -1   17.90    1.50 
  -5   1  -1  431.46   29.10 
   5  -1   1  507.35   30.10 
  -4   2  -1   23.30    2.00 
  -4   2  -1   23.20    2.60 
   4  -2   1   24.50    3.00 
  -3   3  -1   70.19    5.20 
  -3   3  -1   69.59    5.00 
   3  -3   1   69.39    4.30 
   3  -3   1   73.69    5.30 
   2  -4   1   28.50    2.90 
   2  -4   1   27.30    1.80 
   1  -5   1  176.38   11.70 
   1  -5   1  173.18   10.70 
   0  -6   1   56.79    3.70 
   1   7  -1 3154.68  193.48 
  -1  -7   1 3202.88  193.98 
   2   8  -1  631.14   39.20 
   2   8  -1  665.43   39.40 
  -2  -8   1  647.54   40.90 
  -2  -8   1  680.33   40.90 
  -2  -8   1  590.54   39.00 
   3   9  -1   50.09    3.90 
   3   9  -1   54.69    4.40 
  -3  -9   1   51.79    3.80 
  -3  -9   1   54.99    3.50 
  -3  -9   1   58.19    7.00 
   4  10  -1   14.50    2.10 
   4  10  -1   18.90    2.30 
  -4 -10   1   17.80    2.00 
  -4 -10   1   21.20    4.40 
  -4 -10   1   16.70    2.70 
  -4 -10   1   12.10    1.50 
   5  11  -1  547.85   35.50 
  -5 -11   1  630.64   36.20 
  -5 -11   1  561.34   34.90 
  -5 -11   1  554.84   37.70 
  -5 -11   1  552.74   35.10 
  -5 -11   1  591.54   35.00 
   6  12  -1    3.90    1.80 
   6  12  -1   -0.30    1.50 
  -6 -12   1    1.20    2.20 
  -6 -12   1    1.30    0.80 
  -6 -12   1    2.40    1.20 
  -6 -12   1    2.90    1.10 
  -6 -12   1    2.70    4.50 
   7  13  -1  229.58   16.30 
   7  13  -1  220.68   15.80 
  -7 -13   1  268.27   15.30 
  -7 -13   1  263.97   15.40 
  -7 -13   1  267.97   19.80 
  -7 -13   1  240.38   17.30 
   8  14  -1   24.80    3.40 
   8  14  -1   22.30    2.90 
  -8 -14   1   31.00    2.70 
  -8 -14   1   14.90    6.10 
  -8 -14   1   27.50    2.60 
  -8 -14   1   31.00    5.30 
   9  15  -1  129.49   10.00 
   9  15  -1  130.09    9.30 
  -9 -15   1  126.99   14.70 
  -9 -15   1  132.69    8.60 
  -9 -15   1  131.19   10.60 
  -9 -15   1  141.49    8.60 
  10  16  -1   11.10    2.90 
  10  16  -1   17.50    2.80 
 -10 -16   1   12.90    3.50 
 -10 -16   1   19.00    2.20 
  11  17  -1    3.20    2.10 
  11  17  -1    3.90    2.40 
 -11 -17   1    0.60    1.20 
 -11 -17   1    5.50    3.30 
  12  18  -1    8.60    2.60 
  12  18  -1    2.60    2.40 
 -12 -18   1    3.40    1.20 
  13  19  -1    5.00    3.20 
 -18 -11  -1    0.40    1.70 
  18  11   1    1.00    1.30 
  18  11   1    3.10    2.20 
 -17 -10  -1   -3.00    4.40 
 -17 -10  -1   -1.00    1.80 
  17  10   1    1.80    1.20 
  17  10   1   -1.50    1.90 
 -16  -9  -1   -0.20    1.80 
 -16  -9  -1    2.30    4.60 
  16   9   1    1.20    2.00 
  16   9   1   -0.40    1.20 
 -15  -8  -1    0.80    1.90 
 -15  -8  -1   -3.30    3.80 
  15   8   1    1.60    2.00 
  15   8   1    0.70    1.20 
 -14  -7  -1    4.60    1.40 
 -14  -7  -1    5.10    2.00 
 -14  -7  -1    3.20    4.20 
  14   7   1    2.50    1.40 
 -13  -6  -1   23.40    2.40 
 -13  -6  -1   23.40    2.90 
 -13  -6  -1   16.00    4.40 
  13   6   1   22.70    3.00 
 -12  -5  -1  591.34   37.60 
 -12  -5  -1  659.83   37.80 
 -12  -5  -1  673.13   40.20 
  12   5   1  543.75   38.20 
 -11  -4  -1   28.10    2.40 
 -11  -4  -1   31.40    2.80 
 -11  -4  -1   35.00    5.60 
 -11  -4  -1   31.90    2.40 
  11   4   1   26.90    3.10 
 -10  -3  -1 1121.39   68.29 
 -10  -3  -1 1126.59   68.29 
 -10  -3  -1 1037.20   68.39 
 -10  -3  -1 1102.89   69.79 
  10   3   1 1227.68   68.59 
  -9  -2  -1   49.10    3.40 
  -9  -2  -1   51.09    3.60 
  -9  -2  -1   50.79    5.30 
  -9  -2  -1   52.29    3.50 
  -8  -1  -1  475.45   30.20 
  -8  -1  -1  488.85   31.30 
  -8  -1  -1  478.75   30.20 
   8   1   1  534.55   30.10 
  -7   0  -1  244.08   14.90 
  -7   0  -1  213.78   15.70 
  -7   0  -1  248.58   16.00 
  -7   0  -1  239.88   14.90 
  -7   0  -1  264.47   15.00 
  -6   1  -1   82.69    5.40 
  -6   1  -1   83.49    6.60 
   6  -1   1   94.39    8.20 
  -5   2  -1  815.72   54.69 
  -5   2  -1  962.20   54.19 
   5  -2   1  890.71   55.29 
  -4   3  -1 1305.57   79.89 
  -4   3  -1 1335.37   79.59 
   4  -3   1 1327.17   80.09 
   4  -3   1 1252.87   79.09 
  -3   4  -1    2.20    1.70 
  -3   4  -1    6.60    1.60 
   3  -4   1    4.90    0.60 
   3  -4   1    4.10    1.40 
   2  -5   1  383.56   23.80 
   2  -5   1  398.46   24.70 
   1  -6   1   36.00    2.60 
   1  -6   1   44.60    2.70 
   0   7  -1  423.36   25.60 
   0  -7   1  397.96   24.80 
   0  -7   1  387.46   25.00 
   0  -7   1  425.36   26.20 
   1   8  -1  443.56   26.40 
   1   8  -1  402.26   26.20 
  -1  -8   1  406.76   26.10 
  -1  -8   1  457.45   27.80 
  -1  -8   1  424.26   28.00 
  -1  -8   1  438.66   26.20 
   2   9  -1   95.79    6.30 
   2   9  -1   95.89    6.60 
  -2  -9   1   92.59    6.20 
  -2  -9   1  108.09    9.30 
  -2  -9   1   92.19    6.00 
   3  10  -1  565.84   35.70 
   3  10  -1  599.94   35.90 
  -3 -10   1  567.14   41.10 
  -3 -10   1  614.84   35.70 
  -3 -10   1  566.04   35.50 
   4  11  -1  730.03   49.30 
   4  11  -1  824.42   49.40 
   4  11  -1  791.52   49.60 
  -4 -11   1  898.61   49.10 
  -4 -11   1  812.82   51.79 
  -4 -11   1  795.92   49.30 
  -4 -11   1  794.12   49.10 
   5  12  -1    6.60    1.90 
   5  12  -1    3.70    1.40 
  -5 -12   1    4.80    2.50 
  -5 -12   1    6.30    4.40 
   6  13  -1   68.99    6.40 
   6  13  -1   74.49    5.90 
  -6 -13   1   86.39    5.30 
  -6 -13   1   83.69    7.40 
  -6 -13   1   84.49    5.30 
  -6 -13   1   80.79   10.70 
  -6 -13   1   69.99    5.60 
   7  14  -1  109.49    9.50 
   7  14  -1  116.59    9.00 
  -7 -14   1  120.99    9.70 
  -7 -14   1  119.69    7.80 
  -7 -14   1  133.39    7.80 
  -7 -14   1  111.59   13.10 
   8  15  -1   11.90    2.80 
   8  15  -1   14.60    2.50 
  -8 -15   1   14.60    8.80 
  -8 -15   1   14.10    3.20 
  -8 -15   1   15.40    2.10 
  -8 -15   1   13.50    2.00 
   9  16  -1  112.09    8.90 
   9  16  -1  118.79    9.60 
  -9 -16   1  149.59   15.90 
  -9 -16   1  130.49    8.10 
  -9 -16   1  118.19   10.10 
  -9 -16   1  131.29    8.10 
  10  17  -1    4.90    2.60 
  10  17  -1    6.90    2.50 
 -10 -17   1    9.30    3.10 
 -10 -17   1    6.60    1.40 
  11  18  -1   83.89    6.70 
  11  18  -1   65.19    7.10 
 -11 -18   1   81.69    5.30 
  12  19  -1   20.30    3.00 
 -18 -10  -1   24.20    3.20 
  18  10   1   17.80    3.00 
  17   9   1   10.80    2.60 
  17   9   1    6.50    1.40 
 -16  -8  -1    8.90    4.80 
 -16  -8  -1   15.90    2.50 
  16   8   1    9.60    2.50 
 -15  -7  -1    3.40    1.80 
 -15  -7  -1    2.90    4.70 
 -15  -7  -1    1.10    1.30 
  15   7   1    2.50    2.00 
  15   7   1    0.10    1.20 
 -14  -6  -1   -0.90    1.80 
 -14  -6  -1    1.60    4.30 
 -14  -6  -1    4.00    1.40 
  14   6   1   -2.30    1.40 
  14   6   1    0.40    1.90 
 -13  -5  -1   70.89    8.80 
 -13  -5  -1   66.59    4.70 
  13   5   1   64.29    5.70 
 -12  -4  -1  269.37   17.20 
 -12  -4  -1  291.27   17.20 
 -12  -4  -1  290.37   19.90 
 -12  -4  -1  282.27   17.40 
  12   4   1  255.97   17.70 
 -11  -3  -1   52.99    6.60 
 -11  -3  -1   59.49    4.30 
 -11  -3  -1   63.09    4.00 
 -11  -3  -1   56.49    4.00 
  11   3   1   54.29    5.50 
 -10  -2  -1  191.48   12.00 
 -10  -2  -1  188.38   12.10 
 -10  -2  -1  189.58   13.80 
 -10  -2  -1  189.78   12.00 
  10   2   1  204.38   12.20 
  -9  -1  -1   47.20    3.50 
  -9  -1  -1   53.29    5.60 
  -9  -1  -1   54.09    3.60 
  -9  -1  -1   55.19    3.70 
   9   1   1   52.79    3.50 
  -8   0  -1  254.07   16.40 
  -8   0  -1  275.77   16.50 
  -8   0  -1  276.07   17.70 
  -8   0  -1  264.37   16.50 
  -7   1  -1 1846.62  107.99 
  -7   1  -1 1770.62  109.29 
  -7   1  -1 1718.73  107.89 
  -6   2  -1   10.90    1.40 
  -6   2  -1   12.50    2.40 
  -6   2  -1    8.60    2.00 
   6  -2   1    9.90    2.60 
  -5   3  -1  245.18   16.40 
  -5   3  -1  276.67   15.70 
  -5   3  -1  240.68   15.80 
  -5   3  -1  236.28   15.60 
  -5   3  -1  263.17   16.00 
   5  -3   1  260.07   16.90 
  -4   4  -1  107.09    8.10 
  -4   4  -1  131.19    8.00 
  -4   4  -1  111.79    8.30 
  -4   4  -1  132.89    7.60 
   4  -4   1  112.89    7.30 
  -3   5  -1    1.80    1.80 
  -3   5  -1    3.50    0.80 
  -3   5  -1    5.20    1.50 
   3  -5   1    1.50    1.60 
   3  -5   1    4.20    0.60 
  -2   6  -1 1115.19   61.69 
  -2   6  -1 1028.60   61.89 
   2  -6   1  899.01   61.49 
  -1   7  -1   12.20    1.70 
  -1   7  -1   13.80    1.50 
   0   8  -1    5.00    1.60 
   0   8  -1    8.90    1.50 
   0  -8   1    7.30    0.90 
   0  -8   1    9.10    1.30 
   0  -8   1    6.70    3.30 
   0  -8   1    9.80    2.50 
   1   9  -1 2327.17  144.29 
   1   9  -1 2171.98  144.09 
  -1  -9   1 2312.67  143.99 
  -1  -9   1 2366.56  144.09 
  -1  -9   1 2462.45  146.19 
  -1  -9   1 2614.84  145.79 
   2  10  -1  167.18   11.30 
  -2 -10   1  167.18   10.80 
  -2 -10   1  185.58   11.00 
  -2 -10   1  186.58   14.10 
   3  11  -1   40.10    3.70 
   3  11  -1   38.00    3.60 
   3  11  -1   38.10    4.00 
  -3 -11   1   41.60    3.00 
  -3 -11   1   53.19    5.30 
  -3 -11   1   38.40    6.40 
  -3 -11   1   42.20    3.10 
   4  12  -1    1.80    1.60 
   4  12  -1    0.90    1.30 
  -4 -12   1   10.70    5.30 
  -4 -12   1    3.90    2.40 
  -4 -12   1    2.40    1.20 
  -4 -12   1    0.90    0.80 
  -4 -12   1    3.00    1.00 
   5  13  -1   32.60    3.60 
   5  13  -1   36.80    4.20 
  -5 -13   1   35.10    3.50 
  -5 -13   1   43.60    3.00 
  -5 -13   1   42.60    7.40 
   6  14  -1   12.70    2.20 
   6  14  -1   16.10    2.70 
  -6 -14   1   15.30    2.00 
  -6 -14   1    8.80    2.90 
  -6 -14   1   14.90    6.10 
  -6 -14   1   15.70    2.20 
   7  15  -1   59.19    6.40 
   7  15  -1   65.39    5.70 
  -7 -15   1   69.79    7.20 
  -7 -15   1   75.19    4.90 
  -7 -15   1   56.59    9.30 
  -7 -15   1   78.29    4.90 
   8  16  -1    4.60    2.40 
   8  16  -1    6.60    2.30 
  -8 -16   1    6.90    1.30 
  -8 -16   1    6.10    2.80 
  -8 -16   1    3.80    1.30 
  -8 -16   1   -4.30    7.20 
   9  17  -1    0.50    2.00 
   9  17  -1    0.90    2.20 
  -9 -17   1    1.60    2.70 
  -9 -17   1    0.70    1.10 
  -9 -17   1    0.40    1.20 
  10  18  -1   59.29    5.60 
 -10 -18   1   59.79    4.30 
  11  19  -1   -0.90    2.10 
 -19 -10  -1   12.00    2.40 
  19  10   1    8.70    2.30 
  18   9   1    5.20    2.20 
  18   9   1    3.10    0.90 
 -17  -8  -1   27.40    8.60 
 -17  -8  -1   27.20    3.70 
 -16  -7  -1   22.20    2.80 
 -16  -7  -1   30.20    6.40 
 -16  -7  -1   26.50    3.70 
 -15  -6  -1    4.90    6.70 
 -15  -6  -1    2.50    1.40 
 -15  -6  -1    2.90    2.00 
  15   6   1    3.20    1.90 
 -14  -5  -1  111.29    7.40 
 -14  -5  -1  108.49   11.60 
 -14  -5  -1  115.99    7.90 
 -13  -4  -1  174.68   13.40 
 -13  -4  -1  144.69   10.80 
 -13  -4  -1  151.48    9.80 
 -12  -3  -1   69.19    4.80 
 -12  -3  -1   68.29    5.00 
 -12  -3  -1   72.29    8.20 
 -12  -3  -1   61.19    4.60 
 -11  -2  -1    2.40    1.20 
 -11  -2  -1    1.80    0.90 
 -11  -2  -1    3.20    1.90 
 -11  -2  -1    2.10    0.90 
 -11  -2  -1   -0.80    2.70 
  11   2   1    4.40    1.20 
  11   2   1    4.00    1.20 
 -10  -1  -1  800.72   50.09 
 -10  -1  -1  840.42   51.69 
 -10  -1  -1  803.92   50.19 
 -10  -1  -1  811.42   50.19 
  10   1   1  860.71   50.19 
  -9   0  -1  260.17   17.90 
  -9   0  -1  264.57   16.60 
  -9   0  -1  281.47   17.50 
  -9   0  -1  258.07   16.60 
  -9   0  -1  244.28   16.50 
   9   0   1  287.67   20.50 
   9   0   1  288.37   16.40 
  -8   1  -1  191.18   13.10 
  -8   1  -1  182.28   11.80 
  -8   1  -1  195.28   11.90 
   8  -1   1  204.18   15.00 
  -7   2  -1   33.30    2.40 
  -7   2  -1   32.70    4.20 
  -7   2  -1   30.50    2.30 
   7  -2   1   37.10    5.40 
  -6   3  -1 1979.70  124.59 
  -6   3  -1 1960.70  124.09 
  -6   3  -1 2048.59  124.99 
   6  -3   1 2198.98  125.69 
  -5   4  -1   36.90    3.90 
  -5   4  -1   44.40    3.80 
  -5   4  -1   36.10    2.60 
  -5   4  -1   37.50    3.40 
   5  -4   1   38.10    2.40 
   5  -4   1   33.20    4.30 
  -4   5  -1  250.57   16.30 
  -4   5  -1  236.08   17.10 
  -4   5  -1  296.07   16.40 
  -4   5  -1  270.57   16.80 
   4  -5   1  272.67   16.30 
   4  -5   1  263.77   17.40 
  -3   6  -1    0.60    2.40 
  -3   6  -1    6.10    1.70 
  -3   6  -1    3.50    0.70 
   3  -6   1    2.70    1.80 
  -2   7  -1    4.40    1.70 
  -2   7  -1    3.60    0.80 
   2  -7   1    2.90    0.50 
   2  -7   1    2.10    1.90 
  -1   8  -1  181.68   11.50 
  -1   8  -1  186.08   11.10 
   1  -8   1  177.68   12.60 
   1  -8   1  177.68   11.10 
   1  -8   1  164.18   10.90 
   0   9  -1  464.45   28.00 
   0  -9   1  432.36   27.50 
   0  -9   1  444.26   30.10 
   0  -9   1  464.25   27.70 
   1  10  -1  429.46   26.20 
  -1 -10   1  417.46   25.90 
  -1 -10   1  413.66   25.80 
  -1 -10   1  431.26   27.90 
  -1 -10   1  420.66   28.60 
   2  11  -1   25.50    3.00 
   2  11  -1   26.20    2.70 
   2  11  -1   24.50    3.10 
  -2 -11   1   14.60    5.30 
  -2 -11   1   27.50    2.20 
  -2 -11   1   27.60    2.50 
  -2 -11   1   36.50    4.60 
   3  12  -1 1140.39   68.49 
   3  12  -1 1046.50   68.49 
  -3 -12   1 1106.29   71.09 
  -3 -12   1 1229.58   68.09 
  -3 -12   1 1057.39   67.99 
  -3 -12   1 1133.79   68.19 
   4  13  -1   97.69    7.50 
   4  13  -1   90.29    7.20 
   4  13  -1   95.09    7.10 
  -4 -13   1  121.39    8.50 
  -4 -13   1  109.59    6.70 
  -4 -13   1  112.19    7.10 
  -4 -13   1  100.09   12.30 
  -4 -13   1  106.99    6.70 
   5  14  -1   15.50    2.50 
   5  14  -1   12.80    2.20 
  -5 -14   1   18.00    3.40 
  -5 -14   1   16.90    6.40 
  -5 -14   1   19.40    2.10 
  -5 -14   1   14.40    3.30 
   6  15  -1    1.50    1.70 
   6  15  -1    2.70    2.00 
  -6 -15   1   18.40    7.50 
  -6 -15   1    6.00    1.30 
  -6 -15   1    4.90    1.20 
  -6 -15   1    3.40    2.60 
   7  16  -1   11.10    2.30 
   7  16  -1    8.00    2.10 
  -7 -16   1    5.80    2.90 
  -7 -16   1    4.20   11.20 
  -7 -16   1    7.00    1.30 
  -7 -16   1    7.40    1.30 
   8  17  -1   13.70    2.60 
  -8 -17   1   15.30    8.90 
  -8 -17   1   16.20    2.10 
  -8 -17   1   15.70    1.70 
   9  18  -1   68.99    6.40 
  -9 -18   1   81.89    5.80 
  10  19  -1   -1.60    2.00 
  11  20  -1    1.40    2.40 
 -19  -9  -1    6.20    2.20 
  19   9   1   -1.60    1.70 
  18   8   1   24.50    3.80 
 -17  -7  -1   -0.80    2.00 
 -17  -7  -1    0.40    5.90 
  17   7   1    0.20    1.70 
  17   7   1    0.10    0.70 
 -16  -6  -1   31.90    6.50 
 -16  -6  -1   47.60    4.60 
 -16  -6  -1   42.60    3.70 
  15   5   1   -6.50   14.20 
  15   5   1    7.30    1.20 
  15   5   1    5.10    1.80 
 -14  -4  -1    0.20    1.20 
 -14  -4  -1    0.40    4.10 
 -14  -4  -1    0.40    1.80 
  14   4   1    1.30   10.50 
  14   4   1   -3.20    1.40 
  14   4   1    1.80    1.00 
 -13  -3  -1   14.10    1.90 
 -13  -3  -1   10.10    4.30 
 -13  -3  -1   15.40    2.00 
 -13  -3  -1   12.10    2.90 
  13   3   1   11.00    2.10 
  13   3   1   14.20    1.60 
 -12  -2  -1   58.79    4.10 
 -12  -2  -1   58.69    4.00 
 -12  -2  -1   60.19    4.30 
 -12  -2  -1   56.39    7.40 
  12   2   1   53.99   10.10 
  12   2   1   50.39    4.60 
 -11  -1  -1   55.29    6.50 
 -11  -1  -1   55.89    4.00 
 -11  -1  -1   57.59    4.20 
 -11  -1  -1   59.39    4.20 
  11   1   1   61.99    9.60 
 -10   0  -1  315.27   20.80 
 -10   0  -1  379.16   22.00 
 -10   0  -1  351.66   22.60 
 -10   0  -1  336.47   21.00 
 -10   0  -1  352.16   21.00 
  10   0   1  327.27   24.90 
  10   0   1  319.87   20.90 
  -9   1  -1  103.89    8.40 
  -9   1  -1  104.09    6.90 
  -9   1  -1  115.79    6.90 
  -9   1  -1   99.19    6.70 
  -9   1  -1   98.89    8.30 
   9  -1   1  113.29   10.90 
  -8   2  -1  289.67   18.60 
  -8   2  -1  296.37   19.80 
  -8   2  -1  295.47   18.70 
   8  -2   1  341.87   21.40 
  -7   3  -1 2384.46  147.19 
  -7   3  -1 2264.07  146.19 
  -7   3  -1 2395.66  146.19 
   7  -3   1 2601.24  148.09 
  -6   4  -1  547.95   31.80 
  -6   4  -1  512.25   31.60 
  -6   4  -1  508.15   31.60 
  -6   4  -1  497.35   32.50 
  -6   4  -1  486.05   32.10 
   6  -4   1  550.94   33.10 
   6  -4   1  523.75   31.50 
  -5   5  -1  259.77   17.10 
  -5   5  -1  276.47   17.00 
  -5   5  -1  250.87   16.30 
  -5   5  -1  282.47   16.50 
   5  -5   1  264.17   17.70 
   5  -5   1  261.47   16.30 
  -4   6  -1   13.70    1.50 
  -4   6  -1   16.40    1.80 
  -4   6  -1   18.80    3.00 
  -4   6  -1   12.20    1.40 
  -4   6  -1   15.60    2.30 
   4  -6   1   16.00    2.80 
   4  -6   1   11.00    1.10 
  -3   7  -1  192.98   12.60 
  -3   7  -1  211.08   12.10 
  -3   7  -1  165.28   13.90 
  -3   7  -1  209.48   12.00 
   3  -7   1  208.08   13.50 
   3  -7   1  177.88   11.80 
   3  -7   1  184.98   12.00 
  -2   8  -1   17.40    1.70 
  -2   8  -1   18.20    1.90 
   2  -8   1   13.70    1.30 
   2  -8   1   15.80    1.70 
   2  -8   1   18.20    3.20 
  -1   9  -1   27.70    2.60 
  -1   9  -1   30.40    2.30 
  -1   9  -1   33.30    3.40 
   1  -9   1   29.70    2.10 
   1  -9   1   26.10    2.40 
   1  -9   1   34.50    4.90 
   0  10  -1    5.30    1.20 
   0 -10   1    0.70    5.30 
   0 -10   1    5.30    3.20 
   1  11  -1   21.60    3.00 
   1  11  -1   13.30    1.70 
  -1 -11   1   14.60    5.70 
  -1 -11   1   17.60    2.20 
  -1 -11   1   17.40    1.70 
   2  12  -1  142.29   10.30 
   2  12  -1  156.38   10.40 
  -2 -12   1  177.38   15.00 
  -2 -12   1  155.78    9.70 
  -2 -12   1  156.78    9.90 
   3  13  -1   33.20    3.70 
   3  13  -1   31.30    3.90 
   3  13  -1   32.30    3.40 
  -3 -13   1   38.90    3.10 
  -3 -13   1   34.10    7.40 
  -3 -13   1   39.90    2.90 
  -3 -13   1   40.10    3.50 
   4  14  -1    2.80    1.50 
   4  14  -1    1.20    1.50 
  -4 -14   1  -10.80    6.00 
  -4 -14   1    2.70    2.40 
  -4 -14   1    5.40    1.50 
  -4 -14   1    4.20    1.10 
   5  15  -1   -0.50    2.50 
  -5 -15   1  -11.20    7.20 
  -5 -15   1    0.10    1.00 
  -5 -15   1    1.70    1.40 
   6  16  -1    2.70    2.20 
   6  16  -1    5.50    1.90 
  -6 -16   1    9.20    2.80 
  -6 -16   1    0.40    8.10 
   7  17  -1    4.70    1.80 
  -7 -17   1    3.30    1.10 
  -7 -17   1    1.20    9.60 
  -7 -17   1   -0.70    3.10 
  -7 -17   1    5.70    1.30 
   8  18  -1   51.79    6.90 
  -8 -18   1   67.59    4.70 
   9  19  -1    0.40    2.10 
  -9 -19   1    1.70    1.20 
  10  20  -1    0.20    2.10 
 -19  -8  -1   -1.20    1.80 
 -17  -6  -1    5.30    2.20 
 -17  -6  -1    4.90    4.60 
 -16  -5  -1    4.70    4.90 
  16   5   1    4.70    1.10 
  16   5   1    3.90    1.90 
 -15  -4  -1   77.09    5.60 
 -15  -4  -1   88.09    6.30 
 -14  -3  -1   94.99   10.10 
 -14  -3  -1   92.99    6.10 
 -14  -3  -1   81.99    5.90 
 -14  -3  -1   85.09    6.40 
 -13  -2  -1  122.69   11.30 
 -13  -2  -1  128.09    8.00 
 -13  -2  -1  120.19    7.90 
  13   2   1  101.19   16.60 
 -12  -1  -1   36.30    2.80 
 -12  -1  -1   35.30    6.10 
 -12  -1  -1   37.60    3.30 
 -12  -1  -1   32.70    3.00 
  12   1   1   33.70    3.60 
  12   1   1   38.40    8.20 
 -11   0  -1   18.90    2.20 
 -11   0  -1   21.90    2.30 
 -11   0  -1   18.70    3.60 
 -11   0  -1   20.90    2.00 
  11   0   1   21.00    6.30 
  11   0   1   21.30    2.50 
 -10   1  -1   90.39    7.80 
 -10   1  -1  100.99    7.80 
 -10   1  -1   89.69    6.00 
 -10   1  -1   82.99    5.80 
 -10   1  -1   84.99    6.00 
  10  -1   1   96.79    5.90 
  10  -1   1   87.59    5.60 
  10  -1   1  105.29   10.70 
  -9   2  -1    4.70    1.10 
  -9   2  -1    1.80    1.50 
  -9   2  -1    4.70    0.90 
  -9   2  -1    0.10    2.10 
  -9   2  -1    1.70    2.50 
   9  -2   1    8.60    3.70 
  -8   3  -1   78.09    5.10 
  -8   3  -1   74.39    6.40 
  -8   3  -1   71.99    4.90 
   8  -3   1   72.69    4.60 
   8  -3   1   69.89    7.60 
  -7   4  -1   66.19    5.90 
  -7   4  -1   56.69    4.20 
  -7   4  -1   64.89    4.30 
   7  -4   1   60.19    6.70 
   7  -4   1   69.79    4.40 
   7  -4   1   62.89    4.00 
  -6   5  -1   74.19    5.50 
  -6   5  -1   78.59    5.00 
  -6   5  -1   70.49    4.80 
  -6   5  -1   71.89    4.80 
  -6   5  -1   70.89    6.00 
  -6   5  -1   72.09    6.20 
   6  -5   1   76.19    4.70 
   6  -5   1   73.99    4.70 
   6  -5   1   77.49    6.80 
  -5   6  -1  156.68   10.00 
  -5   6  -1  164.58   10.80 
  -5   6  -1  159.38   10.00 
  -5   6  -1  145.89   11.10 
   5  -6   1  169.78   11.60 
   5  -6   1  151.98    9.80 
   5  -6   1  169.68    9.90 
  -4   7  -1  141.89    9.90 
  -4   7  -1  156.58    9.30 
  -4   7  -1  141.09    9.10 
  -4   7  -1  127.69   11.00 
  -4   7  -1  143.09    9.20 
   4  -7   1  157.88    9.20 
   4  -7   1  142.29    9.00 
   4  -7   1  152.38   10.80 
  -3   8  -1   24.70    2.40 
  -3   8  -1   24.50    3.80 
  -3   8  -1   30.30    2.70 
   3  -8   1   28.50    2.10 
   3  -8   1   32.10    2.40 
  -2   9  -1   93.19    6.30 
  -2   9  -1   96.89    7.10 
  -2   9  -1   96.99    6.40 
   2  -9   1  100.59    8.30 
   2  -9   1   96.29    6.00 
   2  -9   1   94.29    6.30 
  -1  10  -1  207.68   12.40 
  -1  10  -1  196.38   13.00 
   1 -10   1  186.78   14.40 
   1 -10   1  196.98   12.40 
   0  11  -1  131.69    9.70 
   0  11  -1  157.68   10.30 
   0 -11   1  154.68    9.50 
   0 -11   1  158.38    9.80 
   0 -11   1  167.18   12.40 
   1  12  -1  445.86   28.00 
  -1 -12   1  455.15   27.40 
  -1 -12   1  443.26   27.60 
  -2 -13   1   22.90    2.90 
  -2 -13   1   29.70    9.60 
  -2 -13   1   28.20    2.40 
  -2 -13   1   27.90    2.40 
  -2 -13   1   33.50    4.70 
  -3 -14   1   55.39    4.10 
  -3 -14   1   62.09    4.10 
  -3 -14   1   66.19    6.20 
  -3 -14   1   53.29    4.60 
   4  15  -1    5.00    1.70 
  -4 -15   1    1.30    1.00 
  -4 -15   1    1.00    1.10 
  -4 -15   1   -0.20    1.50 
  -4 -15   1    4.10    7.70 
  -4 -15   1    1.70    2.40 
   5  16  -1   10.80    2.10 
  -5 -16   1   13.50    1.50 
  -5 -16   1    7.60    8.90 
  -5 -16   1   10.00    2.90 
  -5 -16   1    8.40    1.80 
  -5 -16   1    9.90    1.40 
   6  17  -1    0.70    1.80 
  -6 -17   1    0.60    1.00 
  -6 -17   1  -14.10    9.90 
  -6 -17   1    2.60    1.30 
   7  18  -1  101.09    7.90 
  -7 -18   1  112.09    7.30 
  -7 -18   1  139.49   18.90 
   8  19  -1   -2.10    1.90 
  -8 -19   1    0.80    1.30 
   9  20  -1    2.40    2.70 
   9  20  -1    1.50    1.90 
  -9 -20   1    2.80    1.30 
 -19  -7  -1    1.00    1.80 
 -17  -5  -1    8.90    1.60 
 -17  -5  -1   11.10    2.40 
 -17  -5  -1   12.10    5.10 
 -16  -4  -1    5.00    1.40 
 -16  -4  -1    7.20    5.10 
 -16  -4  -1    4.70    2.10 
  16   4   1    2.80    1.60 
 -15  -3  -1   24.40    3.30 
 -15  -3  -1   19.00    2.30 
 -14  -2  -1   22.60    2.40 
 -14  -2  -1   25.70    3.30 
 -14  -2  -1   20.80    5.00 
 -14  -2  -1   25.10    2.80 
  14   2   1   28.20   10.40 
 -13  -1  -1   65.19    4.50 
 -13  -1  -1   64.79    4.70 
 -13  -1  -1   64.29    5.20 
 -13  -1  -1   68.49    7.80 
  13   1   1   44.00   10.50 
 -12   0  -1   18.40    2.10 
 -12   0  -1   20.90    4.10 
 -12   0  -1   19.10    2.40 
 -12   0  -1   21.30    2.50 
  12   0   1   14.20    6.70 
 -11   1  -1  299.77   21.10 
 -11   1  -1  340.47   20.50 
 -11   1  -1  290.77   19.10 
 -11   1  -1  301.57   19.20 
 -11   1  -1  327.37   19.30 
  11  -1   1  300.37   23.60 
 -10   2  -1  258.07   17.20 
 -10   2  -1  225.68   16.70 
 -10   2  -1  251.17   15.60 
 -10   2  -1  267.57   15.70 
  10  -2   1  231.58   15.30 
  10  -2   1  280.27   19.40 
  -9   3  -1    6.20    1.20 
  -9   3  -1    6.10    2.90 
  -9   3  -1    4.40    0.90 
  -9   3  -1    4.40    1.30 
  -9   3  -1    3.80    2.80 
   9  -3   1    3.50    0.60 
  -8   4  -1   94.89    6.80 
  -8   4  -1  104.29    8.40 
  -8   4  -1  102.29    7.00 
  -8   4  -1   99.29    6.80 
   8  -4   1  113.39    6.60 
   8  -4   1  116.19    6.90 
   8  -4   1  121.09    9.70 
  -7   5  -1  460.75   29.70 
  -7   5  -1  474.85   29.70 
  -7   5  -1  485.35   30.50 
  -7   5  -1  460.55   30.80 
   7  -5   1  528.35   29.60 
   7  -5   1  502.65   31.50 
   7  -5   1  485.95   29.50 
  -6   6  -1   51.39    3.70 
  -6   6  -1   60.29    4.00 
  -6   6  -1   46.40    4.80 
  -6   6  -1   52.89    3.70 
  -6   6  -1   53.69    4.80 
   6  -6   1   59.59    3.60 
   6  -6   1   49.99    3.40 
   6  -6   1   47.60    6.00 
  -5   7  -1  516.45   33.50 
  -5   7  -1  509.45   34.40 
  -5   7  -1  540.45   33.00 
  -5   7  -1  539.45   32.90 
  -5   7  -1  523.85   32.90 
   5  -7   1  564.94   32.90 
   5  -7   1  583.24   34.50 
   5  -7   1  528.25   32.70 
  -4   8  -1  145.79    9.90 
  -4   8  -1  135.69   11.50 
  -4   8  -1  138.89    8.80 
  -4   8  -1  147.79    8.90 
   4  -8   1  131.39    8.60 
   4  -8   1  147.69   10.90 
   4  -8   1  133.39    8.80 
  -3   9  -1   17.00    3.40 
  -3   9  -1   17.30    2.20 
   3  -9   1   13.90    1.50 
   3  -9   1   14.50    1.90 
   3  -9   1   20.00    3.70 
  -2  10  -1  115.19    6.70 
  -2  10  -1   90.19    8.20 
  -2  10  -1  102.09    7.00 
  -2  10  -1  118.39    6.90 
   2 -10   1   93.49    6.90 
   2 -10   1  101.59    6.60 
   2 -10   1  104.49    9.30 
  -1  11  -1    0.60    0.90 
  -1  11  -1    1.50    1.30 
  -1  11  -1    0.70    2.00 
  -1  11  -1    2.20    1.20 
   1 -11   1    3.90    3.20 
   1 -11   1    0.70    1.10 
   0  12  -1   59.99    4.50 
   0  12  -1   55.29    5.50 
   0 -12   1   62.89    4.10 
   0 -12   1   59.39    4.50 
   1  13  -1   39.50    3.60 
   1  13  -1   44.60    4.50 
   1  13  -1   47.30    3.80 
  -1 -13   1   39.30    3.10 
  -1 -13   1   42.90    3.60 
   2  14  -1    0.90    1.00 
   2  14  -1    2.40    1.80 
   2  14  -1    3.00    1.30 
  -2 -14   1    2.30    1.00 
  -2 -14   1    0.80    2.30 
  -2 -14   1    1.00    1.00 
  -2 -14   1    1.60    1.30 
   3  15  -1   23.00    3.20 
   3  15  -1   30.80    3.70 
  -3 -15   1   29.80    2.50 
  -3 -15   1   32.10    2.60 
  -3 -15   1   30.90    4.80 
  -3 -15   1   30.50    3.30 
   4  16  -1    2.30    1.60 
  -4 -16   1    1.80    1.00 
  -4 -16   1    0.70    1.00 
  -4 -16   1   -0.60    1.50 
  -4 -16   1    1.10    2.40 
   5  17  -1   25.70    3.80 
  -5 -17   1   37.50    3.10 
   6  18  -1   64.29    5.80 
  -6 -18   1   79.09    5.20 
   7  19  -1    4.00    2.60 
   7  19  -1    2.70    2.00 
  -7 -19   1    2.50    1.30 
   8  20  -1    7.30    2.10 
   8  20  -1    7.20    2.80 
  -8 -20   1    6.70    1.50 
   9  21  -1   16.00    2.30 
  -9 -21   1   11.00    1.60 
 -19  -6  -1   12.10    2.40 
 -17  -4  -1   40.60    7.10 
 -17  -4  -1   49.00    3.70 
 -16  -3  -1    0.60    1.20 
 -16  -3  -1    1.70    2.10 
 -16  -3  -1    4.40    4.70 
  16   3   1   -1.60    1.40 
 -15  -2  -1   87.59    6.30 
 -15  -2  -1   85.49    6.00 
 -15  -2  -1   99.09   11.60 
 -15  -2  -1   94.79    6.70 
 -14  -1  -1  103.19    6.90 
 -14  -1  -1  108.89   10.70 
 -14  -1  -1  107.69    7.20 
 -14  -1  -1  108.79    7.30 
  14   1   1   95.99    7.60 
 -13   0  -1   39.40    6.90 
 -13   0  -1   48.90    3.80 
 -13   0  -1   39.40    3.40 
 -13   0  -1   49.30    3.70 
  13   0   1   49.70    4.20 
  13   0   1   35.50    9.40 
 -12   1  -1   28.90    2.80 
 -12   1  -1   25.40    2.80 
 -12   1  -1   28.60    2.40 
 -12   1  -1   22.60    4.10 
 -12   1  -1   40.60    5.80 
  12  -1   1   30.60    7.40 
 -11   2  -1    1.40    1.20 
 -11   2  -1    2.00    1.20 
 -11   2  -1    2.80    3.30 
 -11   2  -1    0.50    0.90 
  11  -2   1   -4.40    4.80 
  11  -2   1    0.60    0.80 
 -10   3  -1   80.09    7.30 
 -10   3  -1   71.19    7.20 
 -10   3  -1   77.69    5.20 
 -10   3  -1   71.29    5.00 
 -10   3  -1   86.19    5.50 
  10  -3   1   68.49    9.70 
  -9   4  -1   93.09    8.50 
  -9   4  -1   92.49    6.50 
  -9   4  -1   98.29    6.70 
  -9   4  -1  109.39    6.90 
   9  -4   1  111.09    6.40 
   9  -4   1  105.19   10.20 
  -8   5  -1  520.35   30.00 
  -8   5  -1  457.75   29.80 
  -8   5  -1  430.76   31.10 
   8  -5   1  500.05   29.70 
   8  -5   1  511.85   32.20 
   8  -5   1  505.15   29.80 
  -7   6  -1  138.09    8.30 
  -7   6  -1  116.79    9.20 
  -7   6  -1  119.09    8.00 
  -7   6  -1  121.59    8.00 
   7  -6   1  136.39   10.70 
   7  -6   1  127.69    7.90 
   7  -6   1  120.49    7.70 
  -6   7  -1   12.10    1.50 
  -6   7  -1   14.80    2.30 
   6  -7   1   15.20    1.70 
   6  -7   1   14.70    1.30 
   6  -7   1    8.90    3.30 
  -5   8  -1  617.34   37.10 
  -5   8  -1  634.74   37.00 
  -5   8  -1  538.35   37.60 
  -5   8  -1  600.84   37.00 
  -5   8  -1  593.74   39.90 
   5  -8   1  614.34   37.00 
   5  -8   1  652.43   38.80 
   5  -8   1  595.24   36.90 
  -4   9  -1  170.38   11.50 
  -4   9  -1  149.79   14.10 
  -4   9  -1  170.18   10.70 
  -4   9  -1  178.48   10.50 
   4  -9   1  157.18   12.60 
   4  -9   1  172.38   10.30 
   4  -9   1  155.08   10.70 
  -3  10  -1   28.90    2.60 
  -3  10  -1   20.70    3.30 
  -3  10  -1   27.10    2.90 
   3 -10   1   21.90    4.20 
   3 -10   1   24.70    2.10 
   3 -10   1   24.10    2.60 
  -2  11  -1   25.40    2.20 
  -2  11  -1   25.90    2.60 
  -2  11  -1   17.30    3.20 
   2 -11   1   17.80    4.20 
   2 -11   1   22.80    2.50 
   2 -11   1   20.70    2.00 
  -1  12  -1  144.19    8.40 
  -1  12  -1  125.69    9.40 
   1 -12   1  125.69    8.20 
   1 -12   1  123.59    8.50 
   0  13  -1   11.10    2.50 
   0  13  -1    9.30    1.40 
   0  13  -1   14.50    1.80 
   0 -13   1   11.40    1.60 
   0 -13   1    9.40    1.20 
   1  14  -1   11.10    1.80 
   1  14  -1    9.70    1.50 
   1  14  -1   11.00    2.40 
  -1 -14   1   10.20    1.70 
  -1 -14   1    7.40    1.30 
  -1 -14   1   12.40    2.90 
  -1 -14   1    7.50    1.20 
   2  15  -1   58.59    4.80 
  -2 -15   1   49.20    3.80 
  -2 -15   1   47.40    4.40 
  -2 -15   1   54.59    3.80 
  -2 -15   1   61.19    6.00 
   3  16  -1    4.10    2.10 
   3  16  -1    3.10    2.10 
   3  16  -1    3.40    1.60 
  -3 -16   1    0.60    2.60 
  -3 -16   1    1.80    1.60 
  -3 -16   1    1.40    1.10 
  -3 -16   1    4.20    1.40 
   4  17  -1   15.30    2.30 
   4  17  -1   25.90    3.80 
  -4 -17   1   18.60    2.40 
   5  18  -1   -0.20    1.60 
   5  18  -1    1.30    2.20 
  -5 -18   1    0.50    1.20 
   6  19  -1    1.90    2.40 
   6  19  -1    1.00    1.70 
  -6 -19   1    1.00    1.20 
   7  20  -1    0.50    2.30 
   7  20  -1   -0.60    1.70 
  -7 -20   1    1.20    1.30 
   8  21  -1   58.49    5.60 
   8  21  -1   50.39    4.70 
  -8 -21   1   38.90    3.80 
 -19  -5  -1    2.70    2.00 
  19   5   1    1.20    1.10 
 -17  -3  -1    1.30    6.10 
 -17  -3  -1    5.10    2.10 
 -17  -3  -1    3.30    1.30 
  17   3   1    1.30    1.10 
 -16  -2  -1  137.09    9.60 
 -16  -2  -1  165.58   14.60 
 -16  -2  -1  157.58   10.20 
 -15  -1  -1    0.40    1.70 
 -15  -1  -1   -0.20    1.50 
 -15  -1  -1   -1.30    4.40 
 -15  -1  -1   -1.20    1.10 
 -14   0  -1   83.49    5.80 
 -14   0  -1   86.49    9.70 
 -14   0  -1   76.49    5.70 
 -14   0  -1   78.69    5.40 
  14   0   1   73.19    5.60 
 -13   1  -1   90.59    9.60 
 -13   1  -1   92.09    6.70 
 -13   1  -1   99.29    6.70 
 -13   1  -1   91.89    6.40 
  13  -1   1  106.99    6.40 
 -12   2  -1    4.30    3.40 
 -12   2  -1   -2.40    2.80 
 -12   2  -1    2.50    1.50 
 -12   2  -1   -0.40    0.90 
 -12   2  -1    0.00    1.30 
  12  -2   1   -0.60    0.60 
  12  -2   1    3.40    6.20 
 -11   3  -1   39.60    3.30 
 -11   3  -1   37.90    6.10 
 -11   3  -1   39.90    3.00 
 -11   3  -1   42.30    3.70 
 -11   3  -1   42.80    6.10 
  11  -3   1   33.00    6.80 
 -10   4  -1    6.90    2.70 
 -10   4  -1    8.60    3.10 
 -10   4  -1    9.80    1.60 
 -10   4  -1   12.90    1.60 
 -10   4  -1   13.50    1.90 
  10  -4   1   18.80    5.20 
  10  -4   1   13.90    1.20 
  -9   5  -1   50.39    3.60 
  -9   5  -1   49.20    3.90 
  -9   5  -1   36.80    5.60 
  -9   5  -1   44.40    3.50 
  -9   5  -1   49.30    5.70 
   9  -5   1   49.50    3.20 
   9  -5   1   50.39    7.80 
   9  -5   1   54.39    3.30 
  -8   6  -1    0.70    2.40 
  -8   6  -1   -0.10    0.90 
  -8   6  -1   -0.80    0.80 
  -8   6  -1    1.00    1.20 
   8  -6   1    0.80    0.60 
   8  -6   1    1.70    0.40 
   8  -6   1    0.90    3.20 
  -7   7  -1    1.30    2.50 
  -7   7  -1    3.20    1.90 
  -7   7  -1    3.10    1.00 
  -7   7  -1    4.30    1.90 
  -7   7  -1    2.20    1.30 
   7  -7   1    2.00    0.90 
   7  -7   1    6.80    3.40 
   7  -7   1    2.30    0.50 
  -6   8  -1   16.00    2.00 
  -6   8  -1   13.60    3.40 
  -6   8  -1    9.90    2.80 
  -6   8  -1   15.60    2.10 
  -6   8  -1   19.00    2.50 
   6  -8   1   14.00    2.00 
   6  -8   1   16.50    4.00 
   6  -8   1   15.40    1.50 
  -5   9  -1  110.49    7.40 
  -5   9  -1  106.99   10.60 
  -5   9  -1  111.69    7.20 
  -5   9  -1  115.59    7.20 
  -5   9  -1  103.29    8.50 
   5  -9   1  114.19   10.90 
   5  -9   1  111.49    6.90 
   5  -9   1  105.39    7.20 
  -4  10  -1   91.19   12.60 
  -4  10  -1   93.09    6.50 
  -4  10  -1   90.09    7.60 
   4 -10   1   95.79    6.30 
   4 -10   1   83.49    9.30 
   4 -10   1   93.19    5.90 
  -3  11  -1  252.87   18.10 
   3 -11   1  286.77   17.00 
   3 -11   1  285.97   17.30 
   3 -11   1  280.77   19.70 
  -2  12  -1   94.39    8.10 
   2 -12   1  106.09    6.50 
   2 -12   1  102.39   10.50 
   2 -12   1  102.59    6.90 
  -1  13  -1    5.10    1.20 
  -1  13  -1    2.50    1.50 
  -1  13  -1    5.60    2.40 
  -1  13  -1    5.00    1.50 
   1 -13   1    6.10    1.40 
   1 -13   1    4.10    1.00 
   0  14  -1   51.39    4.10 
   0  14  -1   41.60    3.90 
   0  14  -1   58.99    4.50 
   0 -14   1   57.89    5.90 
   0 -14   1   53.59    4.30 
   0 -14   1   46.20    4.20 
   1  15  -1   21.70    2.90 
   1  15  -1   24.20    3.50 
   1  15  -1   35.80    3.40 
   1  15  -1   35.60    3.90 
  -1 -15   1   28.70    2.50 
  -1 -15   1   28.10    2.60 
  -1 -15   1   30.70    3.20 
  -1 -15   1   30.00    4.90 
   2  16  -1   -0.60    1.90 
   2  16  -1    0.20    2.00 
   2  16  -1   -0.30    1.40 
  -2 -16   1    2.30    1.00 
  -2 -16   1    0.70    1.60 
   3  17  -1   52.39    4.80 
  -3 -17   1   46.00    3.60 
  -3 -17   1   38.20    4.40 
   4  18  -1    8.10    1.90 
   4  18  -1   10.70    2.60 
   4  18  -1   16.30    2.90 
  -4 -18   1    6.60    1.90 
  -4 -18   1    9.70    1.50 
   5  19  -1    3.80    2.30 
   5  19  -1    2.20    1.70 
   5  19  -1    5.40    2.40 
  -5 -19   1    3.80    1.40 
   6  20  -1    1.10    2.30 
   6  20  -1    1.50    1.60 
   6  20  -1   -0.20    2.30 
  -6 -20   1    1.50    1.30 
   7  21  -1    7.00    2.60 
   7  21  -1    9.70    2.90 
   7  21  -1    5.10    2.40 
  -7 -21   1    5.10    1.60 
 -19  -4  -1    1.40    2.10 
  19   4   1    0.90    0.80 
 -18  -3  -1   34.00    3.90 
 -18  -3  -1   28.70    2.80 
 -17  -2  -1    4.00    1.20 
 -17  -2  -1    3.30    2.10 
 -16  -1  -1    7.00    5.00 
 -16  -1  -1    2.80    1.70 
 -16  -1  -1    2.50    1.20 
 -16  -1  -1   -0.20    1.90 
  16   1   1    1.30    0.80 
 -15   0  -1    3.60    1.70 
 -15   0  -1    3.00    1.80 
 -15   0  -1    5.30    4.40 
 -15   0  -1    4.20    1.20 
  15   0   1    7.40   15.40 
  15   0   1    2.90    0.80 
 -14   1  -1   12.50    1.50 
 -14   1  -1   16.50    3.70 
 -14   1  -1   12.50    2.00 
 -14   1  -1    8.90    1.90 
 -14   1  -1    6.30    4.20 
  14  -1   1    7.00    1.00 
 -13   2  -1   88.89    9.20 
 -13   2  -1   95.39    6.30 
 -13   2  -1   92.29    6.50 
 -13   2  -1   84.79    6.00 
 -12   3  -1    3.00    1.50
[truncated: 5,771,072 more chars]
